# Supplementary material for: Comparing genomic expression patterns across plant species reveals highly diverged transcriptional dynamics in response to salt stress
Source: BMC Genomics. 2009 Aug 25;10:398. doi: 10.1186/1471-2164-10-398 (PMC2739230; doi:10.1186/1471-2164-10-398)
Supplement: Additional file 1 — Genes down-regulated in FL478 roots [file 1471-2164-10-398-S1.xls]

## Sheet: ROOT_FL_D_SAM_LIST_HARVEST
Probe sets down-regulated in salt-tolerant rice FL478
Input Probe Set	UniProt Desc	Rice Accn	Rice Chr	Rice 5'	Rice Desc	Arab Accn	Arab Desc
Os.802.1.S1_at	Cluster: Putative OsNAC5 protein; n=1; Oryza sativa (japonica cultivar-group)|Rep: Putative OsNAC5 protein - Oryza sativa (japonica cultivar-group)	LOC_Os01g01430	1	212928	cDNA NAC domain-containing protein 18, putative, expressed	AT3G04070	ANAC047 (Arabidopsis NAC domain containing protein 47); transcription factor
Os.1445.1.S1_at	Cluster: Pyruvate decarboxylase 1; n=1; Vitis vinifera|Rep: Pyruvate decarboxylase 1 - Vitis vinifera (Grape)	LOC_Os01g06660	1	3137019	cDNA pyruvate decarboxylase isozyme 1, putative, expressed	AT4G33070	pyruvate decarboxylase, putative
OsAffx.9698.1.S1_x_at	Cluster: Cytokinin dehydrogenase 1 precursor; n=2; Zea mays|Rep: Cytokinin dehydrogenase 1 precursor - Zea mays (Maize)	LOC_Os01g09260	1	4696594	cDNA cytokinin dehydrogenase 1 precursor, putative, expressed	AT4G29740	CKX4 (CYTOKININ OXIDASE 4); cytokinin dehydrogenase
Os.18296.1.S1_x_at		LOC_Os01g10440	1	5504369	cDNA xylosyltransferase oxt, putative, expressed
Os.27513.1.A1_a_at	Cluster: Putative phosphoenolpyruvate carboxylase 1; n=1; Oryza sativa (japonica cultivar-group)|Rep: Putative phosphoenolpyruvate carboxylase 1 - Oryza sativa	LOC_Os01g11054	1	5896363	cDNA phosphoenolpyruvate carboxylase 1, putative, expressed	AT3G14940	ATPPC3 (PHOSPHOENOLPYRUVATE CARBOXYLASE 3); phosphoenolpyruvate carboxylase
Os.26488.1.S1_at	Cluster: DNA binding protein-like; n=1; Oryza sativa (japonica cultivar-group)|Rep: DNA binding protein-like - Oryza sativa (japonica cultivar-group)	LOC_Os01g11910	1	6459511	cDNA DNA binding protein, putative, expressed	AT1G68810	basic helix-loop-helix (bHLH) family protein
Os.22846.1.A1_at	Cluster: Hypothetical protein P0708G02.36; n=1; Oryza sativa (japonica cultivar-group)|Rep: Hypothetical protein P0708G02.36 - Oryza sativa (japonica	LOC_Os01g13560	1	7584993	cDNA plant integral membrane protein TIGR01569 containing protein, expressed	AT4G03540	integral membrane family protein
Os.3927.1.S1_x_at	Cluster: Hypothetical protein P0705D01.7-1; n=2; Oryza sativa (japonica cultivar-group)|Rep: Hypothetical protein P0705D01.7-1 - Oryza sativa (japonica	LOC_Os01g15000	1	8401049	cDNA triacylglycerol lipase, putative, expressed	AT1G02660	lipase class 3 family protein
Os.3927.2.S1_s_at	Cluster: Hypothetical protein P0705D01.7-1; n=2; Oryza sativa (japonica cultivar-group)|Rep: Hypothetical protein P0705D01.7-1 - Oryza sativa (japonica	LOC_Os01g15000	1	8401049	cDNA triacylglycerol lipase, putative, expressed	AT1G02660	lipase class 3 family protein
Os.207.1.S1_at	Cluster: Putative isocitrate dehydrogenase; n=1; Oryza sativa (japonica cultivar-group)|Rep: Putative isocitrate dehydrogenase - Oryza sativa (japonica	LOC_Os01g16900	1	9662190	cDNA 3-isopropylmalate dehydrogenase, chloroplast precursor, putative, expressed	AT5G03290	isocitrate dehydrogenase, putative / NAD+ isocitrate dehydrogenase, putative
Os.8545.1.S1_s_at	Cluster: Os01g0305200 protein; n=2; Oryza sativa (japonica cultivar-group)|Rep: Os01g0305200 protein - Oryza sativa (japonica cultivar-group)	LOC_Os01g19940	1	11313360	cDNA negatively light-regulated protein, putative, expressed	AT4G16146	similar to unknown protein [Arabidopsis thaliana] (TAIR:AT1G69510.2); similar to negatively light-regulated protein, putative,
Os.48328.1.S1_at	Cluster: Os01g0347600 protein; n=3; Oryza sativa (japonica cultivar-group)|Rep: Os01g0347600 protein - Oryza sativa (japonica cultivar-group)	LOC_Os01g24560	1	13824753	cDNA bromelain precursor, putative, expressed	AT3G19390	cysteine proteinase, putative / thiol protease, putative
OsAffx.2166.1.S1_at	Cluster: Putative MtN21; n=1; Oryza sativa (japonica cultivar-group)|Rep: Putative MtN21 - Oryza sativa (japonica cultivar-group)	LOC_Os01g36560	1	20617508	cDNA nodulin-like protein, putative, expressed	AT5G64700	nodulin MtN21 family protein
Os.31171.1.S1_at	Cluster: Hypothetical protein P0712E02.14; n=1; Oryza sativa (japonica cultivar-group)|Rep: Hypothetical protein P0712E02.14 - Oryza sativa (japonica	LOC_Os01g40290	1	23074202	cDNA expressed protein	AT1G16610	SR45 (arginine/serine-rich 45); RNA binding
OsAffx.23634.2.S1_x_at	Cluster: Os01g0608300 protein; n=2; Oryza sativa (japonica cultivar-group)|Rep: Os01g0608300 protein - Oryza sativa (japonica cultivar-group)	LOC_Os01g42320	1	24342521	cDNA aspartic proteinase nepenthesin-2 precursor, putative	AT5G10770	chloroplast nucleoid DNA-binding protein, putative
Os.467.1.S1_a_at	Cluster: Pleiotropic drug resistance protein 3; n=2; Oryza sativa|Rep: Pleiotropic drug resistance protein 3 - Oryza sativa (Rice)	LOC_Os01g42380	1	24409029	cDNA PDR5-like ABC transporter, putative, expressed	AT1G15520	ATPDR12/PDR12 (PLEIOTROPIC DRUG RESISTANCE 12); ATPase, coupled to transmembrane movement of substances
Os.38812.1.S1_at	Cluster: Subitilisin-chymotrypsin inhibitor; n=2; Oryza sativa (japonica cultivar-group)|Rep: Subitilisin-chymotrypsin inhibitor - Oryza sativa	LOC_Os01g42860	1	24719689	cDNA subtilisin-chymotrypsin inhibitor 2, putative, expressed	AT2G38900	serine protease inhibitor, potato inhibitor I-type family protein
Os.23040.1.S1_at	Cluster: Hypothetical protein P0501G01.17; n=1; Oryza sativa (japonica cultivar-group)|Rep: Hypothetical protein P0501G01.17 - Oryza sativa (japonica	LOC_Os01g43460	1	25191121	cDNA C4-dicarboxylate transporter/malic acid transport protein, expressed	AT5G24030	C4-dicarboxylate transporter/malic acid transport family protein
Os.770.1.S1_at	Rep: Cytochrome P450 - Oryza sativa (Rice)	LOC_Os01g43720	1	25385043	cDNA cytochrome P450 72A1, putative, expressed	AT3G14680	CYP72A14 (cytochrome P450, family 72, subfamily A, polypeptide 14); oxygen binding
Os.41199.1.A1_at	Rep: Cytochrome P450 - Oryza sativa (Rice)	LOC_Os01g43774	1	25400697	cDNA cytochrome P450 72A1, putative, expressed	AT3G14690	CYP72A15 (cytochrome P450, family 72, subfamily A, polypeptide 15); oxygen binding
Os.10486.1.S1_at	Cluster: Hypothetical protein P0039G05.26; n=1; Oryza sativa (japonica cultivar-group)|Rep: Hypothetical protein P0039G05.26 - Oryza sativa (japonica	LOC_Os01g45470	1	26128091	cDNA expressed protein
Os.12629.1.S1_at		LOC_Os01g45914	1	26415183	cDN A expressed protein
Os.27759.1.S1_at	Cluster: Hypothetical protein OSJNBa0049H05.23; n=1; Oryza sativa (japonica cultivar-group)|Rep: Hypothetical protein OSJNBa0049H05.23 - Oryza sativa	LOC_Os01g46720	1	26938647	cDNA protein kinase domain containing protein, expressed	AT5G53450	ORG1 (OBP3-RESPONSIVE GENE 1); kinase
Os.171.1.S1_at	Cluster: Acidic class III chitinase OsChib3a precursor; n=1; Oryza sativa (japonica cultivar-group)|Rep: Acidic class III chitinase OsChib3a	LOC_Os01g47070	1	27212338	cDNA acidic endochitinase precursor, putative, expressed	AT5G24090	acidic endochitinase (CHIB1)
Os.15706.2.S1_x_at	Cluster: Phosphatidic acid phosphatase beta-like; n=1; Oryza sativa (japonica cultivar-group)|Rep: Phosphatidic acid phosphatase beta-like - Oryza sativa	LOC_Os01g47580	1	27557140	cDNA lipid phosphate phosphatase 3, chloroplast precursor, putative, expressed	AT1G15080	ATPAP2 (PHOSPHATIDIC ACID PHOSPHATASE 2); phosphatidate phosphatase
Os.15706.1.S1_a_at	Cluster: Phosphatidic acid phosphatase beta-like; n=1; Oryza sativa (japonica cultivar-group)|Rep: Phosphatidic acid phosphatase beta-like - Oryza sativa	LOC_Os01g47580	1	27557140	cDNA lipid phosphate phosphatase 3, chloroplast precursor, putative, expressed	AT1G15080	ATPAP2 (PHOSPHATIDIC ACID PHOSPHATASE 2); phosphatidate phosphatase
Os.15706.1.S1_at	Cluster: Phosphatidic acid phosphatase beta-like; n=1; Oryza sativa (japonica cultivar-group)|Rep: Phosphatidic acid phosphatase beta-like - Oryza sativa	LOC_Os01g47580	1	27557140	cDNA lipid phosphate phosphatase 3, chloroplast precursor, putative, expressed	AT1G15080	ATPAP2 (PHOSPHATIDIC ACID PHOSPHATASE 2); phosphatidate phosphatase
OsAffx.23710.1.S1_at	Cluster: Hypothetical protein P0007F06.30; n=1; Oryza sativa (japonica cultivar-group)|Rep: Hypothetical protein P0007F06.30 - Oryza sativa (japonica	LOC_Os01g48260	1	27985975	cDNA hypothetical protein	AT5G07780	formin homology 2 domain-containing protein / FH2 domain-containing protein
Os.17479.1.S1_at	Cluster: Putative chitinase; n=2; Oryza sativa (japonica cultivar-group)|Rep: Putative chitinase - Oryza sativa (japonica cultivar-group)	LOC_Os01g49320	1	28682957	cDNA acidic endochitinase precursor, putative, expressed	AT5G24090	acidic endochitinase (CHIB1)
Os.27942.1.A1_at	Cluster: Hypothetical protein OSJNBa0079H23.4; n=1; Oryza sativa (japonica cultivar-group)|Rep: Hypothetical protein OSJNBa0079H23.4 - Oryza sativa (japonica	LOC_Os01g49470	1	28785824	cDNA CHY zinc finger family protein, expressed	AT3G18290	EMB2454 (EMBRYO DEFECTIVE 2454); protein binding / zinc ion binding
Os.11800.1.S1_at	Cluster: MDR-like ABC transporter; n=3; Oryza sativa (japonica cultivar-group)|Rep: MDR-like ABC transporter - Oryza sativa (japonica cultivar-group)	LOC_Os01g50100	1	29120147	cDNA multidrug resistance protein 4, putative, expressed	AT1G02520	PGP11 (P-GLYCOPROTEIN 11); ATPase, coupled to transmembrane movement of substances
Os.11800.1.S1_s_at	Cluster: MDR-like ABC transporter; n=3; Oryza sativa (japonica cultivar-group)|Rep: MDR-like ABC transporter - Oryza sativa (japonica cultivar-group)	LOC_Os01g50100	1	29120147	cDNA multidrug resistance protein 4, putative, expressed	AT1G02520	PGP11 (P-GLYCOPROTEIN 11); ATPase, coupled to transmembrane movement of substances
Os.9066.1.S1_s_at	Cluster: MDR-like ABC transporter; n=1; Oryza sativa (japonica cultivar-group)|Rep: MDR-like ABC transporter - Oryza sativa (japonica cultivar-group)	LOC_Os01g50160	1	29152592	cDNA multidrug resistance protein 8, putative, expressed	AT2G47000	PGP4 (P-GLYCOPROTEIN 4, P-GLYCOPROTEIN4); ATPase, coupled to transmembrane movement of substances / xenobiotic-transporting ATP
Os.27170.1.S1_at	Cluster: Os01g0699400 protein; n=1; Oryza sativa (japonica cultivar-group)|Rep: Os01g0699400 protein - Oryza sativa (japonica cultivar-group)	LOC_Os01g50400	1	29260692	cDNA mitogen-activated protein kinase kinase kinase 1, putative, expressed	AT4G26890	MAPKKK16 (Mitogen-activated protein kinase kinase kinase 16); kinase
Os.12736.1.S1_x_at	Cluster: Lysine decarboxylase-like; n=1; Oryza sativa (japonica cultivar-group)|Rep: Lysine decarboxylase-like - Oryza sativa (japonica	LOC_Os01g51210	1	29766729	cDNA lysine decarboxylase-like protein, putative, expressed	AT5G11950	Identical to Lysine decarboxylase-like protein At5g11950 [Arabidopsis Thaliana] (GB:Q84MC2;GB:Q570P8;GB:Q9LYH8); similar to
Os.11335.3.S1_x_at	Cluster: Putative serine O-acetyltransferase satA; n=1; Oryza sativa (japonica cultivar-group)|Rep: Putative serine O-acetyltransferase satA - Oryza sativa	LOC_Os01g52260	1	30369374	cDNA serine acetyltransferase 3, mitochondrial precursor, putative, expressed	AT5G56760	AtSerat1;1 (SERINE ACETYLTRANSFERASE 52); serine O-acetyltransferase
Os.19385.1.S1_at	Cluster: Auxin-induced-related / indole-3-acetic acid induced-related-like; n=1; Oryza sativa (japonica cultivar-group)|Rep: Auxin-induced-related /	LOC_Os01g52730	1	30651933	cDNA expressed protein	AT1G17350	auxin-induced-related / indole-3-acetic acid induced-related
Os.42069.1.S1_x_at	Cluster: Putative dynein light chain; n=2; Oryza sativa|Rep: Putative dynein light chain - Oryza sativa (japonica cultivar-group)	LOC_Os01g55510	1	32308779	cDNA dynein light chain LC6, flagellar outer arm, putative, expressed	AT1G52250	dynein light chain type 1 family protein
Os.36901.1.S1_at	Cluster: Hypothetical protein P0684C02.14; n=1; Oryza sativa (japonica cultivar-group)|Rep: Hypothetical protein P0684C02.14 - Oryza sativa (japonica	LOC_Os01g58150	1	33957868	cDNA expressed protein	AT1G31810	actin binding
Os.16744.1.S1_at	Cluster: Hypothetical protein P0691E06.45; n=1; Oryza sativa (japonica cultivar-group)|Rep: Hypothetical protein P0691E06.45 - Oryza sativa (japonica	LOC_Os01g58670	1	34241055	cDNA expressed protein	AT5G04010	similar to unknown protein [Arabidopsis thaliana] (TAIR:AT5G03920.1); similar to Cyclin-like F-box [Medicago truncatula] (GB:ABE9
Os.37330.1.S1_at	Cluster: Probable auxin efflux carrier component 5; n=2; Oryza sativa|Rep: Probable auxin efflux carrier component 5 - Oryza sativa (Rice)	LOC_Os01g58860	1	34333308	cDNA auxin efflux carrier component 5, putative, expressed	AT1G73590	PIN1 (PIN-FORMED 1); transporter
Os.18744.1.S1_at	Cluster: Putative light repressible receptor protein kinase; n=1; Oryza sativa (japonica cultivar-group)|Rep: Putative light repressible receptor protein kinase	LOC_Os01g59570	1	34781288	cDNA senescence-induced receptor-like serine/threonine-protein kinase precursor, putative, expressed	AT1G49100	leucine-rich repeat protein kinase, putative
Os.36162.1.S1_s_at	Cluster: Os01g0825800 protein; n=3; Oryza sativa (japonica cultivar-group)|Rep: Os01g0825800 protein - Oryza sativa (japonica cultivar-group)	LOC_Os01g61044	1	35654013	cDNA amino acid-polyamine transporter, putative, expressed	AT3G56200	amino acid transporter family protein
Os.30296.1.S1_at	Cluster: Os01g0831300 protein; n=2; Oryza sativa (japonica cultivar-group)|Rep: Os01g0831300 protein - Oryza sativa (japonica cultivar-group)	LOC_Os01g61510	1	35915226	cDNA ammonium transporter 2, putative, expressed	AT2G38290	ATAMT2 (AMMONIUM TRANSPORTER 2); ammonium transporter
Os.30296.2.S1_at	Cluster: Os01g0831900 protein; n=2; Oryza sativa (japonica cultivar-group)|Rep: Os01g0831900 protein - Oryza sativa (japonica cultivar-group)	LOC_Os01g61510	1	35915226	cDNA ammonium transporter 2, putative, expressed	AT2G38290	ATAMT2 (AMMONIUM TRANSPORTER 2); ammonium transporter
Os.30296.2.S1_x_at	Cluster: Os01g0831900 protein; n=2; Oryza sativa (japonica cultivar-group)|Rep: Os01g0831900 protein - Oryza sativa (japonica cultivar-group)	LOC_Os01g61510	1	35915226	cDNA ammonium transporter 2, putative, expressed	AT2G38290	ATAMT2 (AMMONIUM TRANSPORTER 2); ammonium transporter
Os.11253.1.S1_at	Cluster: SOUL heme-binding protein-like; n=1; Oryza sativa (japonica cultivar-group)|Rep: SOUL heme-binding protein-like - Oryza sativa (japonica cultivar-group	LOC_Os01g63210	1	36966475	cDNA expressed protein	AT2G37970	SOUL heme-binding family protein
OsAffx.23913.3.S1_at	Cluster: Hypothetical protein P0423B08.24; n=1; Oryza sativa (japonica cultivar-group)|Rep: Hypothetical protein P0423B08.24 - Oryza sativa (japonica	LOC_Os01g64400	1	37706728	cDNA hypothetical protein
OsAffx.11734.1.S1_at	Cluster: Putative aspartic proteinase nepenthesin I; n=1; Oryza sativa (japonica cultivar-group)|Rep: Putative aspartic proteinase nepenthesin I - Oryza	LOC_Os01g64840	1	37968421	cDNA aspartic proteinase nepenthesin-1 precursor, putative, expressed	AT2G03200	aspartyl protease family protein
Os.32686.1.S1_at	Cluster: OSJNBb0008G24.12 protein; n=3; Oryza sativa (japonica cultivar-group)|Rep: OSJNBb0008G24.12 protein - Oryza sativa (japonica cultivar-group)	LOC_Os01g65110	1	38122445	cDNA POT family protein, expressed	AT1G72120	proton-dependent oligopeptide transport (POT) family protein
Os.33625.4.S1_at	Rep: Esterase PIR7B - Oryza sativa (Rice)	LOC_Os01g70850	1	41332986	cDNA esterase PIR7B, putative, expressed	AT2G23600	ACL (ACETONE-CYANOHYDRIN LYASE); hydrolase
Os.2416.1.S1_a_at	Cluster: Beta-1,3-glucanase precursor; n=3; Oryza sativa|Rep: Beta-1,3-glucanase precursor - Oryza sativa (Rice)	LOC_Os01g71340	1	41673423	cDNA glucan endo-1,3-beta-glucosidase, acidic isoform precursor, putative, expressed	AT3G57240	BG3 (BETA-1,3-GLUCANASE 3); hydrolase, hydrolyzing O-glycosyl compounds
Os.12952.1.S1_at	Cluster: Putative endo-1,3-beta-glucanase; n=1; Oryza sativa (japonica cultivar-group)|Rep: Putative endo-1,3-beta-glucanase - Oryza sativa (japonica	LOC_Os01g71860	1	41956151	cDNA glycosyl hydrolases family 17 protein, expressed	AT3G57260	BGL2 (PATHOGENESIS-RELATED PROTEIN 2); glucan 1,3-beta-glucosidase/ hydrolase, hydrolyzing O-glycosyl
Os.12498.1.S1_at	Cluster: Os01g0952900 protein; n=1; Oryza sativa (japonica cultivar-group)|Rep: Os01g0952900 protein - Oryza sativa (japonica cultivar-group)	LOC_Os01g72370	1	42305257	cDNA ORG3, putative, expressed	AT2G41240	basic helix-loop-helix (bHLH) family protein
Os.20750.1.S1_at	Cluster: Bzip transcription factor-like; n=1; Oryza sativa (japonica cultivar-group)|Rep: Bzip transcription factor-like - Oryza sativa (japonica cultivar-group	LOC_Os01g72970	1	42652671	cDNA expressed protein	AT4G35240	similar to unknown protein [Arabidopsis thaliana] (TAIR:AT2G17110.1); similar to Os09g0547300 [Oryza sativa (japonica
Os.30910.1.S1_at	Cluster: Putative rac GTPase activating protein; n=1; Oryza sativa (japonica cultivar-group)|Rep: Putative rac GTPase activating protein - Oryza sativa	LOC_Os01g73630	1	42981345	cDNA rhoGAP, putative, expressed	AT5G22400	rac GTPase activating protein, putative
Os.12303.1.S1_at	Cluster: Hypothetical protein P0518C01.6; n=1; Oryza sativa (japonica cultivar-group)|Rep: Hypothetical protein P0518C01.6 - Oryza sativa (japonica	LOC_Os01g73940	1	43165817	cDNA expressed protein
Os.55372.1.S1_x_at	Rep: T23E18.18 - Arabidopsis thaliana (Mouse-ear cress)	LOC_Os02g02730	2	1029925	cDNA expressed protein	AT1G76250	similar to hypothetical protein [Oryza sativa (japonica cultivar-group)] (GB:BAD03819.1)
OsAffx.11910.1.S1_at	Rep: H0201G08.2 protein - Oryza sativa (Rice)	LOC_Os02g06160	2	3076493	cDNA lectin-like protein kinase, putative	AT5G06740	lectin protein kinase family protein
Os.12948.1.S1_at	Cluster: Putative cinnamoyl-CoA reductase; n=1; Oryza sativa (japonica cultivar-group)|Rep: Putative cinnamoyl-CoA reductase - Oryza sativa (japonica	LOC_Os02g08420	2	4497074	cDNA dihydroflavonol-4-reductase, putative, expressed	AT1G15950	CCR1 (CINNAMOYL COA REDUCTASE 1)
Os.27124.1.S1_at	Cluster: Putative copper-transporting P-type ATPase; n=1; Oryza sativa (japonica cultivar-group)|Rep: Putative copper-transporting P-type ATPase - Oryza	LOC_Os02g10290	2	5404703	cDNA copper-transporting ATPase 3, putative, expressed	AT1G63440	HMA5 (HEAVY METAL ATPASE 5); ATPase, coupled to transmembrane movement of ions, phosphorylative mechanism
OsAffx.24189.1.S1_at	Cluster: Os02g0201300 protein; n=1; Oryza sativa (japonica cultivar-group)|Rep: Os02g0201300 protein - Oryza sativa (japonica cultivar-group)	LOC_Os02g10730	2	5655480	cDNA expressed protein	AT1G61080	proline-rich family protein
Os.20204.1.S1_s_at	Cluster: Histone deacetylase HDAC3; n=4; Oryza sativa (japonica cultivar-group)|Rep: Histone deacetylase HDAC3 - Oryza sativa (japonica cultivar-group)	LOC_Os02g12380	2	6447078	cDNA histone deacetylase, putative, expressed	AT4G38130	HD1 (HISTONE DEACETYLASE 19, HISTONE DEACETYLASE19); histone deacetylase
Os.18933.1.S1_at	Cluster: Cytochrome P450 74A3; n=2; Oryza sativa|Rep: Cytochrome P450 74A3 - Oryza sativa (Rice)	LOC_Os02g12680	2	6628383	cDNA cytochrome P450 74A3, putative, expressed	AT5G42650	AOS (ALLENE OXIDE SYNTHASE); hydro-lyase/ oxygen binding
OsAffx.12071.1.S1_s_at	Cluster: Os02g0266000 protein; n=2; Oryza sativa (japonica cultivar-group)|Rep: Os02g0266000 protein - Oryza sativa (japonica cultivar-group)	LOC_Os02g16630	2	9502440	cDNA tryptophan biosynthesis protein trpCF, putative, expressed	AT1G07780	PAI1 (PHOSPHORIBOSYLANTHRANILATE ISOMERASE 1); phosphoribosylanthranilate isomerase
Os.5314.1.S1_at	Cluster: At2g04520/T1O3.7; n=4; core eudicotyledons|Rep: At2g04520/T1O3.7 - Arabidopsis thaliana (Mouse-ear cress)	LOC_Os02g19770	2	11568263	cDNA eukaryotic translation initiation factor 1A, putative, expressed	AT2G04520	eukaryotic translation initiation factor 1A, putative / eIF-1A, putative / eIF-4C, putative
Os.13604.1.S1_at	Cluster: Putative cytochrome P450; n=1; Oryza sativa (japonica cultivar-group)|Rep: Putative cytochrome P450 - Oryza sativa (japonica cultivar-group)	LOC_Os02g30100	2	17867793	cDNA cytochrome P450 81E1, putative, expressed	AT4G37320	CYP81D5 (cytochrome P450, family 81, subfamily D, polypeptide 5); oxygen binding
OsAffx.2803.1.S1_at	Cluster: Hypothetical protein OJ1003_F04.31; n=1; Oryza sativa (japonica cultivar-group)|Rep: Hypothetical protein OJ1003_F04.31 - Oryza sativa (japonica cultiv	LOC_Os02g30190	2	17942427	cDNA conserved hypothetical protein	AT3G25070	RIN4 (RPM1 INTERACTING PROTEIN 4)
OsAffx.2825.1.S1_x_at	Cluster: OSJNBa0039C07.10 protein; n=1; Oryza sativa (japonica cultivar-group)|Rep: OSJNBa0039C07.10 protein - Oryza sativa (japonica cultivar-group)	LOC_Os02g32140	2	18982637	cDNA AP2 domain transcription factor, putative, expressed	AT5G13330	RAP2.6L (related to AP2 6L); DNA binding / transcription factor
Os.53355.1.S1_s_at	Cluster: Putative ACT domain-containing protein; n=1; Oryza sativa (japonica cultivar-group)|Rep: Putative ACT domain-containing protein - Oryza sativa	LOC_Os02g34990	2	20980055	cDNA amino acid binding protein, putative, expressed	AT1G76990	ACR3 (ACT Domain Repeat 3)
OsAffx.24581.1.S1_x_at	Cluster: Putative ACT domain-containing protein; n=1; Oryza sativa (japonica cultivar-group)|Rep: Putative ACT domain-containing protein - Oryza sativa	LOC_Os02g34990	2	20980055	cDNA amino acid binding protein, putative, expressed	AT1G76990	ACR3 (ACT Domain Repeat 3)
Os.17177.1.S1_at	Cluster: Putative ORFX; n=1; Oryza sativa (japonica cultivar-group)|Rep: Putative ORFX - Oryza sativa (japonica cultivar-group)	LOC_Os02g36940	2	22307280	cDNA expressed protein	AT1G14870	similar to unknown protein [Arabidopsis thaliana] (TAIR:AT5G35525.1); similar to Os02g0579800 [Oryza sativa (japonica
Os.49112.1.S1_at	Cluster: Hypothetical protein OSJNBa0016D04.19; n=1; Oryza sativa (japonica cultivar-group)|Rep: Hypothetical protein OSJNBa0016D04.19 - Oryza sativa	LOC_Os02g37180	2	22469820	cDNA expressed protein	AT3G22142	Encodes a Protease inhibitor/seed storage/LTP family protein
Os.6901.1.S1_at	Cluster: Os10g0378500 protein; n=1; Oryza sativa (japonica cultivar-group)|Rep: Os10g0378500 protein - Oryza sativa (japonica cultivar-group)	LOC_Os02g40330	2	24408215	cDNA expressed protein
OsAffx.2947.1.S1_at	Cluster: Putative iron-phytosiderophore transporter protein yellow stripe 1; n=1; Oryza sativa (japonica cultivar-group)|Rep: Putative iron-phytosiderophore	LOC_Os02g43370	2	26169101	cDNA transposon protein, putative, unclassified, expressed	AT5G53550	YSL3 (YELLOW STRIPE LIKE 3); oligopeptide transporter
OsAffx.24724.1.S1_x_at	Cluster: Protein kinase-like; n=1; Oryza sativa (japonica cultivar-group)|Rep: Protein kinase-like - Oryza sativa (japonica cultivar-group)	LOC_Os02g44599	2	27022549	cDNA expressed protein	AT2G45910	protein kinase family protein / U-box domain-containing protein
Os.8276.1.S1_at	Cluster: Aluminum-activated malate transporter-like; n=1; Oryza sativa (japonica cultivar-group)|Rep: Aluminum-activated malate	LOC_Os02g45160	2	27388319	cDNA ALMT1, putative, expressed	AT4G00910	similar to unknown protein [Arabidopsis thaliana] (TAIR:AT1G08440.1); similar to Os04g0567200 [Oryza sativa (japonica cultivar-grou
Os.8808.1.S1_at	Cluster: Os02g0699300 protein; n=1; Oryza sativa (japonica cultivar-group)|Rep: Os02g0699300 protein - Oryza sativa (japonica cultivar-group)	LOC_Os02g47110	2	28749301	cDNA ADP-ribosylation factor, putative, expressed	AT5G17060	ADP-ribosylation factor, putative
Os.51956.1.S1_at	Cluster: Lipase class 3-like; n=1; Oryza sativa (japonica cultivar-group)|Rep: Lipase class 3-like - Oryza sativa (japonica cultivar-group)	LOC_Os02g52830	2	32298113	cDNA triacylglycerol lipase, putative, expressed	AT5G67050	lipase class 3 family protein
Os.53448.1.S1_at	Cluster: Putative flavonol synthase; n=1; Oryza sativa (japonica cultivar-group)|Rep: Putative flavonol synthase - Oryza sativa (japonica cultivar-group)	LOC_Os02g52840	2	32306315	cDNA flavonol synthase/flavanone 3-hydroxylase, putative, expressed	AT5G08640	FLS (FLAVONOL SYNTHASE)
Os.53570.1.S1_at	Cluster: Putative nodulin MtN21; n=1; Oryza sativa (japonica cultivar-group)|Rep: Putative nodulin MtN21 - Oryza sativa (japonica cultivar-group)	LOC_Os02g52930	2	32356142	cDNA nodulin protein, putative, expressed	AT1G21890	nodulin MtN21 family protein
OsAffx.24843.1.S1_at	Cluster: Os02g0771400 protein; n=1; Oryza sativa (japonica cultivar-group)|Rep: Os02g0771400 protein - Oryza sativa (japonica cultivar-group)	LOC_Os02g53160	2	32536228	cDNA tyrosine specific protein phosphatase family protein, putative, expressed	AT1G05000	tyrosine specific protein phosphatase family protein
Os.13743.1.S1_at	Cluster: Hypothetical protein OJ1695_D07.18; n=1; Oryza sativa (japonica cultivar-group)|Rep: Hypothetical protein OJ1695_D07.18 - Oryza sativa (japonica	LOC_Os02g55560	2	34020404	cDNA DNA-binding protein phosphatase 2C, putative, expressed	AT2G25620	protein phosphatase 2C, putative / PP2C, putative
Os.20333.1.S1_at	Cluster: Os02g0799500 protein; n=1; Oryza sativa (japonica cultivar-group)|Rep: Os02g0799500 protein - Oryza sativa (japonica cultivar-group)	LOC_Os02g55600	2	34047228	cDNA expressed protein	AT1G31810	actin binding
Os.49527.1.S1_at	Cluster: EST AU070346(S12172) corresponds to a region of the predicted gene; n=1; Oryza sativa (japonica cultivar-group)|Rep: EST AU070346(S12172)	LOC_Os03g03790	3	1684394	cDNA acyl-activating enzyme 11, putative, expressed	AT1G65890	acyl-activating enzyme 12 (AAE12)
Os.10652.1.S1_at	Cluster: Proteinase inhibitor; n=2; Oryza sativa|Rep: Proteinase inhibitor - Oryza sativa (Rice)	LOC_Os03g03810	3	1692917	cDNA flower-specific gamma-thionin precursor, putative, expressed	AT2G02100	LCR69/PDF2.2 (Low-molecular-weight cysteine-rich 69); protease inhibitor
OsAffx.3126.1.S1_at	Cluster: Putative cytochrome P450; n=1; Oryza sativa (japonica cultivar-group)|Rep: Putative cytochrome P450 - Oryza sativa (japonica cultivar-group)	LOC_Os03g04190	3	1901007	cDNA cytochrome P450 78A3, putative	AT3G61880	CYP78A9 (CYTOCHROME P450 78A9); oxygen binding
Os.56054.1.S1_at	Cluster: Expressed protein; n=1; Oryza sativa (japonica cultivar-group)|Rep: Expressed protein - Oryza sativa (japonica cultivar-group)	LOC_Os03g05700	3	2821502	cDNA expressed protein	AT4G13340	leucine-rich repeat family protein / extensin family protein
Os.2217.1.S1_a_at	Cluster: 1,2-dihydroxy-3-keto-5-methylthiopentene dioxygenase 2; n=3; BEP clade|Rep: 1,2-dihydroxy-3-keto-5-methylthiopentene dioxygenase 2 -	LOC_Os03g06620	3	3317385	cDNA 1,2-dihydroxy-3-keto-5-methylthiopentene dioxygenase 2, putative, expressed	AT4G14710	ATARD2; acireductone dioxygenase (Fe2+-requiring)/ metal ion binding
Os.14650.1.S1_at		LOC_Os03g08660	3	4443307	cDNA serine acetyltransferase 1, putative
Os.11584.1.S1_s_at	Cluster: Oxidoreductase, zinc-binding dehydrogenase family protein, expressed; n=2; Oryza sativa (japonica cultivar-group)|Rep: Oxidoreductase, zinc-binding	LOC_Os03g08999	3	4659082	cDNA alcohol dehydrogenase 1, putative, expressed	AT1G22440	alcohol dehydrogenase, putative
Os.5588.1.S1_s_at	Cluster: Putative sulfate transporter; n=1; Oryza sativa (japonica cultivar-group)|Rep: Putative sulfate transporter - Oryza sativa (japonica cultivar-group)	LOC_Os03g09980	3	4977513	cDNA sulfate transporter 1.2, putative, expressed	AT1G78000	SULTR1;2 (SULFATE TRANSPORTER 1;2); sulfate transporter
Os.8741.1.S1_at	Cluster: Poly polymerase catalytic domain containing protein, expressed; n=2; Oryza sativa (japonica cultivar-group)|Rep: Poly polymerase catalytic domain	LOC_Os03g12820	3	6874291	cDNA ATP8, putative, expressed	AT1G32230	RCD1 (RADICAL-INDUCED CELL DEATH1)
Os.10150.1.S1_at	Cluster: Branched-chain-amino-acid aminotransferase 5, chloroplast, putative, expressed; n=4; Oryza sativa (japonica cultivar-group)|Rep: Branched-chain-amino-a	LOC_Os03g12890	3	6927108	cDNA branched-chain-amino-acid aminotransferase, putative, expressed	AT5G65780	ATBCAT-5; branched-chain-amino-acid transaminase/ catalytic
Os.14251.1.S2_at	Cluster: Autophagy protein Apg9 containing protein, expressed; n=1; Oryza sativa (japonica cultivar-group)|Rep: Autophagy protein Apg9 containing	LOC_Os03g14380	3	7806474	cDNA autophagy protein 9, putative, expressed	AT2G31260	APG9 (AUTOPHAGY 9)
Os.49583.1.S1_at	Cluster: Expressed protein; n=1; Oryza sativa (japonica cultivar-group)|Rep: Expressed protein - Oryza sativa (japonica cultivar-group)	LOC_Os03g15080	3	8221571	cDNA expressed protein	AT4G11000	ankyrin repeat family protein
Os.22731.1.S1_at	Cluster: 17.4 kDa class I heat shock protein 2; n=5; Oryza sativa|Rep: 17.4 kDa class I heat shock protein 2 - Oryza sativa (Rice)	LOC_Os03g16020	3	8813529	cDNA 17.4 kDa class I heat shock protein 2, putative, expressed	AT5G59720	HSP18.2 (HEAT SHOCK PROTEIN 18.2)
Os.56365.1.S1_at	Cluster: BZIP transcription factor family protein, expressed; n=1; Oryza sativa (japonica cultivar-group)|Rep: BZIP transcription factor family protein, express	LOC_Os03g19370	3	10884435	cDNA ocs element-binding factor 1, putative, expressed	AT1G75390	bZIP transcription factor family protein
Os.53764.1.S1_at	Cluster: YT521-B-like family protein, expressed; n=1; Oryza sativa (japonica cultivar-group)|Rep: YT521-B-like family protein, expressed - Oryza sativa	LOC_Os03g20180	3	11381482	cDNA YTH domain protein 2, putative, expressed	AT1G48110	ECT7 (evolutionarily conserved C-terminal region 7)
Os.54672.1.S1_at	Cluster: Eukaryotic aspartyl protease family protein, expressed; n=1; Oryza sativa (japonica cultivar-group)|Rep: Eukaryotic aspartyl protease family	LOC_Os03g20290	3	11446469	cDNA aspartic proteinase nepenthesin-1 precursor, putative, expressed	AT2G03200	aspartyl protease family protein
Os.57381.1.S1_at	Cluster: AP2 domain containing protein, expressed; n=1; Oryza sativa (japonica cultivar-group)|Rep: AP2 domain containing protein, expressed - Oryza sativa	LOC_Os03g22170	3	12692162	cDNA ethylene-responsive factor-like protein 1, putative, expressed	AT3G16770	ATEBP/RAP2.3 (RELATED TO AP2 3); DNA binding / protein binding / transcription factor/ transcriptional activator
Os.2952.1.S1_x_at	Cluster: Putative pyrrolidone carboxyl peptidase; n=2; Oryza sativa|Rep: Putative pyrrolidone carboxyl peptidase - Oryza sativa (Rice)	LOC_Os03g25270	3	14410433	cDNA pyrrolidone-carboxylate peptidase, putative, expressed	AT1G56700	pyrrolidone-carboxylate peptidase family protein
Os.9216.1.S1_at	Cluster: Putative amelogenin; n=2; Oryza sativa|Rep: Putative amelogenin - Oryza sativa (Rice)	LOC_Os03g26210	3	14978824	cDNA amelogenin precursor like protein, putative, expressed	AT3G47640	basic helix-loop-helix (bHLH) family protein
Os.38485.1.S1_at	Cluster: Trehalose-phosphatase family protein, expressed; n=2; Oryza sativa (japonica cultivar-group)|Rep: Trehalose-phosphatase family	LOC_Os03g26910	3	15360565	cDNA expressed protein	AT5G65140	trehalose-6-phosphate phosphatase, putative
OsAffx.13147.1.S1_at	Cluster: Hypothetical protein OSJNBb0031F05.24; n=1; Oryza sativa (japonica cultivar-group)|Rep: Hypothetical protein OSJNBb0031F05.24 - Oryza sativa	LOC_Os03g31780	3	18132936	cDNA conserved hypothetical protein	AT4G15530	PPDK (PYRUVATE ORTHOPHOSPHATE DIKINASE); kinase/ pyruvate, phosphate dikinase
Os.11150.1.S1_at	Cluster: Expressed protein; n=2; Oryza sativa (japonica cultivar-group)|Rep: Expressed protein - Oryza sativa (japonica cultivar-group)	LOC_Os03g32490	3	18532489	cDNA expressed protein	AT5G67370	similar to unknown protein [Arabidopsis thaliana] (TAIR:AT5G11840.1); similar to Protein of unknown function DUF1230 [Medicago
Os.47722.1.S1_at	Cluster: Hypothetical protein; n=1; Oryza sativa (japonica cultivar-group)|Rep: Hypothetical protein - Oryza sativa (japonica cultivar-group)	LOC_Os03g32499	3	18534631	cDN A expressed protein	AT2G23090	similar to hypothetical protein [Cicer arietinum] (GB:CAA10129.1)
Os.8785.1.S1_at	Cluster: Putative ACT domain repeat protein; n=2; Oryza sativa (japonica cultivar-group)|Rep: Putative ACT domain repeat protein - Oryza sativa (japonica	LOC_Os03g40100	3	22236313	cDNA ACR4, putative, expressed	AT1G69040	ACR4 (ACT REPEAT 4); amino acid binding
Os.11967.1.S1_at	Cluster: Putative cationic amino acid transporter; n=1; Oryza sativa (japonica cultivar-group)|Rep: Putative cationic amino acid transporter - Oryza sativa	LOC_Os03g45170	3	25464184	cDNA high-affinity cationic amino acid transporter 1, putative, expressed	AT1G58030	CAT2 (CATIONIC AMINO ACID TRANSPORTER 2); amino acid transporter
OsAffx.10755.1.S1_at	Cluster: Iron regulated transporter-like protein; n=3; Oryza sativa (japonica cultivar-group)|Rep: Iron regulated transporter-like protein - Oryza sativa	LOC_Os03g46454	3	26231345	cDNA zinc transporter 10 precursor, putative, expressed	AT4G19690	IRT1 (IRON-REGULATED TRANSPORTER 1); cadmium ion transporter/ iron ion transporter/ manganese ion transporter/ zinc ion
OsAffx.3554.1.S1_at	Cluster: Hypothetical protein OSJNBb0101N11.18; n=2; Oryza sativa (japonica cultivar-group)|Rep: Hypothetical protein OSJNBb0101N11.18 - Oryza sativa	LOC_Os03g48626	3	27678227	cDNA expressed protein	AT1G55265	similar to unknown protein [Arabidopsis thaliana] (TAIR:AT5G19860.1); similar to Protein of unknown function DUF538 [Medicago
OsAffx.25650.1.S1_x_at	Cluster: Os03g0705800 protein; n=2; Oryza sativa (japonica cultivar-group)|Rep: Os03g0705800 protein - Oryza sativa (japonica cultivar-group)	LOC_Os03g49830	3	28339249	cDNA expressed protein	AT4G32420	peptidyl-prolyl cis-trans isomerase cyclophilin-type family protein
Os.8052.1.S1_at	Cluster: Os03g0723700 protein; n=1; Oryza sativa (japonica cultivar-group)|Rep: Os03g0723700 protein - Oryza sativa (japonica cultivar-group)	LOC_Os03g51390	3	29353676	cDNA expressed protein	AT1G26150	protein kinase
Os.37935.1.S1_at	Cluster: Putative ABA-responsive protein; n=1; Oryza sativa (japonica cultivar-group)|Rep: Putative ABA-responsive protein - Oryza sativa (japonica	LOC_Os03g52670	3	30151067	cDNA FIP1, putative, expressed	AT1G28200	FIP1 (FH INTERACTING PROTEIN 1)
Os.53148.1.S1_at	Cluster: Hypothetical protein OSJNBb0016H12.22; n=1; Oryza sativa (japonica cultivar-group)|Rep: Hypothetical protein OSJNBb0016H12.22 - Oryza sativa	LOC_Os03g52720	3	30176912	cDNA magnesium-dependent phosphatase 1, putative, expressed	AT2G14110	similar to HAD-superfamily phosphatase subfamily IIIC; TonB box, N-terminal [Medicago truncatula] (GB:ABD28541.1);
Os.5581.1.S1_at	Cluster: DNAJ protein, putative, expressed; n=2; Oryza sativa (japonica cultivar-group)|Rep: DNAJ protein, putative, expressed - Oryza sativa (japonica	LOC_Os03g56540	3	32147826	cDNA mitochondrial import inner membrane translocase subunit TIM14, putative, expressed	AT5G03030	DNAJ heat shock N-terminal domain-containing protein
Os.10884.1.S1_at	Cluster: Putative AAA-type ATPase; n=1; Oryza sativa (japonica cultivar-group)|Rep: Putative AAA-type ATPase - Oryza sativa (japonica cultivar-group)	LOC_Os03g58790	3	33420968	cDNA ATPase 3, putative, expressed	AT3G28580	AAA-type ATPase family protein
Os.4965.1.S1_at	Cluster: Putative dirigent-like protein; n=1; Oryza sativa (japonica cultivar-group)|Rep: Putative dirigent-like protein - Oryza sativa (japonica	LOC_Os03g59440	3	33774433	cDNA disease resistance response like protein, putative, expressed	AT4G38700	disease resistance-responsive family protein
OsAffx.13562.1.S1_at	Cluster: Putative Cys2/His2 zinc-finger protein; n=1; Oryza sativa (japonica cultivar-group)|Rep: Putative Cys2/His2 zinc-finger protein - Oryza sativa	LOC_Os03g60540	3	34350356	cDNA zinc finger, C2H2 type family protein	AT2G28200	nucleic acid binding / transcription factor/ zinc ion binding
Os.10435.1.S1_at	Cluster: Putative IAA amidohydrolase; n=4; Oryza sativa (japonica cultivar-group)|Rep: Putative IAA amidohydrolase - Oryza sativa (japonica cultivar-group)	LOC_Os03g62060	3	35099318	cDNA IAA-amino acid hydrolase ILR1 precursor, putative, expressed	AT3G02875	ILR1 (IAA-LEUCINE RESISTANT 1); metallopeptidase
Os.46611.1.S1_x_at	Cluster: Putative aspartate kinase; n=1; Oryza sativa (japonica cultivar-group)|Rep: Putative aspartate kinase - Oryza sativa (japonica cultivar-group)	LOC_Os03g63330	3	35728980	cDNA aspartokinase, putative, expressed	AT5G13280	AK-LYS1 (ASPARTATE KINASE 1)
Os.27606.1.S1_at	Cluster: Os03g0850400 protein; n=3; Oryza sativa (japonica cultivar-group)|Rep: Os03g0850400 protein - Oryza sativa (japonica cultivar-group)	LOC_Os03g63330	3	35728980	cDNA aspartokinase, putative, expressed	AT5G13280	AK-LYS1 (ASPARTATE KINASE 1)
Os.23187.1.S1_at	Cluster: OSJNBa0094O15.13 protein; n=1; Oryza sativa (japonica cultivar-group)|Rep: OSJNBa0094O15.13 protein - Oryza sativa (japonica cultivar-group)	LOC_Os04g01470	4	307096	cDNA caffeic acid 3-O-methyltransferase, putative, expressed	AT5G54160	ATOMT1 (O-METHYLTRANSFERASE 1)
OsAffx.13662.1.S1_at	Cluster: OSJNBa0095H06.9 protein; n=1; Oryza sativa (japonica cultivar-group)|Rep: OSJNBa0095H06.9 protein - Oryza sativa (japonica cultivar-group)	LOC_Os04g04360	4	2041792	cDNA hypothetical protein
Os.16305.1.S1_at	Cluster: OSIGBa0105N24.4 protein; n=2; Oryza sativa|Rep: OSIGBa0105N24.4 protein - Oryza sativa (Rice)	LOC_Os04g10160	4	5464777	cDNA cytochrome P450 CYP99A1, putative, expressed	AT5G25120	CYP71B11 (cytochrome P450, family 71, subfamily B, polypeptide 11); oxygen binding
Os.6089.1.S1_at	Cluster: H0209A05.10 protein; n=2; Oryza sativa|Rep: H0209A05.10 protein - Oryza sativa (Rice)	LOC_Os04g15920	4	8619188	cDNA mannitol dehydrogenase, putative, expressed	AT4G39330	mannitol dehydrogenase, putative
Os.11266.1.S1_at	Rep: H0813E03.4 protein - Oryza sativa (Rice)	LOC_Os04g27060	4	15814091	cDNA auxin-induced protein PCNT115, putative, expressed	AT1G60710	ATB2; oxidoreductase
Os.15516.1.S1_at	Cluster: OSIGBa0134J07.5 protein; n=3; Oryza sativa|Rep: OSIGBa0134J07.5 protein - Oryza sativa (Rice)	LOC_Os04g30240	4	17862047	cDNA OsWAK60 - OsWAK receptor-like protein kinase, expressed	AT1G21270	WAK2 (wall-associated kinase 2); protein serine/threonine kinase
Os.11920.1.S1_s_at	Cluster: OSJNBa0016O02.14 protein; n=2; Oryza sativa|Rep: OSJNBa0016O02.14 protein - Oryza sativa (Rice)	LOC_Os04g39320	4	23191149	cDNA expressed protein	AT2G29210	splicing factor PWI domain-containing protein
Os.23802.1.A1_at	Rep: H0418A01.6 protein - Oryza sativa (Rice)	LOC_Os04g39540	4	23327798	cDNA expressed protein	AT5G56210	similar to unknown protein [Arabidopsis thaliana] (TAIR:AT4G26450.1); similar to hypothetical protein [Triticum aestivum]
Os.16333.1.S1_at	Cluster: OSIGBa0116M22.11 protein; n=6; Poaceae|Rep: OSIGBa0116M22.11 protein - Oryza sativa (Rice)	LOC_Os04g40310	4	23748710	cDNA isocitrate dehydrogenase subunit 1, mitochondrial precursor, putative, expressed	AT4G35260	IDH1 (ISOCITRATE DEHYDROGENASE 1); isocitrate dehydrogenase (NAD+)
Os.52536.1.S1_at	Cluster: Phenylalanine ammonia-lyase; n=5; BEP clade|Rep: Phenylalanine ammonia-lyase - Triticum aestivum (Wheat)	LOC_Os04g43800	4	25710651	cDNA phenylalanine ammonia-lyase, putative, expressed	AT2G37040	PAL1 (PHE AMMONIA LYASE 1); phenylalanine ammonia-lyase
Os.12986.1.S1_at	Cluster: OSIGBa0115K01-H0319F09.8 protein; n=2; Oryza sativa|Rep: OSIGBa0115K01-H0319F09.8 protein - Oryza sativa (Rice)	LOC_Os04g44500	4	26124698	cDNA FIP1, putative, expressed	AT5G08350	GRAM domain-containing protein / ABA-responsive protein-related
Os.19361.1.S2_at	Cluster: OSIGBa0159I10.15 protein; n=3; Oryza sativa|Rep: OSIGBa0159I10.15 protein - Oryza sativa (Rice)	LOC_Os04g45290	4	26546120	cDNA beta-fructofuranosidase 1 precursor, putative, expressed	AT1G12240	ATBETAFRUCT4/VAC-INV (VACUOLAR INVERTASE); beta-fructofuranosidase/ hydrolase, hydrolyzing O-glycosyl compounds
Os.19361.1.S1_at	Cluster: OSIGBa0159I10.15 protein; n=3; Oryza sativa|Rep: OSIGBa0159I10.15 protein - Oryza sativa (Rice)	LOC_Os04g45290	4	26546120	cDNA beta-fructofuranosidase 1 precursor, putative, expressed	AT1G12240	ATBETAFRUCT4/VAC-INV (VACUOLAR INVERTASE); beta-fructofuranosidase/ hydrolase, hydrolyzing O-glycosyl compounds
Os.49765.1.S1_at	Cluster: Iron transport protein 1; n=5; Oryza sativa|Rep: Iron transport protein 1 - Oryza sativa (Rice)	LOC_Os04g45860	4	26939713	cDNA transposon protein, putative, unclassified, expressed	AT5G53550	YSL3 (YELLOW STRIPE LIKE 3); oligopeptide transporter
Os.14384.1.S1_at	Cluster: OSIGBa0106P14.1 protein; n=2; Oryza sativa|Rep: OSIGBa0106P14.1 protein - Oryza sativa (Rice)	LOC_Os04g46280	4	27204350	cDNA nudix hydrolase 8, putative, expressed	AT5G47240	ATNUDT8 (Arabidopsis thaliana Nudix hydrolase homolog 8); hydrolase
Os.23233.1.S1_at	Cluster: Os04g0556000 protein; n=2; Oryza sativa (japonica cultivar-group)|Rep: Os04g0556000 protein - Oryza sativa (japonica cultivar-group)	LOC_Os04g46940	4	27610679	cDNA copper-transporting ATPase 3, putative, expressed	AT1G63440	HMA5 (HEAVY METAL ATPASE 5); ATPase, coupled to transmembrane movement of ions, phosphorylative mechanism
Os.3406.1.S1_at	Cluster: B0403H10-OSIGBa0105A11.5 protein; n=2; Oryza sativa|Rep: B0403H10-OSIGBa0105A11.5 protein - Oryza sativa (Rice)	LOC_Os04g51160	4	30073956	cDNA transposon protein, putative, unclassified, expressed	AT3G22370	AOX1A (alternative oxidase 1A); alternative oxidase
OsAffx.14430.1.S1_s_at	Cluster: Os04g0653700 protein; n=1; Oryza sativa (japonica cultivar-group)|Rep: Os04g0653700 protein - Oryza sativa (japonica cultivar-group)	LOC_Os04g55980	4	33129441	cDNA GRound-Like protein, putative, expressed	AT3G22800	leucine-rich repeat family protein / extensin family protein
Os.55343.1.S1_at	Cluster: Os04g0654400 protein; n=1; Oryza sativa (japonica cultivar-group)|Rep: Os04g0654400 protein - Oryza sativa (japonica cultivar-group)	LOC_Os04g56030	4	33156145	cDNA expressed protein	AT4G13340	leucine-rich repeat family protein / extensin family protein
OsAffx.26624.1.S1_at	Cluster: OSIGBa0147J19.2 protein; n=2; Oryza sativa|Rep: OSIGBa0147J19.2 protein - Oryza sativa (Rice)	LOC_Os04g56040	4	33159338	cDNA glycine rich protein family protein, expressed	AT4G13340	leucine-rich repeat family protein / extensin family protein
OsAffx.14448.1.S1_at	Cluster: Beta-fructofuranosidase, insoluble isoenzyme 5; n=1; Oryza sativa|Rep: Beta-fructofuranosidase, insoluble isoenzyme 5 - Oryza	LOC_Os04g56930	4	33727460	cDNA beta-fructofuranosidase, insoluble isoenzyme 5, putative, expressed	AT1G55120	ATFRUCT5 (BETA-FRUCTOFURANOSIDASE 5); hydrolase, hydrolyzing O-glycosyl compounds / levanase
Os.3373.1.S1_at	Cluster: Basic/leucine zipper protein; n=3; Oryza sativa|Rep: Basic/leucine zipper protein - Oryza sativa (Rice)	LOC_Os05g03860	5	1695733	cDNA ocs element-binding factor 1, putative, expressed	AT3G62420	ATBZIP53 (BASIC REGION/LEUCINE ZIPPER MOTIF 53); DNA binding / sequence-specific DNA binding / transcription factor
Os.11309.1.S1_x_at	Cluster: Os05g0135400 protein; n=2; Oryza sativa (japonica cultivar-group)|Rep: Os05g0135400 protein - Oryza sativa (japonica cultivar-group)	LOC_Os05g04490	5	2051637	cDNA peroxidase 1 precursor, putative, expressed	AT1G05260	RCI3 (RARE COLD INDUCIBLE GENE 3); peroxidase
OsAffx.26755.1.S1_at	Cluster: Os05g0153300 protein; n=2; Oryza sativa (japonica cultivar-group)|Rep: Os05g0153300 protein - Oryza sativa (japonica cultivar-group)	LOC_Os05g06140	5	3052410	cDNA lipase, putative, expressed	AT1G45201	similar to lipase class 3 family protein [Arabidopsis thaliana] (TAIR:AT5G67050.1); similar to Os02g0767200 [Oryza
OsAffx.26764.1.S1_x_at	Cluster: Dihydrolipoamide dehydrogenase precursor; n=1; Solanum tuberosum|Rep: Dihydrolipoamide dehydrogenase precursor - Solanum tuberosum (Potato)	LOC_Os05g06750	5	3504746	cDNA dihydrolipoyl dehydrogenase, mitochondrial precursor, putative, expressed	AT1G48030	dihydrolipoamide dehydrogenase 1, mitochondrial / lipoamide dehydrogenase 1 (MTLPD1)
Os.51904.1.S1_at	Cluster: Hypothetical protein OJ1212_C10.15; n=1; Oryza sativa (japonica cultivar-group)|Rep: Hypothetical protein OJ1212_C10.15 - Oryza sativa (japonica	LOC_Os05g13970	5	7760288	cDNA bark protein, putative, expressed	AT4G28940	catalytic
Os.11260.1.S1_at	Cluster: Putative plasma membrane associated protein; n=1; Oryza sativa (japonica cultivar-group)|Rep: Putative plasma membrane associated	LOC_Os05g31670	5	18349151	cDNA ABA induced plasma membrane protein PM 19, putative, expressed	AT1G04560	AWPM-19-like membrane family protein
Os.10175.1.S1_at	Cluster: Putative myb protein; n=1; Oryza sativa (japonica cultivar-group)|Rep: Putative myb protein - Oryza sativa (japonica cultivar-group)	LOC_Os05g35500	5	21017402	cDNA mybHv5, putative, expressed	AT4G38620	MYB4 (myb domain protein 4); transcription factor
OsAffx.27188.2.S1_at	Cluster: Os05g0433800 protein; n=2; Oryza sativa (japonica cultivar-group)|Rep: Os05g0433800 protein - Oryza sativa (japonica cultivar-group)	LOC_Os05g35830	5	21175629	cDNA expressed protein	AT5G17210	similar to unknown protein [Arabidopsis thaliana] (TAIR:AT1G13380.1); similar to unknown protein [Saussurea involucrata]
Os.15501.1.S1_at	Cluster: NBS-LRR-like protein; n=1; Oryza sativa (japonica cultivar-group)|Rep: NBS-LRR-like protein - Oryza sativa (japonica cultivar-group)	LOC_Os05g41310	5	24114006	cDNA disease resistance protein RGA2, putative, expressed	AT3G14460	disease resistance protein (NBS-LRR class), putative
Os.56924.1.S1_at	Cluster: Putative nodulin MtN21 protein; n=1; Oryza sativa (japonica cultivar-group)|Rep: Putative nodulin MtN21 protein - Oryza sativa (japonica cultivar-group	LOC_Os05g41420	5	24171332	cDNA nodulin-like protein, putative, expressed	AT5G07050	nodulin MtN21 family protein
OsAffx.15125.1.S1_at	Cluster: Hypothetical protein OJ1362_G11.11; n=1; Oryza sativa (japonica cultivar-group)|Rep: Hypothetical protein OJ1362_G11.11 - Oryza sativa (japonica	LOC_Os05g46370	5	26796628	cDNA helix-loop-helix DNA-binding domain containing protein, expressed	AT3G21330	basic helix-loop-helix (bHLH) family protein
Os.6023.1.S1_s_at	Cluster: Hypothetical protein OJ1362_G11.17; n=1; Oryza sativa (japonica cultivar-group)|Rep: Hypothetical protein OJ1362_G11.17 - Oryza sativa (japonica	LOC_Os05g46460	5	26834189	cDNA catalytic/ hydrolase, putative, expressed	AT5G53050	hydrolase, alpha/beta fold family protein
OsAffx.27359.1.S1_x_at	Cluster: Putative zinc finger protein; n=1; Oryza sativa (japonica cultivar-group)|Rep: Putative zinc finger protein - Oryza sativa (japonica cultivar-group)	LOC_Os05g47780	5	27294266	cDNA CHY zinc finger family protein, expressed	AT3G18290	EMB2454 (EMBRYO DEFECTIVE 2454); protein binding / zinc ion binding
Os.19172.1.S1_at	Cluster: Hypothetical protein OSJNBa0079H23.4; n=1; Oryza sativa (japonica cultivar-group)|Rep: Hypothetical protein OSJNBa0079H23.4 - Oryza sativa (japonica	LOC_Os05g47780	5	27294266	cDNA CHY zinc finger family protein, expressed	AT3G18290	EMB2454 (EMBRYO DEFECTIVE 2454); protein binding / zinc ion binding
Os.11344.1.S1_s_at	Cluster: Putative MATE efflux protein; n=1; Oryza sativa (japonica cultivar-group)|Rep: Putative MATE efflux protein - Oryza sativa (japonica cultivar-group)	LOC_Os05g48040	5	27458856	cDNA transparent testa 12 protein, putative, expressed	AT1G71140	MATE efflux family protein
Os.22911.1.S1_a_at	Cluster: Putative dihydrolipoamide S-acetyltransferase; n=2; Oryza sativa (japonica cultivar-group)|Rep: Putative dihydrolipoamide	LOC_Os06g01630	6	373997	cDNA dihydrolipoyllysine-residue acetyltransferase component of pyruvatedehydrogenase complex, putative, expressed	AT3G13930	dihydrolipoamide S-acetyltransferase, putative
Os.36672.1.S1_at	Cluster: Os06g0107800 protein; n=2; Oryza sativa (japonica cultivar-group)|Rep: Os06g0107800 protein - Oryza sativa (japonica cultivar-group)	LOC_Os06g01860	6	484309	cDNA expressed protein	AT2G36080	DNA-binding protein, putative
Os.21318.1.S1_at	Rep: Enolase 1 - Zea mays (Maize)	LOC_Os06g04510	6	1935381	cDNA enolase 1, putative, expressed	AT2G36530	LOS2 (Low expression of osmotically responsive genes 1); phosphopyruvate hydratase
Os.23578.1.S1_at	Cluster: Os06g0147200 protein; n=1; Oryza sativa (japonica cultivar-group)|Rep: Os06g0147200 protein - Oryza sativa (japonica cultivar-group)	LOC_Os06g05450	6	2460059	cDNA expressed protein
Os.57191.1.S1_at	Cluster: Hypothetical protein P0036F10.31; n=1; Oryza sativa (japonica cultivar-group)|Rep: Hypothetical protein P0036F10.31 - Oryza sativa (japonica	LOC_Os06g05470	6	2471638	cDNA expressed protein
OsAffx.15312.1.S1_at	Cluster: Formin homology 2 domain-containing protein-like; n=1; Oryza sativa (japonica cultivar-group)|Rep: Formin homology 2 domain-containing	LOC_Os06g08540	6	4223415	cDNA actin binding protein, putative, expressed	AT5G58160	actin binding
OsAffx.10931.4.A1_at	Cluster: Hypothetical protein OSJNBa0090D06.41; n=2; Oryza sativa (japonica cultivar-group)|Rep: Hypothetical protein OSJNBa0090D06.41 - Oryza sativa	LOC_Os06g09200	6	4628402	cDNA hypothetical protein	AT2G29210	splicing factor PWI domain-containing protein
Os.54864.2.S1_at	Cluster: Os06g0200700 protein; n=1; Oryza sativa (japonica cultivar-group)|Rep: Os06g0200700 protein - Oryza sativa (japonica cultivar-group)	LOC_Os06g09980	6	5089955	cDNA expressed protein
OsAffx.27555.1.S1_at	Cluster: Putative cyclic nucleotide-regulated ion channel; n=1; Oryza sativa (japonica cultivar-group)|Rep: Putative cyclic nucleotide-regulated ion channel - O	LOC_Os06g10580	6	5470944	cDNA cyclic nucleotide-gated ion channel 19, putative, expressed	AT3G17700	CNBT1 (CYCLIC NUCLEOTIDE-BINDING TRANSPORTER 1); calmodulin binding / cyclic nucleotide binding / ion channel
Os.47914.1.S1_at	Cluster: Putative 12-oxophytodienoic acid reductase; n=1; Oryza sativa (japonica cultivar-group)|Rep: Putative 12-oxophytodienoic acid	LOC_Os06g11210	6	5885142	cDNA 12-oxophytodienoate reductase 2, putative, expressed	AT1G76680	OPR1 (12-oxophytodienoate reductase 1); 12-oxophytodienoate reductase
OsAffx.4803.1.S1_at	Cluster: Os06g0222100 protein; n=1; Oryza sativa (japonica cultivar-group)|Rep: Os06g0222100 protein - Oryza sativa (japonica cultivar-group)	LOC_Os06g11840	6	6280855	cDNA expressed protein	AT5G65140	trehalose-6-phosphate phosphatase, putative
OsAffx.28216.1.S1_at	Cluster: Putative NEP1-interacting protein; n=1; Oryza sativa (japonica cultivar-group)|Rep: Putative NEP1-interacting protein - Oryza sativa (japonica	LOC_Os06g12560	6	6810874	cDNA RING-H2 finger protein ATL1Q, putative, expressed	AT1G74410	zinc finger (C3HC4-type RING finger) family protein
OsAffx.15403.1.S1_at	Cluster: Ankyrin repeat protein-like; n=1; Oryza sativa (japonica cultivar-group)|Rep: Ankyrin repeat protein-like - Oryza sativa (japonica cultivar-group)	LOC_Os06g13120	6	7202995	cDNA conserved hypothetical protein	AT1G03670	ankyrin repeat family protein
OsAffx.27605.1.S1_s_at	Cluster: Hypothetical protein OSJNBa0068B06.28; n=1; Oryza sativa (japonica cultivar-group)|Rep: Hypothetical protein OSJNBa0068B06.28 - Oryza sativa	LOC_Os06g13190	6	7229155	cDNA expressed protein	AT3G48180	similar to unknown protein [Arabidopsis thaliana] (TAIR:AT1G19020.1); similar to conserved hypothetical protein [Medicago
OsAffx.27606.1.S1_at	Cluster: Putative auxin-independent growth promoter; n=1; Oryza sativa (japonica cultivar-group)|Rep: Putative auxin-independent growth	LOC_Os06g13220	6	7252933	cDNA growth regulator, putative, expressed	AT1G62330	similar to unknown protein [Arabidopsis thaliana] (TAIR:AT1G11990.1); similar to putative auxin-independent growth promoter
OsAffx.15421.1.S1_at	Cluster: Hypothetical protein P0046H10.11; n=1; Oryza sativa (japonica cultivar-group)|Rep: Hypothetical protein P0046H10.11 - Oryza sativa (japonica	LOC_Os06g14180	6	7914592	cDNA expressed protein	AT2G29210	splicing factor PWI domain-containing protein
Os.40342.1.A1_s_at	Cluster: Putative embryogenesis transmembrane protein; n=2; Oryza sativa (japonica cultivar-group)|Rep: Putative embryogenesis transmembrane protein - Oryza	LOC_Os06g18900	6	10741349	cDNA embryogenesis transmembrane protein, putative, expressed	AT4G11000	ankyrin repeat family protein
OsAffx.15485.1.S1_at	Cluster: Putative embryogenesis transmembrane protein; n=2; Oryza sativa (japonica cultivar-group)|Rep: Putative embryogenesis transmembrane protein - Oryza	LOC_Os06g18900	6	10741349	cDNA embryogenesis transmembrane protein, putative, expressed	AT4G11000	ankyrin repeat family protein
Os.40342.1.A1_at	Cluster: Putative embryogenesis transmembrane protein; n=2; Oryza sativa (japonica cultivar-group)|Rep: Putative embryogenesis transmembrane protein - Oryza	LOC_Os06g18900	6	10741349	cDNA embryogenesis transmembrane protein, putative, expressed
Os.7674.1.S1_at	Cluster: Putative cytochrome P450 monooxygenase; n=1; Oryza sativa (japonica cultivar-group)|Rep: Putative cytochrome P450 monooxygenase - Oryza sativa	LOC_Os06g19070	6	10845021	cDNA cytochrome P450 76C2, putative, expressed	AT2G45570	CYP76C2 (cytochrome P450, family 76, subfamily C, polypeptide 2); oxygen binding
OsAffx.15530.1.S1_at	Cluster: Putative S-adenosyl-L-methionine; n=1; Oryza sativa (japonica cultivar-group)|Rep: Putative S-adenosyl-L-methionine - Oryza sativa (japonica	LOC_Os06g20960	6	12117524	cDNA jasmonate O-methyltransferase, putative	AT1G19640	JMT (JASMONIC ACID CARBOXYL METHYLTRANSFERASE); jasmonate O-methyltransferase
Os.14187.1.S1_at	Cluster: Formate dehydrogenase 2, mitochondrial precursor; n=2; Oryza sativa|Rep: Formate dehydrogenase 2, mitochondrial precursor - Oryza sativa (Rice)	LOC_Os06g29220	6	16675495	cDNA formate dehydrogenase 2, mitochondrial precursor, putative, expressed	AT5G14780	FDH (FORMATE DEHYDROGENASE); NAD binding / cofactor binding / oxidoreductase, acting on the CH-OH group of donors, NAD
Os.5905.1.S1_at	Cluster: Putative peroxidase; n=1; Oryza sativa (japonica cultivar-group)|Rep: Putative peroxidase - Oryza sativa (japonica cultivar-group)	LOC_Os06g32990	6	19206122	cDNA lignin forming anionic peroxidase precursor, putative, expressed	AT3G50990	peroxidase
Os.11554.1.S1_at	Cluster: Putative bacterial-induced peroxidase; n=1; Oryza sativa (japonica cultivar-group)|Rep: Putative bacterial-induced peroxidase - Oryza sativa	LOC_Os06g33080	6	19258379	cDNA peroxidase 2 precursor, putative, expressed	AT3G50990	peroxidase
Os.47413.1.S1_at	Cluster: Putative bacterial-induced peroxidase; n=2; Oryza sativa (japonica cultivar-group)|Rep: Putative bacterial-induced peroxidase - Oryza sativa	LOC_Os06g33100	6	19271681	cDNA peroxidase 2 precursor, putative, expressed	AT3G50990	peroxidase
Os.47413.1.S1_x_at	Cluster: Putative bacterial-induced peroxidase; n=2; Oryza sativa (japonica cultivar-group)|Rep: Putative bacterial-induced peroxidase - Oryza sativa	LOC_Os06g33100	6	19271681	cDNA peroxidase 2 precursor, putative, expressed	AT3G50990	peroxidase
Os.53599.1.S1_at	Cluster: Putative CPRD2; n=1; Oryza sativa (japonica cultivar-group)|Rep: Putative CPRD2 - Oryza sativa (japonica cultivar-group)	LOC_Os06g35650	6	20809008	cDNA reticuline oxidase precursor, putative, expressed	AT5G44440	FAD-binding domain-containing protein
Os.6345.1.S1_at	Cluster: Probable inositol oxygenase; n=2; Oryza sativa|Rep: Probable inositol oxygenase - Oryza sativa (Rice)	LOC_Os06g36560	6	21477411	cDNA inositol oxygenase, putative, expressed	AT1G14520	MIOX1 (MYO-INISITOL OXYGENASE); oxidoreductase
OsAffx.15785.1.S1_at	Rep: Cysteine synthase - Oryza sativa (Rice)	LOC_Os06g36850	6	21713109	cDNA cysteine synthase, putative	AT3G59760	OASC (O-ACETYLSERINE (THIOL) LYASE ISOFORM C); cysteine synthase
Os.57506.1.S1_at	Cluster: Os06g0569500 protein; n=3; Oryza sativa (japonica cultivar-group)|Rep: Os06g0569500 protein - Oryza sativa (japonica cultivar-group)	LOC_Os06g37300	6	22027136	cDNA ent-kaurene oxidase, putative, expressed	AT5G25900	GA3 (GA REQUIRING 3); oxygen binding
Os.9900.1.S1_at	Cluster: Os06g0587300 protein; n=1; Oryza sativa (japonica cultivar-group)|Rep: Os06g0587300 protein - Oryza sativa (japonica cultivar-group)	LOC_Os06g38764	6	23013893	cDNA expressed protein
Os.52171.1.S1_at	Cluster: Putative ABC family transporter; n=1; Oryza sativa (japonica cultivar-group)|Rep: Putative ABC family transporter - Oryza sativa (japonica	LOC_Os06g38950	6	23112101	cDNA ATATH6, putative, expressed	AT3G47780	ATATH6 (ABC2 homolog 6); ATPase, coupled to transmembrane movement of substances
Os.8503.1.S1_at	Cluster: Hypothetical protein P0633E08.36; n=1; Oryza sativa (japonica cultivar-group)|Rep: Hypothetical protein P0633E08.36 - Oryza sativa (japonica	LOC_Os06g39110	6	23226138	cDNA expressed protein	AT1G68725	AGP19/ATAGP19 (ARABINOGALACTAN-PROTEIN 19)
Os.20352.1.S1_at	Cluster: Putative heme oxygenase 1; n=1; Oryza sativa (japonica cultivar-group)|Rep: Putative heme oxygenase 1 - Oryza sativa (japonica cultivar-group)	LOC_Os06g40080	6	23857064	cDNA heme oxygenase 1, putative, expressed	AT2G26670	HY1 (HEME OXYGENASE 1)
OsAffx.15855.1.S1_at	Cluster: Hypothetical protein P0486H12.34; n=1; Oryza sativa (japonica cultivar-group)|Rep: Hypothetical protein P0486H12.34 - Oryza sativa (japonica	LOC_Os06g40090	6	23863503	cDNA VQ motif family protein, expressed	AT3G18690	MKS1 (MAP KINASE SUBSTRATE 1)
OsAffx.15931.1.S1_s_at	Cluster: Os06g0659200 protein; n=1; Oryza sativa (japonica cultivar-group)|Rep: Os06g0659200 protein - Oryza sativa (japonica cultivar-group)	LOC_Os06g44880	6	27129159	cDNA type II intron maturase family protein	AT1G74350	intron maturase, type II family protein
Os.1503.1.S1_at	Rep: RISBZ5 - Oryza sativa (Rice)	LOC_Os06g45140	6	27301110	cDNA light-inducible protein CPRF-2, putative, expressed	AT5G24800	BZO2H2 (basic leucine zipper O2 homolog 2); DNA binding / transcription factor
Os.39994.1.S1_at	Cluster: Hypothetical protein OSJNBa0052I14.43; n=2; Oryza sativa (japonica cultivar-group)|Rep: Hypothetical protein OSJNBa0052I14.43 - Oryza sativa	LOC_Os06g45184	6	27321665	cDNA retrotransposon protein, putative, Ty3-gypsy subclass, expressed
Os.53136.1.S1_at	Cluster: Hypothetical protein P0485A07.2; n=1; Oryza sativa (japonica cultivar-group)|Rep: Hypothetical protein P0485A07.2 - Oryza sativa (japonica	LOC_Os06g45890	6	27776577	cDNA myb-like DNA-binding domain, SHAQKYF class family protein, expressed	AT2G02060	calcium-dependent protein kinase-related / CDPK-related
Os.27205.1.S1_at	Cluster: Putative xyloglucan endotransglycosylase; n=1; Oryza sativa (japonica cultivar-group)|Rep: Putative xyloglucan endotransglycosylase - Oryza sativa	LOC_Os06g48180	6	29143890	cDNA xyloglucan endotransglucosylase/hydrolase protein 23 precursor, putative, expressed	AT5G57550	XTR3 (XYLOGLUCAN ENDOTRANSGLYCOSYLASE 3); hydrolase, acting on glycosyl bonds
OsAffx.15997.1.S1_s_at	Cluster: Putative cyclophilin; n=1; Oryza sativa (japonica cultivar-group)|Rep: Putative cyclophilin - Oryza sativa (japonica cultivar-group)	LOC_Os06g49470	6	29970042	cDNA peptidyl-prolyl cis-trans isomerase CYP19-4 precursor, putative, expressed	AT4G39220	ATRER1A (Arabidopsis thaliana endoplasmic reticulum retrieval protein 1A)
OsAffx.15997.1.S1_at	Cluster: Putative cyclophilin; n=1; Oryza sativa (japonica cultivar-group)|Rep: Putative cyclophilin - Oryza sativa (japonica cultivar-group)	LOC_Os06g49470	6	29970042	cDNA peptidyl-prolyl cis-trans isomerase CYP19-4 precursor, putative, expressed	AT4G39220	ATRER1A (Arabidopsis thaliana endoplasmic reticulum retrieval protein 1A)
OsAffx.16016.1.S1_at	Cluster: Storage protein-like; n=1; Oryza sativa (japonica cultivar-group)|Rep: Storage protein-like - Oryza sativa (japonica cultivar-group)	LOC_Os06g51180	6	30956573	cDNA conserved hypothetical protein	AT1G13000	similar to unknown protein [Arabidopsis thaliana] (TAIR:AT3G26440.2); similar to Protein of unknown function DUF707 [Medicago
Os.51641.1.S1_at	Cluster: Putative pathogenesis-related protein; n=1; Oryza sativa (japonica cultivar-group)|Rep: Putative pathogenesis-related protein - Oryza sativa	LOC_Os07g03467	7	1387735	cDNA pathogenesis-related protein PRB1-3 precursor, putative, expressed	AT4G33720	pathogenesis-related protein, putative
Os.50993.1.S1_at	Cluster: Putative pathogenesis-related protein; n=1; Oryza sativa (japonica cultivar-group)|Rep: Putative pathogenesis-related protein - Oryza sativa	LOC_Os07g03467	7	1387735	cDNA pathogenesis-related protein PRB1-3 precursor, putative, expressed	AT4G33720	pathogenesis-related protein, putative
Os.51641.1.S1_x_at	Cluster: Putative pathogenesis-related protein; n=1; Oryza sativa (japonica cultivar-group)|Rep: Putative pathogenesis-related protein - Oryza sativa	LOC_Os07g03467	7	1387735	cDNA pathogenesis-related protein PRB1-3 precursor, putative, expressed	AT4G33720	pathogenesis-related protein, putative
Os.51496.1.S1_at	Cluster: Putative pathogenesis-related protein; n=1; Oryza sativa (japonica cultivar-group)|Rep: Putative pathogenesis-related protein - Oryza sativa	LOC_Os07g03580	7	1430983	cDNA pathogenesis-related protein PRB1-2 precursor, putative, expressed	AT5G26130	pathogenesis-related protein, putative
OsAffx.16067.1.S1_at	Cluster: Putative pathogenesis-related protein; n=1; Oryza sativa (japonica cultivar-group)|Rep: Putative pathogenesis-related protein - Oryza sativa	LOC_Os07g03600	7	1442612	cDNA pathogenesis-related protein PRB1-2 precursor, putative, expressed	AT5G26130	pathogenesis-related protein, putative
Os.323.1.S1_at	Rep: PR1a protein - Oryza sativa (Rice)	LOC_Os07g03710	7	1510326	cDNA pathogenesis-related protein PRB1-3 precursor, putative, expressed	AT4G33720	pathogenesis-related protein, putative
Os.19861.1.S1_at	Cluster: Pathogenesis-related protein 1; n=2; Oryza sativa|Rep: Pathogenesis-related protein 1 - Oryza sativa (Rice)	LOC_Os07g03730	7	1521952	cDNA pathogenesis-related protein 1 precursor, putative, expressed	AT4G33720	pathogenesis-related protein, putative
OsAffx.28276.1.S1_x_at	Cluster: N-hydroxycinnamoyl benzoyltransferase-like protein; n=1; Oryza sativa (japonica cultivar-group)|Rep: N-hydroxycinnamoyl benzoyltransferase-like protein	LOC_Os07g04970	7	2187239	cDNA transferase, putative, expressed	AT5G42830	transferase family protein
Os.32503.1.S1_at	Cluster: Putative tryptophan synthase alpha chain; n=1; Oryza sativa (japonica cultivar-group)|Rep: Putative tryptophan synthase alpha chain - Oryza sativa	LOC_Os07g08430	7	4331942	cDNA indole-3-glycerol phosphate lyase, chloroplast precursor, putative, expressed	AT3G54640	TSA1 (TRYPTOPHAN SYNTHASE ALPHA CHAIN); tryptophan synthase
Os.11037.1.S1_a_at	Cluster: Thioredoxin H-type; n=1; Oryza sativa|Rep: Thioredoxin H-type - Oryza sativa	LOC_Os07g08840	7	4574534	cDNA thioredoxin H-type, putative, expressed	AT1G19730	ATTRX4 (thioredoxin H-type 4); thiol-disulfide exchange intermediate
Os.10872.1.S1_at	Cluster: AAA-type ATPase-like; n=1; Oryza sativa (japonica cultivar-group)|Rep: AAA-type ATPase-like - Oryza sativa (japonica cultivar-group)	LOC_Os07g09420	7	4967673	cDNA ATPase 2, putative, expressed	AT5G40010	AATP1 (AAA-ATPASE 1); ATP binding / ATPase
OsAffx.28409.2.S1_s_at	Cluster: Hypothetical protein OJ1118_B03.113; n=1; Oryza sativa (japonica cultivar-group)|Rep: Hypothetical protein OJ1118_B03.113 - Oryza sativa (japonica	LOC_Os07g12240	7	6854921	cDNA calmodulin TaCaM2-1, putative	AT4G03290	calcium-binding protein, putative
Os.27156.1.S1_at	Cluster: Hypothetical protein OSJNBa0086N05.123; n=1; Oryza sativa (japonica cultivar-group)|Rep: Hypothetical protein OSJNBa0086N05.123 - Oryza sativa	LOC_Os07g12800	7	7319840	cDNA expressed protein	AT2G40390	similar to unknown protein [Arabidopsis thaliana] (TAIR:AT5G64190.1); similar to conserved hypothetical protein [Medicago
Os.409.1.S1_at	Rep: OsNramp1 - Oryza sativa (Rice)	LOC_Os07g15460	7	8964328	cDNA metal transporter Nramp6, putative, expressed	AT1G80830	NRAMP1 (NRAMP metal ion transporter 1); manganese ion transporter/ metal ion transporter
OsAffx.28615.1.S1_at	Cluster: Hypothetical protein OSJNBb0062P14.139; n=1; Oryza sativa (japonica cultivar-group)|Rep: Hypothetical protein OSJNBb0062P14.139 - Oryza sativa	LOC_Os07g27060	7	15676840	cDNA hypothetical protein
Os.26381.1.S1_x_at	Cluster: Hypothetical protein OJ1123_F01.12; n=1; Oryza sativa (japonica cultivar-group)|Rep: Hypothetical protein OJ1123_F01.12 - Oryza sativa (japonica	LOC_Os07g29600	7	17398129	cDNA RING-H2 finger protein ATL2B, putative, expressed	AT5G04290	KOW domain-containing transcription factor family protein
Os.16899.1.S1_at	Cluster: Putative adenine phosphoribosyl transferase; n=1; Oryza sativa (japonica cultivar-group)|Rep: Putative adenine phosphoribosyl	LOC_Os07g30150	7	17799751	cDNA adenine phosphoribosyltransferase 1, putative, expressed	AT4G22570	APT3 (ADENINE PHOSPHORIBOSYL TRANSFERASE 3); adenine phosphoribosyltransferase
Os.48702.1.A1_at	Cluster: Os07g0502900 protein; n=2; Oryza sativa (japonica cultivar-group)|Rep: Os07g0502900 protein - Oryza sativa (japonica cultivar-group)	LOC_Os07g31960	7	19007938	cDNA anthocyanidin 3-O-glucosyltransferase, putative, expressed
Os.17181.1.S1_at	Cluster: Putative glucosyltransferase; n=1; Oryza sativa (japonica cultivar-group)|Rep: Putative glucosyltransferase - Oryza sativa (japonica	LOC_Os07g32010	7	19035975	cDNA anthocyanidin 5,3-O-glucosyltransferase, putative, expressed	AT1G07250	UDP-glucoronosyl/UDP-glucosyl transferase family protein
OsAffx.5522.1.S1_s_at	Cluster: Putative MtN21; n=1; Oryza sativa (japonica cultivar-group)|Rep: Putative MtN21 - Oryza sativa (japonica cultivar-group)	LOC_Os07g34110	7	20394067	cDNA nodulin-like protein, putative, expressed	AT5G64700	nodulin MtN21 family protein
Os.19326.1.S1_at	Cluster: Os07g0533800 protein; n=2; Oryza sativa (japonica cultivar-group)|Rep: Os07g0533800 protein - Oryza sativa (japonica cultivar-group)	LOC_Os07g34940	7	20931736	cDNA aspartic proteinase nepenthesin-1 precursor, putative, expressed	AT2G03200	aspartyl protease family protein
Os.27755.1.S1_at	Cluster: Os07g0539900 protein; n=2; Oryza sativa (japonica cultivar-group)|Rep: Os07g0539900 protein - Oryza sativa (japonica cultivar-group)	LOC_Os07g35560	7	21280943	cDNA hydrolase, hydrolyzing O-glycosyl compounds, putative, expressed	AT4G26830	hydrolase, hydrolyzing O-glycosyl compounds
Os.2248.1.S1_at	Cluster: Cytochrome b6-f complex iron-sulfur subunit, chloroplast precursor; n=2; Oryza sativa|Rep: Cytochrome b6-f complex iron-sulfur subunit, chloroplast	LOC_Os07g37030	7	22182682	cDNA cytochrome b6-f complex iron-sulfur subunit, chloroplast precursor, putative, expressed	AT4G03280	PETC (PHOTOSYNTHETIC ELECTRON TRANSFER C)
Os.44475.1.S1_x_at	Cluster: Putative NADH dehydrogenase; n=1; Oryza sativa (japonica cultivar-group)|Rep: Putative NADH dehydrogenase - Oryza sativa (japonica cultivar-group)	LOC_Os07g37730	7	22617392	cDNA rotenone-insensitive NADH-ubiquinone oxidoreductase, mitochondrial precursor, putative, expressed	AT1G07180	NDA1 (ALTERNATIVE NAD(P)H DEHYDROGENASE 1); NADH dehydrogenase
Os.16563.1.S1_at	Cluster: Hypothetical protein OJ1065_B06.1; n=1; Oryza sativa (japonica cultivar-group)|Rep: Hypothetical protein OJ1065_B06.1 - Oryza sativa (japonica	LOC_Os07g38840	7	23296618	cDNA expressed protein	AT2G44260	similar to unknown protein [Arabidopsis thaliana] (TAIR:AT2G44230.1); similar to unknown protein [Arabidopsis thaliana]
Os.12710.1.S1_at	Cluster: Hypothetical protein P0616D06.125; n=1; Oryza sativa (japonica cultivar-group)|Rep: Hypothetical protein P0616D06.125 - Oryza sativa (japonica	LOC_Os07g42370	7	25346290	cDNA pnFL-2, putative, expressed	AT1G74950	similar to unknown protein [Arabidopsis thaliana] (TAIR:AT1G19180.1); similar to PnFL-2 [Ipomoea nil] (GB:AAG49896.1);
Os.54930.1.S1_at	Cluster: Hydrolase-like protein; n=1; Oryza sativa (japonica cultivar-group)|Rep: Hydrolase-like protein - Oryza sativa (japonica cultivar-group)	LOC_Os07g42994	7	25758924	cDNA hydrolase, putative, expressed	AT5G09430	hydrolase
Os.30366.1.S1_at	Cluster: Hypothetical protein P0503D09.101; n=1; Oryza sativa (japonica cultivar-group)|Rep: Hypothetical protein P0503D09.101 - Oryza sativa (japonica	LOC_Os07g45080	7	26909822	cDNA expressed protein	AT3G21550	similar to unknown protein [Arabidopsis thaliana] (TAIR:AT3G21520.1); similar to Os07g0645300 [Oryza sativa (japonica
Os.26799.1.A1_at	Cluster: Hypothetical protein P0470D12.139; n=1; Oryza sativa (japonica cultivar-group)|Rep: Hypothetical protein P0470D12.139 - Oryza sativa (japonica	LOC_Os07g47590	7	28454876	cDNA expressed protein	AT1G02860	SPX (SYG1/Pho81/XPR1) domain-containing protein / zinc finger (C3HC4-type RING finger) protein-related
Os.11321.1.S1_at	Cluster: WRKY transcription factor 47; n=2; Oryza sativa|Rep: WRKY transcription factor 47 - Oryza sativa (indica cultivar-group)	LOC_Os07g48260	7	28830705	cDNA OsWRKY47 - Superfamily of rice TFs having WRKY and zinc finger domains, expressed	AT2G40750	WRKY54 (WRKY DNA-binding protein 54); transcription factor
Os.7362.1.S1_at	Cluster: Putative GRAB2 protein; n=1; Oryza sativa (japonica cultivar-group)|Rep: Putative GRAB2 protein - Oryza sativa (japonica cultivar-group)	LOC_Os07g48550	7	29040604	cDNA NAC domain-containing protein 21/22, putative, expressed	AT5G18270	ANAC087
Os.5154.1.S1_at	Cluster: Cell wall protein-like; n=1; Oryza sativa (japonica cultivar-group)|Rep: Cell wall protein-like - Oryza sativa (japonica cultivar-group)	LOC_Os07g49080	7	29383403	cDNA COBRA-like protein 7 precursor, putative, expressed	AT4G16120	ATSEB1
Os.10682.1.S1_at	Cluster: Hypothetical protein P0438H08.5; n=1; Oryza sativa (japonica cultivar-group)|Rep: Hypothetical protein P0438H08.5 - Oryza sativa (japonica	LOC_Os08g05960	8	3236444	cDNA expressed protein	AT5G67470	formin homology 2 domain-containing protein / FH2 domain-containing protein
OsAffx.16847.1.S1_s_at	Cluster: Hypothetical protein P0438H08.6; n=1; Oryza sativa (japonica cultivar-group)|Rep: Hypothetical protein P0438H08.6 - Oryza sativa (japonica	LOC_Os08g05970	8	3238094	cDNA expressed protein	AT2G35736	similar to unknown protein [Arabidopsis thaliana] (TAIR:AT4G25225.1); similar to Os08g0156000 [Oryza sativa (japonica
OsAffx.16847.1.A1_at	Cluster: Hypothetical protein P0438H08.6; n=1; Oryza sativa (japonica cultivar-group)|Rep: Hypothetical protein P0438H08.6 - Oryza sativa (japonica	LOC_Os08g05970	8	3238094	cDNA expressed protein	AT2G35736	similar to unknown protein [Arabidopsis thaliana] (TAIR:AT4G25225.1); similar to Os08g0156000 [Oryza sativa (japonica
OsAffx.29194.1.S1_at	Cluster: DNA binding zinc finger protein-like; n=1; Oryza sativa (japonica cultivar-group)|Rep: DNA binding zinc finger protein-like - Oryza sativa (japonica	LOC_Os08g14320	8	8575718	cDNA protein binding protein, putative, expressed	AT5G10650	zinc finger (C3HC4-type RING finger) family protein
Os.16067.1.S1_at	Cluster: Os08g0296900 protein; n=2; Oryza sativa (japonica cultivar-group)|Rep: Os08g0296900 protein - Oryza sativa (japonica cultivar-group)	LOC_Os08g20020	8	11983412	cDNA cytoskeletal protein, putative, expressed	AT4G32070	octicosapeptide/Phox/Bem1p (PB1) domain-containing protein / tetratricopeptide repeat (TPR)-containing
Os.10664.1.S1_at	Cluster: Light induced protein like protein; n=3; BEP clade|Rep: Light induced protein like protein - Oryza sativa (japonica cultivar-group)	LOC_Os08g25590	8	15438309	cDNA brain protein 44, putative, expressed	AT4G22310	similar to unknown protein [Arabidopsis thaliana] (TAIR:AT4G14695.1); similar to Os08g0344300 [Oryza sativa (japonica
OsAffx.29354.2.S1_at	Cluster: Hypothetical protein P0475C12.35; n=1; Oryza sativa (japonica cultivar-group)|Rep: Hypothetical protein P0475C12.35 - Oryza sativa (japonica	LOC_Os08g26520	8	16018852	cDNA hypothetical protein
OsAffx.29354.2.S1_x_at	Cluster: Hypothetical protein P0475C12.35; n=1; Oryza sativa (japonica cultivar-group)|Rep: Hypothetical protein P0475C12.35 - Oryza sativa (japonica	LOC_Os08g26520	8	16018852	cDNA hypothetical protein
Os.51401.1.S1_at	Cluster: Putative 2-oxoglutarate-dependent oxygenase; n=2; Oryza sativa (japonica cultivar-group)|Rep: Putative 2-oxoglutarate-dependent	LOC_Os08g30100	8	18377402	cDNA 1-aminocyclopropane-1-carboxylate oxidase, putative, expressed	AT1G06650	2-oxoglutarate-dependent dioxygenase, putative
Os.8772.1.S1_at	Cluster: Putative ABC transporter; n=1; Oryza sativa (japonica cultivar-group)|Rep: Putative ABC transporter - Oryza sativa (japonica cultivar-group)	LOC_Os08g30740	8	18833495	cDNA ATATH1, putative, expressed	AT3G47730	ATATH1 (ABC2 homolog 1); ATPase, coupled to transmembrane movement of substances
OsAffx.29448.1.S1_at	Cluster: Hypothetical protein OJ1118_A03.8; n=1; Oryza sativa (japonica cultivar-group)|Rep: Hypothetical protein OJ1118_A03.8 - Oryza sativa (japonica	LOC_Os08g31170	8	19134816	cDNA protein binding protein, putative	AT2G16050	DC1 domain-containing protein
Os.54351.1.S1_at	Cluster: Hypothetical protein P0685B10.17; n=1; Oryza sativa (japonica cultivar-group)|Rep: Hypothetical protein P0685B10.17 - Oryza sativa (japonica	LOC_Os08g31250	8	19192294	cDNA protein binding protein, putative, expressed	AT2G16050	DC1 domain-containing protein
Os.24474.1.A1_at		LOC_Os08g33350	8	20672358	cDNA expressed protein
Os.6359.1.S1_at	Cluster: Putative phosphoprotein phosphatase 1 catalytic chain; n=1; Oryza sativa (japonica cultivar-group)|Rep: Putative phosphoprotein phosphatase	LOC_Os08g35440	8	22201764	cDNA serine/threonine-protein phosphatase PP1 isozyme 2, putative, expressed	AT2G39840	TOPP4 (Type one serine/threonine protein phosphatase 4); protein phosphatase type 1
Os.53150.1.S1_at	Cluster: Putative proteasome subunit beta type 1; n=1; Oryza sativa (japonica cultivar-group)|Rep: Putative proteasome subunit beta type 1 - Oryza sativa	LOC_Os08g41730	8	26209510	cDNA proteasome subunit beta type 1, putative, expressed	AT3G60820	PBF1 (20S proteasome beta subunit F1); peptidase
Os.54453.1.S1_at	Cluster: Hypothetical protein P0439B07.25; n=1; Oryza sativa (japonica cultivar-group)|Rep: Hypothetical protein P0439B07.25 - Oryza sativa (japonica	LOC_Os08g44220	8	27705263	cDNA expressed protein	AT4G39670	similar to ACD11 (ACCELERATED CELL DEATH 11) [Arabidopsis thaliana] (TAIR:AT2G34690.1); similar to Os03g0710700 [Oryza
Os.37533.1.S1_at	Cluster: Putative fiber protein Fb1; n=1; Oryza sativa (japonica cultivar-group)|Rep: Putative fiber protein Fb1 - Oryza sativa (japonica cultivar-group)	LOC_Os08g44390	8	27801533	cDNA grancalcin, putative, expressed	AT3G10300	calcium-binding EF hand family protein
Os.8274.1.S1_at	Cluster: Putative NADPH-dependent retinol dehydrogenase/reductase; n=1; Oryza sativa (japonica cultivar-group)|Rep: Putative NADPH-dependent retinol	LOC_Os09g04730	9	2516277	cDNA dehydrogenase/reductase SDR family member 2, putative, expressed	AT4G05530	short-chain dehydrogenase/reductase (SDR) family protein
OsAffx.31107.1.S1_at	Cluster: Hypothetical protein; n=2; Oryza sativa (japonica cultivar-group)|Rep: Hypothetical protein - Oryza sativa (japonica cultivar-group)	LOC_Os09g09410	9	5051806	cDNA retrotransposon protein, putative, Ty3-gypsy subclass
Os.56191.1.S1_at	Cluster: Os09g0309200 protein; n=2; Oryza sativa (japonica cultivar-group)|Rep: Os09g0309200 protein - Oryza sativa (japonica cultivar-group)	LOC_Os09g13890	9	8172211	cDNA calmodulin binding protein, putative, expressed	AT2G18750	calmodulin-binding protein
OsAffx.29903.1.S1_at	Cluster: Serine/threonine-specific receptor protein kinase-like; n=1; Oryza sativa (japonica cultivar-group)|Rep: Serine/threonine-specific receptor protein kin	LOC_Os09g17910	9	10955082	cDNA protein kinase, putative, expressed	AT2G04300	leucine-rich repeat protein kinase, putative
OsAffx.6337.1.S1_x_at	Cluster: Hypothetical protein OJ1001_G09.26; n=1; Oryza sativa (japonica cultivar-group)|Rep: Hypothetical protein OJ1001_G09.26 - Oryza sativa (japonica	LOC_Os09g19970	9	11954929	cDNA expressed protein	AT1G31810	actin binding
OsAffx.6372.1.S1_s_at	Rep: B0812A04.7 protein - Oryza sativa (Rice)	LOC_Os09g23300	9	13830867	cDNA protein CCC1, putative, expressed	AT2G01770	VIT1 (VACUOLAR IRON TRANSPORTER 1); iron ion transporter
Os.25606.1.S1_at	Cluster: WRKY transcription factor 76; n=3; Oryza sativa|Rep: WRKY transcription factor 76 - Oryza sativa (Rice)	LOC_Os09g25060	9	14976712	cDNA OsWRKY76 - Superfamily of rice TFs having WRKY and zinc finger domains, expressed	AT1G80840	WRKY40 (WRKY DNA-binding protein 40); transcription factor
Os.48082.1.S1_at	Rep: Putative WIZZ - Oryza sativa (japonica cultivar-group)	LOC_Os09g25070	9	14993887	cDNA OsWRKY62 - Superfamily of rice TFs having WRKY and zinc finger domains, expressed	AT1G80840	WRKY40 (WRKY DNA-binding protein 40); transcription factor
Os.56136.1.S1_at	Cluster: Zinc finger (C3HC4-type RING finger)-like protein; n=1; Oryza sativa (japonica cultivar-group)|Rep: Zinc finger (C3HC4-type RING	LOC_Os09g25200	9	15093500	cDNA ubiquitin-protein ligase/ zinc ion binding protein, putative	AT3G53690	zinc finger (C3HC4-type RING finger) family protein
Os.46776.1.S1_s_at	Cluster: Glycosyltransferase; n=2; Andropogoneae|Rep: Glycosyltransferase - Zea mays (Maize)	LOC_Os09g26960	9	16386700	cDNA flavonoid 3-monooxygenase, putative, expressed	AT5G07990	TT7 (TRANSPARENT TESTA 7); flavonoid 3'-monooxygenase/ oxygen binding
Os.18226.1.S1_a_at	Cluster: Plastid (P)ppGpp synthase; n=1; Oryza sativa (japonica cultivar-group)|Rep: Plastid (P)ppGpp synthase - Oryza sativa (japonica cultivar-group)	LOC_Os09g27050	9	16454045	cDNA RSH2, putative, expressed	AT3G14050	RSH2 (RELA-SPOT HOMOLOG); catalytic
Os.56907.1.S1_at	Cluster: Putative Cyt-P450 monooxygenase; n=1; Oryza sativa (japonica cultivar-group)|Rep: Putative Cyt-P450 monooxygenase - Oryza sativa (japonica cultivar-gro	LOC_Os09g27510	9	16719922	cDNA cytochrome P450 76C4, putative, expressed	AT2G45550	CYP76C4 (cytochrome P450, family 76, subfamily C, polypeptide 4); oxygen binding
Os.51234.1.S1_at	Cluster: Os09g0488700 protein; n=1; Oryza sativa (japonica cultivar-group)|Rep: Os09g0488700 protein - Oryza sativa (japonica cultivar-group)	LOC_Os09g31360	9	18848771	cDNA expressed protein	AT4G12070	similar to hypothetical protein [Oryza sativa (japonica cultivar-group)] (GB:BAD12897.1); similar to Os02g0717600 [Oryza sativa
OsAffx.30135.1.S1_at	Cluster: Os09g0517200 protein; n=2; Oryza sativa (japonica cultivar-group)|Rep: Os09g0517200 protein - Oryza sativa (japonica cultivar-group)	LOC_Os09g34160	9	20167295	cDNA resistance protein, putative, expressed	AT5G48620	disease resistance protein (CC-NBS-LRR class), putative
Os.7587.1.S1_at	Cluster: Os09g0537000 protein; n=1; Oryza sativa (japonica cultivar-group)|Rep: Os09g0537000 protein - Oryza sativa (japonica cultivar-group)	LOC_Os09g36619	9	21133760	cDNA expressed protein
Os.15026.1.S1_at	Cluster: Os09g0547500 protein; n=1; Oryza sativa (japonica cultivar-group)|Rep: Os09g0547500 protein - Oryza sativa (japonica cultivar-group)	LOC_Os09g37540	9	21642247	cDNA carboxy-lyase, putative, expressed	AT4G35190	similar to unknown protein [Arabidopsis thaliana] (TAIR:AT2G37210.1); similar to Conserved hypothetical protein 730 [Medicago
Os.52791.1.S1_at	Cluster: Putative phragmoplastin 12; n=1; Oryza sativa (japonica cultivar-group)|Rep: Putative phragmoplastin 12 - Oryza sativa (japonica	LOC_Os09g39960	9	22916306	cDNA dynamin-related protein 1C, putative, expressed	AT2G44590	ADL1D; GTP binding / GTPase
Os.11251.1.S1_at	Cluster: Os10g0130200 protein; n=2; Oryza sativa (japonica cultivar-group)|Rep: Os10g0130200 protein - Oryza sativa (japonica cultivar-group)	LOC_Os10g04020	10	1822922	cDNA F-box domain containing protein, expressed	AT2G29210	splicing factor PWI domain-containing protein
Os.46489.1.S1_at	Cluster: Glycosyl hydrolase family 1 protein, expressed; n=2; Oryza sativa|Rep: Glycosyl hydrolase family 1 protein, expressed - Oryza sativa (japonica	LOC_Os10g17650	10	8588923	cDNA non-cyanogenic beta-glucosidase precursor, putative, expressed	AT1G26560	glycosyl hydrolase family 1 protein
Os.6812.1.S1_at	Cluster: Hypothetical protein OSJNBa0058E19.13; n=1; Oryza sativa (japonica cultivar-group)|Rep: Hypothetical protein OSJNBa0058E19.13 - Oryza sativa	LOC_Os10g21670	10	10778872	cDNA dehydration stress-induced protein, putative, expressed	AT2G22170	lipid-associated family protein
Os.46691.1.A1_x_at	Cluster: Hypothetical protein OJ1003C07.6; n=1; Oryza sativa (japonica cultivar-group)|Rep: Hypothetical protein OJ1003C07.6 - Oryza sativa (japonica	LOC_Os10g22460	10	11303105	cDNA protein phosphatase 2C, putative, expressed	AT4G33500	protein phosphatase 2C-related / PP2C-related
Os.7314.1.S1_at	Cluster: Putative Glucan 1,3-beta-glucosidase; n=1; Oryza sativa (japonica cultivar-group)|Rep: Putative Glucan 1,3-beta-glucosidase - Oryza sativa (japonica	LOC_Os10g22520	10	11342215	cDNA glucan 1,3-beta-glucosidase precursor, putative, expressed	AT4G18670	leucine-rich repeat family protein / extensin family protein
Os.51566.1.S1_at		LOC_Os10g28299	10	14388933	cDN A expressed protein
Os.11337.1.S1_at	Cluster: Expressed protein; n=1; Oryza sativa (japonica cultivar-group)|Rep: Expressed protein - Oryza sativa (japonica cultivar-group)	LOC_Os10g31660	10	16262893	cDNA glycine-rich cell wall structural protein 2 precursor, putative, expressed	AT5G46730	glycine-rich protein
OsAffx.20238.1.S1_at	Cluster: Hypothetical protein OSJNBa0029C15.22; n=2; Oryza sativa|Rep: Hypothetical protein OSJNBa0029C15.22 - Oryza sativa (Rice)	LOC_Os10g34440	10	18048526	cDNA expressed protein	AT1G61080	proline-rich family protein
OsAffx.20211.1.S1_at	Cluster: Hypothetical protein OSJNBa0005K07.5; n=1; Oryza sativa (japonica cultivar-group)|Rep: Hypothetical protein OSJNBa0005K07.5 - Oryza sativa (japonica	LOC_Os10g36580	10	19240154	cDNA expressed protein	AT4G13340	leucine-rich repeat family protein / extensin family protein
Os.2612.1.S1_at	Cluster: Tau class GST protein 4; n=2; Oryza sativa|Rep: Tau class GST protein 4 - Oryza sativa (indica cultivar-group)	LOC_Os10g38495	10	20226712	cDNA glutathione S-transferase GSTU6, putative, expressed	AT1G59670	ATGSTU15 (Arabidopsis thaliana Glutathione S-transferase (class tau) 15); glutathione transferase
Os.7794.1.S1_at	Cluster: Tau class GST protein 3; n=2; Oryza sativa|Rep: Tau class GST protein 3 - Oryza sativa (indica cultivar-group)	LOC_Os10g38501	10	20229845	cDNA glutathione S-transferase GSTU6, putative, expressed	AT1G10360	ATGSTU18 (GLUTATHIONE S-TRANSFERASE 29); glutathione transferase
Os.26877.1.A1_at	Cluster: Hypothetical protein OSJNBa0053C23.23; n=1; Oryza sativa (japonica cultivar-group)|Rep: Hypothetical protein OSJNBa0053C23.23 - Oryza sativa	LOC_Os10g38930	10	20407301	cDNA mu-crystallin, putative, expressed	AT5G52810	ornithine cyclodeaminase/mu-crystallin family protein
Os.46418.1.S1_at	Cluster: Hypothetical protein OSJNBb0060I05.12; n=1; Oryza sativa (japonica cultivar-group)|Rep: Hypothetical protein OSJNBb0060I05.12 - Oryza sativa	LOC_Os10g39100	10	20513152	cDNA domain of unknown function DUF614 containing protein, expressed	AT1G63830	proline-rich family protein
OsAffx.30721.3.S1_at	Cluster: Putative nucleoid DNA binding protein; n=1; Oryza sativa (japonica cultivar-group)|Rep: Putative nucleoid DNA binding protein - Oryza sativa (japonica	LOC_Os10g39270	10	20631449	cDNA nucleoid DNA-binding-like protein, putative	AT2G03200	aspartyl protease family protein
OsAffx.7936.1.S1_at	Cluster: Putative nucleoid DNA binding protein; n=1; Oryza sativa (japonica cultivar-group)|Rep: Putative nucleoid DNA binding protein - Oryza sativa (japonica	LOC_Os10g39360	10	20674266	cDNA aspartic-type endopeptidase/ pepsin A, putative	AT2G03200	aspartyl protease family protein
OsAffx.7934.1.S1_at	Cluster: Putative chloroplast nucleoid DNA binding protein; n=2; Oryza sativa (japonica cultivar-group)|Rep: Putative chloroplast nucleoid DNA binding protein -	LOC_Os10g39390	10	20682105	cDNA aspartic proteinase nepenthesin-2 precursor, putative, expressed	AT2G03200	aspartyl protease family protein
Os.3415.1.S1_s_at	Rep: Chitinase - Oryza sativa (Rice)	LOC_Os10g39680	10	20876015	cDNA acidic endochitinase Q precursor, putative, expressed	AT3G12500	ATHCHIB (BASIC CHITINASE); chitinase
Os.51877.1.S1_x_at	Cluster: Retrotransposon protein, putative, unclassified, expressed; n=2; Oryza sativa (japonica cultivar-group)|Rep: Retrotransposon protein, putative,	LOC_Os10g41000	10	21689413	cDNA retrotransposon protein, putative, unclassified, expressed	AT4G25300	oxidoreductase, 2OG-Fe(II) oxygenase family protein
Os.22029.1.S1_a_at	Cluster: Chlorophyllide a oxygenase, chloroplast precursor; n=3; Oryza sativa|Rep: Chlorophyllide a oxygenase, chloroplast precursor - Oryza sativa (Rice)	LOC_Os10g41780	10	22156848	cDNA chlorophyllide a oxygenase, chloroplast precursor, putative, expressed	AT1G44446	CH1 (CHLORINA 1); chlorophyll a oxygenase
Os.11241.1.S1_at	Cluster: MATE efflux family protein, expressed; n=2; Oryza sativa (japonica cultivar-group)|Rep: MATE efflux family protein, expressed - Oryza sativa (japonica	LOC_Os11g03240	11	1185105	cDNA transparent testa 12 protein, putative, expressed	AT1G33110	MATE efflux family protein
OsAffx.30792.2.S1_at	Cluster: GDA1/CD39 family protein; n=1; Oryza sativa (japonica cultivar-group)|Rep: GDA1/CD39 family protein - Oryza sativa (japonica cultivar-group)	LOC_Os11g03270	11	1201741	cDNA nucleoside-triphosphatase, putative	AT5G18280	ATAPY2 (APYRASE 2)
Os.35343.1.A1_at	Cluster: NAC-domain containing protein 21/22, putative, expressed; n=1; Oryza sativa (japonica cultivar-group)|Rep: NAC-domain containing protein 21/22,	LOC_Os11g03370	11	1268315	cDNA NAC domain-containing protein 77, putative, expressed	AT5G18270	ANAC087
Os.8564.1.S1_at	Cluster: FHA domain containing protein, expressed; n=5; Oryza sativa (japonica cultivar-group)|Rep: FHA domain containing protein, expressed - Oryza sativa	LOC_Os11g03390	11	1279034	cDNA FHA domain containing protein, expressed	AT2G21530	forkhead-associated domain-containing protein / FHA domain-containing protein
Os.18707.1.S1_at	Cluster: Major facilitator superfamily antiporter, putative, expressed; n=1; Oryza sativa (japonica cultivar-group)|Rep: Major facilitator superfamily	LOC_Os11g04020	11	1622979	cDNA major facilitator superfamily antiporter, putative, expressed	AT5G13750	ZIFL1 (ZINC INDUCED FACILITATOR-LIKE 1); tetracycline:hydrogen antiporter/ transporter
Os.54318.1.S1_at	Cluster: Cytochrome P450 family protein, expressed; n=2; Oryza sativa (japonica cultivar-group)|Rep: Cytochrome P450 family protein, expressed - Oryza sativa	LOC_Os11g04290	11	1774408	cDNA cytochrome P450 94A1, putative, expressed	AT3G56630	CYP94D2 (cytochrome P450, family 94, subfamily D, polypeptide 2); oxygen binding
Os.2427.1.S1_at	Cluster: Os11g0210100 protein; n=5; Oryza sativa|Rep: Os11g0210100 protein - Oryza sativa (japonica cultivar-group)	LOC_Os11g10460	11	5697577	cDNA peroxidase 43 precursor, putative, expressed	AT4G25980	cationic peroxidase, putative
OsAffx.7086.1.S1_at	Cluster: Expressed protein; n=1; Oryza sativa (japonica cultivar-group)|Rep: Expressed protein - Oryza sativa (japonica cultivar-group)	LOC_Os11g11970	11	6641789	cDNA expressed protein
Os.51491.1.S1_at	Cluster: Retrotransposon protein, putative, unclassified; n=1; Oryza sativa (japonica cultivar-group)|Rep: Retrotransposon protein, putative,	LOC_Os11g15624	11	8861607	cDNA expressed protein
Os.26063.1.S1_at	Cluster: Hypothetical protein; n=1; Oryza sativa (japonica cultivar-group)|Rep: Hypothetical protein - Oryza sativa (japonica cultivar-group)	LOC_Os11g15624	11	8861607	cDNA expressed protein
OsAffx.31049.1.S1_at	Cluster: Phosphatidylethanolamine-binding protein, putative; n=1; Oryza sativa (japonica cultivar-group)|Rep: Phosphatidylethanolamine-binding protein, putative	LOC_Os11g18870	11	10710790	cDNA OsFTL11 - Rice FT-Like11 homogous to Arabidopsis Flowering Locus T gene	AT1G65480	FT (FLOWERING LOCUS T)
Os.55512.1.S1_at	Cluster: Short chain alcohol dehydrogenase, putative; n=1; Oryza sativa (japonica cultivar-group)|Rep: Short chain alcohol dehydrogenase, putative - Oryza sativ	LOC_Os11g25700	11	14160539	cDNA tropinone reductase, putative, expressed	AT5G06060	tropinone reductase, putative / tropine dehydrogenase, putative
OsAffx.7243.1.S1_s_at	Cluster: Expressed protein; n=1; Oryza sativa (japonica cultivar-group)|Rep: Expressed protein - Oryza sativa (japonica cultivar-group)	LOC_Os11g29210	11	16437652	cDNA expressed protein	AT3G07195	proline-rich family protein
OsAffx.7243.1.S1_at	Cluster: Expressed protein; n=1; Oryza sativa (japonica cultivar-group)|Rep: Expressed protein - Oryza sativa (japonica cultivar-group)	LOC_Os11g29210	11	16437652	cDNA expressed protein	AT3G07195	proline-rich family protein
Os.20242.1.S1_at	Cluster: Expressed protein; n=1; Oryza sativa (japonica cultivar-group)|Rep: Expressed protein - Oryza sativa (japonica cultivar-group)	LOC_Os11g29210	11	16437652	cDNA expressed protein
OsAffx.31223.1.S1_at	Cluster: PHF5-like protein; n=1; Oryza sativa (japonica cultivar-group)|Rep: PHF5-like protein - Oryza sativa (japonica cultivar-group)	LOC_Os11g30290	11	17094166	cDNA PHD finger-like domain-containing protein 5A, putative	AT1G07170	Identical to Hypothetical protein At1g07170/At2g30000 [Arabidopsis Thaliana] (GB:O80873); similar to unknown protein
OsAffx.19104.1.S1_at	Cluster: BRASSINOSTEROID INSENSITIVE 1-associated receptor kinase 1, putative, expressed; n=1; Oryza sativa (japonica cultivar-group)|Rep: BRASSINOSTEROID	LOC_Os11g31540	11	17929837	cDNA BRASSINOSTEROID INSENSITIVE 1-associated receptor kinase 1 precursor, putative, expressed	AT1G71830	SERK1 (SOMATIC EMBRYOGENESIS RECEPTOR-LIKE KINASE 1); kinase
OsAffx.31346.1.S1_at	Cluster: Calmodulin-2/3/5, putative; n=1; Oryza sativa (japonica cultivar-group)|Rep: Calmodulin-2/3/5, putative - Oryza sativa (japonica cultivar-group)	LOC_Os11g37550	11	21673433	cDNA calmodulin-2/3/5, putative	AT2G27030	CAM2 (CALMODULIN-2); calcium ion binding
Os.20230.1.S1_at	Cluster: Barwin, putative, expressed; n=1; Oryza sativa (japonica cultivar-group)|Rep: Barwin, putative, expressed - Oryza sativa (japonica cultivar-group)	LOC_Os11g37950	11	22000684	cDNA win2 precursor, putative, expressed	AT3G04720	PR4 (PATHOGENESIS-RELATED 4)
Os.20289.1.S1_at	Cluster: Barwin, putative, expressed; n=2; Oryza sativa|Rep: Barwin, putative, expressed - Oryza sativa (japonica cultivar-group)	LOC_Os11g37960	11	22004670	cDNA win2 precursor, putative, expressed	AT3G04720	PR4 (PATHOGENESIS-RELATED 4)
OsAffx.19332.1.S1_at	Cluster: Sugar transporter family protein, expressed; n=1; Oryza sativa (japonica cultivar-group)|Rep: Sugar transporter family protein,	LOC_Os11g42430	11	25039097	cDNA solute carrier family 2, facilitated glucose transporter member 8, putative, expressed	AT5G18840	sugar transporter, putative
Os.19895.1.S1_at	Rep: Protein kinase - Oryza sativa (Rice)	LOC_Os11g46860	11	27560871	cDNA protein kinase, putative, expressed	AT1G21250	WAK1 (CELL WALL-ASSOCIATED KINASE); kinase
Os.49578.1.S1_x_at	Cluster: Class III chitinase homologue; n=4; Oryza sativa|Rep: Class III chitinase homologue - Oryza sativa (Rice)	LOC_Os11g47570	11	28190073	cDNA xylanase inhibitor protein 2 precursor, putative, expressed	AT5G24090	acidic endochitinase (CHIB1)
Os.51307.1.S1_at	Cluster: Zinc finger, C2H2 type, putative; n=2; Oryza sativa (japonica cultivar-group)|Rep: Zinc finger, C2H2 type, putative - Oryza sativa (japonica	LOC_Os11g47630	11	28208934	cDNA zinc finger DNA-binding protein, putative, expressed	AT3G46080	zinc finger (C2H2 type) family protein
Os.30200.1.S1_at	Cluster: Rhomboid family, putative; n=1; Oryza sativa (japonica cultivar-group)|Rep: Rhomboid family, putative - Oryza sativa (japonica cultivar-group)	LOC_Os11g47840	11	28299518	cDNA membrane protein, putative, expressed	AT3G53780	rhomboid family protein
Os.8403.1.S1_s_at	Cluster: Alpha-L-arabinofuranosidase C-terminus family protein, expressed; n=2; Oryza sativa (japonica cultivar-group)|Rep: Alpha-L-arabinofuranosidase	LOC_Os12g03470	12	1358572	cDNA alpha-N-arabinofuranosidase A precursor, putative, expressed	AT3G10740	ASD1 (ALPHA-L-ARABINOFURANOSIDASE); hydrolase, acting on glycosyl bonds
Os.13516.1.S1_at	Cluster: Ser/Thr protein phosphatase family protein, expressed; n=1; Oryza sativa (japonica cultivar-group)|Rep: Ser/Thr protein phosphatase family	LOC_Os12g05540	12	2534823	cDNA hydrolase/ protein serine/threonine phosphatase, putative, expressed	AT3G52780	ATPAP20/PAP20; acid phosphatase/ protein serine/threonine phosphatase
Os.134.1.S1_at	Cluster: Adenylate kinase B; n=5; Magnoliophyta|Rep: Adenylate kinase B - Oryza sativa (Rice)	LOC_Os12g13380	12	7473822	cDNA adenylate kinase A, putative, expressed	AT5G63400	ADK1 (ADENYLATE KINASE 1); adenylate kinase
Os.17659.1.S1_at	Cluster: Os12g0258700 protein; n=2; Oryza sativa (japonica cultivar-group)|Rep: Os12g0258700 protein - Oryza sativa (japonica cultivar-group)	LOC_Os12g15680	12	8958187	cDNA L-ascorbate oxidase precursor, putative, expressed	AT3G09220	LAC7 (laccase 7); copper ion binding / oxidoreductase
Os.9805.1.S1_at	Cluster: Expressed protein; n=1; Oryza sativa (japonica cultivar-group)|Rep: Expressed protein - Oryza sativa (japonica cultivar-group)	LOC_Os12g18410	12	10649374	cDNA expressed protein
Os.49580.1.S2_x_at	Cluster: Expressed protein; n=2; Oryza sativa (japonica cultivar-group)|Rep: Expressed protein - Oryza sativa (japonica cultivar-group)	LOC_Os12g19304	12	11201686	cDNA quinolinate synthetase A protein, expressed	AT5G50210	QS (QUINOLINATE SYNTHASE); quinolinate synthetase A
Os.21280.1.S1_at		LOC_Os12g25490	12	14749592	cDNA O-methyltransferase ZRP4, putative, expressed
Os.53117.1.S1_x_at	Cluster: Os12g0478100 protein; n=1; Oryza sativa (japonica cultivar-group)|Rep: Os12g0478100 protein - Oryza sativa (japonica cultivar-group)	LOC_Os12g29400	12	17459220	cDNA ABA-responsive protein, putative, expressed
Os.17405.1.S1_a_at	Cluster: Ureide permease 4, putative, expressed; n=4; Oryza sativa (japonica cultivar-group)|Rep: Ureide permease 4, putative, expressed - Oryza sativa (japonic	LOC_Os12g31860	12	19157387	cDNA ureide permease 4, putative, expressed	AT2G03530	UPS2 (UREIDE PERMEASE 2)
OsAffx.20014.1.S1_at	Cluster: Diphosphonucleotide phosphatase 1, putative, expressed; n=1; Oryza sativa (japonica cultivar-group)|Rep: Diphosphonucleotide phosphatase 1,	LOC_Os12g38770	12	23788794	cDNA nucleotide pyrophosphatase/phosphodiesterase, putative, expressed	AT1G13750	calcineurin-like phosphoesterase family protein
Os.25329.1.A1_at	Cluster: Thaumatin-like protein, putative, expressed; n=1; Oryza sativa (japonica cultivar-group)|Rep: Thaumatin-like protein, putative,	LOC_Os12g43440	12	26923293	cDNA thaumatin-like protein precursor, putative, expressed	AT4G11650	ATOSM34 (OSMOTIN 34)
Os.50620.1.S1_at	Cluster: ATPase 3, putative, expressed; n=1; Oryza sativa (japonica cultivar-group)|Rep: ATPase 3, putative, expressed - Oryza sativa (japonica cultivar-group)	LOC_Os12g44190	12	27380780	cDNA ATPase 3, putative, expressed	AT5G40010	AATP1 (AAA-ATPASE 1); ATP binding / ATPase
Os.6792.1.S1_at
Os.15838.1.A1_at
Os.2884.1.S1_at
OsAffx.20681.1.S1_at
Os.2881.1.S1_at
Os.27507.1.S1_at
Os.8545.1.S1_at
Os.55079.1.S1_at	Cluster: Hypothetical protein B1045D11.20; n=1; Oryza sativa (japonica cultivar-group)|Rep: Hypothetical protein B1045D11.20 - Oryza sativa (japonica
Os.10348.1.S1_at
Os.28679.1.S1_at
Os.37644.1.S1_at	Cluster: Hypothetical protein B1039D07.41; n=1; Oryza sativa (japonica cultivar-group)|Rep: Hypothetical protein B1039D07.41 - Oryza sativa (japonica
Os.8802.1.S1_at
Os.15811.1.S1_at
