# Supplementary material for: Comparing genomic expression patterns across plant species reveals highly diverged transcriptional dynamics in response to salt stress
Source: BMC Genomics. 2009 Aug 25;10:398. doi: 10.1186/1471-2164-10-398 (PMC2739230; doi:10.1186/1471-2164-10-398)
Supplement: Additional file 2 — Genes up-regulated in FL478 roots [file 1471-2164-10-398-S2.xls]

## Sheet: ROOT_FL_UP_SAM_LIST_HARVEST
Probe sets up-regulated in salt-tolerant rice FL478
Input Probe Set	UniProt Desc	Rice Accn	Rice Chr	Rice 5'	Rice Desc	Arab Accn	Arab Desc
Os.23181.1.S1_at	Cluster: Putative spore coat protein; n=1; Oryza sativa (japonica cultivar-group)|Rep: Putative spore coat protein - Oryza sativa (japonica cultivar-group)	LOC_Os01g03530	1	1429835	cDNA copper ion binding protein, putative, expressed	AT1G23010	multi-copper oxidase type I family protein
Os.46013.1.S1_at	Cluster: Hypothetical protein B1189A09.43; n=1; Oryza sativa (japonica cultivar-group)|Rep: Hypothetical protein B1189A09.43 - Oryza sativa (japonica	LOC_Os01g07040	1	3312411	cDNA proline-rich protein, putative	AT5G05500	pollen Ole e 1 allergen and extensin family protein
Os.51295.1.S1_at	Cluster: Hypothetical protein P0509B06.5; n=1; Oryza sativa (japonica cultivar-group)|Rep: Hypothetical protein P0509B06.5 - Oryza sativa (japonica	LOC_Os01g08300	1	4064121	cDNA expressed protein
Os.23583.1.S1_at	Cluster: Os01g0180400 protein; n=2; Oryza sativa (japonica cultivar-group)|Rep: Os01g0180400 protein - Oryza sativa (japonica cultivar-group)	LOC_Os01g08520	1	4214349	cDNA expressed protein	AT5G11460	senescence-associated protein-related
Os.28952.1.S1_at	Cluster: Putative cytochrome P450; n=1; Oryza sativa (japonica cultivar-group)|Rep: Putative cytochrome P450 - Oryza sativa (japonica cultivar-group)	LOC_Os01g08810	1	4418120	cDNA cytochrome P450 86A1, putative, expressed	AT4G39490	CYP96A10 (cytochrome P450, family 96, subfamily A, polypeptide 10); heme binding / iron ion binding / monooxygenase
Os.7992.1.S1_a_at	Cluster: Metallothionein-like protein 3A; n=6; Oryza|Rep: Metallothionein-like protein 3A - Oryza sativa (Rice)	LOC_Os01g10400	1	5475291	cDNA expressed protein	AT3G15353	MT3 (METALLOTHIONEIN 3)
Os.7992.3.S1_x_at	Cluster: Metallothionein-like protein 3A; n=6; Oryza|Rep: Metallothionein-like protein 3A - Oryza sativa (Rice)	LOC_Os01g10400	1	5475291	cDNA expressed protein	AT3G15353	MT3 (METALLOTHIONEIN 3)
Os.46008.1.S1_at	Cluster: Pectinesterase inhibitor; n=2; Lycoris aurea|Rep: Pectinesterase inhibitor - Lycoris aurea (Golden hurricane lily) (Golden spiderlily)	LOC_Os01g13320	1	7426186	cDNA pectinesterase-2 precursor, putative, expressed	AT3G49220	pectinesterase family protein
Os.24968.1.S1_at	Cluster: Os01g0236400 protein; n=2; Oryza sativa|Rep: Os01g0236400 protein - Oryza sativa (japonica cultivar-group)	LOC_Os01g13530	1	7554140	cDNA protein ABIL1, putative, expressed	AT5G24310	ABIL3 (ABL INTERACTOR-LIKE PROTEIN 3)
Os.57.1.S1_at	Cluster: Hypothetical protein P0434D08.35; n=1; Oryza sativa (japonica cultivar-group)|Rep: Hypothetical protein P0434D08.35 - Oryza sativa (japonica	LOC_Os01g14880	1	8336226	cDNA hypothetical protein
Os.36802.1.S1_at	Cluster: OSJNBa0036E02.28 protein; n=1; Oryza sativa (japonica cultivar-group)|Rep: OSJNBa0036E02.28 protein - Oryza sativa (japonica cultivar-group)	LOC_Os01g17470	1	10047087	cDNA blue copper protein precursor, putative, expressed	AT1G08500	plastocyanin-like domain-containing protein
Os.57167.1.S1_x_at	Cluster: Os12g0442700 protein; n=1; Oryza sativa (japonica cultivar-group)|Rep: Os12g0442700 protein - Oryza sativa (japonica cultivar-group)	LOC_Os01g19548	1	11090765	cDNA tetratricopeptide-like helical, putative, expressed
Os.1740.1.S1_at	Cluster: Hypothetical protein P0503E05.9; n=1; Oryza sativa (japonica cultivar-group)|Rep: Hypothetical protein P0503E05.9 - Oryza sativa (japonica	LOC_Os01g26120	1	14775578	cDNA plant integral membrane protein TIGR01569 containing protein, expressed	AT4G15630	integral membrane family protein
Os.6115.1.S1_at	Cluster: CLV1 receptor kinase-like protein; n=1; Oryza sativa (japonica cultivar-group)|Rep: CLV1 receptor kinase-like protein - Oryza sativa (japonica	LOC_Os01g33090	1	18532023	cDNA ATP binding protein, putative, expressed	AT1G25320	leucine-rich repeat transmembrane protein kinase, putative
Os.30747.1.S1_at	Cluster: Putative RNA-dependent RNA polymerase; n=2; Oryza sativa (japonica cultivar-group)|Rep: Putative RNA-dependent RNA polymerase - Oryza sativa (japonica	LOC_Os01g34350	1	19272378	cDNA RNA-dependent RNA polymerase homolog 1, putative, expressed	AT3G49500	RDR6 (RNA-DEPENDENT RNA POLYMERASE 6); nucleic acid binding
Os.10535.1.S1_at	Cluster: Os01g0595100 protein; n=3; Oryza sativa (japonica cultivar-group)|Rep: Os01g0595100 protein - Oryza sativa (japonica cultivar-group)	LOC_Os01g41200	1	23651313	cDNA metal ion binding protein, putative, expressed	AT3G24450	copper-binding family protein
OsAffx.23673.1.S1_at	Cluster: Hypothetical protein P0510C12.44; n=1; Oryza sativa (japonica cultivar-group)|Rep: Hypothetical protein P0510C12.44 - Oryza sativa (japonica cultivar-g	LOC_Os01g45670	1	26261735	cDNA expressed protein
Os.9524.1.S1_at	Cluster: Lustrin A-like; n=1; Oryza sativa (japonica cultivar-group)|Rep: Lustrin A-like - Oryza sativa (japonica cultivar-group)	LOC_Os01g46350	1	26700949	cDNA expressed protein	AT1G29050	similar to unknown protein [Arabidopsis thaliana] (TAIR:AT2G34070.1); similar to unknown [Pisum sativum] (GB:ABA29158.1);
Os.19161.1.S1_at	Cluster: Putative naphthoate synthase menB; n=1; Oryza sativa (japonica cultivar-group)|Rep: Putative naphthoate synthase menB - Oryza sativa (japonica	LOC_Os01g47350	1	27381452	cDNA naphthoate synthase, putative, expressed	AT1G60550	naphthoate synthase, putative / dihydroxynaphthoic acid synthetase, putative / DHNA synthetase, putative
Os.30054.1.S1_at	Cluster: Peroxidase 19 precursor; n=1; Arabidopsis thaliana|Rep: Peroxidase 19 precursor - Arabidopsis thaliana (Mouse-ear cress)	LOC_Os01g47700	1	27608159	cDNA expressed protein	AT2G34060	peroxidase, putative
Os.48002.1.A1_x_at	Cluster: RNA polymerase III subunit-like protein; n=2; Oryza sativa (japonica cultivar-group)|Rep: RNA polymerase III subunit-like protein - Oryza sativa	LOC_Os01g48720	1	28265626	cDNA DNA binding protein, putative, expressed	AT3G49000	RNA polymerase III subunit RPC82 family protein
Os.31524.1.S1_at	Cluster: Os01g0686500 protein; n=1; Oryza sativa (japonica cultivar-group)|Rep: Os01g0686500 protein - Oryza sativa (japonica cultivar-group)	LOC_Os01g49260	1	28646060	cDNA expressed protein
Os.36264.1.S1_x_at	Cluster: Putative elicitor inducible beta-1,3-glucanase NtEIG-E76; n=1; Oryza sativa (japonica cultivar-group)|Rep: Putative elicitor	LOC_Os01g53750	1	31224524	cDNA glucan endo-1,3-beta-glucosidase 4 precursor, putative, expressed	AT5G56590	glycosyl hydrolase family 17 protein
Os.2000.2.S1_x_at	Cluster: Putative Nod-factor receptor 1b; n=1; Oryza sativa (japonica cultivar-group)|Rep: Putative Nod-factor receptor 1b - Oryza sativa (japonica cultivar-gro	LOC_Os01g53840	1	31281586	cDNA protein kinase, putative, expressed	AT1G51940	protein kinase family protein / peptidoglycan-binding LysM domain-containing protein
Os.42067.1.S1_at	Cluster: Probable protein ABIL5; n=2; Oryza sativa|Rep: Probable protein ABIL5 - Oryza sativa (Rice)	LOC_Os01g55560	1	32340268	cDNA expressed protein	AT2G46225	ABI1L1 (ABI-1-LIKE 1)
Os.13246.1.S1_at	Cluster: P0432B10.23 protein; n=1; Oryza sativa (japonica cultivar-group)|Rep: P0432B10.23 protein - Oryza sativa (japonica cultivar-group)	LOC_Os01g59870	1	34953033	cDNA lipid-transfer protein, putative, expressed	AT3G43720	lipid binding
Os.14790.1.S1_at	Cluster: Putative QUAKING isoform 5; n=1; Oryza sativa (japonica cultivar-group)|Rep: Putative QUAKING isoform 5 - Oryza sativa (japonica cultivar-group)	LOC_Os01g60260	1	35179157	cDNA protein held out wings, putative, expressed	AT3G08620	KH domain-containing protein
Os.14101.3.S1_at	Cluster: Putative family II lipase EXL1; n=1; Oryza sativa (japonica cultivar-group)|Rep: Putative family II lipase EXL1 - Oryza sativa (japonica cultivar-group	LOC_Os01g61200	1	35744433	cDNA anther-specific proline-rich protein APG precursor, putative, expressed	AT1G58430	RXF26; carboxylic ester hydrolase
Os.31778.2.S1_at	Cluster: Putative anthocyanidin synthase; n=1; Oryza sativa (japonica cultivar-group)|Rep: Putative anthocyanidin synthase - Oryza sativa (japonica	LOC_Os01g61610	1	35963152	cDNA gibberellin 20 oxidase 2, putative, expressed	AT5G05600	oxidoreductase, 2OG-Fe(II) oxygenase family protein
Os.31778.2.S1_x_at	Cluster: Putative anthocyanidin synthase; n=1; Oryza sativa (japonica cultivar-group)|Rep: Putative anthocyanidin synthase - Oryza sativa (japonica	LOC_Os01g61610	1	35963152	cDNA gibberellin 20 oxidase 2, putative, expressed	AT5G05600	oxidoreductase, 2OG-Fe(II) oxygenase family protein
Os.31778.1.S1_x_at	Cluster: Putative anthocyanidin synthase; n=1; Oryza sativa (japonica cultivar-group)|Rep: Putative anthocyanidin synthase - Oryza sativa (japonica	LOC_Os01g61610	1	35963152	cDNA gibberellin 20 oxidase 2, putative, expressed	AT5G05600	oxidoreductase, 2OG-Fe(II) oxygenase family protein
Os.14313.1.S1_s_at	Cluster: Putative dual-specificity tyrosine-(Y)-phosphorylation regulated kinase TbPK4; n=1; Oryza sativa (japonica cultivar-group)|Rep:	LOC_Os01g61620	1	35980035	cDNA ATP binding protein, putative, expressed	AT2G40120	protein kinase family protein
Os.33244.1.S1_at	Cluster: Delta 1-pyrroline-5-carboxylate synthetase (P5CS) [Includes: Glutamate 5-kinase (EC 2.7.2.11) (Gamma-glutamyl kinase) (GK); Gamma-glutamyl phosphate	LOC_Os01g62900	1	36757827	cDNA delta 1-pyrroline-5-carboxylate synthetase, putative, expressed	AT2G39800	P5CS1 (DELTA1-PYRROLINE-5-CARBOXYLATE SYNTHASE 1)
Os.51480.1.S1_x_at	Cluster: Hypothetical protein P0005H10.38; n=1; Oryza sativa (japonica cultivar-group)|Rep: Hypothetical protein P0005H10.38 - Oryza sativa (japonica	LOC_Os01g62980	1	36811667	cDNA lipid binding protein, putative, expressed	AT5G05960	protease inhibitor/seed storage/lipid transfer protein (LTP) family protein
Os.37603.1.S1_at	Cluster: Putative hydroxycinnamoyl transferase; n=1; Oryza sativa (japonica cultivar-group)|Rep: Putative hydroxycinnamoyl transferase - Oryza sativa	LOC_Os01g63480	1	37121739	cDNA AER, putative, expressed	AT5G01210	transferase family protein
Os.25247.1.A1_at	Cluster: Os01g0856600 protein; n=1; Oryza sativa (japonica cultivar-group)|Rep: Os01g0856600 protein - Oryza sativa (japonica cultivar-group)	LOC_Os01g63780	1	37338205	cDNA nsp1-like C-terminal region family protein, expressed	AT2G45000	structural constituent of nuclear pore
Os.17663.1.S1_at	Cluster: Putative subtilisin-like protease; n=1; Oryza sativa (japonica cultivar-group)|Rep: Putative subtilisin-like protease - Oryza sativa (japonica	LOC_Os01g64860	1	37978683	cDNA subtilisin-like protease precursor, putative, expressed	AT5G67360	ARA12; subtilase
Os.7141.1.S1_at	Cluster: Oligopeptide transporter-like protein; n=1; Oryza sativa (japonica cultivar-group)|Rep: Oligopeptide transporter-like protein - Oryza sativa (japonica	LOC_Os01g65210	1	38163986	cDNA peptide transporter PTR2-B, putative, expressed	AT1G22540	proton-dependent oligopeptide transport (POT) family protein
Os.9892.1.S1_a_at	Cluster: Putative beta-galactosidase; n=1; Oryza sativa (japonica cultivar-group)|Rep: Putative beta-galactosidase - Oryza sativa (japonica	LOC_Os01g65460	1	38321362	cDNA beta-galactosidase precursor, putative, expressed	AT5G63810	BGAL10 (beta-galactosidase 10); beta-galactosidase
Os.27932.1.S1_at	Cluster: Hypothetical protein P0470A12.51; n=1; Oryza sativa (japonica cultivar-group)|Rep: Hypothetical protein P0470A12.51 - Oryza sativa (japonica	LOC_Os01g68580	1	40163488	cDNA protease inhibitor/seed storage/LTP family protein, expressed	AT1G44191	DNA binding / ligand-dependent nuclear receptor
Os.43021.1.S1_at	Cluster: Putative receptor-like protein kinase; n=2; Oryza sativa (japonica cultivar-group)|Rep: Putative receptor-like protein kinase - Oryza sativa	LOC_Os01g72700	1	42511088	cDNA ATP binding protein, putative, expressed	AT3G56370	leucine-rich repeat transmembrane protein kinase, putative
Os.15894.1.A1_a_at	Cluster: Putative peroxidase; n=2; Oryza sativa (japonica cultivar-group)|Rep: Putative peroxidase - Oryza sativa (japonica cultivar-group)	LOC_Os01g73170	1	42756350	cDNA peroxidase 12 precursor, putative, expressed	AT1G71695	peroxidase 12 (PER12) (P12) (PRXR6)
Os.15894.1.A2_at	Cluster: Putative peroxidase; n=2; Oryza sativa (japonica cultivar-group)|Rep: Putative peroxidase - Oryza sativa (japonica cultivar-group)	LOC_Os01g73170	1	42756350	cDNA peroxidase 12 precursor, putative, expressed	AT1G71695	peroxidase 12 (PER12) (P12) (PRXR6)
Os.20156.1.S1_at	Cluster: Hypothetical protein OJ1007_D04.13; n=1; Oryza sativa (japonica cultivar-group)|Rep: Hypothetical protein OJ1007_D04.13 - Oryza sativa (japonica	LOC_Os02g03830	2	1611557	cDNA expressed protein	AT2G29210	splicing factor PWI domain-containing protein
Os.55688.1.S1_at	Cluster: Putative Anter-specific proline-rich protein APG; n=1; Oryza sativa (japonica cultivar-group)|Rep: Putative Anter-specific	LOC_Os02g09610	2	4942759	cDNA anther-specific proline-rich protein APG precursor, putative, expressed	AT2G04570	GDSL-motif lipase/hydrolase family protein
Os.10253.1.S1_at	Cluster: Integral membrane family protein-like; n=1; Oryza sativa (japonica cultivar-group)|Rep: Integral membrane family protein-like - Oryza sativa	LOC_Os02g12760	2	6683066	cDNA salicylic acid-induced fragment 1 protein, putative, expressed	AT5G54980	integral membrane family protein
Os.49081.1.S1_at	Cluster: Extra-large G-protein-like; n=1; Oryza sativa (japonica cultivar-group)|Rep: Extra-large G-protein-like - Oryza sativa (japonica cultivar-group)	LOC_Os02g15820	2	8943634	cDNA expressed protein	AT3G61670	similar to unknown protein [Arabidopsis thaliana] (TAIR:AT2G46380.1); similar to unknown [Striga asiatica] (GB:ABE66402.1);
Os.17022.1.S1_at	Cluster: Phosphatidylinositol 3-and 4-kinase-like; n=1; Oryza sativa (japonica cultivar-group)|Rep: Phosphatidylinositol 3-and 4-kinase-like - Oryza sativa	LOC_Os02g18840	2	10997612	cDNA phosphatidylinositol 3- and 4-kinase family protein, expressed	AT2G46500	phosphatidylinositol 3- and 4-kinase family protein / ubiquitin family protein
Os.18455.1.S1_at	Cluster: Hypothetical protein OSJNBa0073A18.24; n=1; Oryza sativa (japonica cultivar-group)|Rep: Hypothetical protein OSJNBa0073A18.24 - Oryza sativa	LOC_Os02g21640	2	12852007	cDNA expressed protein	AT1G44191	DNA binding / ligand-dependent nuclear receptor
Os.18238.1.S1_at	Cluster: Putative cytochrome P450 monooxygenase; n=1; Oryza sativa (japonica cultivar-group)|Rep: Putative cytochrome P450 monooxygenase - Oryza sativa	LOC_Os02g29960	2	17799619	cDNA flavonoid 3-monooxygenase, putative, expressed	AT5G25180	CYP71B14 (cytochrome P450, family 71, subfamily B, polypeptide 14); oxygen binding
OsAffx.24525.1.S1_at	Cluster: Putative zinc finger protein; n=1; Oryza sativa (japonica cultivar-group)|Rep: Putative zinc finger protein - Oryza sativa (japonica cultivar-group)	LOC_Os02g31890	2	18836550	cDNA zinc finger, C2H2-type, putative	AT3G13810	ATIDD11 (ARABIDOPSIS THALIANA INDETERMINATE(ID)-DOMAIN 11); nucleic acid binding / transcription factor/ zinc ion binding
Os.47735.1.S1_at	Cluster: Putative NAC domain protein NAC2; n=1; Oryza sativa (japonica cultivar-group)|Rep: Putative NAC domain protein NAC2 - Oryza sativa (japonica	LOC_Os02g34970	2	20966895	cDNA NAC domain-containing protein 78, putative, expressed	AT5G64530	ANAC104/XND1 (Arabidopsis NAC domain containing protein 104); transcription factor
OsAffx.24660.1.S1_x_at	Cluster: OSIGBa0157A06.2 protein; n=4; Oryza sativa|Rep: OSIGBa0157A06.2 protein - Oryza sativa (Rice)	LOC_Os02g40410	2	24471508	cDNA expressed protein	AT4G28760	similar to unknown protein [Arabidopsis thaliana] (TAIR:AT2G20240.1); similar to conserved hypothetical protein [Medicago
Os.17568.1.S1_at	Cluster: Finger protein pcp1-like; n=1; Oryza sativa (japonica cultivar-group)|Rep: Finger protein pcp1-like - Oryza sativa (japonica cultivar-group)	LOC_Os02g45054	2	27310151	cDNA INDETERMINATE-related protein 9, putative, expressed	AT2G02070	ATIDD5 (ARABIDOPSIS THALIANA INDETERMINATE(ID)-DOMAIN 5); nucleic acid binding / transcription factor/ zinc ion binding
Os.53154.1.S1_at	Cluster: Hypothetical protein OJ1717_A09.41; n=1; Oryza sativa (japonica cultivar-group)|Rep: Hypothetical protein OJ1717_A09.41 - Oryza sativa (japonica	LOC_Os02g46180	2	28131590	cDNA expressed protein	AT4G17670	senescence-associated protein-related
Os.18687.1.S1_a_at	Cluster: Hypothetical protein P0724B10.5; n=1; Oryza sativa (japonica cultivar-group)|Rep: Hypothetical protein P0724B10.5 - Oryza sativa (japonica	LOC_Os02g47420	2	28953256	cDNA pollen-specific kinase partner protein, putative, expressed	AT1G31650	ATROPGEF14/ROPGEF14 (KINASE PARTNER PROTEIN-LIKE); Rho guanyl-nucleotide exchange factor
Os.47737.1.S1_at	Cluster: Putative cysteine proteinase; n=1; Oryza sativa (japonica cultivar-group)|Rep: Putative cysteine proteinase - Oryza sativa (japonica cultivar-group)	LOC_Os02g48450	2	29661874	cDNA xylem cysteine proteinase 2 precursor, putative, expressed	AT4G35350	XCP1 (XYLEM CYSTEINE PEPTIDASE 1); cysteine-type peptidase
Os.47948.1.S1_at	Cluster: Putative TCP-domain protein; n=1; Oryza sativa (japonica cultivar-group)|Rep: Putative TCP-domain protein - Oryza sativa (japonica	LOC_Os02g51280	2	31390838	cDNA TCP-domain protein, putative, expressed	AT3G47620	TCP family transcription factor, putative
OsAffx.12601.1.S1_at	Cluster: Putative P-type R2R3 Myb protein; n=1; Oryza sativa (japonica cultivar-group)|Rep: Putative P-type R2R3 Myb protein - Oryza sativa (japonica	LOC_Os02g51799	2	31720452	cDNA myb-like DNA-binding domain containing protein, expressed	AT1G34670	AtMYB93 (myb domain protein 93); DNA binding / transcription factor
Os.18839.1.S1_at	Cluster: Putative UDP-glucose glucosyltransferase; n=1; Oryza sativa (japonica cultivar-group)|Rep: Putative UDP-glucose glucosyltransferase - Oryza sativa	LOC_Os02g51910	2	31788022	cDNA cytokinin-O-glucosyltransferase 2, putative, expressed	AT1G22360	UDP-glucoronosyl/UDP-glucosyl transferase family protein
Os.7344.1.S1_at	Cluster: Putative phi-1; n=1; Oryza sativa (japonica cultivar-group)|Rep: Putative phi-1 - Oryza sativa (japonica cultivar-group)	LOC_Os02g52000	2	31830484	cDNA phi-1-like phosphate-induced protein, putative, expressed	AT4G08950	phosphate-responsive protein, putative (EXO)
Os.54146.1.S1_at	Cluster: Putative nitrate reductase [NAD(P)H]; n=1; Oryza sativa (japonica cultivar-group)|Rep: Putative nitrate reductase [NAD(P)H] - Oryza sativa (japonica	LOC_Os02g53130	2	32511286	cDNA nitrate reductase, putative, expressed	AT1G77760	NIA1 (NITRATE REDUCTASE 1)
Os.9894.1.S1_at	Cluster: CLIP-associating protein-like; n=2; Oryza sativa (japonica cultivar-group)|Rep: CLIP-associating protein-like - Oryza sativa (japonica cultivar-group)	LOC_Os02g57120	2	34975569	cDNA HEAT repeat family protein, expressed	AT2G20190	CLIP-associating protein (CLASP) -related
Os.4806.1.S1_at	Cluster: Auxin-responsive protein IAA10; n=3; Oryza sativa|Rep: Auxin-responsive protein IAA10 - Oryza sativa (Rice)	LOC_Os02g57250	2	35069932	cDNA OsIAA10 - Auxin-responsive Aux/IAA gene family member, expressed	AT2G33310	IAA13 (indoleacetic acid-induced protein 13); transcription factor
Os.47495.1.S1_at	Cluster: Zinc finger (C3HC4-type RING finger)-like; n=1; Oryza sativa (japonica cultivar-group)|Rep: Zinc finger (C3HC4-type RING finger)-like - Oryza sativa	LOC_Os02g57460	2	35209394	cDNA RING-H2 finger protein ATL5G, putative, expressed	AT1G04360	zinc finger (C3HC4-type RING finger) family protein
Os.2239.1.S1_at	Cluster: Nonspecific lipid-transfer protein 2 precursor; n=3; Oryza sativa|Rep: Nonspecific lipid-transfer protein 2 precursor - Oryza sativa (Rice)	LOC_Os03g02050	3	631148	cDNA nonspecific lipid-transfer protein precursor, putative, expressed	AT1G66850	protease inhibitor/seed storage/lipid transfer protein (LTP) family protein
Os.12597.1.S1_at	Cluster: YOR3513c, putative, expressed; n=3; Oryza sativa (japonica cultivar-group)|Rep: YOR3513c, putative, expressed - Oryza sativa (japonica	LOC_Os03g02420	3	838104	cDNA partner of Nob1, putative, expressed	AT3G13230	nucleic acid binding
Os.50602.1.S1_at	Cluster: Hypothetical protein OJ1172F09.3; n=2; Oryza sativa (japonica cultivar-group)|Rep: Hypothetical protein OJ1172F09.3 - Oryza sativa (japonica	LOC_Os03g05070	3	2450271	cDNA xyloglucan galactosyltransferase KATAMARI 1, putative, expressed	AT2G20370	MUR3 (MURUS 3); catalytic
OsAffx.3144.1.S1_at	Cluster: Expansin-A25 precursor; n=1; Oryza sativa|Rep: Expansin-A25 precursor - Oryza sativa (Rice)	LOC_Os03g06010	3	2983686	cDNA alpha-expansin 17 precursor, putative, expressed	AT1G20190	ATEXPA11 (ARABIDOPSIS THALIANA EXPANSIN A11)
Os.15302.1.S1_at	Cluster: Hypothetical protein; n=1; Oryza sativa (japonica cultivar-group)|Rep: Hypothetical protein - Oryza sativa (japonica cultivar-group)	LOC_Os03g06120	3	3048080	cDNA domain of unknown function DUF614 containing protein, expressed	AT4G35920	similar to unknown protein [Arabidopsis thaliana] (TAIR:AT2G17780.1); similar to Unknown protein [Oryza sativa (japonica
Os.13596.1.S1_at	Cluster: Expressed protein; n=1; Oryza sativa (japonica cultivar-group)|Rep: Expressed protein - Oryza sativa (japonica cultivar-group)	LOC_Os03g10320	3	5240825	cDNA expressed protein	AT5G67620	similar to unknown protein [Arabidopsis thaliana] (TAIR:AT5G62900.1); similar to At5g67620 [Medicago truncatula]
Os.50546.1.S1_at	Cluster: Expressed protein; n=2; Oryza sativa (japonica cultivar-group)|Rep: Expressed protein - Oryza sativa (japonica cultivar-group)	LOC_Os03g15190	3	8290610	cDNA expressed protein	AT3G29280	similar to Os03g0257000 [Oryza sativa (japonica cultivar-group)] (GB:NP_001049601.1); similar to expressed protein [Oryza
Os.49608.1.S1_at	Cluster: Chemocyanin, putative, expressed; n=1; Oryza sativa (japonica cultivar-group)|Rep: Chemocyanin, putative, expressed - Oryza sativa (japonica	LOC_Os03g15340	3	8375622	cDNA chemocyanin precursor, putative, expressed	AT2G02850	ARPN (PLANTACYANIN); copper ion binding
Os.4931.1.S1_s_at	Cluster: Os03g0298700 protein; n=2; Oryza sativa (japonica cultivar-group)|Rep: Os03g0298700 protein - Oryza sativa (japonica cultivar-group)	LOC_Os03g18710	3	10456079	cDNA expressed protein	AT2G38440	ITB1 (IRREGULAR TRICHOME BRANCH1)
Os.49654.1.S1_at	Cluster: Protein phosphatase 2C, putative, expressed; n=1; Oryza sativa (japonica cultivar-group)|Rep: Protein phosphatase 2C, putative,	LOC_Os03g18970	3	10604442	cDNA protein phosphatase 2C-like, putative, expressed	AT1G09160	protein phosphatase 2C-related / PP2C-related
Os.5261.1.S1_a_at	Cluster: 30S ribosomal protein S1, chloroplast, putative, expressed; n=2; Oryza sativa (japonica cultivar-group)|Rep: 30S ribosomal protein S1,	LOC_Os03g20100	3	11334572	cDNA 30S ribosomal protein S1, chloroplast precursor, putative, expressed	AT5G30510	RPS1 (ribosomal protein S1); RNA binding
Os.53575.1.S1_s_at	Cluster: BHLH transcription factor bHLH033, putative, expressed; n=1; Oryza sativa (japonica cultivar-group)|Rep: BHLH transcription factor bHLH033,	LOC_Os03g21970	3	12566378	cDNA DNA binding protein, putative, expressed	AT2G40435	similar to unknown protein [Arabidopsis thaliana] (TAIR:AT3G56220.1); similar to Os03g0338400 [Oryza sativa (japonica
Os.53575.1.S1_at	Cluster: BHLH transcription factor bHLH033, putative, expressed; n=1; Oryza sativa (japonica cultivar-group)|Rep: BHLH transcription factor bHLH033,	LOC_Os03g21970	3	12566378	cDNA DNA binding protein, putative, expressed	AT2G40435	similar to unknown protein [Arabidopsis thaliana] (TAIR:AT3G56220.1); similar to Os03g0338400 [Oryza sativa (japonica
Os.11561.2.S1_a_at	Cluster: Class III peroxidase 41 precursor; n=2; Oryza sativa (japonica cultivar-group)|Rep: Class III peroxidase 41 precursor - Oryza sativa (japonica	LOC_Os03g22010	3	12590644	cDNA peroxidase 2 precursor, putative, expressed	AT5G05340	peroxidase, putative
Os.5355.1.S1_at	Cluster: Putative cytochrome P450-related protein; n=2; Oryza sativa|Rep: Putative cytochrome P450-related protein - Oryza sativa (Rice)	LOC_Os03g25480	3	14531818	cDNA cytochrome P450 72A1, putative, expressed	AT2G46950	CYP709B2 (cytochrome P450, family 709, subfamily B, polypeptide 2); oxygen binding
Os.17065.1.S1_at	Cluster: Putative zinc transporter; n=1; Oryza sativa (japonica cultivar-group)|Rep: Putative zinc transporter - Oryza sativa (japonica cultivar-group)	LOC_Os03g29850	3	16966257	cDNA zinc transporter 2 precursor, putative, expressed	AT1G55910	ZIP11 (ZINC TRANSPORTER 11 PRECURSOR); cation transporter
Os.30754.1.S1_at	Cluster: Hypothetical protein OSJNBa0077G22.12; n=3; Oryza sativa|Rep: Hypothetical protein OSJNBa0077G22.12 - Oryza sativa (Rice)	LOC_Os03g35920	3	19880952	cDNA expressed protein	AT2G29210	splicing factor PWI domain-containing protein
Os.21210.1.S1_at	Cluster: Hypothetical protein OSJNBb0016P23.2 (Os03g0579000 protein) (Membrane- associated zinc metalloprotease family protein, expressed) (Putative	LOC_Os03g38230	3	21180566	cDNA expressed protein	AT2G32480	membrane-associated zinc metalloprotease, putative
Os.12252.1.S1_at	Cluster: Putative gibberellin regulated protein; n=1; Oryza sativa (japonica cultivar-group)|Rep: Putative gibberellin regulated protein - Oryza sativa	LOC_Os03g41060	3	22772384	cDNA gibberellin-regulated protein 1 precursor, putative, expressed	AT1G10588	Encodes a Gibberellin-regulated GASA/GAST/Snakin family protein
Os.22486.1.A1_at	Cluster: Endonuclease/Exonuclease/phosphatase family protein, expressed; n=1; Oryza sativa (japonica cultivar-group)|Rep:	LOC_Os03g46090	3	26018286	cDNA type I inositol-1,4,5-trisphosphate 5-phosphatase CVP2, putative, expressed	AT2G32010	endonuclease/exonuclease/phosphatase family protein
Os.50969.1.S1_x_at	Cluster: Expressed protein; n=1; Oryza sativa (japonica cultivar-group)|Rep: Expressed protein - Oryza sativa (japonica cultivar-group)	LOC_Os03g46150	3	26050181	cDNA protease inhibitor/seed storage/LTP family protein, expressed	AT2G48130	protease inhibitor/seed storage/lipid transfer protein (LTP) family protein
OsAffx.5131.1.S1_at	Cluster: Armadillo/beta-catenin repeat protein-like; n=1; Oryza sativa (japonica cultivar-group)|Rep: Armadillo/beta-catenin repeat	LOC_Os03g49840	3	28348659	cDNA hypothetical protein	AT1G61350	armadillo/beta-catenin repeat family protein
Os.50909.2.S1_s_at	Cluster: Putative blue copper-binding protein; n=1; Oryza sativa (japonica cultivar-group)|Rep: Putative blue copper-binding protein - Oryza sativa (japonica	LOC_Os03g55120	3	31299423	cDNA blue copper protein precursor, putative, expressed	AT3G01070	plastocyanin-like domain-containing protein
Os.50909.1.S1_at	Cluster: Putative blue copper-binding protein; n=1; Oryza sativa (japonica cultivar-group)|Rep: Putative blue copper-binding protein - Oryza sativa (japonica	LOC_Os03g55120	3	31299423	cDNA blue copper protein precursor, putative, expressed	AT5G15350	plastocyanin-like domain-containing protein
Os.13860.1.A1_at	Cluster: Expressed protein; n=2; Oryza sativa (japonica cultivar-group)|Rep: Expressed protein - Oryza sativa (japonica cultivar-group)	LOC_Os03g55470	3	31492862	cDNA expressed protein	AT1G49890	similar to unknown protein [Arabidopsis thaliana] (TAIR:AT3G19570.2); similar to Protein of unknown function DUF566 [Medicago
Os.12200.1.S1_s_at	Cluster: Probable glutathione S-transferase GSTU1; n=2; Oryza sativa|Rep: Probable glutathione S-transferase GSTU1 - Oryza sativa (Rice)	LOC_Os03g57200	3	32559224	cDNA glutathione S-transferase parA, putative, expressed	AT1G78380	ATGSTU19 (GLUTATHIONE TRANSFERASE 8); glutathione transferase
Os.14079.1.S1_at	Cluster: Putative indole-3-glycerol phosphate lyase; n=1; Oryza sativa (japonica cultivar-group)|Rep: Putative indole-3-glycerol phosphate lyase - Oryza sativa	LOC_Os03g58300	3	33156352	cDNA indole-3-glycerol phosphate lyase, chloroplast precursor, putative, expressed	AT4G02610	tryptophan synthase, alpha subunit, putative
Os.49418.1.S1_at	Cluster: Zinc finger, C3HC4 type family protein, expressed; n=1; Oryza sativa (japonica cultivar-group)|Rep: Zinc finger, C3HC4 type family	LOC_Os03g58390	3	33206126	cDNA protein binding protein, putative, expressed	AT2G30580	zinc finger (C3HC4-type RING finger) family protein
OsAffx.13544.1.S1_at	Cluster: Galactosyltransferase family protein, putative, expressed; n=2; Oryza sativa (japonica cultivar-group)|Rep: Galactosyltransferase family	LOC_Os03g58900	3	33467653	cDNA galactosyltransferase/ transferase, transferring hexosyl groups, putative, expressed	AT5G62620	galactosyltransferase family protein
Os.37320.1.S1_at	Cluster: Expressed protein; n=1; Oryza sativa (japonica cultivar-group)|Rep: Expressed protein - Oryza sativa (japonica cultivar-group)	LOC_Os03g62950	3	35546799	cDNA expressed protein
Os.18556.1.S1_x_at	Cluster: Hypothetical protein OSJNBa0059G06.16; n=2; Oryza sativa (japonica cultivar-group)|Rep: Hypothetical protein OSJNBa0059G06.16 - Oryza sativa	LOC_Os03g64030	3	36125417	cDNA receptor protein kinase-like protein, putative, expressed	AT4G34215	hydrolase
Os.52198.1.S1_at	Cluster: OSJNBa0059D20.16 protein; n=1; Oryza sativa (japonica cultivar-group)|Rep: OSJNBa0059D20.16 protein - Oryza sativa (japonica cultivar-group)	LOC_Os04g11440	4	6238359	cDNA F-box protein interaction domain containing protein, expressed	AT3G52320	F-box family protein
Os.54941.1.S1_at	Cluster: OSJNBa0041M21.3 protein; n=1; Oryza sativa (japonica cultivar-group)|Rep: OSJNBa0041M21.3 protein - Oryza sativa (japonica cultivar-group)	LOC_Os04g22910	4	12975100	cDNA expressed protein
Os.25531.1.S1_at	Cluster: OSIGBa0113I06.1 protein; n=2; Oryza sativa|Rep: OSIGBa0113I06.1 protein - Oryza sativa (Rice)	LOC_Os04g28990	4	16992816	cDNA chloroplastic quinone-oxidoreductase, putative, expressed	AT4G13010	oxidoreductase, zinc-binding dehydrogenase family protein
OsAffx.14028.1.S1_at	Cluster: OSIGBa0113I06.2 protein; n=2; Oryza sativa|Rep: OSIGBa0113I06.2 protein - Oryza sativa (Rice)	LOC_Os04g29000	4	16999214	cDNA flavonol 4-sulfotransferase, putative, expressed	AT1G13420	sulfotransferase family protein
OsAffx.4002.1.S1_s_at	Cluster: Os04g0436000 protein; n=2; Oryza sativa (japonica cultivar-group)|Rep: Os04g0436000 protein - Oryza sativa (japonica cultivar-group)	LOC_Os04g35580	4	21505376	cDNA expressed protein	AT1G68725	AGP19/ATAGP19 (ARABINOGALACTAN-PROTEIN 19)
Os.54229.1.S1_at	Cluster: OSJNBa0027P08.2 protein; n=1; Oryza sativa (japonica cultivar-group)|Rep: OSJNBa0027P08.2 protein - Oryza sativa (japonica cultivar-group)	LOC_Os04g36670	4	21938223	cDNA expressed protein	AT3G59900	(ARGOS); unknown protein
Os.51821.1.S1_at	Cluster: OSIGBa0116M22.5 protein; n=5; Oryza sativa|Rep: OSIGBa0116M22.5 protein - Oryza sativa (Rice)	LOC_Os04g40130	4	23666129	cDNA rf1 protein, mitochondrial precursor, putative, expressed	AT2G15630	pentatricopeptide (PPR) repeat-containing protein
Os.52574.1.S1_at	Cluster: OSIGBa0130B08.7 protein; n=2; Oryza sativa|Rep: OSIGBa0130B08.7 protein - Oryza sativa (Rice)	LOC_Os04g41450	4	24347362	cDNA TGF-beta receptor, type I/II extracellular region, putative, expressed	AT1G27040	nitrate transporter, putative
Os.56083.1.S1_at	Cluster: Os04g0495300 protein; n=1; Oryza sativa (japonica cultivar-group)|Rep: Os04g0495300 protein - Oryza sativa (japonica cultivar-group)	LOC_Os04g41800	4	24542012	cDNA expressed protein	AT2G43540	similar to conserved hypothetical protein [Medicago truncatula] (GB:ABE91484.1)
Os.56210.1.S1_at	Rep: OSIGBa0101P20.9 protein - Oryza sativa (Rice)	LOC_Os04g42950	4	25188593	cDNA DNA binding protein, putative, expressed	AT3G24310	MYB305 (myb domain protein 305); DNA binding / transcription factor
Os.17195.1.A1_at	Cluster: OSJNBb0070J16.1 protein; n=2; Oryza sativa (japonica cultivar-group)|Rep: OSJNBb0070J16.1 protein - Oryza sativa (japonica cultivar-group)	LOC_Os04g43390	4	25439132	cDNA beta-mannosidase 4, putative, expressed	AT4G21760	BGLU47 (Beta-glucosidase 47); hydrolase, hydrolyzing O-glycosyl compounds
Os.35154.1.S1_x_at	Cluster: OSJNBb0070J16.1 protein; n=2; Oryza sativa (japonica cultivar-group)|Rep: OSJNBb0070J16.1 protein - Oryza sativa (japonica cultivar-group)	LOC_Os04g43390	4	25439132	cDNA beta-mannosidase 4, putative, expressed	AT5G36890	glycosyl hydrolase family 1 protein
Os.10880.1.S1_at	Cluster: OSIGBa0159I10.13 protein; n=3; Oryza sativa|Rep: OSIGBa0159I10.13 protein - Oryza sativa (Rice)	LOC_Os04g45270	4	26529445	cDNA pepsin A, putative, expressed	AT4G16563	aspartyl protease family protein
OsAffx.14291.1.S1_x_at	Cluster: OSIGBa0101C23.8 protein; n=3; Oryza sativa|Rep: OSIGBa0101C23.8 protein - Oryza sativa (Rice)	LOC_Os04g46140	4	27118821	cDNA transferase, putative, expressed	AT5G02890	transferase family protein
Os.56959.1.S1_at	Cluster: Os04g0558700 protein; n=1; Oryza sativa (japonica cultivar-group)|Rep: Os04g0558700 protein - Oryza sativa (japonica cultivar-group)	LOC_Os04g47140	4	27776728	cDNA expressed protein	AT2G29210	splicing factor PWI domain-containing protein
Os.47917.1.S1_at	Rep: H0212B02.1 protein - Oryza sativa (Rice)	LOC_Os04g55570	4	32861822	cDNA expressed protein	AT2G23360	transport protein-related
Os.5753.1.S1_x_at	Cluster: OSIGBa0147J19.3 protein; n=4; Oryza sativa|Rep: OSIGBa0147J19.3 protein - Oryza sativa (Rice)	LOC_Os04g56060	4	33167555	cDNA BRASSINOSTEROID INSENSITIVE 1-associated receptor kinase 1 precursor, putative, expressed	AT2G18890	protein kinase family protein
Os.5753.1.S1_at	Cluster: OSIGBa0147J19.3 protein; n=4; Oryza sativa|Rep: OSIGBa0147J19.3 protein - Oryza sativa (Rice)	LOC_Os04g56060	4	33167555	cDNA BRASSINOSTEROID INSENSITIVE 1-associated receptor kinase 1 precursor, putative, expressed	AT2G18890	protein kinase family protein
Os.23656.1.A1_at	Cluster: OSJNBb0004A17.10 protein; n=3; Oryza sativa|Rep: OSJNBb0004A17.10 protein - Oryza sativa (Rice)	LOC_Os04g57650	4	34105685	cDNA expressed protein	AT4G21215	similar to hypothetical protein MtrDRAFT_AC123975g8v1 [Medicago truncatula] (GB:ABE84749.1)
Os.51017.1.S1_at	Cluster: H0913C04.10 protein; n=3; Oryza sativa|Rep: H0913C04.10 protein - Oryza sativa (Rice)	LOC_Os04g58840	4	34778003	cDNA aspartic proteinase nepenthesin-2 precursor, putative, expressed	AT3G52500	aspartyl protease family protein
Os.51110.1.S1_at	Rep: H0701F11.5 protein - Oryza sativa (Rice)	LOC_Os04g59050	4	34907912	cDNA expressed protein	AT3G18800	similar to hypothetical protein MtrDRAFT_AC137836g33v2 [Medicago truncatula] (GB:ABE83775.1)
Os.21893.2.S1_at	Cluster: CAA303716.1 protein; n=2; Oryza sativa|Rep: CAA303716.1 protein - Oryza sativa (Rice)	LOC_Os04g59160	4	34974704	cDNA peroxidase 12 precursor, putative, expressed	AT1G71695	peroxidase 12 (PER12) (P12) (PRXR6)
Os.49141.1.S1_at	Cluster: Os04g0692100 protein; n=2; Oryza sativa (japonica cultivar-group)|Rep: Os04g0692100 protein - Oryza sativa (japonica cultivar-group)	LOC_Os04g59560	4	35207760	cDNA tubulin-specific chaperone B, putative, expressed	AT3G10220	tubulin folding cofactor B
Os.51115.1.S1_x_at	Cluster: GTP-binding protein YPTM1; n=1; Zea mays|Rep: GTP-binding protein YPTM1 - Zea mays (Maize)	LOC_Os05g01490	5	268749	cDNA GTP-binding protein YPTM1, putative, expressed	AT3G11730	ATFP8 (Arabidopsis Rab GTPase homolog D1); GTP binding
Os.12791.2.S1_a_at	Cluster: Metallothionein-like protein 2C; n=4; Oryza|Rep: Metallothionein-like protein 2C - Oryza sativa (Rice)	LOC_Os05g02070	5	583802	cDNA metallothionein-like protein type 2, putative, expressed	AT3G09390	MT2A (METALLOTHIONEIN 2A)
Os.48037.1.A1_x_at	Cluster: Putative receptor like protein kinase LRK1; n=1; Oryza sativa (japonica cultivar-group)|Rep: Putative receptor like protein kinase LRK1 - Oryza sativa	LOC_Os05g03450	5	1432746	cDNA carbohydrate binding protein, putative, expressed	AT5G03140	lectin protein kinase family protein
OsAffx.26840.1.S1_s_at	Cluster: Os05g0206600 protein; n=2; Oryza sativa (japonica cultivar-group)|Rep: Os05g0206600 protein - Oryza sativa (japonica cultivar-group)	LOC_Os05g11650	5	6587059	cDNA expressed protein	AT1G53380	similar to unknown protein [Arabidopsis thaliana] (TAIR:AT3G14870.3); similar to Plant protein of unknown function (DUF641),
Os.48931.1.S1_at	Cluster: Putative serine/threonine-specific protein kinase; n=1; Oryza sativa (japonica cultivar-group)|Rep: Putative serine/threonine-specific protein kinase -	LOC_Os05g11750	5	6651285	cDNA serine/threonine-protein kinase NAK, putative, expressed	AT3G58690	protein kinase family protein
Os.57426.1.S1_x_at	Cluster: Proline-rich protein; n=1; Oryza sativa (japonica cultivar-group)|Rep: Proline-rich protein - Oryza sativa (japonica cultivar-group)	LOC_Os05g13940	5	7727609	cDNA early nodulin 75 protein, putative, expressed	AT3G19020	leucine-rich repeat family protein / extensin family protein
Os.54019.1.S1_at	Cluster: Expansin-B15 precursor; n=5; Oryza sativa|Rep: Expansin-B15 precursor - Oryza sativa (Rice)	LOC_Os05g15690	5	8851246	cDNA beta-expansin 2 precursor, putative, expressed	AT1G65680	ATEXPB2 (ARABIDOPSIS THALIANA EXPANSIN B2)
Os.5212.2.S1_at	Cluster: Hypothetical protein OSJNBb0042J17.14; n=2; Oryza sativa (japonica cultivar-group)|Rep: Hypothetical protein OSJNBb0042J17.14 - Oryza sativa (japonica	LOC_Os05g36320	5	21428743	cDNA expressed protein
Os.49443.1.S1_at	Cluster: Os05g0460700 protein; n=2; Oryza sativa (japonica cultivar-group)|Rep: Os05g0460700 protein - Oryza sativa (japonica cultivar-group)	LOC_Os05g38580	5	22549310	cDNA 50S ribosomal protein L17, putative, expressed	AT5G09770	ribosomal protein L17 family protein
Os.33019.1.S1_at	Cluster: Hypothetical protein OSJNBb0099O15.12; n=1; Oryza sativa (japonica cultivar-group)|Rep: Hypothetical protein OSJNBb0099O15.12 - Oryza sativa	LOC_Os05g40700	5	23782547	cDNA transmembrane protein 56, putative, expressed	AT4G10360	similar to unknown protein [Arabidopsis thaliana] (TAIR:AT1G31300.2); similar to unknown protein [Oryza sativa (japonica
OsAffx.23819.2.S1_x_at	Cluster: Putative cyclic nucleotide gated ion channel; n=1; Oryza sativa (japonica cultivar-group)|Rep: Putative cyclic nucleotide gated ion channel - Oryza	LOC_Os05g42250	5	24628899	cDNA cyclic nucleotide-gated ion channel 2, putative, expressed	AT5G54250	ATCNGC4 (DEFENSE, NO DEATH 2); calmodulin binding / cation channel/ cyclic nucleotide binding
Os.10032.1.S1_at	Cluster: Rac-like GTP-binding protein 2; n=3; BEP clade|Rep: Rac-like GTP-binding protein 2 - Oryza sativa (Rice)	LOC_Os05g43820	5	25391593	cDNA rac-like GTP-binding protein 2, putative, expressed	AT4G28950	ARAC7/ATROP9/RAC7/ROP9 (rho-related protein from plants 9); GTP binding
Os.8971.1.S1_at	Rep: Heat shock protein 101 - Oryza sativa (Rice)	LOC_Os05g44340	5	25723954	cDNA heat shock protein 101, putative, expressed	AT1G74310	ATHSP101 (HEAT SHOCK PROTEIN 101); ATP binding / ATPase
Os.9897.1.S1_at	Cluster: Putative pectin methylesterase; n=1; Oryza sativa (japonica cultivar-group)|Rep: Putative pectin methylesterase - Oryza sativa (japonica cultivar-group	LOC_Os05g44600	5	25865902	cDNA pectinesterase-2 precursor, putative, expressed	AT5G19730	pectinesterase family protein
Os.21832.1.S1_at	Cluster: Putative receptor like protein kinase; n=1; Oryza sativa (japonica cultivar-group)|Rep: Putative receptor like protein kinase - Oryza sativa (japonica	LOC_Os05g44930	5	26030070	cDNA receptor-like protein kinase, putative, expressed	AT4G29990	light repressible receptor protein kinase
Os.47765.1.S1_at	Rep: RbohAOsp - Oryza sativa (Rice)	LOC_Os05g45210	5	26162629	cDNA respiratory burst oxidase, putative, expressed	AT1G64060	ATRBOH F (RESPIRATORY BURST OXIDASE PROTEIN F); NAD(P)H oxidase
Os.5687.1.S1_at	Cluster: Hypothetical protein OJ1288_A07.5; n=1; Oryza sativa (japonica cultivar-group)|Rep: Hypothetical protein OJ1288_A07.5 - Oryza sativa (japonica	LOC_Os05g46520	5	26860109	cDNA polygalacturonase precursor, putative, expressed	AT1G80170	polygalacturonase, putative / pectinase, putative
Os.53085.1.S1_at	Cluster: Putative beta-ketoacyl synthase; n=1; Oryza sativa (japonica cultivar-group)|Rep: Putative beta-ketoacyl synthase - Oryza sativa (japonica	LOC_Os05g49900	5	28544278	cDNA fatty acid elongase, putative, expressed	AT2G26640	beta-ketoacyl-CoA synthase, putative
OsAffx.27422.1.S1_at	Cluster: Hypothetical protein OSJNBa0019F11.17; n=1; Oryza sativa (japonica cultivar-group)|Rep: Hypothetical protein OSJNBa0019F11.17 - Oryza sativa (japonica	LOC_Os06g02520	6	870775	cDNA expressed protein
Os.12725.1.S1_at	Cluster: Soluble starch synthase 1, chloroplast precursor; n=3; Oryza sativa|Rep: Soluble starch synthase 1, chloroplast precursor - Oryza sativa (Rice)	LOC_Os06g06560	6	3085809	cDNA soluble starch synthase 1, chloroplast precursor, putative, expressed	AT5G24300	SSI (STARCH SYNTHASE I); transferase, transferring glycosyl groups
Os.54240.1.S1_at	Cluster: Putative disease resistance protein RPM1; n=1; Oryza sativa (japonica cultivar-group)|Rep: Putative disease resistance protein RPM1 - Oryza sativa (jap	LOC_Os06g06860	6	3245313	cDNA disease resistance RPP13-like protein 3, putative, expressed	AT3G46730	disease resistance protein (CC-NBS class), putative
Os.48515.1.S1_at	Cluster: Hypothetical protein OSJNBb0019L07.11; n=1; Oryza sativa (japonica cultivar-group)|Rep: Hypothetical protein OSJNBb0019L07.11 - Oryza sativa	LOC_Os06g08220	6	3981579	cDNA expressed protein
Os.12115.1.S1_at	Cluster: Os06g0199400 protein; n=1; Oryza sativa (japonica cultivar-group)|Rep: Os06g0199400 protein - Oryza sativa (japonica cultivar-group)	LOC_Os06g09900	6	5045029	cDNA expressed protein	AT1G72510	similar to unknown protein [Arabidopsis thaliana] (TAIR:AT2G09970.1); similar to 4Fe-4S ferredoxin, iron-sulfur binding
Os.20773.1.S1_at	Cluster: Os06g0204400 protein; n=1; Oryza sativa (japonica cultivar-group)|Rep: Os06g0204400 protein - Oryza sativa (japonica cultivar-group)	LOC_Os06g10280	6	5284927	cDNA AAPT1, putative, expressed	AT1G13560	AAPT1 (AMINOALCOHOLPHOSPHOTRANSFERASE 1); phosphatidyltransferase
Os.51692.1.S1_at	Cluster: Leaf senescence protein-like; n=1; Oryza sativa (japonica cultivar-group)|Rep: Leaf senescence protein-like - Oryza sativa (japonica cultivar-group)	LOC_Os06g12820	6	7007653	cDNA expressed protein	AT3G28150	similar to unknown protein [Arabidopsis thaliana] (TAIR:AT5G15900.1); similar to Os06g0234600 [Oryza sativa (japonica
OsAffx.15447.1.S1_at	Cluster: Putative UDP-glucose glucosyltransferase; n=1; Oryza sativa (japonica cultivar-group)|Rep: Putative UDP-glucose glucosyltransferase - Oryza sativa (jap	LOC_Os06g16000	6	9099744	cDNA cytokinin-O-glucosyltransferase 3, putative, expressed	AT5G14860	transferase, transferring glycosyl groups
Os.14411.1.S1_at	Cluster: Carboxyl-terminal peptidase-like; n=2; Oryza sativa (japonica cultivar-group)|Rep: Carboxyl-terminal peptidase-like - Oryza sativa	LOC_Os06g16640	6	9565963	cDNA carboxyl-terminal peptidase, putative, expressed	AT3G13510	similar to unknown protein [Arabidopsis thaliana] (TAIR:AT1G55360.1); similar to unknown protein [Arabidopsis thaliana]
Os.51972.1.S1_at	Cluster: Putative dehydration-responsive protein RD22; n=1; Oryza sativa (japonica cultivar-group)|Rep: Putative dehydration-responsive protein RD22 - Oryza	LOC_Os06g17000	6	9862939	cDNA polygalacturonase-1 non-catalytic beta subunit precursor, putative, expressed	AT5G25610	RD22 (RESPONSIVE TO DESSICATION 22)
Os.4600.1.S1_at	Cluster: Aminopropyl transferase; n=2; Oryza sativa|Rep: Aminopropyl transferase - Oryza sativa (japonica cultivar-group)	LOC_Os06g33710	6	19613275	cDNA spermidine synthase 1, putative, expressed	AT5G53120	SPDS3 (SPERMIDINE SYNTHASE 3)
Os.47945.1.A1_at	Cluster: Putative senescence-associated protein; n=1; Oryza sativa (japonica cultivar-group)|Rep: Putative senescence-associated protein - Oryza sativa	LOC_Os06g37510	6	22199011	cDNA senescence-associated protein 5, putative, expressed	AT2G19580	TET2 (TETRASPANIN2)
Os.53438.1.S1_at	Cluster: Os06g0584400 protein; n=1; Oryza sativa (japonica cultivar-group)|Rep: Os06g0584400 protein - Oryza sativa (japonica cultivar-group)	LOC_Os06g38580	6	22855618	cDNA hypothetical protein
Os.50250.1.S1_at	Cluster: Os06g0647500 protein; n=1; Oryza sativa (japonica cultivar-group)|Rep: Os06g0647500 protein - Oryza sativa (japonica cultivar-group)	LOC_Os06g43940	6	26472970	cDNA expressed protein
Os.26982.1.A1_at	Cluster: Os06g0648100 protein; n=1; Oryza sativa (japonica cultivar-group)|Rep: Os06g0648100 protein - Oryza sativa (japonica cultivar-group)	LOC_Os06g43980	6	26493004	cDNA expressed protein
Os.50821.1.S1_at	Cluster: Hypothetical protein; n=1; Oryza sativa (japonica cultivar-group)|Rep: Hypothetical protein - Oryza sativa (japonica cultivar-group)	LOC_Os06g46754	6	28395009	cDNA RIC10, putative, expressed
Os.11215.1.S1_a_at	Cluster: Squamosa promoter binding protein 2-like; n=1; Oryza sativa (japonica cultivar-group)|Rep: Squamosa promoter binding protein 2-like - Oryza sativa	LOC_Os06g49010	6	29707689	cDNA squamosa promoter-binding-like protein 11, putative, expressed	AT5G43270	SPL2 (SQUAMOSA PROMOTER BINDING PROTEIN-LIKE 2); DNA binding
Os.54886.1.S1_at	Cluster: Zinc finger protein-like; n=1; Oryza sativa (japonica cultivar-group)|Rep: Zinc finger protein-like - Oryza sativa (japonica cultivar-group)	LOC_Os06g49080	6	29737882	cDNA nucleic acid binding protein, putative, expressed	AT1G75340	zinc finger (CCCH-type) family protein
Os.21805.1.S1_s_at	Cluster: Photosystem II stability/assembly factor HCF136, chloroplast precursor; n=3; Oryza sativa|Rep: Photosystem II stability/assembly factor HCF136,	LOC_Os06g51330	6	31088545	cDNA expressed protein	AT5G23120	HCF136 (High chlorophyll fluorescence 136)
Os.28079.2.S1_s_at	Cluster: Putative amino acid permease; n=2; Oryza sativa (japonica cultivar-group)|Rep: Putative amino acid permease - Oryza sativa (japonica cultivar-group)	LOC_Os07g04180	7	1792928	cDNA amino acid permease 6, putative, expressed	AT5G49630	AAP6 (AMINO ACID PERMEASE 6); amino acid permease
Os.36708.1.S1_at	Cluster: Os07g0142600 protein; n=2; Oryza sativa (japonica cultivar-group)|Rep: Os07g0142600 protein - Oryza sativa (japonica cultivar-group)	LOC_Os07g04960	7	2182550	cDNA verprolin, putative, expressed	AT5G15780	pollen Ole e 1 allergen and extensin family protein
Os.5026.1.S1_at	Cluster: Putative oxidoreductase, FAD-binding; n=1; Oryza sativa (japonica cultivar-group)|Rep: Putative oxidoreductase, FAD-binding - Oryza sativa (japonica	LOC_Os07g06080	7	2943527	cDNA D-amino acid oxidase, putative, expressed	AT5G67290	FAD-dependent oxidoreductase family protein
Os.51134.1.S1_at	Cluster: Putative UDP-glucosyltransferase; n=1; Oryza sativa (japonica cultivar-group)|Rep: Putative UDP-glucosyltransferase - Oryza sativa (japonica	LOC_Os07g10190	7	5478740	cDNA anthocyanidin 3-O-glucosyltransferase, putative, expressed	AT5G49690	UDP-glucoronosyl/UDP-glucosyl transferase family protein
Os.21424.1.S1_at	Cluster: Hypothetical protein P0523A04.123; n=1; Oryza sativa (japonica cultivar-group)|Rep: Hypothetical protein P0523A04.123 - Oryza sativa (japonica	LOC_Os07g13600	7	7795285	cDNA expressed protein	AT5G05950	MEE60 (maternal effect embryo arrest 60)
OsAffx.28504.1.S1_at	Cluster: Os07g0282300 protein; n=1; Oryza sativa (japonica cultivar-group)|Rep: Os07g0282300 protein - Oryza sativa (japonica cultivar-group)	LOC_Os07g18154	7	10747051	cDNA aldehyde oxidase 1, putative, expressed	AT5G20960	AAO1 (ALDEHYDE OXIDASE 1)
Os.10178.1.S1_a_at	Rep: Cellulose synthase-7 - Zea mays (Maize)	LOC_Os07g24190	7	13745562	cDNA CESA3 - cellulose synthase, expressed	AT2G21770	CESA9 (CELLULASE SYNTHASE 9); transferase, transferring glycosyl groups
OsAffx.5511.1.S1_at	Cluster: Alpha-rhamnosidase-like protein; n=1; Oryza sativa (japonica cultivar-group)|Rep: Alpha-rhamnosidase-like protein - Oryza sativa (japonica	LOC_Os07g33224	7	19854481	cDNA glycosyl hydrolase, BNR repeat, putative, expressed	AT5G57700	BNR/Asp-box repeat family protein
Os.14708.1.S1_at	Cluster: Os07g0516600 protein; n=1; Oryza sativa (japonica cultivar-group)|Rep: Os07g0516600 protein - Oryza sativa (japonica cultivar-group)	LOC_Os07g33310	7	19909667	cDNA transparent testa 12 protein, putative, expressed	AT3G21690	MATE efflux family protein
Os.51383.1.S1_at	Cluster: Hypothetical protein OJ1634_B10.120; n=1; Oryza sativa (japonica cultivar-group)|Rep: Hypothetical protein OJ1634_B10.120 - Oryza sativa (japonica	LOC_Os07g40910	7	24486754	cDNA expressed protein	AT1G44191	DNA binding / ligand-dependent nuclear receptor
Os.6242.1.S1_s_at	Cluster: Os07g0606900 protein; n=2; Oryza sativa (japonica cultivar-group)|Rep: Os07g0606900 protein - Oryza sativa (japonica cultivar-group)	LOC_Os07g41600	7	24935374	cDNA expressed protein	AT2G29210	splicing factor PWI domain-containing protein
Os.18196.1.S1_at	Cluster: Myosin heavy chain-like; n=1; Oryza sativa (japonica cultivar-group)|Rep: Myosin heavy chain-like - Oryza sativa (japonica cultivar-group)	LOC_Os07g42700	7	25561731	cDNA paramyosin, putative, expressed	AT2G26570	similar to unknown protein [Arabidopsis thaliana] (TAIR:AT5G42880.1); similar to unknown protein [Arabidopsis thaliana]
Os.18573.1.S1_at	Cluster: Os07g0627000 protein; n=2; Oryza sativa (japonica cultivar-group)|Rep: Os07g0627000 protein - Oryza sativa (japonica cultivar-group)	LOC_Os07g43390	7	25978730	cDNA 4-alpha-glucanotransferase, chloroplast precursor, putative, expressed	AT5G64860	DPE1 (DISPROPORTIONATING ENZYME); 4-alpha-glucanotransferase
Os.18217.1.S1_s_at	Cluster: Putative pectinacetylesterase; n=1; Oryza sativa (japonica cultivar-group)|Rep: Putative pectinacetylesterase - Oryza sativa (japonica	LOC_Os07g44070	7	26338433	cDNA carboxylic ester hydrolase, putative, expressed	AT3G05910	pectinacetylesterase, putative
Os.10029.1.S1_at	Cluster: Putative peroxidase; n=1; Oryza sativa (japonica cultivar-group)|Rep: Putative peroxidase - Oryza sativa (japonica cultivar-group)	LOC_Os07g44550	7	26601942	cDNA peroxidase 1 precursor, putative, expressed	AT4G11290	peroxidase, putative
Os.5034.1.S1_at	Cluster: Os07g0676900 protein; n=3; Oryza sativa (japonica cultivar-group)|Rep: Os07g0676900 protein - Oryza sativa (japonica cultivar-group)	LOC_Os07g47990	7	28658508	cDNA peroxidase 2 precursor, putative, expressed	AT5G05340	peroxidase, putative
Os.27143.1.S1_at	Cluster: Putative peroxidase; n=1; Oryza sativa (japonica cultivar-group)|Rep: Putative peroxidase - Oryza sativa (japonica cultivar-group)	LOC_Os07g48060	7	28690947	cDNA cationic peroxidase 1 precursor, putative, expressed	AT5G05340	peroxidase, putative
Os.27926.1.A1_s_at	Cluster: Os07g0683600 protein; n=1; Oryza sativa (japonica cultivar-group)|Rep: Os07g0683600 protein - Oryza sativa (japonica cultivar-group)	LOC_Os07g48460	7	28991021	cDNA expressed protein	AT2G39050	hydroxyproline-rich glycoprotein family protein
Os.27001.3.A1_a_at		LOC_Os08g13360	8	7945595	cDNA adagio protein 1, putative, expressed
OsAffx.5812.1.S1_at	Cluster: Putative xyloglucan endotransglycosylase; n=1; Oryza sativa (japonica cultivar-group)|Rep: Putative xyloglucan endotransglycosylase - Oryza sativa (jap	LOC_Os08g14210	8	8487518	cDNA xyloglucan endotransglucosylase/hydrolase protein 24 precursor, putative	AT5G57560	TCH4 (TOUCH 4); hydrolase, acting on glycosyl bonds
Os.15250.1.S1_at	Cluster: Auxin-induced protein-like; n=1; Oryza sativa (japonica cultivar-group)|Rep: Auxin-induced protein-like - Oryza sativa (japonica cultivar-group)	LOC_Os08g24790	8	14875922	cDNA membrane protein, putative, expressed	AT5G47530	auxin-responsive protein, putative
Os.51585.1.S1_at	Cluster: Hypothetical protein OJ1111_B08.19; n=1; Oryza sativa (japonica cultivar-group)|Rep: Hypothetical protein OJ1111_B08.19 - Oryza sativa (japonica	LOC_Os08g33488	8	20774039	cDNA MADS-box transcription factor 23, putative, expressed
Os.48784.1.S1_at	Cluster: Hypothetical protein P0461F06.38; n=1; Oryza sativa (japonica cultivar-group)|Rep: Hypothetical protein P0461F06.38 - Oryza sativa (japonica	LOC_Os08g36760	8	23080304	cDNA remorin, C-terminal region family protein, expressed	AT1G45207	remorin family protein
Os.54033.1.S1_at	Cluster: Putative latex protein allergen; n=1; Oryza sativa (japonica cultivar-group)|Rep: Putative latex protein allergen - Oryza sativa (japonica	LOC_Os08g37180	8	23361689	cDNA patatin T5 precursor, putative, expressed	AT2G26560	PLP2 (PHOSPHOLIPASE A 2A); nutrient reservoir
Os.14366.1.S1_at	Cluster: Hypothetical protein P0419H09.28; n=1; Oryza sativa (japonica cultivar-group)|Rep: Hypothetical protein P0419H09.28 - Oryza sativa (japonica	LOC_Os08g37840	8	23837800	cDNA PHI-1, putative, expressed	AT5G64260	phosphate-responsive protein, putative
Os.47490.1.S1_at	Cluster: Putative DNA-damage-repair/toleration protein; n=1; Oryza sativa (japonica cultivar-group)|Rep: Putative DNA-damage-repair/toleration protein - Oryza	LOC_Os08g39550	8	24884520	cDNA polygalacturonase inhibitor 2 precursor, putative, expressed	AT3G12610	DRT100 (DNA-DAMAGE REPAIR/TOLERATION 100); protein binding
Os.7762.1.S1_at	Cluster: Putative beta-glucosidase isozyme 2; n=1; Oryza sativa (japonica cultivar-group)|Rep: Putative beta-glucosidase isozyme 2 - Oryza sativa (japonica	LOC_Os08g39870	8	25134092	cDNA non-cyanogenic beta-glucosidase precursor, putative, expressed	AT2G44480	glycosyl hydrolase family 1 protein
Os.53626.1.S1_at	Cluster: Putative DHHC-type zinc finger domain-containing protein; n=1; Oryza sativa (japonica cultivar-group)|Rep: Putative DHHC-type zinc finger	LOC_Os08g42620	8	26809326	cDNA palmitoyltransferase ZDHHC9, putative, expressed	AT3G26935	zinc finger (DHHC type) family protein
Os.14174.1.S1_at	Cluster: Putative biotin synthase; n=1; Oryza sativa (japonica cultivar-group)|Rep: Putative biotin synthase - Oryza sativa (japonica cultivar-group)	LOC_Os08g42730	8	26902086	cDNA biotin synthase, putative, expressed	AT2G43360	BIO2 (BIOTIN AUXOTROPH 2); biotin synthase
OsAffx.17611.1.S1_at	Cluster: Putative cinnamoyl-CoA reductase; n=1; Oryza sativa (japonica cultivar-group)|Rep: Putative cinnamoyl-CoA reductase - Oryza sativa (japonica	LOC_Os09g09230	9	4942863	cDNA dihydroflavonol-4-reductase, putative	AT1G15950	CCR1 (CINNAMOYL COA REDUCTASE 1)
Os.3122.1.S1_at	Cluster: ADP-glucose pyrophosphorylase small subunit; n=4; BEP clade|Rep: ADP-glucose pyrophosphorylase small subunit - Oryza sativa (Rice)	LOC_Os09g12660	9	7248816	cDNA glucose-1-phosphate adenylyltransferase small subunit, chloroplast precursor, putative, expressed	AT5G48300	ADG1 (ADP GLUCOSE PYROPHOSPHORYLASE SMALL SUBUNIT 1); glucose-1-phosphate adenylyltransferase
OsAffx.29831.1.S1_s_at	Cluster: Os09g0304400 protein; n=2; Oryza sativa (japonica cultivar-group)|Rep: Os09g0304400 protein - Oryza sativa (japonica cultivar-group)	LOC_Os09g13400	9	7743069	cDNA expressed protein	AT1G79730	ELF7 (EARLY FLOWERING 7)
Os.53102.1.S1_s_at	Cluster: Putative HAK2; n=1; Oryza sativa (japonica cultivar-group)|Rep: Putative HAK2 - Oryza sativa (japonica cultivar-group)	LOC_Os09g21000	9	12666522	cDNA potassium transporter 12, putative, expressed	AT1G60160	potassium transporter family protein
Os.21902.1.S1_at	Cluster: Remorin protein-like; n=1; Oryza sativa (japonica cultivar-group)|Rep: Remorin protein-like - Oryza sativa (japonica cultivar-group)	LOC_Os09g28300	9	17181866	cDNA remorin, C-terminal region family protein, expressed	AT1G45207	remorin family protein
Os.54203.1.S1_at	Cluster: Os09g0497900 protein; n=1; Oryza sativa (japonica cultivar-group)|Rep: Os09g0497900 protein - Oryza sativa (japonica cultivar-group)	LOC_Os09g32260	9	19255559	cDNA ANAC079/ANAC080, putative, expressed	AT2G24430	no apical meristem (NAM) family protein
Os.46426.1.S1_at	Cluster: Os10g0128600 protein; n=4; Oryza sativa (japonica cultivar-group)|Rep: Os10g0128600 protein - Oryza sativa (japonica cultivar-group)	LOC_Os10g03910	10	1761825	cDNA F-box domain containing protein, expressed	AT5G38386	F-box family protein
Os.46567.1.S1_at	Cluster: Os10g0161700 protein; n=2; Oryza sativa (japonica cultivar-group)|Rep: Os10g0161700 protein - Oryza sativa (japonica cultivar-group)	LOC_Os10g07430	10	3917109	cDNA expressed protein	AT4G18670	leucine-rich repeat family protein / extensin family protein
Os.17812.1.S1_at	Cluster: Cytochrome P450; n=1; Triticum aestivum|Rep: Cytochrome P450 - Triticum aestivum (Wheat)	LOC_Os10g12080	10	6480765	cDNA cytochrome P450 98A1, putative	AT2G40890	CYP98A3 (cytochrome P450, family 98, subfamily A, polypeptide 3); p-coumarate 3-hydroxylase
Os.46471.1.S1_at	Rep: Expressed protein - Oryza sativa (japonica cultivar-group)	LOC_Os10g20650	10	10100533	cDNA expressed protein	AT5G67460	glycosyl hydrolase family protein 17
Os.46835.1.S1_at	Cluster: Hypothetical protein OSJNBa0073L01.8; n=1; Oryza sativa (japonica cultivar-group)|Rep: Hypothetical protein OSJNBa0073L01.8 - Oryza sativa (japonica	LOC_Os10g21860	10	10912927	cDNA expressed protein
Os.46600.1.S1_at	Cluster: Putative helix-loop-helix DNA-binding protein; n=2; Oryza sativa|Rep: Putative helix-loop-helix DNA-binding protein - Oryza sativa	LOC_Os10g23050	10	11684489	cDNA helix-loop-helix DNA-binding, putative, expressed	AT1G72210	basic helix-loop-helix (bHLH) family protein (bHLH096)
Os.46541.2.S1_s_at	Cluster: Os10g0415800 protein; n=2; Oryza sativa (japonica cultivar-group)|Rep: Os10g0415800 protein - Oryza sativa (japonica cultivar-group)	LOC_Os10g28030	10	14214119	cDNA acylamino-acid-releasing enzyme, putative, expressed	AT4G14570	acylaminoacyl-peptidase-related
Os.7756.2.S1_x_at	Cluster: Putative stress-responsive protein; n=1; Oryza sativa (japonica cultivar-group)|Rep: Putative stress-responsive protein - Oryza sativa (japonica	LOC_Os10g36500	10	19202642	cDNA ripening-related protein-like, putative, expressed	AT5G62350	invertase/pectin methylesterase inhibitor family protein / DC 1.2 homolog (FL5-2I22)
Os.46563.1.S1_a_at	Cluster: Helix-loop-helix DNA-binding domain containing protein, expressed; n=2; Oryza sativa|Rep: Helix-loop-helix DNA-binding domain containing protein,	LOC_Os10g39750	10	20917397	cDNA inducer of CBF expression 2, putative, expressed	AT5G65640	BHLH093 (BETA HLH PROTEIN 93); DNA binding / transcription factor
Os.51497.1.A1_s_at	Cluster: Expressed protein; n=1; Oryza sativa (japonica cultivar-group)|Rep: Expressed protein - Oryza sativa (japonica cultivar-group)	LOC_Os11g02054	11	551471	cDNA expressed protein	AT3G56220	similar to unknown protein [Arabidopsis thaliana] (TAIR:AT2G40435.1); similar to Os03g0338400 [Oryza sativa (japonica
Os.51933.1.S1_at	Cluster: At1g47570; n=1; Oryza sativa (japonica cultivar-group)|Rep: At1g47570 - Oryza sativa (japonica cultivar-group)	LOC_Os11g07450	11	3745176	cDNA zinc finger, C3HC4 type family protein, expressed	AT1G47570	zinc finger (C3HC4-type RING finger) family protein
Os.9836.1.S1_at	Cluster: Hypothetical protein; n=1; Oryza sativa (japonica cultivar-group)|Rep: Hypothetical protein - Oryza sativa (japonica cultivar-group)	LOC_Os11g10590	11	5804178	cDNA expressed protein
OsAffx.30947.1.S1_at	Cluster: O-methyltransferase; n=1; Oryza sativa (japonica cultivar-group)|Rep: O-methyltransferase - Oryza sativa (japonica cultivar-group)	LOC_Os11g12760	11	7212330	cDNA O-methyltransferase ZRP4, putative, expressed	AT4G35160	O-methyltransferase family 2 protein
Os.6098.1.A1_at	Cluster: Os11g0239500 protein; n=2; Oryza sativa (japonica cultivar-group)|Rep: Os11g0239500 protein - Oryza sativa (japonica cultivar-group)	LOC_Os11g13570	11	7434610	cDNA gibberellin receptor GID1L2, putative, expressed	AT5G23530	similar to ATGID1C/GID1C (GA INSENSITIVE DWARF1C) [Arabidopsis thaliana] (TAIR:AT5G27320.1); similar to
Os.56337.1.S1_at	Cluster: Beta-D-xylosidase; n=1; Oryza sativa (japonica cultivar-group)|Rep: Beta-D-xylosidase - Oryza sativa (japonica cultivar-group)	LOC_Os11g19210	11	10950335	cDNA beta-D-xylosidase, putative, expressed	AT1G78060	glycosyl hydrolase family 3 protein
Os.8673.1.S1_at	Cluster: O-methyltransferase; n=2; Oryza sativa (japonica cultivar-group)|Rep: O-methyltransferase - Oryza sativa (japonica cultivar-group)	LOC_Os11g20090	11	11573808	cDNA O-methyltransferase ZRP4, putative, expressed	AT4G35160	O-methyltransferase family 2 protein
Os.51855.1.S1_at	Cluster: Expressed protein; n=2; Oryza sativa (japonica cultivar-group)|Rep: Expressed protein - Oryza sativa (japonica cultivar-group)	LOC_Os11g26990	11	15033569	cDNA expressed protein	AT3G25130	similar to heat shock protein binding [Arabidopsis thaliana] (TAIR:AT3G47270.1); similar to expressed protein [Oryza
OsAffx.31304.1.S1_at	Cluster: Protein kinase domain containing protein; n=1; Oryza sativa (japonica cultivar-group)|Rep: Protein kinase domain containing protein - Oryza sativa (jap	LOC_Os11g35120	11	20089812	cDNA OsWAK116 - OsWAK receptor-like cytoplasmic kinase (OsWAK-RLCK)	AT1G16120	WAKL1 (WALL ASSOCIATED KINASE-LIKE 1); kinase
Os.12742.1.A1_at	Cluster: Targeting protein for Xklp2 containing protein, expressed; n=1; Oryza sativa (japonica cultivar-group)|Rep: Targeting protein for Xklp2	LOC_Os11g36340	11	20912279	cDNA lymphoid organ expressed yellow head virus receptor protein, putative, expressed	AT2G35880	similar to unknown protein [Arabidopsis thaliana] (TAIR:AT4G32330.1); similar to putative BRI1-KD interacting protein [Oryza
Os.8604.1.S1_a_at	Cluster: Hypothetical protein; n=1; Oryza sativa (japonica cultivar-group)|Rep: Hypothetical protein - Oryza sativa (japonica cultivar-group)	LOC_Os11g47730	11	28235011	cDNA expressed protein	AT5G59350	similar to unknown protein [Arabidopsis thaliana] (TAIR:AT2G39560.1); similar to hypothetical protein MtrDRAFT_AC146757g30v1
Os.12096.3.S1_a_at	Rep: Ferritin - Oryza sativa (Rice)	LOC_Os12g01530	12	322923	cDNA ferritin-1, chloroplast precursor, putative, expressed	AT2G40300	ATFER4 (FERRITIN 4); ferric iron binding
Os.12096.4.S1_s_at	Rep: Ferritin - Oryza sativa (Rice)	LOC_Os12g01530	12	322923	cDNA ferritin-1, chloroplast precursor, putative, expressed	AT2G40300	ATFER4 (FERRITIN 4); ferric iron binding
Os.17196.1.A1_s_at	Cluster: Os12g0117800 protein; n=2; Oryza sativa (japonica cultivar-group)|Rep: Os12g0117800 protein - Oryza sativa (japonica cultivar-group)	LOC_Os12g02550	12	876652	cDNA expressed protein	AT3G08600	similar to unknown protein [Arabidopsis thaliana] (TAIR:AT4G22900.1); similar to Os12g0117800 [Oryza sativa (japonica
Os.54004.1.S1_at	Cluster: Expressed protein; n=1; Oryza sativa (japonica cultivar-group)|Rep: Expressed protein - Oryza sativa (japonica cultivar-group)	LOC_Os12g22800	12	12861763	cDNA expressed protein	AT5G18310	similar to unknown protein [Arabidopsis thaliana] (TAIR:AT5G48500.1); similar to conserved hypothetical protein [Medicago
Os.53627.1.S1_at	Cluster: Hypothetical protein; n=1; Oryza sativa (japonica cultivar-group)|Rep: Hypothetical protein - Oryza sativa (japonica cultivar-group)	LOC_Os12g24150	12	13743785	cDNA hypothetical protein
OsAffx.19837.1.S1_at	Cluster: Dirigent protein, putative, expressed; n=1; Oryza sativa (japonica cultivar-group)|Rep: Dirigent protein, putative, expressed - Oryza sativa	LOC_Os12g26380	12	15409792	cDNA dirigent protein, putative, expressed	AT5G42500	disease resistance-responsive family protein
Os.7253.1.S1_at	Cluster: Transposon protein, putative, CACTA, En/Spm sub-class, expressed; n=1; Oryza sativa (japonica cultivar-group)|Rep: Transposon protein, putative,	LOC_Os12g28770	12	17005898	cDNA expressed protein	AT4G13340	leucine-rich repeat family protein / extensin family protein
Os.53621.1.S1_at	Cluster: Expressed protein; n=1; Oryza sativa (japonica cultivar-group)|Rep: Expressed protein - Oryza sativa (japonica cultivar-group)	LOC_Os12g31510	12	18926126	cDNA expressed protein	AT5G35870	similar to unknown protein [Arabidopsis thaliana] (TAIR:AT2G04480.1); similar to Os12g0498900 [Oryza sativa (japonica
Os.37689.1.S1_at	Cluster: XH domain containing protein, expressed; n=2; Oryza sativa (japonica cultivar-group)|Rep: XH domain containing protein, expressed - Oryza sativa	LOC_Os12g38440	12	23562565	cDNA transcription factor X1-like protein, putative, expressed	AT1G15910	XH/XS domain-containing protein / XS zinc finger domain-containing protein
OsAffx.7843.1.S1_at	Cluster: Hypothetical protein; n=1; Oryza sativa (japonica cultivar-group)|Rep: Hypothetical protein - Oryza sativa (japonica cultivar-group)	LOC_Os12g40380	12	24969813	cDNA expressed protein	AT5G58160	actin binding
Os.57207.1.S1_s_at	Cluster: Expressed protein; n=1; Oryza sativa (japonica cultivar-group)|Rep: Expressed protein - Oryza sativa (japonica cultivar-group)	LOC_Os12g40760	12	25201267	cDNA expressed protein	AT4G13340	leucine-rich repeat family protein / extensin family protein
Os.23412.1.S1_at	Cluster: LSTK-1-like kinase, putative, expressed; n=1; Oryza sativa (japonica cultivar-group)|Rep: LSTK-1-like kinase, putative, expressed - Oryza sativa	LOC_Os12g41180	12	25488836	cDNA LSTK-1-like kinase, putative, expressed	AT3G04810	protein kinase, putative
Os.52621.1.S1_x_at	Cluster: POT family protein, expressed; n=1; Oryza sativa (japonica cultivar-group)|Rep: POT family protein, expressed - Oryza sativa (japonica cultivar-group)	LOC_Os12g44100	12	27317095	cDNA peptide transporter PTR2, putative, expressed	AT5G62680	proton-dependent oligopeptide transport (POT) family protein
Os.51243.1.S1_at
Os.4819.1.A1_s_at
Os.55623.1.S1_at
Os.57167.1.S1_at
Os.15791.1.S1_at
Os.47743.1.S1_at	Cluster: Hypothetical protein OSJNBa0050F10.2; n=1; Oryza sativa (japonica cultivar-group)|Rep: Hypothetical protein OSJNBa0050F10.2 - Oryza sativa (japonica
Os.12988.1.S1_at
Os.32827.1.S1_at
Os.55224.1.S1_at
Os.26710.1.S1_at
Os.45460.1.S1_at
Os.12791.4.S1_x_at
Os.23119.1.S1_at
Os.12791.1.S1_a_at
