# Supplementary material for: Comparing genomic expression patterns across plant species reveals highly diverged transcriptional dynamics in response to salt stress
Source: BMC Genomics. 2009 Aug 25;10:398. doi: 10.1186/1471-2164-10-398 (PMC2739230; doi:10.1186/1471-2164-10-398)
Supplement: Additional file 4 — Genes up-regulated in IR29 roots [file 1471-2164-10-398-S4.xls]

## Sheet: GPC VS GPS R UP ANN
Probe sets up-regulated in salt-tolerant barley Golden Promise
Input Probe Set	NR Desc	Ath Accn	Ath Description	Rice Model	Rice Chr	Rice 5'	Rice Description
Contig6854_at	putative 1-deoxy-D-xylulose 5-phosphate reductoisomerase [Hordeum vulgare subsp. vulgare]	AT5G62790	1-deoxy-D-xylulose 5-phosphate reductoisomerase (DXR), nearly identical to 1-deoxy-d-xylulose-5-phosphate reductoisomerase	LOC_Os01g01710	1	377518	1-deoxy-D-xylulose 5-phosphate reductoisomerase, chloroplast precursor, putative, expressed
Contig2088_s_at	Bowman-Birk type trypsin inhibitor pir||TIBHB trypsin inhibitor (Bowman-Birk) - two-rowed barley prf||1409194A trypsin inhibitor	AT1G16610	arginine/serine-rich protein, putative (SR45), similar to arginine/serine-rich protein GI:6601502 from	LOC_Os01g03340	1	1345525	Bowman-Birk type bran trypsin inhibitor precursor, putative, expressed
HV_CEb0006A14f_s_at	OSJNBa0083M16.33 [Oryza sativa (japonica cultivar-group)]	AT5G37770	touch-responsive protein / calmodulin-related protein 2, touch-induced (TCH2), identical to calmodulin-related protein 2,touch-in	LOC_Os01g04330	1	1928706	EF hand family , expressed
Contig13733_at	P0443D08.8 [Oryza sativa (japonica cultivar-group)]	AT1G66880	serine/threonine protein kinase family protein, contains protein kinase domain, Pfam:PF00069; contains serine/threonine protein k	LOC_Os01g04409	1	1964253	kinase family , putative, expressed
Contig3198_x_at	unknown protein [Oryza sativa (japonica cultivar-group)] dbj|BAB64647.1| unknown protein [Oryza sativa (japonica cultivar-group)]	AT2G05440	glycine-rich protein	LOC_Os01g06310	1	2996395	expressed
Contig3198_s_at	unknown protein [Oryza sativa (japonica cultivar-group)] dbj|BAB64647.1| unknown protein [Oryza sativa (japonica cultivar-group)]	AT2G05440	glycine-rich protein	LOC_Os01g06310	1	2996395	expressed
Contig5532_at	Similar to Zea mays mRNA for pyruvate decarboxylase (X17555) [Oryza sativa (japonica cultivar-group)] dbj|BAA96769.1| unnamed protein produc	AT5G54960	pyruvate decarboxylase, putative, strong similarity to pyruvate decarboxylase 1 (Vitis vinifera) GI:10732644; contains InterPro e	LOC_Os01g06660	1	3137019	Pyruvate decarboxylase isozyme 1, putative, expressed
HW09P12u_at	putative phytochrome P450 [Oryza sativa (japonica cultivar-group)] dbj|BAA99523.1| putative phytochrome P450 [Oryza sativa (japonica cultiva	AT4G39480	similar to cytochrome P450, putative [Arabidopsis thaliana] (TAIR:At4g32170.1); similar to cytochrome P450, putative	LOC_Os01g08810	1	4418120	Cytochrome P450 family , expressed
Contig19372_at	unnamed protein product [Oryza sativa (japonica cultivar-group)]	AT1G71780	expressed protein	LOC_Os01g08950	1	4490167	expressed
Contig21935_at	putative 1-aminocyclopropane-1-carboxylic acid synthase [Oryza sativa (japonica cultivar-group)] dbj|BAB12704.1| putative 1-aminocyclopropan	AT4G26200	1-aminocyclopropane-1-carboxylate synthase, putative / ACC synthase, putative, similar to ACC synthase from	LOC_Os01g09700	1	5002529	1-aminocyclopropane-1-carboxylate synthase 7, putative, expressed
Contig125_at	unnamed protein product [Oryza sativa (japonica cultivar-group)] dbj|BAA96189.1| unknown protein [Oryza sativa (japonica cultivar-group)] db	AT5G46230	expressed protein, contains Pfam profile PF04398: Protein of unknown function, DUF538	LOC_Os01g11240	1	6008696	expressed
Contig13089_at	P0492F05.26 [Oryza sativa (japonica cultivar-group)]	AT1G64110	AAA-type ATPase family protein, contains Pfam domain, PF00004: ATPase, AAA family	LOC_Os01g12660	1	6973508	AAA-type ATPase family , putative, expressed
Contig3430_at	High molecular mass early light-inducible protein HV58, chloroplast precursor (ELIP) pir||S07475 early light-induced protein, high molecular	AT3G22840	chlorophyll A-B binding family protein / early light-induced protein (ELIP), identical to early light-induced protein; ELIP	LOC_Os01g14410	1	8058660	Early light-induced , chloroplast precursor, putative, expressed
baak1h04_s_at	putative zinc finger protein [Oryza sativa (japonica cultivar-group)]			LOC_Os01g15350	1	8596216	Zinc finger CCCH type domain containing ZFN-like 3, putative, expressed
rbaal40l24_s_at	putative protein kinase [Oryza sativa (japonica cultivar-group)]	AT5G18610	protein kinase family protein, contains eukaryotic protein kinase domain, PROSITE:PS00107	LOC_Os01g15470	1	8679813	Serine/threonine- kinase RLCKVII, putative, expressed
Contig16124_at	putative protein kinase [Oryza sativa (japonica cultivar-group)]	AT5G18610	protein kinase family protein, contains eukaryotic protein kinase domain, PROSITE:PS00107	LOC_Os01g15470	1	8679813	Serine/threonine- kinase RLCKVII, putative, expressed
Contig14113_at	P0581F09.16 [Oryza sativa (japonica cultivar-group)] dbj|BAB64219.1| unknown protein [Oryza sativa (japonica cultivar-group)] dbj|BAB39974.1	AT3G17611	rhomboid family protein / zinc finger protein-related, contains Pfam profiles PF01694: Rhomboid family, PF00641: Zn-finger in Ran	LOC_Os01g18100	1	10136937	rhomboid family , putative, expressed
Contig4337_at	putative peroxidase [Oryza sativa (japonica cultivar-group)] tpe|CAH69258.1| TPA: class III peroxidase 15 precursor [Oryza sativa (japonica	AT5G06720	peroxidase, putative, identical to peroxidase (Arabidopsis thaliana) gi:1491617:emb:CAA68212	LOC_Os01g22352	1	12546764	Peroxidase family , expressed
Contig16388_at	formin homology 2 domain-containing protein / FH2 domain-containing protein [Arabidopsis thaliana] pir||G86441 unknown protein [imported] -	AT3G15780	expressed protein	LOC_Os01g29740	1	16986600	expressed
Contig6073_at	farnesylated protein 3 [Hordeum vulgare subsp. vulgare]	AT1G71050	heavy-metal-associated domain-containing protein / copper chaperone (CCH)-related, low similarity to copper homeostasis	LOC_Os01g32330	1	18067906	farnesylated 2, putative, expressed
Contig2390_at	P0520B06.18 [Oryza sativa (japonica cultivar-group)] dbj|BAB60909.1| putative ER6 protein [Oryza sativa (japonica cultivar-group)] dbj|BAB92	AT1G68300	universal stress protein (USP) family protein, similar to ER6 protein (Lycopersicon esculentum) GI:5669654; contains Pfam	LOC_Os01g32780	1	18320608	universal stress family , expressed
HB13E07r_at	putative 1-aminocyclopropane-1-carboxylate oxidase [Oryza sativa (japonica cultivar-group)] dbj|BAC19916.1| putative 1-aminocyclopropane-1-c	AT1G04380	2-oxoglutarate-dependent dioxygenase, putative, Strong similarity to Arabidopsis 2A6 (gb:X83096), tomato ethylene synthesis regulat	LOC_Os01g35230	1	19835214	oxidoreductase, 2OG-Fe oxygenase family , expressed
Contig3841_x_at	B1156H12.22 [Oryza sativa (japonica cultivar-group)]	AT5G42050	expressed protein, similar to gda-1 (Pisum sativum) GI:2765418	LOC_Os01g36950	1	20929106	expressed
rbaal3d15_s_at	B1156H12.22 [Oryza sativa (japonica cultivar-group)]	AT5G42050	expressed protein, similar to gda-1 (Pisum sativum) GI:2765418	LOC_Os01g36950	1	20929106	expressed
Contig18431_at	P0710A02.2 [Oryza sativa (japonica cultivar-group)] dbj|BAB55804.1| P0710A02.2 [Oryza sativa (japonica cultivar-group)]			LOC_Os01g40750	1	23352964	expressed
EBro08_SQ004_B22_at	cytochrome P450 monooxygenase CYP72A26 [Zea mays]	AT3G14690	cytochrome P450, putative, similar to GB:Q05047 from (Catharanthus roseus)	LOC_Os01g43774	1	25400697	Cytochrome P450 family , expressed
Contig17284_at	putative cytochrome P450 [Oryza sativa (japonica cultivar-group)]	AT3G14680	cytochrome P450, putative, similar to GB:Q05047 from (Catharanthus roseus)	LOC_Os01g43844	1	25441084	Cytochrome P450 family , expressed
Contig23540_at	acidic class III chitinase OsChib3a [Oryza sativa (japonica cultivar-group)] dbj|BAC06302.1| putative chitinase [Oryza sativa (japonica cult	AT5G24090	acidic endochitinase (CHIB1), identical to SP:P19172 Acidic endochitinase precursor (EC 3.2.1.14) {Arabidopsis thaliana}	LOC_Os01g47070	1	27212345	Acidic endochitinase precursor, putative, expressed
Contig17227_at	putative naphthoate synthase [Oryza sativa (japonica cultivar-group)] dbj|BAB91741.1| putative naphthoate synthase menB [Oryza sativa (japon	AT1G60550	naphthoate synthase, putative / dihydroxynaphthoic acid synthetase, putative / DHNA synthetase, putative, contains similarity to	LOC_Os01g47350	1	27381445	Naphthoate synthase, putative, expressed
Contig8184_at	WSI18 protein - rice dbj|BAA05537.1| WSI18 protein induced by water stress [Oryza sativa (japonica cultivar-group)]	AT3G15670	late embryogenesis abundant protein, putative / LEA protein, putative, similar to SP:P13934 Late embryogenesis abundant protein	LOC_Os01g50910	1	29561103	Late embryogenesis abundant , expressed
Contig10586_at	P0042A10.5 [Oryza sativa (japonica cultivar-group)] dbj|BAB90063.1| BNR repeat domain protein-like [Oryza sativa (japonica cultivar-group)]	AT5G11580	UVB-resistance protein-related / regulator of chromosome condensation (RCC1) family protein, contains Pfam PF00415 : Regulator	LOC_Os01g52630	1	30578268	Regulator of chromosome condensation family , expressed
HVSMEa0001M23r2_at	P0435H01.23 [Oryza sativa (japonica cultivar-group)] tpg|DAA05079.1| TPA: WRKY transcription factor 14 [Oryza sativa (japonica cultivar-grou			LOC_Os01g53040	1	30809009	WRKY DNA binding domain containing , expressed
Contig12102_at	putative auxin-responsive GH3 protein [Oryza sativa (japonica cultivar-group)] dbj|BAB63594.1| putative auxin-responsive GH3 protein [Oryza	AT4G37390	encodes an IAA-amido synthase that conjugates Asp and other amino acids to auxin in vitro. Lines carrying insertions in this gene	LOC_Os01g55940	1	32548226	indole-3-acetic acid-amido synthetase GH3.1, putative, expressed	Moreover, ydk1-D has a short primary root, a reduced lateral root number, and reduced apical dominance
HU14D24u_s_at	putative ABC transporter [Oryza sativa (japonica cultivar-group)] dbj|BAB89586.1| ABC transporter subunit-like [Oryza sativa (japonica culti	AT4G04770	ATP-binding-cassette transporter (ABC1), Identical to the protein described in PMID:11156608 and note that sequence was not	LOC_Os01g61400	1	35835369	expressed
Contig13928_at	P0446B05.23 [Oryza sativa (japonica cultivar-group)]	AT1G17440	transcription initiation factor IID (TFIID) subunit A family protein, similar to SP:Q16514 Transcription initiation factor TFIID 20	LOC_Os01g62820	1	36717260	Transcription initiation factor TFIID subunit A family , expressed
Contig3814_at	putative delta l pyrroline-5-carboxylate synthetase [Oryza sativa (japonica cultivar-group)] dbj|BAB64280.1| putative delta-1-pyrroline-5-ca	AT2G39800	delta 1-pyrroline-5-carboxylate synthetase A / P5CS A (P5CS1), identical to SP:P54887:P5C1_ARATH	LOC_Os01g62900	1	36757827	Delta 1-pyrroline-5-carboxylate synthetase, putative, expressed
Contig9296_at	P0005H10.22 [Oryza sativa (japonica cultivar-group)]	AT3G55646	expressed protein, similar to expressed protein [Arabidopsis thaliana] (TAIR:At2g39855.1); contains domain SER_RICH (PS50324)	LOC_Os01g62970	1	36807359	expressed
Contig16209_at	OJ1402_H07.11 [Oryza sativa (japonica cultivar-group)] dbj|BAD82315.1| unknown protein [Oryza sativa (japonica cultivar-group)] dbj|BAB63700	AT5G01260	glycoside hydrolase starch-binding domain-containing protein, low similarity to SP:P31797 Cyclomaltodextrin glucanotransferase	LOC_Os01g63810	1	37348393	Starch binding domain containing , expressed
Contig5075_s_at	P0470A12.5 [Oryza sativa (japonica cultivar-group)] dbj|BAB90280.1| P0470A12.5 [Oryza sativa (japonica cultivar-group)] dbj|BAB92626.1| P045	AT3G09000	proline-rich family protein	LOC_Os01g68300	1	40010287	expressed
HV_CEb0001D02r2_at	P0678F11.31 [Oryza sativa (japonica cultivar-group)] dbj|BAB86173.1| OJ1485_B09.2 [Oryza sativa (japonica cultivar-group)]	AT4G15970	expressed protein, similar to GI:2827651, GI:7527728, GI:4406788, GI:6063544, GI:10764853 from (Arabidopsis thaliana)	LOC_Os01g69190	1	40538046	regulatory , putative, expressed
HVSMEc0001K23f2_s_at	enoyl CoA hydratase-like protein [Oryza sativa (japonica cultivar-group)]	AT5G43280	Encodes the peroxisomal delta 3,5-delta2,4-dienoyl-CoA isomerase, a enzyme involved in degradation of unsaturated fatty acids. Ge	LOC_Os01g70090	1	40890382	enoyl-CoA hydratase/isomerase family , expressed
Contig10529_at	sec14 like protein [Oryza sativa (japonica cultivar-group)] dbj|BAB89672.1| sec14 like protein [Oryza sativa (japonica cultivar-group)]	AT1G01630	SEC14 cytosolic factor, putative / phosphoglyceride transfer protein, putative, contains Pfam PF00650 : CRAL/TRIO domain and PF03765	LOC_Os01g70210	1	40971463	Polyphosphoinositide-binding , putative, expressed
Contig13350_at	beta-1,3-glucanase precursor [Triticum aestivum]	AT3G57240	similar to glycosyl hydrolase family 17 protein [Arabidopsis thaliana] (TAIR:At3g57260.1); similar to beta-1,3-glucanase	LOC_Os01g71340	1	41673497	Glucan endo-1,3-beta-glucosidase, acidic isoform precursor, putative, expressed
Contig23141_at	putative glutathione S-transferase GST 24 [Oryza sativa (japonica cultivar-group)]	AT3G09270	glutathione S-transferase, putative, similar to glutathione transferase GB:CAA71784 (Glycine max)	LOC_Os01g72160	1	42174554	Glutathione S-transferase, N-terminal domain containing , expressed
Contig11926_s_at	OJ1656_A11.23 [Oryza sativa (japonica cultivar-group)] dbj|BAB85334.1| OJ1656_A11.23 [Oryza sativa (japonica cultivar-group)]			LOC_Os01g72670	1	42493310	expressed
Contig10745_at	GLP_26_54603_52153 [Giardia lamblia ATCC 50803]	AT1G16610	arginine/serine-rich protein, putative (SR45), similar to arginine/serine-rich protein GI:6601502 from	LOC_Os01g72890	1	42602391	retrotransposon , putative, Ty3-gypsy subclass, expressed
Contig8487_s_at	putative syntaxin [Oryza sativa (japonica cultivar-group)]	AT1G28490	syntaxin 61 (SYP61) / osmotic stess-sensitive mutant 1 (OSM1), identical to SP:Q946Y7 Syntaxin 61 (AtSYP61) (Osmotic stess-sensit	LOC_Os01g73230	1	42777771	SNELIPTRC, putative, expressed
EBro08_SQ007_P13_at	similar to root cap protein [Oryza sativa (japonica cultivar-group)] dbj|BAB85322.1| similar to root cap protein [Oryza sativa (japonica	AT3G19430	late embryogenesis abundant protein-related / LEA protein-related, similar to late embryogenesis abundant protein (Picea glauca)	LOC_Os01g73730	1	43037666	Root cap family , expressed
Contig7463_at	P0518C01.5 [Oryza sativa (japonica cultivar-group)] dbj|BAB63668.1| unknown protein [Oryza sativa (japonica cultivar-group)]			LOC_Os01g73940	1	43165822	expressed
Contig10985_at	putative cytochrome P450 [Lolium rigidum]	AT1G64950	cytochrome P450, putative, similar to cytochrome P450 89A2 (CYPLXXXIX) (SP:Q42602) (Arabidopsis thaliana);similar to cytochrome	LOC_Os02g01890	2	488913	Cytochrome P450 family , expressed
Contig8087_at		AT4G16130	GHMP kinase family protein, contains GHMP kinases putative ATP-binding protein domain, Pfam:PF00288	LOC_Os02g04840	2	2239226	Arabinose kinase, putative, expressed
Contig17135_s_at				LOC_Os02g06580	2	3291233	Formin Homology 2 Domain containing , expressed
Contig13615_at	VQ motif-containing protein [Arabidopsis thaliana] dbj|BAB03064.1| unnamed protein product [Arabidopsis thaliana]	AT3G22160	VQ motif-containing protein, contains PF05678: VQ motif	LOC_Os02g07690	2	4008988	VQ motif family , expressed
Contig7750_at	OSJNBa0094P09.18 [Oryza sativa (japonica cultivar-group)] emb|CAD39788.2| OSJNBa0071G03.1 [Oryza sativa (japonica cultivar-group)] ref|XP_47	AT5G54980	integral membrane family protein, similar to unknown protein (gb:AAD50013.1); contains TIGRFAM TIGR01569 : plant integral membran	LOC_Os02g12760	2	6683066	plant integral membrane TIGR01569 containing , expressed
HV12E23u_at	cysteine synthase [Oryza sativa] dbj|BAD53765.1| cysteine synthase [Oryza sativa (japonica cultivar-group)]	AT2G43750	cysteine synthase, chloroplast / O-acetylserine (thiol)-lyase / O-acetylserine sulfhydrylase / cpACS1 (OASB), identical	LOC_Os02g12900	2	6810648	Cysteine synthase, putative, expressed
Contig14066_at	hydroxyproline-rich glycoprotein DZ-HRGP [Volvox carteri f. nagariensis]	AT1G31810	similar to formin homology 2 domain-containing protein / FH2 domain-containing protein [Arabidopsis thaliana]	LOC_Os02g13060	2	6915424	expressed
Contig10520_s_at	sugar transporter [Citrus unshiu]	AT1G67300	hexose transporter, putative, similar to hexose transporters from Solanum tuberosum (GI:8347246), Nicotiana tabacum (GI:8347244),	LOC_Os02g17500	2	10074588	Sugar transporter family , expressed
Contig21830_at	kelch repeat-containing F-box family protein [Arabidopsis thaliana]	AT4G03030	kelch repeat-containing F-box family protein, contains Pfam profiles PF01344: Kelch motif, PF00646: F-box domain	LOC_Os02g21110	2	12533292	Kelch motif family , expressed
EBro01_SQ004_N24_at	ENSANGP00000003407 [Anopheles gambiae] gb|EAA09482.2| ENSANGP00000003407 [Anopheles gambiae str. PEST]	AT2G22010	zinc finger (C3HC4-type RING finger) family protein, contains Pfam profile: PF00097 zinc finger, C3HC4 type (RING finger)	LOC_Os02g35070	2	21044468	SPRY domain containing , expressed
Contig4229_at	NTGP4 [Nicotiana tabacum]	AT1G33970	similar to avirulence-responsive family protein / avirulence induced gene (AIG1) family protein [Arabidopsis	LOC_Os02g35130	2	21076774	AIG1 family , expressed
Contig2656_at	OSJNBa0044K18.2 [Oryza sativa (japonica cultivar-group)] ref|XP_472873.1| OSJNBa0044K18.2 [Oryza sativa (japonica cultivar-group)]	AT4G24690	ubiquitin-associated (UBA)/TS-N domain-containing protein / octicosapeptide/Phox/Bemp1 (PB1) domain-containing	LOC_Os02g38050	2	22981721	PB1 domain containing , expressed
Contig3822_at	GCPE protein [Catharanthus roseus]	AT5G60600	1-hydroxy-2-methyl-2-(E)-butenyl 4-diphosphate synthase, putative / GcpE family protein, similar to GcpE	LOC_Os02g39160	2	23653305	4-hydroxy-3-methylbut-2-en-1-yl diphosphate synthase family , expressed
Contig14498_at	chitinase [Oryza sativa (japonica cultivar-group)] emb|CAE01675.2| OSJNBb0091E11.12 [Oryza sativa (japonica cultivar-group)]	AT3G54420	class IV chitinase (CHIV), almost identical to class IV chitinase from GI:2597826 (Arabidopsis thaliana)	LOC_Os02g39330	2	23738240	Endochitinase PR4 precursor, putative, expressed
Contig16219_at	OSJNBa0014K14.6 [Oryza sativa (japonica cultivar-group)] ref|XP_473075.1| OSJNBa0014K14.6 [Oryza sativa (japonica cultivar-group)]	AT1G15740	leucine-rich repeat family protein	LOC_Os02g39970	2	24168376	F-box FBL2, putative, expressed
Contig23296_at	OSJNBa0004N05.14 [Oryza sativa (japonica cultivar-group)] ref|XP_473150.1| OSJNBa0004N05.14 [Oryza sativa (japonica cultivar-group)]	AT1G02205	CER1 protein, identical to maize gl1 homolog (glossy1 locus) GI:1209703 and CER1 GI:1199467 from (Arabidopsis thaliana)	LOC_Os02g40784	2	24718242	CER1 , putative, expressed
Contig7632_at	OSJNBa0004N05.14 [Oryza sativa (japonica cultivar-group)] ref|XP_473150.1| OSJNBa0004N05.14 [Oryza sativa (japonica cultivar-group)]	AT1G02205	CER1 protein, identical to maize gl1 homolog (glossy1 locus) GI:1209703 and CER1 GI:1199467 from (Arabidopsis thaliana)	LOC_Os02g40784	2	24718242	CER1 , putative, expressed
Contig10570_at	OSJNBa0017B10.14 [Oryza sativa (japonica cultivar-group)]	AT4G38250	amino acid transporter family protein, low similarity to lysosomal amino acid transporter 1 (Rattus norvegicus) GI:14571904; cont	LOC_Os02g44980	2	27238974	Amino acid transport , putative, expressed
Contig9801_at	2-C-methyl-D-erythritol 2,4-cyclodiphosphate synthase, chloroplast precursor (MECPS) (MECDP-synthase) gb|AAF65155.1| 2C-methyl-D-erythritol	AT1G63970	2C-methyl-D-erythritol 2,4-cyclodiphosphate synthase, putative, similar to 2C-methyl-D-erythritol 2,4-cyclodiphosphate synthase	LOC_Os02g45660	2	27769641	2-C-methyl-D-erythritol 2,4-cyclodiphosphate synthase, chloroplast precursor, putative, expressed
Contig10721_at	anthocyanin biosynthetic gene regulator PAC1 [Zea mays]	AT5G24520	transparent testa glabra 1 protein (TTG1), identical to transparent testa glabra 1 (Ttg1) protein (GI:10177852) {Arabidopsis thalia	LOC_Os02g45810	2	27903516	TRANSPARENT TESTA GLABRA 1 , putative, expressed
HVSMEb0005E07r2_s_at	putative zinc-binding protein [Oryza sativa (japonica cultivar-group)] dbj|BAD07695.1| putative zinc-binding protein [Oryza sativa (japonica	AT1G32700	zinc-binding family protein, similar to zinc-binding protein (Pisum sativum) GI:16117799; contains Pfam profile PF04640 : Protein	LOC_Os02g46610	2	28430833	zinc-binding family , putative, expressed
Contig14842_at	OSJNBa0013K16.12 [Oryza sativa (japonica cultivar-group)]	AT4G39795	senescence-associated protein-related, similar to senescence-associated protein SAG102 (GI:22331931) (Arabidopsis thaliana);	LOC_Os02g51550	2	31570121	expressed
Contig9397_at	OSJNBa0086B14.13 [Oryza sativa (japonica cultivar-group)] ref|XP_472671.1| OSJNBa0086B14.13 [Oryza sativa (japonica cultivar-group)]	AT1G22380	similar to UDP-glucose glucosyltransferase, putative [Arabidopsis thaliana] (TAIR:At1g78270.1); similar to	LOC_Os02g51930	2	31800108	Cytokinin-O-glucosyltransferase 2, putative, expressed
Contig20989_at	putative palmitoyl-protein thioesterase [Oryza sativa (japonica cultivar-group)] gb|AAP55031.1| putative palmitoyl-protein thioesterase [Ory	AT3G60340	palmitoyl protein thioesterase family protein, palmitoyl-protein thioesterase precursor, Mus musculus, EMBL:AF071025	LOC_Os03g01150	3	84875	Palmitoyl thioesterase containing , expressed
Contig9955_at	Pollen allergen Lol p 2-A (Lol p II-A) pir||A34291 pollen allergen Lol p IIA - perennial ryegrass	AT1G65680	similar to beta-expansin, putative (EXPB4) [Arabidopsis thaliana] (TAIR:At2g45110.1); similar to cim1 protein - soybean	LOC_Os03g01640	3	375686	Major pollen allergen Ory s 1 precursor, putative, expressed
Contig6208_at	putative C-4 sterol methyl oxidase [Oryza sativa (japonica cultivar-group)] gb|AAP54879.1| putative C-4 sterol methyl oxidase [Oryza sativa	AT4G22756	sterol desaturase family protein, similar to sterol 4-alpha-methyl-oxidase GI:16973471 from (Arabidopsis thaliana); contains Pfam	LOC_Os03g01820	3	480200	Sterol desaturase family , expressed
Contig10270_at	OSJNBa0043L24.22 [Oryza sativa (japonica cultivar-group)] ref|XP_473123.1| OSJNBa0043L24.22 [Oryza sativa (japonica cultivar-group)]	AT5G60710	zinc finger (C3HC4-type RING finger) family protein, low similarity to SP:P97280 Inter-alpha-trypsin inhibitor heavy chain H3 pre	LOC_Os03g04890	3	2315900	zinc finger family , putative, expressed
HA13O21r_s_at	putative protein C prepropeptide [Oryza sativa (japonica cultivar-group)] gb|AAP53796.1| putative protein C prepropeptide [Oryza sativa (jap	AT4G14746	similar to Unknown protein [Oryza sativa (japonica cultivar-group)] (GB:AAN06866.1)	LOC_Os03g06580	3	3293893	expressed
Contig14289_at	putative protein C prepropeptide [Oryza sativa (japonica cultivar-group)] gb|AAP53796.1| putative protein C prepropeptide [Oryza sativa (jap	AT4G14746	similar to Unknown protein [Oryza sativa (japonica cultivar-group)] (GB:AAN06866.1)	LOC_Os03g06580	3	3293893	expressed
Contig13799_at	Putative alcohol dehydrogenase [Oryza sativa (japonica cultivar-group)] gb|AAN64148.1| Putative alcohol dehydrogenase [Oryza sativa (japonic	AT1G22430	similar to alcohol dehydrogenase, putative [Arabidopsis thaliana] (TAIR:At4g22110.1); similar to alcohol dehydrogenase,	LOC_Os03g08999	3	4659082	oxidoreductase, zinc-binding dehydrogenase family , expressed
Contig6706_at	mannitol transporter, putative [Arabidopsis thaliana] dbj|BAB01812.1| sugar transporter protein [Arabidopsis thaliana]	AT3G18830	This gene encodes a plasma membrane-localized polyol/cyclitol/monosaccharide-H+-symporter. The AtPLT5	LOC_Os03g10100	3	5091309	Sugar transporter family , expressed
Contig17109_at	expressed protein [Arabidopsis thaliana] dbj|BAB09333.1| unnamed protein product [Arabidopsis thaliana]	AT5G54540	expressed protein	LOC_Os03g10390	3	5273638	expressed
Contig16010_at	putative 1,4-beta-xylanase [Oryza sativa (japonica cultivar-group)] gb|AAP53220.1| putative 1,4-beta-xylanase [Oryza sativa (japonica cultiv	AT4G33830	glycosyl hydrolase family 10 protein, xylan endohydrolase isoenzyme X-I, Hordeum vulgare,PID:g1813595	LOC_Os03g10478	3	5314859	1,4-beta-xylanase, putative, expressed
Contig7012_at	Unknown protein [Oryza sativa (japonica cultivar-group)]	AT5G43150	expressed protein	LOC_Os03g10860	3	5561827	expressed
Contig19274_at		AT3G52070	expressed protein	LOC_Os03g11780	3	6143675	expressed
Contig8063_at	putative CuZn-superoxide dismutase [Populus tremula x Populus tremuloides]	AT5G18100	superoxide dismutase (Cu-Zn) / copper/zinc superoxide dismutase (CSD3), identical to copper/zinc superoxide dismutase GI:3273755	LOC_Os03g11960	3	6254484	Superoxide dismutase 2, putative, expressed
Contig20542_at	Hypothetical protein [Oryza sativa (japonica cultivar-group)]	AT1G23780	F-box family protein, contains Pfam PF00646: F-box domain; similar to SP:Q9Y3I1 F-box only protein 7 {Homo sapiens}; similar	LOC_Os03g12940	3	6968702	Helix-loop-helix DNA-binding domain containing , expressed
Contig9524_at	expressed protein [Arabidopsis thaliana] pir||B84598 hypothetical protein At2g21180 [imported] - Arabidopsis thaliana	AT2G21180	expressed protein	LOC_Os03g14570	3	7886959	expressed
Contig12040_at	putative calcium-binding protein [Oryza sativa (japonica cultivar-group)] gb|AAP52416.1| putative calcium-binding protein [Oryza sativa (jap	AT4G38810	calcium-binding EF hand family protein, contains INTERPRO:IPR002048 calcium-binding EF-hand domain	LOC_Os03g14590	3	7897308	39 kDa EF-Hand containing , putative, expressed
Contig6641_at	P0009G03.13 [Oryza sativa (japonica cultivar-group)]	AT2G37570	expressed protein	LOC_Os03g16910	3	9381693	SLT1 , putative, expressed
Contig777_at	Metallothionein-like protein 1 (MT-1) pir||JQ2358 wheat aluminum induced protein wali 1 - wheat gb|AAA50846.1| metallothionein-like protein	AT3G09390	metallothionein protein, putative (MT2A), identical to Swiss-Prot:P25860 metallothionein-like protein 2A (MT-2A) (MT-K) (MT-1G)	LOC_Os03g17870	3	9936480	Metallothionein-like 1, putative, expressed
Contig5164_at	Asparagine synthetase [glutamine-hydrolyzing] (Glutamine-dependent asparagine synthetase) pir||T02978 asparagine synthase (glutamine-hydroly	AT5G65010	asparagine synthetase 2 (ASN2), identical to asparagine synthetase (ASN2) (Arabidopsis thaliana) GI:3859536	LOC_Os03g18130	3	10103435	Asparagine synthetase, putative, expressed
Contig10323_at	putative serine/threonine phosphatase type 2c [Sporobolus stapfianus]	AT1G07160	protein phosphatase 2C, putative / PP2C, putative, similar to protein phosphatase 2C GI:2582800 from (Medicago sativa)	LOC_Os03g18150	3	10142507	Serine/threonine phosphatase type 2c, putative, expressed
Contig17964_at	At5g01610 [Arabidopsis thaliana]	AT5G37070	expressed protein, contains Pfam profile PF04398: Protein of unknown function, DUF538	LOC_Os03g18560	3	10371797	expressed
Contig12014_at	long cell-linked locus protein [Zea mays]	AT5G38700	similar to expressed protein [Arabidopsis thaliana] (TAIR:At4g02170.1); similar to disease resistance gene [Pinus sylvestris]	LOC_Os03g19070	3	10656727	long cell-linked locus , putative, expressed
HO14C15S_at	P0496H05.21 [Oryza sativa (japonica cultivar-group)] dbj|BAC03293.1| P0496H05.21 [Oryza sativa (japonica cultivar-group)]	AT3G50190	expressed protein, similar to expressed protein [Arabidopsis thaliana] (TAIR:At3g50130.1); similar to expressed protein	LOC_Os03g19700	3	11062018	expressed
Contig16174_at	unknown protein [Oryza sativa (japonica cultivar-group)]	AT2G41010	VQ motif-containing protein, contains PF05678: VQ motif	LOC_Os03g20440	3	11548353	VQ motif family , expressed
Contig14026_at	Putative NAM (no apical meristem) protein [Oryza sativa (japonica cultivar-group)] gb|AAN64999.1| Putative NAM (no apical meristem) protein	AT1G61110	no apical meristem (NAM) family protein, contains Pfam PF02365: No apical meristem (NAM) domain; similar to NAM protein GI:127963	LOC_Os03g21060	3	11955207	NAC domain transcription factor, putative, expressed
Contig11248_at	putative auxin-repressed protein [Prunus armeniaca]	AT1G56220	dormancy/auxin associated family protein, similar to Auxin-repressed 12.5 kDa protein (Swiss-Prot:Q05349) (Fragaria	LOC_Os03g22270	3	12747711	Dormancy/auxin associated , expressed
Contig16518_at		AT1G07730	disease resistance-responsive family protein, contains Pfam PF03018: Plant disease resistance response protein	LOC_Os03g24560	3	13975479	expressed
Contig5665_at	putative cytochrome P450-related protein [Oryza sativa] gb|AAG46147.1| putative cytochrome P450-related protein [Oryza sativa]	AT2G46950	cytochrome P450 family protein, similar to cytochrome P450 72A1 (SP:Q05047) (Catharanthus roseus); contains Pfam profile: PF00067	LOC_Os03g25480	3	14531818	Cytochrome P450 family , expressed
Contig11777_at	putative zinc transporter [Oryza sativa (japonica cultivar-group)] gb|AAP59426.1| zinc transporter [Oryza sativa (japonica cultivar-group)]	AT1G55910	metal transporter, putative (ZIP11), similar to putative zinc transporter ZIP2 (Arabidopsis thaliana) gi:3252868:gb:AAC24198;	LOC_Os03g29850	3	16966257	zinc transporter, putative, expressed
Contig18422_at	expansin EXPA6 [Triticum aestivum]	AT1G20190	expansin, putative (EXP11), similar to GB:U30460 from (Cucumis sativus); alpha-expansin gene family, PMID:11641069	LOC_Os03g31480	3	17889678	Alpha-expansin 11 precursor, putative, expressed
HV_CEb0020D05r2_s_at	allene oxide cyclase [Hordeum vulgare]	AT3G25780	allene oxide cyclase, putative / early-responsive to dehydration protein, putative / ERD protein, putative, similar to allene	LOC_Os03g32314	3	18443273	Allene oxide cyclase 3, chloroplast precursor, putative, expressed
Contig4986_at	allene oxide cyclase [Hordeum vulgare]	AT3G25780	allene oxide cyclase, putative / early-responsive to dehydration protein, putative / ERD protein, putative, similar to allene	LOC_Os03g32314	3	18443273	Allene oxide cyclase 3, chloroplast precursor, putative, expressed
Contig10808_at	putative sugar transporter (alternative splicing product) [Oryza sativa (japonica cultivar-group)] ref|XP_469003.1| putative sugar transport	AT3G13050	transporter-related, low similarity to apical organic cation transporter (Sus scrofa) GI:2062135, SP:Q02563 Synaptic vesicle protei	LOC_Os03g43720	3	24403334	major facilitator superfamily , expressed
rbaal31j11_s_at	putative sugar transporter (alternative splicing product) [Oryza sativa (japonica cultivar-group)] ref|XP_469003.1| putative sugar transport	AT3G13050	transporter-related, low similarity to apical organic cation transporter (Sus scrofa) GI:2062135, SP:Q02563 Synaptic vesicle protei	LOC_Os03g43720	3	24403334	major facilitator superfamily , expressed
Contig20750_at	OSJNBa0011E07.13 [Oryza sativa (japonica cultivar-group)] ref|XP_472518.1| OSJNBa0011E07.13 [Oryza sativa (japonica cultivar-group)]	AT2G29210	splicing factor PWI domain-containing protein, contains Pfam profile PF01480: PWI domain	LOC_Os03g47060	3	26572115	expressed
HO14K20S_at	hypothetical protein [Oryza sativa (japonica cultivar-group)]	AT1G55000	expressed protein, similar to hypothetical protein [Oryza sativa (japonica cultivar-group)] (GB:AAX95630.1); contains InterPro	LOC_Os03g49250	3	27995291	LysM domain containing , expressed
Contig16451_at	putative snRNP protein [Oryza sativa]	AT2G33730	DEAD box RNA helicase, putative, similar to SP:P23394 Pre-mRNA splicing factor RNA helicase PRP28 {Saccharomyces cerevisiae}; con	LOC_Os03g50090	3	28520481	transposon , putative, CACTA, En/Spm sub-class, expressed
Contig4044_at	putative glutathione S-transferase [Oryza sativa]	AT1G65820	microsomal glutathione s-transferase, putative, similar to MGST3_HUMAN SP:O14880	LOC_Os03g50130	3	28545513	MAPEG family , expressed
Contig18001_at	3,4-dihydroxy-2-butanone kinase [Oryza sativa (japonica cultivar-group)]	AT3G17770	dihydroxyacetone kinase family protein, contains Pfam domains, PF02733: DAK1 domain and PF02734: DAK2 domain	LOC_Os03g51000	3	29096123	3,4-dihydroxy-2-butanone kinase, putative, expressed
Contig6083_at	putative cellular retinaldehyde-binding protein [Oryza sativa (japonica cultivar-group)] ref|XP_469588.1| putative cellular retinaldehyde-bi	AT1G75170	similar to SEC14 cytosolic factor-related [Arabidopsis thaliana] (TAIR:At5g04780.1); similar to putative phosphoglyceride	LOC_Os03g51430	3	29371755	CRAL/TRIO domain containing , expressed
Contig3848_s_at	LYTB-like protein precursor [Adonis palaestina]	AT4G34350	Arabidopsis ISPH is involved in the plastid nonmevalonate pathway of isoprenoid biosynthesis. It was shown to complement the	LOC_Os03g52170	3	29904464	4-hydroxy-3-methylbut-2-enyl diphosphate reductase, putative, expressed
Contig3848_at	LYTB-like protein precursor [Adonis palaestina]	AT4G34350	Arabidopsis ISPH is involved in the plastid nonmevalonate pathway of isoprenoid biosynthesis. It was shown to complement the	LOC_Os03g52170	3	29904464	4-hydroxy-3-methylbut-2-enyl diphosphate reductase, putative, expressed
Contig7413_s_at	putative ABC transporter [Hordeum vulgare subsp. vulgare]	AT5G39040	ABC transporter (TAP2), TAP-like ABC transporter, Rattus norvegicus, EMBL:AB027520; identical to cDNA transporter associated	LOC_Os03g54790	3	31088889	ABC transporter transmembrane region family , expressed
EBem09_SQ003_P12_s_at	translation initiation factor 5A [Oryza sativa (japonica cultivar-group)] ref|XP_469841.1| translation initiation factor 5A [Oryza sativa (j	AT1G69410	eukaryotic translation initiation factor 5A, putative / eIF-5A, putative, strong similarity to eukaryotic initiation factor 5A (2	LOC_Os03g55150	3	31327332	Eukaryotic translation initiation factor 5A-2, putative, expressed
Contig20954_at	unknown protein [Oryza sativa (japonica cultivar-group)]	AT5G66950	expressed protein	LOC_Os03g55704	3	31654897	expressed
Contig21159_at	expressed protein (with alternative splicing) [Oryza sativa (japonica cultivar-group)] gb|AAS07222.1| expressed protein (with alternative sp	AT5G49830	expressed protein	LOC_Os03g58970	3	33518427	expressed
Contig5546_at	unknown protein [Oryza sativa (japonica cultivar-group)] ref|XP_470057.1| unknown protein [Oryza sativa (japonica cultivar-group)] gb|AAR898	AT5G56340	zinc finger (C3HC4-type RING finger) family protein, contains Pfam domain, PF00097: Zinc finger, C3HC4 type (RING finger)	LOC_Os03g59760	3	33970386	Zinc finger, C3HC4 type family , expressed
Contig13206_at	unknown protein [Oryza sativa (japonica cultivar-group)]	AT3G14160	oxidoreductase, 2OG-Fe(II) oxygenase family protein, low similarity to alkB protein (Caulobacter crescentus)(GI:2055386); contains	LOC_Os03g60190	3	34173380	oxidoreductase, 2OG-Fe oxygenase family , putative, expressed
Contig17082_at	putative Bowman-Birk serine protease inhibitor [Oryza sativa (japonica cultivar-group)] gb|AAO18460.1| putative Bowman-Birk serine protease			LOC_Os03g60840	3	34507021	Bowman-Birk serine protease inhibitor family , expressed
HVSMEc0004G11r2_s_at	putative galactose kinase [Oryza sativa (japonica cultivar-group)] ref|XP_470165.1| putative galactose kinase [Oryza sativa (japonica cultiv	AT3G06580	galactokinase (GAL1), identical to galactokinase (Galactose kinase) (Arabidopsis thaliana) SWISS-PROT:Q9SEE5	LOC_Os03g61710	3	34913653	Galactokinase, putative, expressed
Contig9696_s_at	expressed protein [Arabidopsis thaliana] pir||A86350 F8K7.10 protein - Arabidopsis thaliana	AT1G21680	expressed protein, similar to TolB protein precursor (SP:Q9ZDM5) {Rickettsia prowazekii}; ESTs gb:N96028, gb:F14286, gb:T20680,	LOC_Os03g62370	3	35271028	WD40-like Beta Propeller Repeat family , expressed
Contig9058_at	putative regulatory protein [Oryza sativa (japonica cultivar-group)] gb|AAO37937.1| putative regulatory protein [Oryza sativa (japonica	AT4G19970	expressed protein, similar to GI:2827651, GI:7527728, GI:4406788, GI:6063544, GI:10764853, GI:10764852 from (Arabidopsis	LOC_Os03g63280	3	35705897	regulatory , putative, expressed
Contig7990_at	putative basic blue copper protein [Oryza sativa (japonica cultivar-group)]	AT2G02850	plastocyanin-like domain-containing protein / plantacyanin, putative, similar to plantacyanin GI:3395754 from (Spinacia	LOC_Os03g63390	3	35759693	Chemocyanin precursor, putative, expressed
Contig8276_at	hypothetical protein [Oryza sativa (japonica cultivar-group)]	AT3G54900	CAX-interacting protein 1 (CAXIP1), identical to cDNA CAXIP1 protein (CAXIP1) GI:27752304, CAXIP1 protein (Arabidopsis thaliana)	LOC_Os03g63420	3	35769297	expressed
Contig23023_at	OSJNBb0004G23.9 [Oryza sativa (japonica cultivar-group)] emb|CAE02757.2| OSJNBb0085F13.4 [Oryza sativa (japonica cultivar-group)]	AT4G12390	invertase/pectin methylesterase inhibitor family protein, low similarity to pectinesterase from Arabidopsis thaliana SP:Q42534,	LOC_Os04g01570	4	377523	pectinesterase inhibitor domain containing , expressed
Contig25605_at	OSJNBa0027O01.2 [Oryza sativa (japonica cultivar-group)] emb|CAD39708.1| OSJNBa0052P16.24 [Oryza sativa (japonica cultivar-group)]	AT3G26210	cytochrome P450 71B23, putative (CYP71B23), Identical to Cytochrome P450 71B23 (SP:Q9LTM0)(Arabidopsis thaliana);contains Pfam prof	LOC_Os04g10160	4	5464874	Cytochrome P450 CYP99A1, putative, expressed
Contig2260_at	histone H1-like protein HON101 [Zea mays]	AT1G06760	histone H1, putative, similar to histone H1-1 GB:CAA44312 GI:16314 from (Arabidopsis thaliana); identical to cDNA H1-1C mRNA for	LOC_Os04g18090	4	9968766	linker histone H1 and H5 family , expressed
Contig2906_at	jasmonate induced protein - barley emb|CAA58110.1| jasmonate induced protein [Hordeum vulgare subsp. vulgare]			LOC_Os04g24460	4	14003269	phytase, putative
HVSMEi0009N09r2_at	OSJNBa0008A08.5 [Oryza sativa (japonica cultivar-group)] ref|XP_471937.1| OSJNBa0008A08.5 [Oryza sativa (japonica cultivar-group)]	AT3G02740	aspartyl protease family protein, contains Pfam profile: PF00026 eukaryotic aspartyl protease	LOC_Os04g26834	4	15666302	aspartyl protease family , putative, expressed
HB26N23r_at	OSJNBa0039C07.10 [Oryza sativa (japonica cultivar-group)] ref|XP_472341.1| OSJNBa0039C07.10 [Oryza sativa (japonica cultivar-group)]	AT5G13330	encodes a member of the ERF (ethylene response factor) subfamily B-4 of ERF/AP2 transcription factor family. The protein contains o	LOC_Os04g32620	4	19464268	AP2 domain containing , expressed
Contig6920_at	probable potassium transport protein - barley gb|AAC39315.1| putative high-affinity potassium transporter [Hordeum vulgare]	AT4G13420	potassium transporter (HAK5), identical to K+ transporter HAK5 (Arabidopsis thaliana) gi:7108597:gb:AAF36490; similar to	LOC_Os04g32920	4	19699278	Potassium transporter 1, putative, expressed
Contig13304_at	OSJNBb0118P14.11 [Oryza sativa (japonica cultivar-group)] emb|CAE05363.3| OJ000315_02.8 [Oryza sativa (japonica cultivar-group)]	AT1G47980	expressed protein	LOC_Os04g33150	4	19879256	Desiccation-related PCC13-62 precursor, putative, expressed
Contig11241_at	apoplastic invertase 1 [Hordeum vulgare subsp. vulgare]	AT3G52600	beta-fructosidase, putative / beta-fructofuranosidase, putative, similar to beta-fructofuranosidase (Daucus carota) GI:18324	LOC_Os04g33740	4	20234783	Beta-fructofuranosidase, insoluble isoenzyme 2 precursor, putative, expressed
Contig5328_s_at	OSJNBa0016O02.3 [Oryza sativa (japonica cultivar-group)] ref|XP_472798.1| OSJNBa0016O02.3 [Oryza sativa (japonica cultivar-group)]	AT5G08170	porphyromonas-type peptidyl-arginine deiminase family protein, contains Pfam PF04371: Porphyromonas-type peptidyl-arginine	LOC_Os04g39210	4	23096161	Agmatine deiminase, putative, expressed
Contig17958_at	unknown [Arabidopsis thaliana]	AT4G13200	expressed protein, hypothetical protein sll1769 - Synechocystis sp,PID:d1018406	LOC_Os04g43350	4	25418160	hypothetical
Contig19979_at	NBS-LRR type disease resistance protein [Poncirus trifoliata]	AT4G27190	disease resistance protein (NBS-LRR class), putative, domain signature NBS-LRR exists, suggestive of a disease resistance protein	LOC_Os04g43440	4	25493439	NB-ARC domain containing , expressed
HVSMEm0012J18r2_at	OSJNBa0017B10.13 [Oryza sativa (japonica cultivar-group)]	AT2G15490	UDP-glucoronosyl/UDP-glucosyl transferase family protein, contains Pfam profile: PF00201 UDP-glucoronosyl	LOC_Os04g47770	4	28117492	Cis-zeatin O-glucosyltransferase, putative, expressed
Contig18382_at	leucine-rich repeat family protein / extensin family protein [Arabidopsis thaliana] pir||T04859 extensin homolog F28A21.80 - Arabidopsis tha	AT4G18670	leucine-rich repeat family protein / extensin family protein, similar to extensin-like protein (Lycopersicon esculentum)	LOC_Os04g52250	4	30832100	transposon , putative, CACTA, En/Spm sub-class, expressed
Contig7827_at	OSJNBa0089N06.19 [Oryza sativa (japonica cultivar-group)]	AT1G61720	dihydroflavonol 4-reductase (dihydrokaempferol 4-reductase) family (BAN), similar to dihydroflavonol 4-reductase GI:1332411	LOC_Os04g53850	4	31866534	NAD dependent epimerase/dehydratase family , expressed
Contig17325_s_at	OSJNBa0033G05.14 [Oryza sativa (japonica cultivar-group)]	AT2G12550	ubiquitin-associated (UBA)/TS-N domain-containing protein, low similarity to NUB1 (NEDD8-interacting protein) (Homo sapiens)	LOC_Os04g55150	4	32569674	UBA/TS-N domain containing , expressed
Contig6105_s_at	OSJNBa0070O11.2 [Oryza sativa (japonica cultivar-group)] ref|XP_474099.1| OSJNBa0070O11.2 [Oryza sativa (japonica cultivar-group)]	AT1G15290	similar to expressed protein [Arabidopsis thaliana] (TAIR:At4g28080.1); similar to tetratricopeptide repeat (TPR)-containing protei	LOC_Os04g55230	4	32616110	Ataxin-2 C-terminal region family , expressed
Contig18368_at	OSJNBa0010D21.1 [Oryza sativa (japonica cultivar-group)] ref|XP_474110.1| OSJNBa0010D21.1 [Oryza sativa (japonica cultivar-group)]	AT1G58190	leucine-rich repeat family protein, contains leucine rich-repeat (LRR) domains Pfam:PF00560, INTERPRO:IPR001611; contains similar	LOC_Os04g55420	4	32744512	Leucine Rich Repeat family , expressed
Contig19947_at	OSJNBa0018M05.15 [Oryza sativa (japonica cultivar-group)] ref|XP_474328.1| OSJNBa0018M05.15 [Oryza sativa (japonica cultivar-group)]	AT5G16370	AMP-binding protein, putative, similar to AMP-binding protein GI:1903034 from (Brassica napus); contains Pfam AMP-binding domain	LOC_Os04g57850	4	34227752	AMP-binding enzyme family , expressed
Contig19947_s_at	OSJNBa0018M05.15 [Oryza sativa (japonica cultivar-group)] ref|XP_474328.1| OSJNBa0018M05.15 [Oryza sativa (japonica cultivar-group)]	AT5G16370	AMP-binding protein, putative, similar to AMP-binding protein GI:1903034 from (Brassica napus); contains Pfam AMP-binding domain	LOC_Os04g57850	4	34227752	AMP-binding enzyme family , expressed
Contig22073_at	phospholipase C [Vigna radiata]	AT3G55940	phosphoinositide-specific phospholipase C, putative, similar to phosphoinositide specific phospholipase C	LOC_Os05g03610	5	1513750	phospholipase C, putative, expressed
Contig8646_at		AT3G14360	lipase class 3 family protein, low similarity to Chain A, Lipase Ii From Rhizopus Niveus GI:1942798; contains Pfam profile	LOC_Os05g06140	5	3052410	Lipase family , expressed
Contig23874_at	chloroplast lumen common family protein [Arabidopsis thaliana] gb|AAK91373.1| AT4g39470/F23K16_100 [Arabidopsis thaliana]	AT4G39470	chloroplast lumen common family protein	LOC_Os05g08930	5	4918945	chloroplast lumen common family , putative, expressed
Contig9143_at		AT3G22120	protease inhibitor/seed storage/lipid transfer protein (LTP) family protein, similar to SP:Q00451:PRF1_LYCES 36.4 kDa proline-rich	LOC_Os05g13940	5	7727555	retrotransposon , putative, Ty3-gypsy subclass, expressed
Contig7039_at	sad1/unc-84 protein-related [Arabidopsis thaliana] dbj|BAB11521.1| unnamed protein product [Arabidopsis thaliana] gb|AAL08289.1| AT5g04990/M	AT5G04990	sad1/unc-84 protein-related, contains weak similarity to Sad1/unc-84 protein-like 1 (Swiss-Prot:O94901) (Homo sapiens)	LOC_Os05g18770	5	10866011	expressed	DNA damage
Contig11698_at	zinc finger (C3HC4-type RING finger) family protein [Arabidopsis thaliana]	AT5G01960	zinc finger (C3HC4-type RING finger) family protein, contains Pfam profile: PF00097 zinc finger, C3HC4 type (RING finger)	LOC_Os05g25180	5	14515582	Zinc finger, C3HC4 type family , expressed
Contig23378_at	P0551A11.23 [Oryza sativa (japonica cultivar-group)] dbj|BAB92759.1| B1011A07.5 [Oryza sativa (japonica cultivar-group)]	AT4G17910	zinc finger (C3HC4-type RING finger) family protein / pentatricopeptide (PPR) repeat-containing protein, contains Pfam domains PF01	LOC_Os05g29710	5	17094716	Zinc finger, C3HC4 type family , expressed
Contig24491_at	putative beta-glucosidase [Oryza sativa (japonica cultivar-group)]	AT1G02850	glycosyl hydrolase family 1 protein, contains Pfam PF00232 : Glycosyl hydrolase family 1 domain; TIGRFAM TIGR01233:	LOC_Os05g30350	5	17513995	Glycosyl hydrolase family 1 , expressed
Contig12649_at	similar to hsr203J [Lycopersicon esculentum]	AT5G06570	expressed protein, similar to PrMC3 (Pinus radiata) GI:5487873	LOC_Os05g33940	5	19954831	hsr203J, putative, expressed
Contig13803_at	atherin [Oryctolagus cuniculus]	AT2G29210	splicing factor PWI domain-containing protein, contains Pfam profile PF01480: PWI domain	LOC_Os05g34500	5	20372362	expressed
Contig12623_at	P0018C10.36 [Oryza sativa (japonica cultivar-group)] dbj|BAC06235.1| putative MtN3 [Oryza sativa (japonica cultivar-group)] dbj|BAB90353.1|	AT1G21460	nodulin MtN3 family protein, contains similarity to MTN3 (nodule development protein) GB:Y08726 GI:1619601 from (Medicago truncatul	LOC_Os05g35140	5	20786939	MtN3/saliva family , expressed
baal20h20_at	P0018C10.36 [Oryza sativa (japonica cultivar-group)] dbj|BAC06235.1| putative MtN3 [Oryza sativa (japonica cultivar-group)] dbj|BAB90353.1|	AT1G21460	nodulin MtN3 family protein, contains similarity to MTN3 (nodule development protein) GB:Y08726 GI:1619601 from (Medicago truncatul	LOC_Os05g35140	5	20786939	MtN3/saliva family , expressed
Contig7584_at	P0698A10.26 [Oryza sativa (japonica cultivar-group)]	AT4G10110	RNA recognition motif (RRM)-containing protein, contains INTERPRO:IPR000504 RNA-binding region RNP-1 (RNA recognition motif) domain	LOC_Os05g35274	5	20868183	Galactosyltransferase family , expressed
Contig4508_at	pit2 protein (clone pAL141), Pi starvation induced - common tobacco dbj|BAA06151.1| The expression is induced by Pi starvation. [Nicotiana t	AT1G71950	expressed protein, similar to Pi starvation-induced protein GB:BAA06151 from (Nicotiana tabacum)	LOC_Os05g35740	5	21133724	Pi starvation-induced , putative, expressed
Contig17683_at	putative pol polyprotein [Oryza sativa (japonica cultivar-group)] gb|AAP53905.1| putative pol polyprotein [Oryza sativa (japonica cultivar-g			LOC_Os05g39130	5	22869989	retrotransposon , putative, unclassified
Contig4281_s_at	cold-regulated protein [Hordeum vulgare subsp. vulgare]	AT5G01300	phosphatidylethanolamine-binding family protein, similar to cold-regulated protein (Hordeum vulgare subsp.	LOC_Os05g39250	5	22931153	expressed
Contig4281_at	cold-regulated protein [Hordeum vulgare subsp. vulgare]	AT5G01300	phosphatidylethanolamine-binding family protein, similar to cold-regulated protein (Hordeum vulgare subsp.	LOC_Os05g39250	5	22931153	expressed
HS05F12u_s_at	expansin EXPA1 [Triticum aestivum]	AT1G69530	expansin, putative (EXP1), identical to expansin (At-EXP1) (Arabidopsis thaliana) GI:1041702; alpha-expansin gene family,	LOC_Os05g39990	5	23414366	Alpha-expansin 1 precursor, putative, expressed
Contig3674_at	expansin EXPA1 [Triticum aestivum]	AT1G69530	expansin, putative (EXP1), identical to expansin (At-EXP1) (Arabidopsis thaliana) GI:1041702; alpha-expansin gene family,	LOC_Os05g39990	5	23414366	Alpha-expansin 1 precursor, putative, expressed
Contig13821_at	putative receptor-like kinase [Oryza sativa (japonica cultivar-group)] dbj|BAB91929.1| putative receptor-like kinase [Oryza sativa (japonica	AT5G25930	leucine-rich repeat family protein / protein kinase family protein, contains similarity to Swiss-Prot:P47735 receptor-like protein	LOC_Os05g44770	5	25942512	Leucine Rich Repeat family , expressed
HU11H03u_s_at	putative receptor-like kinase [Oryza sativa (japonica cultivar-group)] dbj|BAB91929.1| putative receptor-like kinase [Oryza sativa (japonica	AT5G25930	leucine-rich repeat family protein / protein kinase family protein, contains similarity to Swiss-Prot:P47735 receptor-like protein	LOC_Os05g44770	5	25942512	Leucine Rich Repeat family , expressed
Contig6274_at	putative pyrophosphate--fructose-6-phosphate1 phosphotransferase [Oryza sativa (japonica cultivar-group)] dbj|BAB89469.1| putative pyrophosp	AT4G26270	phosphofructokinase family protein, similar to phosphofructokinase (Amycolatopsis methanolica) GI:17432243; contains Pfam	LOC_Os05g44922	5	26023988	phosphofructokinase family , putative, expressed
Contig20575_at	OSJNBb0021A09.1 [Oryza sativa (japonica cultivar-group)] ref|NP_916463.1| B1060H01.30 [Oryza sativa (japonica cultivar-group)] dbj|BAB68095.	AT2G46150	expressed protein, and genefinder	LOC_Os05g45070	5	26107353	Harpin-induced 1 containing , expressed
Contig13161_at	protein phosphatase 2C-like protein [Oryza sativa (japonica cultivar-group)]	AT1G72770	protein phosphatase 2C P2C-HA / PP2C P2C-HA (P2C-HA), identical to protein phosphatase 2C (AtP2C-HA) GB:AJ003119 (Arabidopsis	LOC_Os05g46040	5	26624551	phosphatase 2C ABI2, putative, expressed
Contig19992_at	probable lipid transfer protein - barley gb|AAB47967.1| nonspecific lipid transfer protein [Hordeum vulgare]	AT3G18280	protease inhibitor/seed storage/lipid transfer protein (LTP) family protein, similar to TED4 (Zinnia elegans) GI:493721; contains	LOC_Os05g47730	5	27262527	nonspecific lipid-transfer AKCS9 precursor, putative, expressed
HVSMEn0012L05r2_at	P0003E08.17 [Oryza sativa (japonica cultivar-group)] dbj|BAB63550.1| P0003E08.17 [Oryza sativa (japonica cultivar-group)]	AT3G09000	proline-rich family protein	LOC_Os05g49100	5	28071421	WRKY DNA binding domain containing , expressed
Contig15757_at	P0681B11.25 [Oryza sativa (japonica cultivar-group)]	AT3G50930	AAA-type ATPase family protein, contains Pfam profile: ATPase family PF00004	LOC_Os05g51130	5	29250502	ATPase, AAA family , expressed
rbasd15h01_s_at	putative cellulose synthase [Oryza sativa (japonica cultivar-group)] tpg|DAA01753.1| TPA: cellulose synthase-like D2 [Oryza sativa (japonica	AT5G16910	cellulose synthase family protein, similar to gi:2827143 cellulose synthase catalytic subunit, Arabidopsis thaliana, gi:9622886	LOC_Os06g02180	6	664392	cellulose synthase-like D4, putative, expressed
HS06C04u_s_at	ESTs AU078183(C62904),C73912(E21020) correspond to a region of the predicted gene.~Similar to water stress inducible protein (U74296) [Oryza	AT2G18050	histone H1-3 (HIS1-3), similar to histone H1 (Lycopersicon pennellii) SWISS-PROT:P40267; identical to cDNA histone H1-3	LOC_Os06g04020	6	1642800	linker histone H1 and H5 family , expressed
Contig10361_at	Similar to Prunus armeniaca ethylene-forming-enzyme-like dioxygenase. (U97530) [Oryza sativa (japonica cultivar-group)]	AT5G20400	oxidoreductase, 2OG-Fe(II) oxygenase family protein, similar to naringenin,2-oxoglutarate 3-dioxygenase	LOC_Os06g08032	6	3892673	oxidoreductase, 2OG-Fe oxygenase family
Contig24765_at				LOC_Os06g08440	6	4136249	Two-component response regulator ARR12, putative, expressed
Contig460_s_at	Sucrose synthase 1 (Sucrose-UDP glucosyltransferase 1) pir||S29242 sucrose synthase (EC 2.4.1.13) Ss1 - barley emb|CAA46701.1| sucrose synth	AT3G43190	sucrose synthase, putative / sucrose-UDP glucosyltransferase, putative, strong similarity to SP:P49040 Sucrose synthase (EC	LOC_Os06g09450	6	4803233	Sucrose synthase 1, putative, expressed
Contig689_s_at	Sucrose synthase 1 (Sucrose-UDP glucosyltransferase 1) pir||S29242 sucrose synthase (EC 2.4.1.13) Ss1 - barley emb|CAA46701.1| sucrose synth	AT3G43190	sucrose synthase, putative / sucrose-UDP glucosyltransferase, putative, strong similarity to SP:P49040 Sucrose synthase (EC	LOC_Os06g09450	6	4803233	Sucrose synthase 1, putative, expressed
EBro03_SQ002_D18_at	putative glucosyltransferase-10 [Oryza sativa (japonica cultivar-group)]	AT1G78270	UDP-glucose glucosyltransferase, putative, similar to UDP-glucose glucosyltransferase GI:3928543 from (Arabidopsis	LOC_Os06g11720	6	6204614	UDP-glucoronosyl and UDP-glucosyl transferase family , expressed
Contig10726_at	pyruvate dehydrogenase E1 alpha subunit [Zea mays]	AT1G24180	pyruvate dehydrogenase E1 component alpha subunit, mitochondrial, putative, similar to SP:P52901 Pyruvate dehydrogenase E1 componen	LOC_Os06g13720	6	7601365	Pyruvate dehydrogenase E1 component alpha subunit, mitochondrial precursor, putative, expressed
Contig15885_at	transducin family protein / WD-40 repeat family protein [Arabidopsis thaliana]	AT3G13300	transducin family protein / WD-40 repeat family protein, contains 2 WD-40 repeats (PF00400); autoantigen locus HUMAUTANT (GI:53320	LOC_Os06g19660	6	11218922	expressed
Contig12700_at		AT2G05510	glycine-rich protein	LOC_Os06g21400	6	12359021	hypothetical
Contig26053_at	N-methyltransferase [Coffea canephora] gb|AAQ16154.1| putative caffeine synthase [Coffea canephora]	AT5G04370	similar to S-adenosyl-L-methionine:carboxyl methyltransferase family protein [Arabidopsis thaliana]	LOC_Os06g22440	6	13040901	SAM dependent carboxyl methyltransferase family , expressed
Contig14469_at	multidrug resistance associated protein 1 [Zea mays] gb|AAO72316.1| multidrug resistance associated protein 1 [Zea mays]	AT3G21250	ABC transporter family protein, similar to MRP-like ABC transporter GB:AAC49791 from (Arabidopsis thaliana)	LOC_Os06g36650	6	21537701	ABC transporter family , expressed
Contig3042_at	Phospholipase D alpha 2 (PLD alpha 2) (Choline phosphatase 2) (Phosphatidylcholine-hydrolyzing phospholipase D 2) pir||T03401 probable phosp	AT1G52570	phospholipase D alpha 2 / PLD alpha 2 (PLDALPHA2) (PLD2) / choline phosphatase 2, identical to phospholipase D alpha 2 ( PLD alph	LOC_Os06g40190	6	23927716	Phospholipase D alpha 2, putative, expressed
Contig22773_at	OSJNBa0022H21.6 [Oryza sativa (japonica cultivar-group)] ref|XP_472856.1| OSJNBa0022H21.6 [Oryza sativa (japonica cultivar-group)]	AT5G60900	lectin protein kinase family protein, contains Pfam domains, PF01453: Lectin (probable mannose binding) and PF00069: Protein kina	LOC_Os06g41560	6	24909008	D-mannose binding lectin family
Contig3956_at	superal1 [Zea mays]	AT1G73030	SNF7 family protein, contains Pfam domain, PF03357: SNF7 family	LOC_Os06g43590	6	26214503	SNF7 family , expressed
Contig7908_at	methyltransferase-related [Arabidopsis thaliana]	AT2G41040	methyltransferase-related, eak similarity to C5-O-methyltransferase (GI:5921167) (Streptomyces	LOC_Os06g43800	6	26378230	methyltransferase, putative, expressed
Contig10022_at	unnamed protein product [Arabidopsis thaliana] ref|NP_200198.1| plastocyanin-like domain-containing protein [Arabidopsis thaliana]	AT5G53870	plastocyanin-like domain-containing protein, contains similarity to SP:Q02917 Early nodulin 55-2 precursor {Glycine max};	LOC_Os06g46740	6	28388576	Plastocyanin-like domain containing , expressed
Contig13498_at	receptor-like protein kinase-like protein [Oryza sativa (japonica cultivar-group)]	AT4G23280	protein kinase, putative, similar to receptor-like protein kinase 4 (gi:13506745), 5 (gi:13506747), and 6 (gi:13506749) from	LOC_Os06g47790	6	28921170	kinase domain containing , expressed
Contig2672_at	xyloglucan endo-1,4-beta-D-glucanase (EC 3.2.1.-) - maize gb|AAC49012.1| xyloglucan endo-transglycosylase homolog; similar to Triticum aesti	AT5G57560	xyloglucan:xyloglucosyl transferase / xyloglucan endotransglycosylase / endo-xyloglucan transferase (TCH4), identical to	LOC_Os06g48180	6	29143890	Brassinosteroid-regulated BRU1 precursor, putative, expressed
HVSMEk0006L18r2_at	CG13625-PA [Drosophila melanogaster] gb|AAF56315.1| CG13625-PA [Drosophila melanogaster]	AT2G29210	splicing factor PWI domain-containing protein, contains Pfam profile PF01480: PWI domain	LOC_Os06g48500	6	29340928	expressed
EBem05_SQ002_D05_s_at	chitinase (EC 3.2.1.14) - wheat emb|CAA53626.1| endochitinase [Triticum aestivum]	AT3G12500	basic endochitinase, identical to basic endochitinase precursor SP:P19171 from (Arabidopsis thaliana)	LOC_Os06g51060	6	30889767	Basic endochitinase 1 precursor, putative, expressed
Contig7001_at	chitinase (EC 3.2.1.14) - wheat emb|CAA53626.1| endochitinase [Triticum aestivum]	AT3G12500	basic endochitinase, identical to basic endochitinase precursor SP:P19171 from (Arabidopsis thaliana)	LOC_Os06g51060	6	30889767	Basic endochitinase 1 precursor, putative, expressed
Contig14017_at	proteophosphoglycan, membrane-associated [imported] - Leishmania major (fragment) emb|CAB46680.1| proteophosphoglycan [Leishmania major]	AT3G13275	expressed protein, supported by Brassica genomic sequence alignment and EST/cDNA sequences.	LOC_Os07g01214	7	120554	transposon , putative, unclassified, expressed
Contig12667_at	protein phosphatase regulatory subunit-like protein [Oryza sativa (japonica cultivar-group)]			LOC_Os07g01550	7	342234	Leucine Rich Repeat family , expressed
Contig3670_at	ice recrystallisation inhibition protein [Lolium perenne]	AT1G17250	leucine-rich repeat family protein, contains leucine rich-repeat (LRR) domains Pfam:PF00560, INTERPRO:IPR001611; similar to Hcr2-0B	LOC_Os07g01710	7	423271	Leucine Rich Repeat family , expressed
HV_CEb0017M09r2_s_at	putative receptor-type protein kinase LRK1 [Oryza sativa (japonica cultivar-group)] dbj|BAC24931.1| putative receptor-type protein kinase LR	AT2G37710	lectin protein kinase, putative, similar to receptor lectin kinase 3 (Arabidopsis thaliana) gi:4100060:gb:AAD00733; contains	LOC_Os07g03930	7	1647256	kinase domain containing , expressed
Contig3923_at	unknown protein [Oryza sativa (japonica cultivar-group)] dbj|BAC15939.1| unknown protein [Oryza sativa (japonica cultivar-group)] dbj|BAD314	AT3G11780	MD-2-related lipid recognition domain-containing protein / ML domain-containing protein, weak similarity to	LOC_Os07g06590	7	3197066	ML domain , putative, expressed
Contig22697_at	putative 1-deoxyxylulose 5-phosphate synthase [Oryza sativa (japonica cultivar-group)]	AT4G15560	1-deoxy-D-xylulose 5-phosphate synthase, putative / 1-deoxyxylulose-5-phosphate synthase, putative /	LOC_Os07g09190	7	4819507	1-deoxy-D-xylulose-5-phosphate synthase, chloroplast precursor, putative, expressed
Contig24328_at	unknown protein [Oryza sativa (japonica cultivar-group)] dbj|BAC22475.1| unknown protein [Oryza sativa (japonica cultivar-group)]	AT5G48485	protease inhibitor/seed storage/lipid transfer protein (LTP) family protein, contains Pfam protease inhibitor/seed storage/LTP fa	LOC_Os07g18990	7	11239665	Protease inhibitor/seed storage/LTP family , expressed
Contig16375_at	unknown protein [Oryza sativa (japonica cultivar-group)] dbj|BAC22475.1| unknown protein [Oryza sativa (japonica cultivar-group)]	AT5G48485	protease inhibitor/seed storage/lipid transfer protein (LTP) family protein, contains Pfam protease inhibitor/seed storage/LTP fa	LOC_Os07g18990	7	11239665	Protease inhibitor/seed storage/LTP family , expressed
Contig19492_at	unknown protein [Oryza sativa (japonica cultivar-group)]			LOC_Os07g23900	7	13514082	F-box domain containing , expressed
Contig22351_at	ppg3 [Leishmania major]	AT2G45000	expressed protein, contains Pfam profile: PF05064 Nsp1-like C-terminal region	LOC_Os07g24980	7	14223858	retrotransposon , putative, Ty3-gypsy subclass
Contig8936_at	NUCLEOSIDE DIPHOSPHATE KINASE I (NDK I) (NDP KINASE I) (NDPK I) pir||S43330 nucleoside-diphosphate kinase (EC 2.7.4.6) - rice	AT4G09320	nucleoside diphosphate kinase 1 (NDK1), identical to identical to Nucleoside diphosphate kinase I (NDK I) (NDP kinase I) (NDPK I)	LOC_Os07g30970	7	18335793	Nucleoside diphosphate kinase 1, putative, expressed
Contig17205_at	putative DNA repair protein [Oryza sativa (japonica cultivar-group)]	AT1G05120	SNF2 domain-containing protein / helicase domain-containing protein / RING finger domain-containing protein, similar to SP:P79051	LOC_Os07g32730	7	19539791	Helicase conserved C-terminal domain containing , expressed
Contig12054_at	putative geranylgeranyl diphosphate synthase [Oryza sativa (japonica cultivar-group)]	AT4G36810	geranylgeranyl pyrophosphate synthase (GGPS1) / GGPP synthetase / farnesyltranstransferase, identical to GI:413730 to	LOC_Os07g39270	7	23507599	Geranylgeranyl pyrophosphate synthetase, chloroplast precursor, putative, expressed
Contig17924_at	expressed protein [Arabidopsis thaliana] pir||T05082 hypothetical protein T6K21.140 - Arabidopsis thaliana emb|CAA17139.1| putative protein	AT4G17960	expressed protein	LOC_Os07g40510	7	24271675	transposon , putative, CACTA, En/Spm sub-class, expressed
Contig14186_at	putative cyclin-dependent kinase CDC2C [Oryza sativa (japonica cultivar-group)]	AT1G18670	Encodes a cyclin-dependent kinase-like protein with a ser/thr protein kinase domain and an N-terminal myristoylation sequence. Mut	LOC_Os07g40550	7	24297488	kinase family , putative, expressed
Contig24352_at	lipase-like protein~predicted by FGENESH etc. [Oryza sativa (japonica cultivar-group)] dbj|BAC16480.1| lipase-like protein [Oryza sativa (ja	AT1G28590	lipase, putative, similar to lipase (Arabidopsis thaliana) GI:1145627; contains InterPro Entry IPR001087 Lipolytic enzyme,	LOC_Os07g44780	7	26728284	GDSL-like Lipase/Acylhydrolase family , expressed
Contig17528_at	putative extensin-like protein [Oryza sativa (japonica cultivar-group)] dbj|BAB91812.1| extensin precursor-like [Oryza sativa (japonica cult	AT2G14890	arabinogalactan-protein (AGP9), identical to gi:10880495:gb:AAG24277	LOC_Os07g46800	7	27968616	hypothetical
Contig8453_at	putative stress-related protein [Oryza sativa (japonica cultivar-group)]	AT3G05500	rubber elongation factor (REF) family protein, contains Pfam profile: PF05755 rubber elongation factor protein (REF)	LOC_Os07g47510	7	28408847	Stress-related , putative, expressed
Contig1246_at	r40g2 protein [Oryza sativa (japonica cultivar-group)]	AT2G39050	hydroxyproline-rich glycoprotein family protein, contains QXW lectin repeat domain, Pfam:PF00652	LOC_Os07g48460	7	28991039	expressed
Contig3810_at	WSI76 protein induced by water stress [Oryza sativa (japonica cultivar-group)] ref|XP_506583.1| PREDICTED OJ1165_F02.103 gene product [Oryza	AT1G09350	galactinol synthase, putative, contains Pfam profile: PF01501 glycosyl transferase family 8	LOC_Os07g48830	7	29220150	galactinol synthase 3, putative, expressed
Contig3810_s_at	WSI76 protein induced by water stress [Oryza sativa (japonica cultivar-group)] ref|XP_506583.1| PREDICTED OJ1165_F02.103 gene product [Oryza	AT1G09350	galactinol synthase, putative, contains Pfam profile: PF01501 glycosyl transferase family 8	LOC_Os07g48830	7	29220150	galactinol synthase 3, putative, expressed
Contig14510_at	putative oxidase-like [Oryza sativa (japonica cultivar-group)] dbj|BAD10557.1| putative oxidase-like [Oryza sativa (japonica cultivar-group)	AT2G46750	FAD-binding domain-containing protein, low similarity to SP:P58710 L-gulonolactone oxidase (EC 1.1.3.8) {Mus musculus};	LOC_Os08g02230	8	764528	plant-specific FAD-dependent oxidoreductase family , expressed
Contig149_at	Glyceraldehyde 3-phosphate dehydrogenase, cytosolic pir||DEBHG glyceraldehyde-3-phosphate dehydrogenase (phosphorylating) (EC 1.2.1.12) - b	AT1G13440	glyceraldehyde 3-phosphate dehydrogenase, cytosolic, putative / NAD-dependent glyceraldehyde-3-phosphate dehydrogenase, putative, v	LOC_Os08g03290	8	1518951	Glyceraldehyde-3-phosphate dehydrogenase, cytosolic, putative, expressed
Contig14818_at	putative fringe-related protein [Oryza sativa (japonica cultivar-group)]	AT4G15240	fringe-related protein, + weak similarity to Fringe (Schistocerca gregaria)(GI:6573138);Fringe encodes an extracellular	LOC_Os08g04300	8	2101974	fringe , putative, expressed
AF250937_s_at	oxalate oxidase [Triticum aestivum]	AT5G39110	germin-like protein, putative, nearly identical to SP:Q9FID0 Germin-like protein subfamily 1 member 14 precursor (Arabidopsis	LOC_Os08g08980	8	5222478	Germin-like subfamily 1 member 7 precursor, putative, expressed
Contig1518_at	oxalate oxidase [Triticum aestivum]	AT5G39110	germin-like protein, putative, nearly identical to SP:Q9FID0 Germin-like protein subfamily 1 member 14 precursor (Arabidopsis	LOC_Os08g08980	8	5222478	Germin-like subfamily 1 member 7 precursor, putative, expressed
Contig9678_at	OSJNBa0035M09.14 [Oryza sativa (japonica cultivar-group)]	AT1G16840	expressed protein	LOC_Os08g13320	8	7905456	expressed
Contig6531_s_at	unknown [Arabidopsis thaliana]	AT3G21200	expressed protein	LOC_Os08g15500	8	9418417	expressed
Contig6972_at	hypersensitive-induced reaction protein 2 [Hordeum vulgare subsp. vulgare]	AT5G62740	band 7 family protein, strong similarity to hypersensitive-induced response protein (Zea mays) GI:7716470; contains Pfam profile	LOC_Os08g30790	8	18879035	hypersensitive-induced response , putative, expressed
Contig9827_at	putative high affinity sulfate transporter [Oryza sativa (japonica cultivar-group)]	AT1G78000	sulfate transporter (Sultr1;2), identical to sulfate transporter Sultr1;2 (Arabidopsis thaliana) GI:7768660; contaisn Pfam	LOC_Os08g31410	8	19294618	Sulfate transporter 1.2, putative, expressed
Contig1189_at	unknown protein [Oryza sativa (japonica cultivar-group)] dbj|BAC55749.1| unknown protein [Oryza sativa (japonica cultivar-group)]	AT5G16550	expressed protein	LOC_Os08g32980	8	20332352	expressed
Contig6181_at	transmembrane protein, putative [Arabidopsis thaliana]	AT1G68650	expressed protein, contains Pfam profile PF01169: Uncharacterized protein family UPF0016	LOC_Os08g33630	8	20871104	Uncharacterized family UPF0016 containing , expressed
Contig11481_at	auxin-repressed protein-like protein [Nicotiana tabacum]	AT1G56220	dormancy/auxin associated family protein, similar to Auxin-repressed 12.5 kDa protein (Swiss-Prot:Q05349) (Fragaria	LOC_Os08g35190	8	22057298	Dormancy/auxin associated , expressed
Contig17092_at	putative glutamate decarboxylase [Oryza sativa (japonica cultivar-group)] ref|XP_507262.1| PREDICTED P0104B02.16-1 gene product [Oryza sativ	AT5G17330	glutamate decarboxylase 1 (GAD 1), sp:Q42521	LOC_Os08g36320	8	22750106	Glutamate decarboxylase, putative, expressed
Contig7432_at	putative development regulation gene OsNAC4 [Oryza sativa (japonica cultivar-group)] dbj|BAD13109.1| putative development regulation gene Os	AT5G13180	no apical meristem (NAM) family protein, contains Pfam PF02365: No apical meristem (NAM) domain; hypothetical protein SENU5,	LOC_Os08g42400	8	26633973	No apical meristem , expressed
Contig3341_at	putative MtN19 [Oryza sativa (japonica cultivar-group)] dbj|BAD01267.1| putative MtN19 [Oryza sativa (japonica cultivar-group)]	AT5G61820	expressed protein, MtN19, Medicago truncatula, EMBL:MTY15367	LOC_Os08g42590	8	26785354	MtN19, putative, expressed
HV14I04u_s_at	putative MtN19 [Oryza sativa (japonica cultivar-group)] dbj|BAD01267.1| putative MtN19 [Oryza sativa (japonica cultivar-group)]	AT5G61820	expressed protein, MtN19, Medicago truncatula, EMBL:MTY15367	LOC_Os08g42590	8	26785354	MtN19, putative, expressed
Contig18427_s_at	subtilisin-like protein [Toxoplasma gondii]			LOC_Os09g04310	9	2292450	expressed
Contig12091_at	fibrillin-like protein [Oryza sativa (japonica cultivar-group)]	AT4G22240	plastid-lipid associated protein PAP, putative, similar to plastid-lipid associated proteins PAP2 (Brassica rapa) GI:14248550	LOC_Os09g04790	9	2548092	Light-induced , chloroplast precursor, putative, expressed
Contig24911_at				LOC_Os09g13940	9	8200279	AP2 domain containing , expressed
Contig8653_at		AT2G29210	splicing factor PWI domain-containing protein, contains Pfam profile PF01480: PWI domain	LOC_Os09g24590	9	14649157	expressed
Contig9620_at	expressed protein [Arabidopsis thaliana] dbj|BAB11383.1| unnamed protein product [Arabidopsis thaliana]	AT5G39785	expressed protein	LOC_Os09g24700	9	14698067	expressed
Contig2255_at	putative EREBP-type transcription factor [Oryza sativa]	AT1G53910	similar to AP2 domain-containing protein RAP2.2 (RAP2.2) [Arabidopsis thaliana] (TAIR:At3g14230.2); similar to AP2	LOC_Os09g26420	9	15958400	AP2 domain containing , expressed
Contig11766_at		AT5G50400	calcineurin-like phosphoesterase family protein, contains Pfam profile: PF00149 calcineurin-like phosphoesterase	LOC_Os09g32840	9	19585800	Metallophosphatase, putative, expressed
Contig1900_at	expressed protein [Arabidopsis thaliana] pir||T48527 hypothetical protein T22P22.70 - Arabidopsis thaliana emb|CAB87686.1| putative protein	AT5G11680	expressed protein, predicted proteins, Arabidopsis thaliana	LOC_Os09g33800	9	19955242	expressed
Contig13911_at	ankyrin-like protein [Oryza sativa (japonica cultivar-group)]	AT2G31820	ankyrin repeat family protein, contains ankyrin repeat domains, Pfam:PF00023	LOC_Os09g34280	9	20235938	ankyrin repeat family , putative, expressed
EBro08_SQ005_M24_at	putative ornithine decarboxylase [Oryza sativa (japonica cultivar-group)]			LOC_Os09g37120	9	21410016	Ornithine decarboxylase, putative, expressed
rbah46h10_s_at	putative iron inhibited ABC transporter 2 [Oryza sativa (japonica cultivar-group)] dbj|BAD09633.1| putative iron inhibited ABC transporter 2	AT5G60790	ABC transporter family protein, similar to ABC transporter homolog PnATH GI:7573600 from (Populus nigra)	LOC_Os09g39910	9	22887083	ATP-binding cassette sub-family F member 2, putative, expressed
HC112G06_T3_at		AT1G61080	proline-rich family protein	LOC_Os10g11370	10	6072434	Protease inhibitor/seed storage/LTP family
Contig13582_at	putative lycosylation enzyme-like protein [Oryza sativa (japonica cultivar-group)] gb|AAP53936.1| putative lycosylation enzyme-like protein	AT3G03690	glycosyltransferase family 14 protein / core-2/I-branching enzyme family protein, contains Pfam profile: PF02485 Core-2/I-Branching e	LOC_Os10g30080	10	15291962	secondary cell wall-related glycosyltransferase family 14, putative, expressed
rbaal1k11_s_at	putative metal-binding protein [Oryza sativa (japonica cultivar-group)] gb|AAP53965.1| putative metal-binding protein [Oryza sativa (japonic	AT2G36950	heavy-metal-associated domain-containing protein, nearly identical to farnesylated protein ATFP2 (GI:4097545) Pfam profile	LOC_Os10g30450	10	15497761	heavy metal-associated domain containing , expressed
Contig3058_at	putative metal-binding protein [Oryza sativa (japonica cultivar-group)] gb|AAP53965.1| putative metal-binding protein [Oryza sativa (japonic	AT2G36950	heavy-metal-associated domain-containing protein, nearly identical to farnesylated protein ATFP2 (GI:4097545) Pfam profile	LOC_Os10g30450	10	15497761	heavy metal-associated domain containing , expressed
Contig19663_at	protein serine/threonine kinase [Lophopyrum elongatum] gb|AAK11674.1| protein kinase [Lophopyrum elongatum]	AT3G09830	protein kinase, putative, similar to protein kinase (Lophopyrum elongatum) gi:13022177:gb:AAK11674	LOC_Os10g30600	10	15594562	kinase domain containing , expressed
HO04L23S_at	zinc finger (C3HC4-type RING finger) family protein [Arabidopsis thaliana]	AT5G60710	zinc finger (C3HC4-type RING finger) family protein, low similarity to SP:P97280 Inter-alpha-trypsin inhibitor heavy chain H3 pre	LOC_Os10g32760	10	16828353	von Willebrand factor type A domain containing , expressed
Contig11312_at	unknown protein [Oryza sativa (japonica cultivar-group)] gb|AAP54189.1| unknown protein [Oryza sativa (japonica cultivar-group)] gb|AAK27810			LOC_Os10g32850	10	16866271	expressed
Contig358_at	secretory protein [Triticum aestivum]	AT2G15220	secretory protein, putative, similar to NtPRp27 (Nicotiana tabacum) GI:5360263; contains Pfam profile PF04450: Plant Basic	LOC_Os10g34910	10	18306517	secretory , putative
Contig15045_at	alpha-galactosidase (EC 3.2.1.22) - barley (fragment) emb|CAA74161.1| alpha-galactosidase [Hordeum vulgare subsp. vulgare]	AT5G08380	alpha-galactosidase, putative / melibiase, putative / alpha-D-galactoside galactohydrolase, putative, similar to	LOC_Os10g35070	10	18378181	Alpha-galactosidase precursor, putative, expressed
Contig12697_at	putative lanthionine synthetase [Oryza sativa (japonica cultivar-group)] gb|AAP54449.1| putative lanthionine synthetase [Oryza sativa (japon	AT2G20770	lanthionine synthetase C-like family protein, contains Pfam domain, PF05147: Lanthionine synthetase C-like protein	LOC_Os10g35480	10	18657099	Lanthionine synthetase C-like , expressed
Contig14475_s_at	hypothetical protein [Oryza sativa (japonica cultivar-group)] gb|AAP54650.1| hypothetical protein [Oryza sativa (japonica cultivar-group)] g	AT2G46620	AAA-type ATPase family protein, contains Pfam profile: ATPase family PF00004	LOC_Os10g37500	10	19753974	ATPase, AAA family , expressed
Contig6578_at	putative transporter [Oryza sativa (japonica cultivar-group)] gb|AAP54651.1| putative transporter [Oryza sativa (japonica cultivar-group)] g	AT1G64650	expressed protein	LOC_Os10g37520	10	19762051	Major Facilitator Superfamily , expressed
Contig15205_at	putative WD-40 repeat protein [Oryza sativa (japonica cultivar-group)] gb|AAP54874.1| putative WD-40 repeat protein [Oryza sativa (japonica	AT4G35140	transducin family protein / WD-40 repeat family protein, contains 6 (3 significant) WD-40 repeats; similar to PC326 protein	LOC_Os10g39760	10	20923900	transducin family , putative, expressed
Contig2876_at	beta-expansin EXPB4 [Oryza sativa (japonica cultivar-group)] gb|AAP54970.1| beta-expansin EXPB4 [Oryza sativa (japonica cultivar-group)] gb|	AT1G65680	similar to beta-expansin, putative (EXPB4) [Arabidopsis thaliana] (TAIR:At2g45110.1); similar to cim1 protein - soybean	LOC_Os10g40730	10	21529179	Beta-expansin 1a precursor, putative, expressed
Contig9716_at	putative carnitine/acylcarnitine translocase [Oryza sativa (japonica cultivar-group)] gb|AAP55125.1| putative carnitine/acylcarnitine transl	AT5G46800	mitochondrial carnitine/acyl carrier, putative / a bout de souffle (BOU) / CAC-like protein, identical to SP:Q93XM7	LOC_Os10g42299	10	22450442	Mitochondrial carnitine/acylcarnitine carrier, putative, expressed
Contig16549_at	unknown protein [Arabidopsis thaliana] gb|AAO50506.1| unknown protein [Arabidopsis thaliana]	AT2G38300	similar to myb family transcription factor [Arabidopsis thaliana] (TAIR:At2g40260.1); similar to myb family transcription	LOC_Os11g01480	11	282849	myb-like DNA-binding domain, SHAQKYF class family , expressed
Contig18568_at	F-box family protein (FBL3) [Arabidopsis thaliana] gb|AAM14053.1| putative F-box protein family, AtFBL3 [Arabidopsis thaliana] gb|AAM67471.1	AT5G01720	F-box family protein (FBL3), contains similarity to leucine-rich repeats containing F-box protein FBL3 GI:5919219 from (Homo sapiens)	LOC_Os11g01780	11	416626	Leucine Rich Repeat family , expressed
Contig6515_at	peroxidase [Nicotiana tabacum]	AT5G05340	peroxidase, putative, similar to peroxidase (Nicotiana tabacum) gi:5381253:dbj:BAA82306; similar to Peroxidase P7	LOC_Os11g02130	11	582211	Peroxidase 52 precursor, putative, expressed
Contig6516_at	peroxidase [Nicotiana tabacum]	AT5G05340	peroxidase, putative, similar to peroxidase (Nicotiana tabacum) gi:5381253:dbj:BAA82306; similar to Peroxidase P7	LOC_Os11g02130	11	582211	Peroxidase 52 precursor, putative, expressed
Contig366_at	hypothetical protein wali7 - wheat (fragment) gb|AAC37416.1| wali7 prf||2019486B wali7 gene	AT5G19140	auxin/aluminum-responsive protein, putative, strong similarity to auxin down-regulated protein ARG10 (Vigna radiata) GI:2970051,	LOC_Os11g05050	11	2203638	Stem-specific TSJT1, putative, expressed
Contig3502_at	60 kDa jasmonate-induced protein (rRNA N-glycosidase) pir||S25092 jasmonate-induced protein - barley emb|CAA47017.1| jasmonate-induced prote			LOC_Os11g06610	11	3190193	60 kDa jasmonate-induced , putative
Contig3499_at	60 kDa jasmonate-induced protein (rRNA N-glycosidase) pir||S25092 jasmonate-induced protein - barley emb|CAA47017.1| jasmonate-induced prote			LOC_Os11g06610	11	3190193	60 kDa jasmonate-induced , putative
Contig23655_at		AT2G18540	cupin family protein, contains Pfam profile PF00190: Cupin	LOC_Os11g09350	11	5009423	expressed
Contig22732_at	putative disease resistance gene [Oryza sativa (japonica cultivar-group)] gb|AAN08649.1| putative disease resistance gene [Oryza sativa (jap			LOC_Os11g11790	11	6541495	expressed
rbasd16a13_s_at	Nonspecific lipid-transfer protein 4.1 precursor (LTP 4.1) (CW21) (CW-21) pir||S45371 nonspecific lipid transfer protein Cw-21 precursor - b	AT5G59310	lipid transfer protein 4 (LTP4), identical to lipid transfer protein 4 from Arabidopsis thaliana (gi:8571923); contains Pfam	LOC_Os11g24070	11	13168268	Nonspecific lipid-transfer 1 precursor, putative, expressed
Contig1709_at	dehydrin; DHN7 [Hordeum vulgare]	AT5G66400	dehydrin (RAB18), nearly identical to SP:P30185 Dehydrin Rab18 {Arabidopsis thaliana}	LOC_Os11g26790	11	14843405	Dehydrin family , expressed
Contig1724_s_at	DEHYDRIN DHN3 (B17) pir||S05547 dehydrin 17 - barley emb|CAA33360.1| dehydrin [Hordeum vulgare subsp. vulgare]	AT5G66400	dehydrin (RAB18), nearly identical to SP:P30185 Dehydrin Rab18 {Arabidopsis thaliana}	LOC_Os11g26790	11	14843405	Dehydrin family , expressed
Contig1701_s_at	DEHYDRIN DHN2 (B9) pir||S05543 dehydrin 9 - barley emb|CAA33363.1| dehydrin [Hordeum vulgare subsp. vulgare]	AT3G50980	dehydrin, putative, similar to dehydrin Xero 1 (Arabidopsis thaliana) SWISS-PROT:P25863	LOC_Os11g26790	11	14843405	Dehydrin family , expressed
Contig1725_s_at	DEHYDRIN DHN1 (B8) pir||S05544 dehydrin 8 - barley emb|CAA33362.1| dehydrin [Hordeum vulgare subsp. vulgare]	AT5G66400	dehydrin (RAB18), nearly identical to SP:P30185 Dehydrin Rab18 {Arabidopsis thaliana}	LOC_Os11g26790	11	14843405	Dehydrin family , expressed
Contig3635_s_at	leucine-rich repeat protein LRP - sorghum gb|AAC49559.1| leucine-rich repeat-containing extracellular glycoprotein; contains six N-glycosyla	AT1G71830	leucine-rich repeat family protein / protein kinase family protein, contains Pfam domains PF00560: Leucine Rich Repeat and PF0006	LOC_Os11g31540	11	17929837	BRASSINOSTEROID INSENSITIVE 1-associated receptor kinase 1 precursor, putative, expressed	involved in brassinsteroid signallingl SERK1 coimmunoprecitpated with BRI1
Contig21659_s_at	PDR-like ABC transporter [Oryza sativa (japonica cultivar-group)]	AT1G66950	ABC transporter family protein, similar to PDR5-like ABC transporter GI:1514643 from (Spirodela polyrhiza)	LOC_Os11g37700	11	21780972	ABC transporter, putative, expressed
Contig20553_at	PDR-like ABC transporter [Oryza sativa (japonica cultivar-group)]	AT1G66950	ABC transporter family protein, similar to PDR5-like ABC transporter GI:1514643 from (Spirodela polyrhiza)	LOC_Os11g37700	11	21780972	ABC transporter, putative, expressed
Contig18020_at	Myb transcription factor JAMyb [Oryza sativa]	AT5G49620	myb family transcription factor (MYB78), contains PFAM profile: myb DNA binding domain PF00249; identical to cDNA putative	LOC_Os11g45740	11	27166514	expressed
Contig5996_s_at	chitinase (EC 3.2.1.14) III C10701 - rice dbj|BAA23810.1| chitinase [Oryza sativa (japonica cultivar-group)] dbj|BAA77773.1| class III chiti	AT5G24090	acidic endochitinase (CHIB1), identical to SP:P19172 Acidic endochitinase precursor (EC 3.2.1.14) {Arabidopsis thaliana}	LOC_Os11g47580	11	28195854	Xylanase inhibitor 1 precursor, putative, expressed
Contig5995_at	chitinase (EC 3.2.1.14) III C10701 - rice dbj|BAA23810.1| chitinase [Oryza sativa (japonica cultivar-group)] dbj|BAA77773.1| class III chiti	AT5G24090	acidic endochitinase (CHIB1), identical to SP:P19172 Acidic endochitinase precursor (EC 3.2.1.14) {Arabidopsis thaliana}	LOC_Os11g47580	11	28195854	Xylanase inhibitor 1 precursor, putative, expressed
HVSMEa0018C24r2_s_at	putative leucine-rich repeat transmembrane protein kinase 1 [Oryza sativa (japonica cultivar-group)] dbj|BAC75564.1| putative leucine-rich r	AT4G18640	MRH1__MRH1 (morphogenesis of root hair 1); ATP binding / protein serine/threonine kinase	LOC_Os12g01510	12	309206	kinase family , putative, expressed
Contig16716_at	P0413C03.15 [Oryza sativa (japonica cultivar-group)] dbj|BAB86140.1| P0413C03.15 [Oryza sativa (japonica cultivar-group)]	AT5G01015	expressed protein	LOC_Os12g02800	12	988874	expressed
Contig8641_at	phosphoethanolamine cytidylyltransferase [Hordeum vulgare subsp. vulgare]	AT2G38670	ethanolamine-phosphate cytidylyltransferase, putative / phosphorylethanolamine transferase, putative / CTP:phosphoethanolamine	LOC_Os12g02820	12	1010142	Cytidylyltransferase family , expressed
Contig11748_at	putative growth regulator protein [Arabidopsis thaliana]	AT1G35510	expressed protein, contains Pfam PF03138: Plant protein family. The function of this family of plant proteins is unknown;	LOC_Os12g07540	12	3752602	Growth regulator , putative, expressed
rbah38o04_s_at	Glutathione S-transferase (GST class-zeta) pir||T06333 probable glutathione transferase (EC 2.5.1.18) - wheat gb|AAB60886.1| glutathione-S-t	AT2G02390	glutathione S-transferase zeta 1 (GSTZ1) (GST18), identical to SP:Q9ZVQ3:GTZ1_ARATH Glutathione S-transferase	LOC_Os12g10730	12	5759492	Glutathione S-transferase, putative, expressed
Contig6928_at	aspartyl aminopeptidase, putative [Arabidopsis thaliana] dbj|BAA97497.1| aspartyl aminopeptidase [Arabidopsis thaliana]	AT5G60160	aspartyl aminopeptidase, putative, similar to SP:Q9ULA0 Aspartyl aminopeptidase (EC 3.4.11.21) {Homo sapiens}; contains Pfam prof	LOC_Os12g13390	12	7487184	Aspartyl aminopeptidase, putative, expressed
Contig13654_at	serine threonine kinase-like [Oryza sativa (japonica cultivar-group)]	AT3G59420	receptor protein kinase, putative (ACR4), identical to putative receptor protein kinase ACR4 (Arabidopsis thaliana) GI:20302590;	LOC_Os12g31560	12	18956069	kinase domain containing
HVSMEi0019L06r2_at				LOC_Os12g36680	12	22432801	expressed
Contig4406_x_at	pathogenesis-related protein 10 [Hordeum vulgare]	AT1G31810	similar to formin homology 2 domain-containing protein / FH2 domain-containing protein [Arabidopsis thaliana]	LOC_Os12g36830	12	22547233	pathogenesis-related 10, putative, expressed
Contig4405_x_at	pathogenesis-related protein 10 [Hordeum vulgare]	AT1G31810	similar to formin homology 2 domain-containing protein / FH2 domain-containing protein [Arabidopsis thaliana]	LOC_Os12g36830	12	22547233	pathogenesis-related 10, putative, expressed
Contig4402_s_at	pathogenesis-related protein 10 [Hordeum vulgare]	AT1G16610	arginine/serine-rich protein, putative (SR45), similar to arginine/serine-rich protein GI:6601502 from	LOC_Os12g36830	12	22547233	pathogenesis-related 10, putative, expressed
HD08F14r_x_at	pathogenesis-related protein 10 [Hordeum vulgare]	AT1G31810	similar to formin homology 2 domain-containing protein / FH2 domain-containing protein [Arabidopsis thaliana]	LOC_Os12g36860	12	22561808	pathogenesis-related 10, putative, expressed
Contig14488_at	early-responsive to dehydration protein-related / ERD protein-related [Arabidopsis thaliana]	AT3G01100	early-responsive to dehydration protein-related / ERD protein-related, low similarity to ERD4 protein (early-responsive to dehydration	LOC_Os12g39320	12	24157896	early-responsive to dehydration , putative, expressed
Contig2790_s_at	thaumatin-like protein TLP7 [Hordeum vulgare]	AT4G11650	osmotin-like protein (OSM34), nearly identical to SP:P50700:OSL3_ARATH Osmotin-like protein OSM34 precursor {Arabidopsis	LOC_Os12g43490	12	26947438	Alpha-amylase/trypsin inhibitor, putative, expressed
Contig2789_at	thaumatin-like protein TLP7 [Hordeum vulgare]	AT4G11650	osmotin-like protein (OSM34), nearly identical to SP:P50700:OSL3_ARATH Osmotin-like protein OSM34 precursor {Arabidopsis	LOC_Os12g43490	12	26947438	Alpha-amylase/trypsin inhibitor, putative, expressed
Contig7643_at	epoxide hydrolase, putative [Arabidopsis thaliana] pir||T45731 epoxide hydrolase-like protein - Arabidopsis thaliana emb|CAB62622.1| epoxide	AT3G51000	epoxide hydrolase, putative, similar to epoxide hydrolase (Glycine max) GI:2764806; contains Pfam profile PF00561: hydrolase,	LOC_Os12g43970	12	27255061	hydrolase, alpha/beta fold family , expressed
Contig4967_s_at	ubiquitin-conjugating enzyme UBC2-1 - Arabidopsis thaliana emb|CAA48378.1| ubiquitin-conjugating enzyme [Arabidopsis thaliana]	AT1G45050	ubiquitin-conjugating enzyme 15 (UBC15), E2; identical to ubiquitin-conjugating enzyme 15 GI:2801442 from	LOC_Os12g44000	12	27265116	Ubiquitin-conjugating enzyme family , expressed
EBro08_SQ009_G15_at
EBem09_SQ006_P13_at
EBro03_SQ006_C07_at
HM05H21r_at
Contig13977_at
EBem09_SQ004_H15_x_at
Contig639_at	pathogenesis-related protein 4 - barley emb|CAA71773.1| pathogenesis-related protein [Hordeum vulgare]
bah24p14_at
HS05D20u_s_at
HK04D15u_at
Contig22191_at
HVSMEb0005E07r2_at
HVSMEi0009J18r2_at
HV_CEa0006I19r2_at
HB08F20r_at
Contig14462_at
HY07G20u_at
HVSMEg0001I23r2_at
Contig10409_s_at
baak4a13_at
HVSMEb0012F04r2_at
Contig13218_at
HVSMEg0005P22r2_x_at
HB20B10r_at
HM07L17r_at
HVSMEc0001A03r2_at
Contig15107_at	unnamed protein product [Homo sapiens]
HT08O11u_at
HVSMEl0025L16f_at
Contig17635_at
EBem05_SQ001_C10_at
Contig19500_at
Contig9256_s_at
Contig20189_at
Contig18646_at
Contig24055_at
HY10O15u_at
Contig22963_at
HU03O13u_at
HVSMEc0013A02r2_at
EBro03_SQ005_K07_at
