# Supplementary material for: Comparing genomic expression patterns across plant species reveals highly diverged transcriptional dynamics in response to salt stress
Source: BMC Genomics. 2009 Aug 25;10:398. doi: 10.1186/1471-2164-10-398 (PMC2739230; doi:10.1186/1471-2164-10-398)
Supplement: Additional file 5 — Genes down-regulated in Golden Promise roots [file 1471-2164-10-398-S5.xls]

## Sheet: ROOT_IR29_D_SAM_LIST_HARVEST
Probe sets down-regulated in salt-sensitive rice IR29
Input Probe Set	UniProt Desc	Rice Accn	Rice Chr	Rice 5'	Rice Desc	Arab Accn	Arab Desc
Os.34674.1.S1_at	Cluster: Putative peptide transport protein; n=1; Oryza sativa (japonica cultivar-group)|Rep: Putative peptide transport protein - Oryza sativa (japonica	LOC_Os01g01360.1	1	175112	cDNA peptide transporter PTR2, putative, expressed	AT5G13400	proton-dependent oligopeptide transport (POT) family protein
Os.1637.1.S1_at	Cluster: Putative acetoacetyl-coenzyme A thiolase; n=1; Oryza sativa (japonica cultivar-group)|Rep: Putative acetoacetyl-coenzyme A thiolase - Oryza sativa	LOC_Os01g02020.1	1	545913	cDNA acetyl-CoA acetyltransferase, cytosolic 2, putative, expressed	AT5G47720	acetyl-CoA C-acyltransferase, putative / 3-ketoacyl-CoA thiolase, putative
OsAffx.10896.1.S1_at	Cluster: Putative spore coat protein; n=1; Oryza sativa (japonica cultivar-group)|Rep: Putative spore coat protein - Oryza sativa (japonica cultivar-group)	LOC_Os01g03640.1	1	1497411	cDNA copper ion binding protein, putative, expressed	AT1G23010	multi-copper oxidase type I family protein
Os.5825.1.S1_a_at	Cluster: Mitochondrial processing peptidase alpha-chain; n=1; Dactylis glomerata|Rep: Mitochondrial processing peptidase alpha-chain - Dactylis glomerata	LOC_Os01g09560.1	1	4888318	cDNA mitochondrial-processing peptidase alpha subunit, mitochondrial precursor, putative, expressed	AT1G51980	mitochondrial processing peptidase alpha subunit, putative
Os.6034.1.S1_at	Cluster: 1-aminocyclopropane-1-carboxylic acid synthase; n=3; Oryza sativa|Rep: 1-aminocyclopropane-1-carboxylic acid synthase - Oryza	LOC_Os01g09700.1	1	5002529	cDNA 1-aminocyclopropane-1-carboxylate synthase 7, putative, expressed	AT5G65800	ACS5 (ACC SYNTHASE 5); 1-aminocyclopropane-1-carboxylate synthase
Os.12788.1.S1_at	Cluster: Hypothetical protein P0466B10.24; n=1; Oryza sativa (japonica cultivar-group)|Rep: Hypothetical protein P0466B10.24 - Oryza sativa (japonica	LOC_Os01g11240.1	1	6008696	cDNA expressed protein	AT5G46230	similar to unknown protein [Arabidopsis thaliana] (TAIR:AT1G09310.1); similar to hypothetical protein [Oryza sativa (japonica
Os.27838.1.S1_at	Cluster: Hypothetical protein P0483F08.29; n=1; Oryza sativa (japonica cultivar-group)|Rep: Hypothetical protein P0483F08.29 - Oryza sativa (japonica	LOC_Os01g12130.1	1	6610707	cDNA mtN3 protein-like, putative, expressed	AT5G53190	nodulin MtN3 family protein
Os.5608.3.S1_x_at	Cluster: Hypothetical protein P0443E07.25-1; n=1; Oryza sativa (japonica cultivar-group)|Rep: Hypothetical protein P0443E07.25-1 - Oryza sativa (japonica	LOC_Os01g12680.2	1	6984703	cDNA C4-dicarboxylate transporter/malic acid transport protein, expressed	AT5G24030	C4-dicarboxylate transporter/malic acid transport family protein
Os.207.1.S1_at	Cluster: Putative isocitrate dehydrogenase; n=1; Oryza sativa (japonica cultivar-group)|Rep: Putative isocitrate dehydrogenase - Oryza sativa (japonica	LOC_Os01g16900.1	1	9662190	cDNA 3-isopropylmalate dehydrogenase, chloroplast precursor, putative, expressed	AT5G03290	isocitrate dehydrogenase, putative / NAD+ isocitrate dehydrogenase, putative
OsAffx.21973.1.S1_at	Cluster: Hypothetical protein OSJNBa0025P13.31; n=1; Oryza sativa (japonica cultivar-group)|Rep: Hypothetical protein OSJNBa0025P13.31 - Oryza sativa (japonica	LOC_Os01g19320.1	1	10928402	cDNA hypothetical protein	AT1G55540	EMB1011 (EMBRYO DEFECTIVE 1011)
Os.54201.1.S1_x_at	Cluster: Os01g0324400 protein; n=1; Oryza sativa (japonica cultivar-group)|Rep: Os01g0324400 protein - Oryza sativa (japonica cultivar-group)	LOC_Os01g22090.1	1	12390484	cDNA expressed protein	AT1G31810	actin binding
Os.8360.1.S1_at	Cluster: Putative SAG12 protein; n=1; Oryza sativa (japonica cultivar-group)|Rep: Putative SAG12 protein - Oryza sativa (japonica cultivar-group)	LOC_Os01g24550.1	1	13821820	cDNA bromelain precursor, putative, expressed	AT5G45890	SAG12 (SENESCENCE-ASSOCIATED GENE 12); cysteine-type peptidase
Os.48328.1.S1_at	Cluster: Os01g0347600 protein; n=3; Oryza sativa (japonica cultivar-group)|Rep: Os01g0347600 protein - Oryza sativa (japonica cultivar-group)	LOC_Os01g24560.1	1	13824753	cDNA bromelain precursor, putative, expressed	AT3G19390	cysteine proteinase, putative / thiol protease, putative
Os.46023.1.S1_at	Cluster: Putative salT; n=1; Oryza sativa (japonica cultivar-group)|Rep: Putative salT - Oryza sativa (japonica cultivar-group)	LOC_Os01g25280.1	1	14263227	cDNA salt stress-induced protein, putative, expressed	AT1G19715	jacalin lectin family protein
OsAffx.8865.1.S1_at	Cluster: Hypothetical protein B1164G11.19; n=1; Oryza sativa (japonica cultivar-group)|Rep: Hypothetical protein B1164G11.19 - Oryza sativa (japonica	LOC_Os01g25770.1	1	14588451	cDNA hypothetical protein
Os.11829.1.S2_at	Cluster: Hypothetical protein; n=1; Oryza sativa (japonica cultivar-group)|Rep: Hypothetical protein - Oryza sativa (japonica cultivar-group)	LOC_Os01g25920.3	1	14688479	cDNA expressed protein	AT1G61080	proline-rich family protein
Os.47136.1.A1_x_at		LOC_Os01g27360.1	1	15609939	cDNA glutathione S-transferase GSTF1, putative, expressed
OsAffx.11305.1.S1_at	Cluster: Os01g0521600 protein; n=2; Oryza sativa (japonica cultivar-group)|Rep: Os01g0521600 protein - Oryza sativa (japonica cultivar-group)	LOC_Os01g33810.1	1	18940590	cDNA disease resistance protein RPM1, putative, expressed	AT3G07040	RPM1 (RESISTANCE TO P. SYRINGAE PV MACULICOLA 1)
Os.17159.1.S1_at	Cluster: Putative heme A:farnesyltransferase; n=1; Oryza sativa (japonica cultivar-group)|Rep: Putative heme A:farnesyltransferase - Oryza sativa (japonica	LOC_Os01g34390.1	1	19295852	cDNA protoheme IX farnesyltransferase, mitochondrial precursor, putative, expressed	AT2G44520	COX10 (CYTOCHROME C OXIDASE 10); prenyltransferase
OsAffx.2166.1.S1_at	Cluster: Putative MtN21; n=1; Oryza sativa (japonica cultivar-group)|Rep: Putative MtN21 - Oryza sativa (japonica cultivar-group)	LOC_Os01g36560.1	1	20617508	cDNA nodulin-like protein, putative, expressed	AT5G64700	nodulin MtN21 family protein
Os.8078.1.S1_at	Cluster: Probable vacuolar ATP synthase subunit d 1; n=3; Arabidopsis thaliana|Rep: Probable vacuolar ATP synthase subunit d 1 - Arabidopsis thaliana (Mouse-ear	LOC_Os01g40470.1	1	23186589	cDNA vacuolar ATP synthase subunit d, putative, expressed	AT3G28715	H+-transporting two-sector ATPase, putative
OsAffx.11410.1.S1_x_at	Cluster: Hypothetical protein P0700A11.16; n=1; Oryza sativa (japonica cultivar-group)|Rep: Hypothetical protein P0700A11.16 - Oryza sativa (japonica	LOC_Os01g40530.1	1	23225691	cDNA hypothetical protein	AT2G29210	splicing factor PWI domain-containing protein
OsAffx.23634.2.S1_x_at	Cluster: Os01g0608300 protein; n=2; Oryza sativa (japonica cultivar-group)|Rep: Os01g0608300 protein - Oryza sativa (japonica cultivar-group)	LOC_Os01g42320.1	1	24342521	cDNA aspartic proteinase nepenthesin-2 precursor, putative	AT5G10770	chloroplast nucleoid DNA-binding protein, putative
Os.20543.1.S1_at	Cluster: Vacuolar H+-exporting ATPase chain c.PPA1-like; n=1; Oryza sativa (japonica cultivar-group)|Rep: Vacuolar H+-exporting ATPase chain	LOC_Os01g42430.1	1	24453397	cDNA vacuolar ATP synthase 21 kDa proteolipid subunit, putative, expressed	AT2G25610	H+-transporting two-sector ATPase, C subunit family protein
Os.32945.2.S1_x_at	Cluster: Hypothetical protein P0410E03.22; n=1; Oryza sativa (japonica cultivar-group)|Rep: Hypothetical protein P0410E03.22 - Oryza sativa (japonica	LOC_Os01g42460.1	1	24463719	cDNA BAH domain containing protein, expressed	AT5G11470	bromo-adjacent homology (BAH) domain-containing protein
Os.3455.1.S1_at	Cluster: Cytochrome c oxidase subunit Vb; n=1; Oryza sativa (japonica cultivar-group)|Rep: Cytochrome c oxidase subunit Vb - Oryza sativa (japonica	LOC_Os01g42650.1	1	24582170	cDNA cytochrome c oxidase polypeptide Vb, mitochondrial precursor, putative, expressed	AT3G15640	cytochrome c oxidase family protein
Os.35061.2.S1_x_at	Cluster: Lysophospholipase 2-like; n=1; Oryza sativa (japonica cultivar-group)|Rep: Lysophospholipase 2-like - Oryza sativa (japonica cultivar-group)	LOC_Os01g42690.1	1	24603943	cDN A acyl-protein thioesterase 2, putative, expressed	AT1G52700	phospholipase/carboxylesterase family protein
Os.21830.1.S1_at	Cluster: BLE2 protein-like; n=1; Oryza sativa (japonica cultivar-group)|Rep: BLE2 protein-like - Oryza sativa (japonica cultivar-group)	LOC_Os01g43110.1	1	24923068	cDNA expressed protein	AT3G06210	binding
Os.41199.1.A1_at	Rep: Cytochrome P450 - Oryza sativa (Rice)	LOC_Os01g43774.1	1	25400697	cDNA cytochrome P450 72A1, putative, expressed	AT3G14690	CYP72A15 (cytochrome P450, family 72, subfamily A, polypeptide 15); oxygen binding
Os.41164.1.S1_at	Cluster: Os01g0635200 protein; n=1; Oryza sativa (japonica cultivar-group)|Rep: Os01g0635200 protein - Oryza sativa (japonica cultivar-group)	LOC_Os01g44390.1	1	25788839	cDNA DNA binding protein, putative, expressed	AT2G21650	MEE3 (maternal effect embryo arrest 3); DNA binding / transcription factor
Os.10486.1.S1_at	Cluster: Hypothetical protein P0039G05.26; n=1; Oryza sativa (japonica cultivar-group)|Rep: Hypothetical protein P0039G05.26 - Oryza sativa (japonica	LOC_Os01g45470.1	1	26128091	cDNA expressed protein
Os.12629.1.S1_at		LOC_Os01g45914.1	1	26415183	cDN A expressed protein
Os.21387.3.S1_x_at	Cluster: Lipase-like; n=2; Oryza sativa (japonica cultivar-group)|Rep: Lipase-like - Oryza sativa (japonica cultivar-group)	LOC_Os01g46169.3	1	26576234	cDNA carboxylic ester hydrolase/ hydrolase, acting on ester bonds, putative, expressed	AT1G31550	GDSL-motif lipase, putative
Os.32039.1.S1_at	Cluster: Os01g0656600 protein; n=2; Oryza sativa (japonica cultivar-group)|Rep: Os01g0656600 protein - Oryza sativa (japonica cultivar-group)	LOC_Os01g46810.1	1	27033006	cDNA viral A-type inclusion protein repeat containing protein, expressed	AT5G41790	CIP1 (COP1-INTERACTIVE PROTEIN 1)
Os.41771.1.S1_at	Cluster: S-receptor kinase PK3-like; n=2; Oryza sativa (japonica cultivar-group)|Rep: S-receptor kinase PK3-like - Oryza sativa (japonica cultivar-group)	LOC_Os01g47900.1	1	27746932	cDNA S-locus-like receptor protein kinase, putative, expressed	AT1G34300	lectin protein kinase family protein
Os.15379.1.S1_a_at	Cluster: Os01g0674100 protein; n=2; Oryza sativa (japonica cultivar-group)|Rep: Os01g0674100 protein - Oryza sativa (japonica cultivar-group)	LOC_Os01g48330.1	1	28029324	cDNA ATP binding protein, putative, expressed	AT3G58640	protein kinase family protein
Os.22710.1.S1_a_at	Cluster: Os01g0681200 protein; n=2; Oryza sativa (japonica cultivar-group)|Rep: Os01g0681200 protein - Oryza sativa (japonica cultivar-group)	LOC_Os01g48910.1	1	28394007	cDNA ACS-like protein, putative, expressed	AT4G23850	long-chain-fatty-acid--CoA ligase / long-chain acyl-CoA synthetase
Os.22710.2.S1_x_at	Cluster: Os01g0681200 protein; n=2; Oryza sativa (japonica cultivar-group)|Rep: Os01g0681200 protein - Oryza sativa (japonica cultivar-group)	LOC_Os01g48910.1	1	28394007	cDNA ACS-like protein, putative, expressed	AT4G23850	long-chain-fatty-acid--CoA ligase / long-chain acyl-CoA synthetase
Os.12738.1.S1_a_at	Cluster: NADH dependent Glutamate Synthase precursor; n=3; BEP clade|Rep: NADH dependent Glutamate Synthase precursor - Oryza sativa (Rice)	LOC_Os01g48960.1	1	28429778	cDNA glutamate synthase, chloroplast precursor, putative, expressed	AT5G53460	GLT1 (NADH-dependent glutamate synthase 1 gene)
Os.12736.1.S1_x_at	Cluster: Lysine decarboxylase-like; n=1; Oryza sativa (japonica cultivar-group)|Rep: Lysine decarboxylase-like - Oryza sativa (japonica	LOC_Os01g51210.1	1	29766729	cDNA lysine decarboxylase-like protein, putative, expressed	AT5G11950	Identical to Lysine decarboxylase-like protein At5g11950 [Arabidopsis Thaliana] (GB:Q84MC2;GB:Q570P8;GB:Q9LYH8); similar to
Os.1592.1.S1_at	Cluster: Vacuolar ATP synthase subunit B isoform 2; n=3; Magnoliophyta|Rep: Vacuolar ATP synthase subunit B isoform 2 - Hordeum vulgare (Barley)	LOC_Os01g51380.2	1	29863537	cDNA vacuolar ATP synthase subunit B isoform 1, putative, expressed	AT4G38510	(VACUOLAR ATP SYNTHASE SUBUNIT B2); hydrogen ion transporting ATP synthase, rotational mechanism
Os.40181.2.S1_s_at	Cluster: Putative rab7 protein; n=1; Oryza sativa (japonica cultivar-group)|Rep: Putative rab7 protein - Oryza sativa (japonica cultivar-group)	LOC_Os01g51700.1	1	30061949	cDNA ras-related protein Rab7, putative, expressed	AT4G09720	AtRABG3a; GTP binding
Os.28903.1.S1_at	Cluster: Putative aminotransferase; n=1; Oryza sativa (japonica cultivar-group)|Rep: Putative aminotransferase - Oryza sativa (japonica cultivar-group)	LOC_Os01g52900.1	1	30742662	cDNA expressed protein	AT2G29210	splicing factor PWI domain-containing protein
Os.5547.1.S1_s_at	Rep: Hexokinase-6 - Oryza sativa (Rice)	LOC_Os01g53930.1	1	31340849	cDNA hexokinase-1, putative, expressed	AT4G29130	ATHXK1 (GLUCOSE INSENSITIVE 2); ATP binding / hexokinase
Os.42069.1.S1_x_at	Cluster: Putative dynein light chain; n=2; Oryza sativa|Rep: Putative dynein light chain - Oryza sativa (japonica cultivar-group)	LOC_Os01g55510.1	1	32308779	cDNA dynein light chain LC6, flagellar outer arm, putative, expressed	AT1G52250	dynein light chain type 1 family protein
Os.9.1.S1_s_at	Cluster: Aspartate aminotransferase, cytoplasmic; n=3; Magnoliophyta|Rep: Aspartate aminotransferase, cytoplasmic - Oryza sativa (Rice)	LOC_Os01g55540.1	1	32330538	cDNA aspartate aminotransferase, cytoplasmic, putative, expressed	AT5G11520	ASP3 (ASPARTATE AMINOTRANSFERASE 3)
Os.26282.1.S1_at	Cluster: Hypothetical protein P0665A11.26; n=1; Oryza sativa (japonica cultivar-group)|Rep: Hypothetical protein P0665A11.26 - Oryza sativa (japonica	LOC_Os01g56450.1	1	32862760	cDNA expressed protein	AT1G80120	similar to unknown protein [Arabidopsis thaliana] (TAIR:AT3G15810.1); similar to Os01g0771000 [Oryza sativa (japonica
OsAffx.11634.2.S1_x_at	Cluster: Pentatricopeptide, putative, expressed; n=1; Oryza sativa (japonica cultivar-group)|Rep: Pentatricopeptide, putative, expressed - Oryza sativa	LOC_Os01g57294.1	1	33442053	cDNA hypothetical protein	AT2G33760	pentatricopeptide (PPR) repeat-containing protein
Os.28433.5.S1_x_at	Cluster: Os01g0795200 protein; n=2; Oryza sativa (japonica cultivar-group)|Rep: Os01g0795200 protein - Oryza sativa (japonica cultivar-group)	LOC_Os01g58290.1	1	34018621	cDNA cucumisin precursor, putative, expressed	AT1G32940	subtilase family protein
Os.37330.1.S1_at	Cluster: Probable auxin efflux carrier component 5; n=2; Oryza sativa|Rep: Probable auxin efflux carrier component 5 - Oryza sativa (Rice)	LOC_Os01g58860.1	1	34333308	cDNA auxin efflux carrier component 5, putative, expressed	AT1G73590	PIN1 (PIN-FORMED 1); transporter
Os.19331.1.S1_at	Cluster: Putative nodulin MtN21; n=2; Oryza sativa (japonica cultivar-group)|Rep: Putative nodulin MtN21 - Oryza sativa (japonica cultivar-group)	LOC_Os01g58910.1	1	34372274	cDNA nodulin-like protein, putative, expressed	AT5G07050	nodulin MtN21 family protein
Os.18744.1.S1_at	Cluster: Putative light repressible receptor protein kinase; n=1; Oryza sativa (japonica cultivar-group)|Rep: Putative light repressible receptor protein kinase	LOC_Os01g59570.1	1	34781288	cDNA senescence-induced receptor-like serine/threonine-protein kinase precursor, putative, expressed	AT1G49100	leucine-rich repeat protein kinase, putative
OsAffx.985.1.S1_x_at	Cluster: Os01g0810900 protein; n=1; Oryza sativa (japonica cultivar-group)|Rep: Os01g0810900 protein - Oryza sativa (japonica cultivar-group)	LOC_Os01g59580.1	1	34792859	cDNA retrotransposon protein, putative, unclassified	AT1G51870	protein kinase family protein
Os.51558.2.S1_at	Cluster: Os01g0813800 protein; n=2; Oryza sativa (japonica cultivar-group)|Rep: Os01g0813800 protein - Oryza sativa (japonica cultivar-group)	LOC_Os01g59840.1	1	34937904	cDNA cyanogenic beta-glucosidase precursor, putative, expressed	AT1G02850	glycosyl hydrolase family 1 protein
Os.51558.1.S1_x_at	Cluster: Putative beta-glucosidase; n=1; Oryza sativa (japonica cultivar-group)|Rep: Putative beta-glucosidase - Oryza sativa (japonica	LOC_Os01g59840.1	1	34937904	cDNA cyanogenic beta-glucosidase precursor, putative, expressed	AT1G02850	glycosyl hydrolase family 1 protein
Os.4899.1.S1_a_at	Rep: Hypothetical protein - Ustilago maydis (Smut fungus)	LOC_Os01g60190.2	1	35131133	cDNA 2,3-bisphosphoglycerate-independent phosphoglycerate mutase, putative, expressed	AT3G08590	2,3-biphosphoglycerate-independent phosphoglycerate mutase, putative / phosphoglyceromutase, putative	up in heat and salt in ath
Os.52345.1.S1_at	Cluster: Os01g0818700 protein; n=1; Oryza sativa (japonica cultivar-group)|Rep: Os01g0818700 protein - Oryza sativa (japonica cultivar-group)	LOC_Os01g60280.1	1	35206298	cDNA ATP binding protein, putative, expressed	AT5G01950	ATP binding / kinase/ protein serine/threonine kinase
Os.36162.1.S1_s_at	Cluster: Os01g0825800 protein; n=3; Oryza sativa (japonica cultivar-group)|Rep: Os01g0825800 protein - Oryza sativa (japonica cultivar-group)	LOC_Os01g61044.1	1	35654013	cDNA amino acid-polyamine transporter, putative, expressed	AT3G56200	amino acid transporter family protein
OsAffx.21770.1.S1_at	Cluster: Bet v I allergen-like; n=1; Oryza sativa (japonica cultivar-group)|Rep: Bet v I allergen-like - Oryza sativa (japonica cultivar-group)	LOC_Os01g61210.1	1	35747882	cDNA cyclase/dehydrase family protein, putative, expressed	AT2G38310	similar to unknown protein [Arabidopsis thaliana] (TAIR:AT5G05440.1); similar to hypothetical protein [Nicotiana tabacum]
Os.30296.2.S1_at	Cluster: Os01g0831900 protein; n=2; Oryza sativa (japonica cultivar-group)|Rep: Os01g0831900 protein - Oryza sativa (japonica cultivar-group)	LOC_Os01g61510.1	1	35915226	cDNA ammonium transporter 2, putative, expressed	AT2G38290	ATAMT2 (AMMONIUM TRANSPORTER 2); ammonium transporter
Os.33896.1.S1_x_at	Cluster: Hypothetical protein P0005H10.2-1; n=1; Oryza sativa (japonica cultivar-group)|Rep: Hypothetical protein P0005H10.2-1 - Oryza sativa (japonica	LOC_Os01g62790.1	1	36686558	cDNA nucleic acid binding protein, putative, expressed	AT2G39740	similar to unknown protein [Arabidopsis thaliana] (TAIR:AT3G45750.1); similar to Os01g0846500 [Oryza sativa (japonica
Os.2623.1.S1_at	Cluster: Alpha-glucan phosphorylase, H isozyme; n=4; BEP clade|Rep: Alpha-glucan phosphorylase, H isozyme - Triticum aestivum (Wheat)	LOC_Os01g63270.1	1	37003327	cDNA alpha-glucan phosphorylase, H isozyme, putative, expressed	AT3G46970	ATPHS2/PHS2 (ALPHA-GLUCAN PHOSPHORYLASE 2); phosphorylase/ transferase, transferring glycosyl groups
OsAffx.11734.1.S1_at	Cluster: Putative aspartic proteinase nepenthesin I; n=1; Oryza sativa (japonica cultivar-group)|Rep: Putative aspartic proteinase nepenthesin I - Oryza	LOC_Os01g64840.1	1	37968421	cDNA aspartic proteinase nepenthesin-1 precursor, putative, expressed	AT2G03200	aspartyl protease family protein
OsAffx.9518.1.S1_at	Cluster: OSJNBb0008G24.13 protein; n=1; Oryza sativa (japonica cultivar-group)|Rep: OSJNBb0008G24.13 protein - Oryza sativa (japonica cultivar-group)	LOC_Os01g65120.1	1	38127805	cDNA POT family protein	AT1G72120	proton-dependent oligopeptide transport (POT) family protein
Os.8999.3.S1_x_at	Cluster: Fructose-bisphosphate aldolase cytoplasmic isozyme; n=8; Poaceae|Rep: Fructose-bisphosphate aldolase cytoplasmic isozyme - Oryza sativa (Rice)	LOC_Os01g67860.1	1	39762558	cDNA fructose-bisphosphate aldolase cytoplasmic isozyme, putative, expressed	AT2G36460	fructose-bisphosphate aldolase, putative
Os.11975.2.A1_at	Cluster: Leucine zipper factor-like; n=1; Oryza sativa (japonica cultivar-group)|Rep: Leucine zipper factor-like - Oryza sativa (japonica cultivar-group)	LOC_Os01g68310.1	1	40014161	cDNA expressed protein	AT1G07840	leucine zipper factor-related
Os.1385.2.S1_x_at	Cluster: Putative endo-1,3-beta-glucanase; n=2; Oryza sativa (japonica cultivar-group)|Rep: Putative endo-1,3-beta-glucanase - Oryza sativa (japonica	LOC_Os01g71380.1	1	41692009	cDNA glucan endo-1,3-beta-glucosidase GII precursor, putative, expressed	AT3G57260	BGL2 (PATHOGENESIS-RELATED PROTEIN 2); glucan 1,3-beta-glucosidase/ hydrolase, hydrolyzing O-glycosyl
OsAffx.21878.2.S1_at	Cluster: P0660F12.16 protein; n=2; Oryza sativa (japonica cultivar-group)|Rep: P0660F12.16 protein - Oryza sativa (japonica cultivar-group)	LOC_Os01g71640.1	1	41851360	cDNA conserved hypothetical protein	AT4G13340	leucine-rich repeat family protein / extensin family protein
OsAffx.21878.2.S1_x_at	Cluster: P0660F12.16 protein; n=2; Oryza sativa (japonica cultivar-group)|Rep: P0660F12.16 protein - Oryza sativa (japonica cultivar-group)	LOC_Os01g71640.1	1	41851360	cDNA conserved hypothetical protein	AT4G13340	leucine-rich repeat family protein / extensin family protein
Os.12952.1.S1_at	Cluster: Putative endo-1,3-beta-glucanase; n=1; Oryza sativa (japonica cultivar-group)|Rep: Putative endo-1,3-beta-glucanase - Oryza sativa (japonica	LOC_Os01g71860.1	1	41956151	cDNA glycosyl hydrolases family 17 protein, expressed	AT3G57260	BGL2 (PATHOGENESIS-RELATED PROTEIN 2); glucan 1,3-beta-glucosidase/ hydrolase, hydrolyzing O-glycosyl
Os.12279.2.S1_a_at	Cluster: Os01g0948600 protein; n=1; Oryza sativa (japonica cultivar-group)|Rep: Os01g0948600 protein - Oryza sativa (japonica cultivar-group)	LOC_Os01g72009.1	1	42056465	cDN A expressed protein	AT5G04080	similar to unknown protein [Oryza sativa (japonica cultivar-group)] (GB:BAD87214.1)
Os.22580.1.S1_s_at	Cluster: Putative bundle sheath cell specific protein 1; n=1; Oryza sativa (japonica cultivar-group)|Rep: Putative bundle sheath cell	LOC_Os01g73250.1	1	42787403	cDNA bundle sheath cell specific protein 1, putative, expressed	AT1G16610	SR45 (arginine/serine-rich 45); RNA binding
OsAffx.11838.1.S1_x_at	Cluster: Putative bundle sheath cell specific protein 1; n=1; Oryza sativa (japonica cultivar-group)|Rep: Putative bundle sheath cell	LOC_Os01g73250.1	1	42787403	cDNA bundle sheath cell specific protein 1, putative, expressed	AT1G16610	SR45 (arginine/serine-rich 45); RNA binding
Os.14890.1.S1_at	Cluster: Putative 26S proteasome regulatory subunit S2; n=1; Oryza sativa (japonica cultivar-group)|Rep: Putative 26S proteasome regulatory subunit S2 - Oryza	LOC_Os02g05340.1	2	2563635	cDNA 26S proteasome regulatory subunit rpn1, putative, expressed	AT2G20580	AtRPN1a/RPN1A (26S proteasome regulatory subunit S2 1A); binding
Os.8872.1.S1_at	Cluster: Hypothetical protein B1103G11.31; n=1; Oryza sativa (japonica cultivar-group)|Rep: Hypothetical protein B1103G11.31 - Oryza sativa (japonica	LOC_Os02g06480.1	2	3233932	cDNA protein SCO1, mitochondrial precursor, putative, expressed	AT3G08950	electron transport SCO1/SenC family protein
Os.57430.1.S1_at	Cluster: Protein kinase-like protein; n=1; Oryza sativa (japonica cultivar-group)|Rep: Protein kinase-like protein - Oryza sativa (japonica cultivar-group)	LOC_Os02g08530.1	2	4607650	cDNA phytosulfokine receptor precursor, putative, expressed	AT2G25220	protein kinase family protein
Os.7758.1.S1_at	Cluster: Zinc finger protein F35; n=3; Oryza sativa (japonica cultivar-group)|Rep: Zinc finger protein F35 - Oryza sativa (japonica cultivar-group)	LOC_Os02g10480.2	2	5505016	cDNA GTPase activating protein, putative, expressed	AT4G21160	ZAC (ARF-GAP DOMAIN 12); ARF GTPase activator
Os.50238.1.S1_x_at	Cluster: Putative subtilisin-like proteinase AIR3; n=2; Oryza sativa (japonica cultivar-group)|Rep: Putative subtilisin-like proteinase AIR3 - Oryza sativa	LOC_Os02g10520.1	2	5536941	cDNA subtilisin-like protease precursor, putative, expressed	AT2G04160	AIR3 (Auxin-Induced in Root cultures 3); subtilase
Os.54067.1.S1_at	Cluster: Os02g0231600 protein; n=1; Oryza sativa (japonica cultivar-group)|Rep: Os02g0231600 protein - Oryza sativa (japonica cultivar-group)	LOC_Os02g13770.1	2	7431305	cDNA transposon protein, putative, CACTA, En/Spm sub-class, expressed	AT5G41980	similar to unknown protein [Arabidopsis thaliana] (TAIR:AT1G43722.1); similar to Transposase, IS4 [Medicago truncatula]
Os.11467.1.S1_at	Cluster: Os02g0232400 protein; n=2; Oryza sativa (japonica cultivar-group)|Rep: Os02g0232400 protein - Oryza sativa (japonica cultivar-group)	LOC_Os02g13840.1	2	7491165	cDNA citrate synthase, glyoxysomal precursor, putative, expressed	AT2G42790	CSY3 (CITRATE SYNTHASE 3); citrate (SI)-synthase
Os.2450.3.S1_x_at	Cluster: Phosphoenolpyruvate carboxylase 1; n=11; Magnoliophyta|Rep: Phosphoenolpyruvate carboxylase 1 - Sorghum bicolor (Sorghum) (Sorghum vulgare)	LOC_Os02g14770.2	2	8184212	cDNA phosphoenolpyruvate carboxylase 1, putative, expressed	AT3G14940	ATPPC3 (PHOSPHOENOLPYRUVATE CARBOXYLASE 3); phosphoenolpyruvate carboxylase
Os.2450.1.S1_a_at	Cluster: Phosphoenolpyruvate carboxylase 1; n=11; Magnoliophyta|Rep: Phosphoenolpyruvate carboxylase 1 - Sorghum bicolor (Sorghum) (Sorghum vulgare)	LOC_Os02g14770.2	2	8184212	cDNA phosphoenolpyruvate carboxylase 1, putative, expressed	AT3G14940	ATPPC3 (PHOSPHOENOLPYRUVATE CARBOXYLASE 3); phosphoenolpyruvate carboxylase
OsAffx.24297.1.S1_at	Cluster: Putative Xet3 protein; n=1; Oryza sativa (japonica cultivar-group)|Rep: Putative Xet3 protein - Oryza sativa (japonica cultivar-group)	LOC_Os02g17900.1	2	10363977	cDNA xyloglucan endotransglucosylase/hydrolase protein 26 precursor, putative, expressed	AT4G28850	xyloglucan:xyloglucosyl transferase, putative / xyloglucan endotransglycosylase, putative /
OsAffx.24308.1.S1_s_at	Cluster: Os02g0286900 protein; n=2; Oryza sativa (japonica cultivar-group)|Rep: Os02g0286900 protein - Oryza sativa (japonica cultivar-group)	LOC_Os02g18540.1	2	10803652	cDNA PGPS/D12, putative, expressed	AT1G14870	similar to unknown protein [Arabidopsis thaliana] (TAIR:AT5G35525.1); similar to Os02g0579800 [Oryza sativa (japonica
OsAffx.24474.1.S1_at		LOC_Os02g28360.1	2	16756526	cDNA hypothetical protein
OsAffx.2791.1.S1_at	Cluster: Hypothetical protein P0040H05.30; n=1; Oryza sativa (japonica cultivar-group)|Rep: Hypothetical protein P0040H05.30 - Oryza sativa (japonica cultivar-g	LOC_Os02g29310.1	2	17409856	cDNA hypothetical protein
Os.36104.1.S1_at	Cluster: Glycerophosphoryl diester phosphodisterase; n=3; Oryza sativa (japonica cultivar-group)|Rep: Glycerophosphoryl diester	LOC_Os02g31030.1	2	18531172	cDNA glycerophosphodiester phosphodiesterase, putative, expressed	AT3G02040	SRG3 (SENESCENCE-RELATED GENE 3); glycerophosphodiester phosphodiesterase
OsAffx.24581.1.S1_x_at	Cluster: Putative ACT domain-containing protein; n=1; Oryza sativa (japonica cultivar-group)|Rep: Putative ACT domain-containing protein - Oryza sativa	LOC_Os02g34990.1	2	20980055	cDNA amino acid binding protein, putative, expressed	AT1G76990	ACR3 (ACT Domain Repeat 3)
Os.53355.1.S1_s_at	Cluster: Putative ACT domain-containing protein; n=1; Oryza sativa (japonica cultivar-group)|Rep: Putative ACT domain-containing protein - Oryza sativa	LOC_Os02g34990.1	2	20980055	cDNA amino acid binding protein, putative, expressed	AT1G76990	ACR3 (ACT Domain Repeat 3)
Os.22928.1.S1_x_at	Cluster: Putative RCH2 protein; n=1; Oryza sativa (japonica cultivar-group)|Rep: Putative RCH2 protein - Oryza sativa (japonica cultivar-group)	LOC_Os02g37040.1	2	22368547	cDNA peptide transporter PTR2, putative, expressed	AT3G21670	nitrate transporter (NTP3)
Os.22928.2.S1_at	Cluster: Putative RCH2 protein; n=1; Oryza sativa (japonica cultivar-group)|Rep: Putative RCH2 protein - Oryza sativa (japonica cultivar-group)	LOC_Os02g37040.1	2	22368547	cDNA peptide transporter PTR2, putative, expressed	AT3G21670	nitrate transporter (NTP3)
OsAffx.12386.1.S1_at	Cluster: Os02g0587300 protein; n=2; Oryza sativa (japonica cultivar-group)|Rep: Os02g0587300 protein - Oryza sativa (japonica cultivar-group)	LOC_Os02g37500.1	2	22630192	cDNA expressed protein	AT2G05530	glycine-rich protein
OsAffx.2896.1.S1_at	Cluster: Hypothetical protein OSJNBb0056I22.47; n=1; Oryza sativa (japonica cultivar-group)|Rep: Hypothetical protein OSJNBb0056I22.47 - Oryza sativa (japonica	LOC_Os02g37520.1	2	22639047	cDNA RNA-binding protein FUS, putative	AT2G05530	glycine-rich protein
Os.57475.1.S1_x_at	Cluster: Glyceraldehyde-3-phosphate dehydrogenase, cytosolic 3; n=10; commelinids|Rep: Glyceraldehyde-3-phosphate dehydrogenase, cytosolic 3 -	LOC_Os02g38920.1	2	23521248	cDNA glyceraldehyde-3-phosphate dehydrogenase, cytosolic 3, putative, expressed	AT1G13440	GAPC-2; glyceraldehyde-3-phosphate dehydrogenase
Os.1433.1.S1_at	Cluster: Hypothetical protein OJ1792_D02.18; n=1; Oryza sativa (japonica cultivar-group)|Rep: Hypothetical protein OJ1792_D02.18 - Oryza sativa (japonica	LOC_Os02g40340.2	2	24429328	cDNA expressed protein	AT1G68725	AGP19/ATAGP19 (ARABINOGALACTAN-PROTEIN 19)
OsAffx.24669.1.S1_at	Cluster: Os02g0625100 protein; n=1; Oryza sativa (japonica cultivar-group)|Rep: Os02g0625100 protein - Oryza sativa (japonica cultivar-group)	LOC_Os02g41560.1	2	24917999	cDNA CRR4, putative	AT5G15300	pentatricopeptide (PPR) repeat-containing protein
OsAffx.26230.2.S1_x_at	Cluster: Os02g0637000 protein; n=2; Oryza sativa|Rep: Os02g0637000 protein - Oryza sativa (japonica cultivar-group)	LOC_Os02g42450.1	2	25533589	cDNA ripening-related protein 2 precursor, putative, expressed	AT5G01280	similar to proline-rich family protein [Arabidopsis thaliana] (TAIR:AT3G09000.1); similar to Os01g0141900 [Oryza
OsAffx.26230.2.S1_at	Cluster: Os02g0637000 protein; n=2; Oryza sativa|Rep: Os02g0637000 protein - Oryza sativa (japonica cultivar-group)	LOC_Os02g42450.1	2	25533589	cDNA ripening-related protein 2 precursor, putative, expressed	AT5G01280	similar to proline-rich family protein [Arabidopsis thaliana] (TAIR:AT3G09000.1); similar to Os01g0141900 [Oryza
Os.53236.1.S1_at	Cluster: Putative zinc finger protein; n=1; Oryza sativa (japonica cultivar-group)|Rep: Putative zinc finger protein - Oryza sativa (japonica cultivar-group)	LOC_Os02g43170.1	2	26021916	cDNA salt tolerance-like protein, putative, expressed	AT1G75540	zinc finger (B-box type) family protein
Os.5542.1.S1_at	Cluster: Putative cytochrome b5; n=1; Oryza sativa (japonica cultivar-group)|Rep: Putative cytochrome b5 - Oryza sativa (japonica cultivar-group)	LOC_Os02g43360.1	2	26158352	cDNA cytochrome b5, putative, expressed	AT5G53560	ATB5-A (Cytochrome b5 A)
OsAffx.12493.1.S1_at	Cluster: Hypothetical protein P0461B08.15; n=1; Oryza sativa (japonica cultivar-group)|Rep: Hypothetical protein P0461B08.15 - Oryza sativa (japonica cultivar-g	LOC_Os02g44560.1	2	27003151	cDNA C2 domain containing protein	AT3G55470	C2 domain-containing protein
OsAffx.24724.1.S1_x_at	Cluster: Protein kinase-like; n=1; Oryza sativa (japonica cultivar-group)|Rep: Protein kinase-like - Oryza sativa (japonica cultivar-group)	LOC_Os02g44599.1	2	27022549	cDNA expressed protein	AT2G45910	protein kinase family protein / U-box domain-containing protein
OsAffx.2974.1.S1_s_at	Cluster: Os02g0684100 protein; n=2; Oryza sativa (japonica cultivar-group)|Rep: Os02g0684100 protein - Oryza sativa (japonica cultivar-group)	LOC_Os02g45890.1	2	27962975	cDNA flavonol 4-sulfotransferase, putative, expressed	AT2G03770	sulfotransferase family protein
OsAffx.12526.1.S1_at	Cluster: Os02g0694100 protein; n=2; Oryza sativa (japonica cultivar-group)|Rep: Os02g0694100 protein - Oryza sativa (japonica cultivar-group)	LOC_Os02g46690.1	2	28508299	cDNA F-box domain containing protein, expressed	AT1G06630	F-box family protein
Os.24061.1.A1_at	Cluster: Putative ubiquitin conjugating enzyme 11; n=1; Oryza sativa (japonica cultivar-group)|Rep: Putative ubiquitin conjugating enzyme 11 - Oryza sativa	LOC_Os02g48910.1	2	29914469	cDNA ubiquitin-conjugating enzyme E2-17 kDa 11, putative, expressed	AT3G08690	UBC11 (ubiquitin-conjugating enzyme 11); ubiquitin-protein ligase
Os.10143.1.S1_at	Cluster: Pyruvate dehydrogenase E1 alpha subunit; n=2; Poaceae|Rep: Pyruvate dehydrogenase E1 alpha subunit - Zea mays (Maize)	LOC_Os02g50620.1	2	30917073	cDNA pyruvate dehydrogenase E1 component alpha subunit, mitochondrial precursor, putative, expressed	AT1G59900	AT-E1 ALPHA (pyruvate dehydrogenase complex E1 alpha subunit); pyruvate dehydrogenase (acetyl-transferring)
Os.11915.1.S1_at	Cluster: Putative annexin P35; n=1; Oryza sativa (japonica cultivar-group)|Rep: Putative annexin P35 - Oryza sativa (japonica cultivar-group)	LOC_Os02g51750.1	2	31694634	cDNA annexin-like protein RJ4, putative, expressed	AT5G10230	ANN7 (ANN7, ANNEXIN ARABIDOPSIS 7); calcium ion binding / calcium-dependent phospholipid binding
Os.51956.1.S1_at	Cluster: Lipase class 3-like; n=1; Oryza sativa (japonica cultivar-group)|Rep: Lipase class 3-like - Oryza sativa (japonica cultivar-group)	LOC_Os02g52830.1	2	32298113	cDNA triacylglycerol lipase, putative, expressed	AT5G67050	lipase class 3 family protein
Os.53570.1.S1_at	Cluster: Putative nodulin MtN21; n=1; Oryza sativa (japonica cultivar-group)|Rep: Putative nodulin MtN21 - Oryza sativa (japonica cultivar-group)	LOC_Os02g52930.1	2	32356142	cDNA nodulin protein, putative, expressed	AT1G21890	nodulin MtN21 family protein
OsAffx.3069.1.S1_at	Cluster: Hypothetical protein OJ1715_H01.38; n=1; Oryza sativa (japonica cultivar-group)|Rep: Hypothetical protein OJ1715_H01.38 - Oryza sativa (japonica cultiv	LOC_Os02g54450.1	2	33349248	cDNA hypro1, putative	AT5G57500	transferase, transferring glycosyl groups
Os.18565.1.S1_at	Cluster: RING-H2 zinc finger protein-like; n=1; Oryza sativa (japonica cultivar-group)|Rep: RING-H2 zinc finger protein-like - Oryza sativa (japonica	LOC_Os02g55480.1	2	33969953	cDNA protein binding protein, putative, expressed	AT2G15580	zinc finger (C3HC4-type RING finger) family protein
Os.7287.1.S1_x_at	Cluster: Os02g0801300 protein; n=1; Oryza sativa (japonica cultivar-group)|Rep: Os02g0801300 protein - Oryza sativa (japonica cultivar-group)	LOC_Os02g55770.4	2	34149733	cDNA expressed protein	AT2G20360	catalytic/ coenzyme binding
Os.10342.1.S1_s_at	Cluster: Putative NADH-ubiquinone oxireductase; n=1; Arabidopsis thaliana|Rep: Putative NADH-ubiquinone oxireductase - Arabidopsis thaliana (Mouse-ear cress)	LOC_Os02g57180.1	2	35007697	cDNA NADH-ubiquinone oxidoreductase 39 kDa subunit, mitochondrial precursor, putative, expressed	AT2G20360	catalytic/ coenzyme binding
Os.18187.1.S1_at	Cluster: Os04g0137500 protein; n=1; Oryza sativa (japonica cultivar-group)|Rep: Os04g0137500 protein - Oryza sativa (japonica cultivar-group)	LOC_Os02g57854.1	2	35421683	cDN A vacuolar ATP synthase subunit F, putative, expressed	AT4G02620	(VACUOLAR ATPASE SUBUNIT F); hydrogen ion transporting ATP synthase, rotational mechanism / hydrogen ion transporting ATPase, rot
Os.49527.1.S1_at	Cluster: EST AU070346(S12172) corresponds to a region of the predicted gene; n=1; Oryza sativa (japonica cultivar-group)|Rep: EST AU070346(S12172)	LOC_Os03g03790.1	3	1684394	cDNA acyl-activating enzyme 11, putative, expressed	AT1G65890	acyl-activating enzyme 12 (AAE12)
Os.10652.1.S1_at	Cluster: Proteinase inhibitor; n=2; Oryza sativa|Rep: Proteinase inhibitor - Oryza sativa (Rice)	LOC_Os03g03810.1	3	1692917	cDNA flower-specific gamma-thionin precursor, putative, expressed	AT2G02100	LCR69/PDF2.2 (Low-molecular-weight cysteine-rich 69); protease inhibitor
OsAffx.3126.1.S1_at	Cluster: Putative cytochrome P450; n=1; Oryza sativa (japonica cultivar-group)|Rep: Putative cytochrome P450 - Oryza sativa (japonica cultivar-group)	LOC_Os03g04190.1	3	1901007	cDNA cytochrome P450 78A3, putative	AT3G61880	CYP78A9 (CYTOCHROME P450 78A9); oxygen binding
Os.7192.1.S1_at	Cluster: Aconitate hydratase, cytoplasmic, putative, expressed; n=5; Poaceae|Rep: Aconitate hydratase, cytoplasmic, putative, expressed - Oryza	LOC_Os03g04410.1	3	2012682	cDNA aconitate hydratase, cytoplasmic, putative, expressed	AT2G05710	aconitate hydratase, cytoplasmic, putative / citrate hydro-lyase/aconitase, putative
OsAffx.3129.1.S1_x_at	Rep: Expressed protein - Oryza sativa (japonica cultivar-group)	LOC_Os03g04470.1	3	2052529	cDNA expressed protein	AT4G35870	similar to early-responsive to dehydration protein-related / ERD protein-related [Arabidopsis thaliana]
Os.5086.1.S1_at	Cluster: Phosphate transporter 2; n=2; Oryza sativa (japonica cultivar-group)|Rep: Phosphate transporter 2 - Oryza sativa (japonica cultivar-group)	LOC_Os03g05640.1	3	2796478	cDNA inorganic phosphate transporter 1-7, putative, expressed	AT2G38940	ATPT2 (PHOSPHATE TRANSPORTER 2); carbohydrate transporter/ phosphate transporter/ sugar porter
Os.17960.1.S1_at	Cluster: Alanine-glyoxylate aminotransferase 2, mitochondrial, putative, expressed; n=1; Oryza sativa (japonica cultivar-group)|Rep: Alanine-glyoxylate	LOC_Os03g07570.1	3	3833415	cDNA alanine--glyoxylate aminotransferase 2 homolog 2, mitochondrial precursor, putative, expressed	AT4G39660	AGT2 (ALANINE:GLYOXYLATE AMINOTRANSFERASE 2); alanine-glyoxylate transaminase
OsAffx.12767.1.S1_at	Cluster: Hypothetical protein; n=1; Oryza sativa (japonica cultivar-group)|Rep: Hypothetical protein - Oryza sativa (japonica cultivar-group)	LOC_Os03g07610.1	3	3851687	cDNA conserved hypothetical protein	AT5G47550	cysteine protease inhibitor, putative / cystatin, putative
OsAffx.12783.1.S1_at	Cluster: Alanine aminotransferase 2, putative, expressed; n=2; Oryza sativa|Rep: Alanine aminotransferase 2, putative, expressed - Oryza sativa	LOC_Os03g08530.1	3	4368503	cDNA alanine aminotransferase 2, putative, expressed	AT1G72330	ALAAT2 (ALANINE AMINOTRANSFERASE 2); alanine transaminase
Os.11584.2.S1_x_at	Cluster: Putative alcohol dehydrogenase; n=1; Oryza sativa (japonica cultivar-group)|Rep: Putative alcohol dehydrogenase - Oryza sativa (japonica cultivar-group	LOC_Os03g08999.1	3	4659082	cDNA alcohol dehydrogenase 1, putative, expressed	AT5G42250	alcohol dehydrogenase, putative
OsAffx.3180.1.S1_at	Cluster: Putative sulfate transporter; n=1; Oryza sativa (japonica cultivar-group)|Rep: Putative sulfate transporter - Oryza sativa (japonica cultivar-group)	LOC_Os03g09940.1	3	4938565	cDNA low affinity sulphate transporter 3, putative, expressed	AT5G10180	AST68 (Sulfate transporter 2.1)
Os.19822.1.S1_at	Cluster: Putative sulphate transporter; n=2; Oryza sativa|Rep: Putative sulphate transporter - Oryza sativa (Rice)	LOC_Os03g09970.2	3	4963694	cDNA sulfate transporter 1.2, putative, expressed	AT1G78000	SULTR1;2 (SULFATE TRANSPORTER 1;2); sulfate transporter
Os.4727.1.S1_at	Cluster: Superoxide dismutase 2, putative, expressed; n=3; Oryza sativa (japonica cultivar-group)|Rep: Superoxide dismutase 2, putative,	LOC_Os03g11960.1	3	6254501	cDNA superoxide dismutase 2, putative, expressed	AT5G18100	CSD3 (COPPER/ZINC SUPEROXIDE DISMUTASE 3); copper, zinc superoxide dismutase
Os.10150.1.S1_at	Cluster: Branched-chain-amino-acid aminotransferase 5, chloroplast, putative, expressed; n=4; Oryza sativa (japonica cultivar-group)|Rep: Branched-chain-amino-a	LOC_Os03g12890.2	3	6927108	cDNA branched-chain-amino-acid aminotransferase, putative, expressed	AT5G65780	ATBCAT-5; branched-chain-amino-acid transaminase/ catalytic
Os.10756.1.S1_at	Rep: Enolase 2 - Zea mays (Maize)	LOC_Os03g14450.1	3	7831876	cDNA enolase 2, putative, expressed	AT2G36530	LOS2 (Low expression of osmotically responsive genes 1); phosphopyruvate hydratase
Os.11327.1.S1_at	Cluster: Asparagine synthetase, putative, expressed; n=1; Oryza sativa (japonica cultivar-group)|Rep: Asparagine synthetase, putative,	LOC_Os03g18130.1	3	10103435	cDNA asparagine synthetase, putative, expressed	AT5G65010	ASN2 (ASPARAGINE SYNTHETASE 2); asparagine synthase (glutamine-hydrolyzing)
Os.11313.1.S1_at	Cluster: Pathogen-related protein; n=2; Oryza sativa|Rep: Pathogen-related protein - Oryza sativa (Rice)	LOC_Os03g18850.1	3	10541262	cDNA pathogenesis-related protein 1, putative, expressed	AT2G40330	Bet v I allergen family protein
OsAffx.12933.1.S1_at	Cluster: Hypothetical protein; n=1; Oryza sativa (japonica cultivar-group)|Rep: Hypothetical protein - Oryza sativa (japonica cultivar-group)	LOC_Os03g19180.1	3	10730117	cDNA hypothetical protein	AT5G01280	similar to proline-rich family protein [Arabidopsis thaliana] (TAIR:AT3G09000.1); similar to Os01g0141900 [Oryza
OsAffx.12951.1.S1_at	Cluster: Hypothetical protein; n=1; Oryza sativa (japonica cultivar-group)|Rep: Hypothetical protein - Oryza sativa (japonica cultivar-group)	LOC_Os03g20540.1	3	11620533	cDNA hypothetical protein
Os.57381.1.S1_at	Cluster: AP2 domain containing protein, expressed; n=1; Oryza sativa (japonica cultivar-group)|Rep: AP2 domain containing protein, expressed - Oryza sativa	LOC_Os03g22170.1	3	12692162	cDNA ethylene-responsive factor-like protein 1, putative, expressed	AT3G16770	ATEBP/RAP2.3 (RELATED TO AP2 3); DNA binding / protein binding / transcription factor/ transcriptional activator
Os.12614.1.A1_at	Cluster: Os11g0227600 protein; n=1; Oryza sativa (japonica cultivar-group)|Rep: Os11g0227600 protein - Oryza sativa (japonica cultivar-group)	LOC_Os03g22990.1	3	13251612	cDNA retrotransposon protein, putative, SINE subclass, expressed
Os.2952.1.S1_x_at	Cluster: Putative pyrrolidone carboxyl peptidase; n=2; Oryza sativa|Rep: Putative pyrrolidone carboxyl peptidase - Oryza sativa (Rice)	LOC_Os03g25270.1	3	14410433	cDNA pyrrolidone-carboxylate peptidase, putative, expressed	AT1G56700	pyrrolidone-carboxylate peptidase family protein
Os.2961.1.S1_at	Cluster: Putative peroxidase; n=2; Oryza sativa|Rep: Putative peroxidase - Oryza sativa (Rice)	LOC_Os03g25340.1	3	14459349	cDNA peroxidase 47 precursor, putative, expressed	AT4G11290	peroxidase, putative
Os.23303.1.A1_at	Cluster: Putative cellulose synthase; n=2; Oryza sativa|Rep: Putative cellulose synthase - Oryza sativa (Rice)	LOC_Os03g26044.1	3	14909158	cDNA CSLA5 - cellulose synthase-like family A; mannan synthase, expressed	AT5G03760	ATCSLA09 (RESISTANT TO AGROBACTERIUM TRANSFORMATION 4); transferase, transferring glycosyl groups
OsAffx.13147.1.S1_s_at	Cluster: Cytosolic pyruvate orthophosphate dikinase; n=4; Oryza sativa|Rep: Cytosolic pyruvate orthophosphate dikinase - Oryza sativa (indica	LOC_Os03g31750.1	3	18115029	cDNA pyruvate, phosphate dikinase, chloroplast precursor, putative, expressed	AT4G15530	PPDK (PYRUVATE ORTHOPHOSPHATE DIKINASE)
Os.12528.1.S1_x_at	Cluster: Cytosolic pyruvate orthophosphate dikinase; n=4; Oryza sativa|Rep: Cytosolic pyruvate orthophosphate dikinase - Oryza sativa (indica	LOC_Os03g31750.1	3	18115029	cDNA pyruvate, phosphate dikinase, chloroplast precursor, putative, expressed	AT4G15530	PPDK (PYRUVATE ORTHOPHOSPHATE DIKINASE)
OsAffx.3433.1.S1_x_at	Cluster: NB-ARC domain containing protein; n=2; Oryza sativa (japonica cultivar-group)|Rep: NB-ARC domain containing protein - Oryza sativa (japonica	LOC_Os03g38330.1	3	21223039	cDNA disease resistance RPP13-like protein 1, putative, expressed	AT3G14470	disease resistance protein (NBS-LRR class), putative
OsAffx.13338.1.S1_at	Cluster: Hypothetical protein OSJNBa0038E17.10; n=1; Oryza sativa (japonica cultivar-group)|Rep: Hypothetical protein OSJNBa0038E17.10 - Oryza sativa	LOC_Os03g44100.1	3	24737464	cDNA hydrolase-like protein, putative, expressed	AT1G30300	similar to phosphonate metabolism protein-related [Arabidopsis thaliana] (TAIR:AT4G03610.1); similar to Os03g0643200 [Oryza
OsAffx.13359.1.S1_at	Cluster: Hypothetical protein; n=1; Oryza sativa (japonica cultivar-group)|Rep: Hypothetical protein - Oryza sativa (japonica cultivar-group)	LOC_Os03g45250.1	3	25501318	cDNA cupin, RmlC-type, putative, expressed	AT5G39890	similar to unknown protein [Arabidopsis thaliana] (TAIR:AT5G15120.1); similar to unknown protein [Oryza sativa (japonica
OsAffx.10442.1.S1_at	Cluster: Putative heat shock protein; n=1; Oryza sativa (japonica cultivar-group)|Rep: Putative heat shock protein - Oryza sativa (japonica cultivar-group)	LOC_Os03g47670.1	3	26949908	cDNA ankyrin-like protein, putative	AT3G04710	ankyrin repeat family protein
Os.27770.3.A1_a_at	Cluster: Os03g0695500 protein; n=3; Oryza sativa (japonica cultivar-group)|Rep: Os03g0695500 protein - Oryza sativa (japonica cultivar-group)	LOC_Os03g48920.2	3	27803974	cDNA membrane protein, putative, expressed	AT1G54520	similar to unknown protein [Arabidopsis thaliana] (TAIR:AT5G57345.1); similar to unknown protein [Oryza sativa (japonica
Os.8052.1.S1_at	Cluster: Os03g0723700 protein; n=1; Oryza sativa (japonica cultivar-group)|Rep: Os03g0723700 protein - Oryza sativa (japonica cultivar-group)	LOC_Os03g51390.1	3	29353676	cDNA expressed protein	AT1G26150	protein kinase
Os.8987.1.S1_at	Cluster: Expressed protein; n=2; Oryza sativa (japonica cultivar-group)|Rep: Expressed protein - Oryza sativa (japonica cultivar-group)	LOC_Os03g51459.1	3	29400806	cDN A expressed protein	AT3G05570	similar to unknown protein [Arabidopsis thaliana] (TAIR:AT4G39235.1); similar to hypothetical protein [Oryza sativa (japonica
Os.53146.1.S1_at	Cluster: 1-aminocyclopropane-1-carboxylate synthase 1; n=2; Oryza sativa|Rep: 1-aminocyclopropane-1-carboxylate synthase 1 - Oryza	LOC_Os03g51740.1	3	29613488	cDNA 1-aminocyclopropane-1-carboxylate synthase 1, putative, expressed	AT4G37770	ACS8 (1-Amino-cyclopropane-1-carboxylate synthase 8)
Os.57457.1.S1_x_at	Cluster: Glucose-6-phosphate isomerase, cytosolic A; n=5; Poaceae|Rep: Glucose-6-phosphate isomerase, cytosolic A - Oryza sativa (Rice)	LOC_Os03g56460.2	3	32114074	cDNA glucose-6-phosphate isomerase, cytosolic A, putative, expressed	AT5G42740	glucose-6-phosphate isomerase, cytosolic (PGIC)
Os.154.1.S1_at	Cluster: Glucose-6-phosphate isomerase, cytosolic A; n=5; Poaceae|Rep: Glucose-6-phosphate isomerase, cytosolic A - Oryza sativa (Rice)	LOC_Os03g56460.1	3	32114074	cDNA glucose-6-phosphate isomerase, cytosolic A, putative, expressed	AT5G42740	glucose-6-phosphate isomerase, cytosolic (PGIC)
Os.17985.1.S1_s_at	Cluster: Hypothetical protein OSJNBa0070N04.7; n=1; Oryza sativa (japonica cultivar-group)|Rep: Hypothetical protein OSJNBa0070N04.7 - Oryza sativa (japonica	LOC_Os03g56500.1	3	32134032	cDNA expressed protein	AT2G29210	splicing factor PWI domain-containing protein
Os.26475.1.S1_at	Cluster: Putative RING zinc finger protein; n=1; Oryza sativa (japonica cultivar-group)|Rep: Putative RING zinc finger protein - Oryza sativa (japonica	LOC_Os03g57500.1	3	32726254	cDNA CIC7E11, putative, expressed	AT5G22000	CIC7E11; protein binding / zinc ion binding
Os.5406.1.S1_at	Cluster: Glutamate dehydrogenase; n=1; Zea mays|Rep: Glutamate dehydrogenase - Zea mays (Maize)	LOC_Os03g58040.1	3	32982269	cDNA glutamate dehydrogenase, putative, expressed	AT5G18170	GDH1 (GLUTAMATE DEHYDROGENASE 1); oxidoreductase
Os.4965.1.S1_at	Cluster: Putative dirigent-like protein; n=1; Oryza sativa (japonica cultivar-group)|Rep: Putative dirigent-like protein - Oryza sativa (japonica	LOC_Os03g59440.1	3	33774433	cDNA disease resistance response like protein, putative, expressed	AT4G38700	disease resistance-responsive family protein
Os.5014.1.S1_at	Cluster: Putative NUDIX hydrolase; n=1; Oryza sativa (japonica cultivar-group)|Rep: Putative NUDIX hydrolase - Oryza sativa (japonica cultivar-group)	LOC_Os03g59580.1	3	33860032	cDNA nudix hydrolase 13, mitochondrial precursor, putative, expressed	AT3G12600	ATNUDT16 (Arabidopsis thaliana Nudix hydrolase homolog 16); hydrolase
Os.38099.1.S1_at	Cluster: Putative endohydrolase; n=3; Oryza sativa|Rep: Putative endohydrolase - Oryza sativa (Rice)	LOC_Os03g61270.1	3	34730959	cDNA 1,4-beta-D-mannan endohydrolase precursor, putative, expressed	AT5G66460	(1-4)-beta-mannan endohydrolase, putative
Os.30021.1.S1_at	Cluster: Putative hydroxylase; n=5; Oryza sativa|Rep: Putative hydroxylase - Oryza sativa (Rice)	LOC_Os03g61330.1	3	34759305	cDNA fumarylacetoacetate hydrolase domain-containing protein 1, putative, expressed	AT4G15940	fumarylacetoacetate hydrolase family protein
Os.14084.1.S1_at	Cluster: Putative flavoprotein alpha-subunit, having alternative splicing products; n=2; Oryza sativa (japonica cultivar-group)|Rep: Putative flavoprotein	LOC_Os03g61920.1	3	35038972	cDNA electron transfer flavoprotein alpha-subunit, mitochondrial precursor, putative, expressed	AT1G50940	ETFALPHA (ELECTRON TRANSFER FLAVOPROTEIN ALPHA); FAD binding / electron carrier
Os.10435.1.S1_at	Cluster: Putative IAA amidohydrolase; n=4; Oryza sativa (japonica cultivar-group)|Rep: Putative IAA amidohydrolase - Oryza sativa (japonica cultivar-group)	LOC_Os03g62060.1	3	35099318	cDNA IAA-amino acid hydrolase ILR1 precursor, putative, expressed	AT3G02875	ILR1 (IAA-LEUCINE RESISTANT 1); metallopeptidase
Os.5245.1.S1_at	Cluster: Hypothetical protein OSJNBa0015N08.10; n=1; Oryza sativa (japonica cultivar-group)|Rep: Hypothetical protein OSJNBa0015N08.10 - Oryza sativa	LOC_Os03g63380.1	3	35758496	cDNA expressed protein	AT4G14100	transferase, transferring glycosyl groups
OsAffx.25981.1.S1_at	Cluster: OSJNBa0059D20.15 protein; n=1; Oryza sativa (japonica cultivar-group)|Rep: OSJNBa0059D20.15 protein - Oryza sativa (japonica cultivar-group)	LOC_Os04g11430.1	4	6230570	cDNA disease resistance RPP13-like protein 1, putative	AT3G14470	disease resistance protein (NBS-LRR class), putative
Os.54805.1.S1_at	Cluster: OSJNBa0040D17.2 protein; n=2; Oryza sativa (japonica cultivar-group)|Rep: OSJNBa0040D17.2 protein - Oryza sativa (japonica cultivar-group)	LOC_Os04g11660.1	4	6368961	cDNA F-box protein interaction domain containing protein, expressed	AT1G31810	actin binding
Os.17370.3.S1_at	Cluster: HERC2-like; n=1; Oryza sativa (japonica cultivar-group)|Rep: HERC2-like - Oryza sativa (japonica cultivar-group)	LOC_Os04g15550.3	4	8433669	cDNA expressed protein	AT5G60870	regulator of chromosome condensation (RCC1) family protein
Os.16925.1.S1_at	Cluster: OSJNBb0067G11.10 protein; n=2; Oryza sativa (japonica cultivar-group)|Rep: OSJNBb0067G11.10 protein - Oryza sativa (japonica cultivar-group)	LOC_Os04g20220.1	4	11247793	cDNA eukaryotic peptide chain release factor GTP-binding subunit, putative, expressed	AT1G18070	EF-1-alpha-related GTP-binding protein, putative
OsAffx.13884.1.S1_at	Cluster: OSJNBb0067G11.12 protein; n=1; Oryza sativa (japonica cultivar-group)|Rep: OSJNBb0067G11.12 protein - Oryza sativa (japonica cultivar-group)	LOC_Os04g20260.1	4	11286306	cDNA cytokinin-O-glucosyltransferase 1, putative, expressed	AT5G12890	UDP-glucoronosyl/UDP-glucosyl transferase family protein
Os.52956.1.S1_at	Cluster: OSIGBa0138E08-OSIGBa0161L23.1 protein; n=2; Oryza sativa|Rep: OSIGBa0138E08-OSIGBa0161L23.1 protein - Oryza sativa (Rice)	LOC_Os04g20330.1	4	11352588	cDNA cytokinin-O-glucosyltransferase 1, putative, expressed	AT5G12890	UDP-glucoronosyl/UDP-glucosyl transferase family protein
OsAffx.512.1.S1_x_at	Cluster: Hypothetical protein P0705A05.129; n=1; Oryza sativa (japonica cultivar-group)|Rep: Hypothetical protein P0705A05.129 - Oryza sativa (japonica	LOC_Os04g25880.1	4	15019992	cDNA retrotransposon protein, putative, unclassified
Os.14145.1.A1_at	Cluster: Ferric reductase; n=3; Oryza sativa (japonica cultivar-group)|Rep: Ferric reductase - Oryza sativa (japonica cultivar-group)	LOC_Os04g36720.1	4	21963524	cDNA ferric reductase-like transmembrane component, putative, expressed	AT5G49740	ATFRO7/FRO7 (FERRIC REDUCTION OXIDASE 7); ferric-chelate reductase/ oxidoreductase
OsAffx.4009.1.S1_x_at	Rep: H0505F09.5 protein - Oryza sativa (Rice)	LOC_Os04g38000.1	4	22403330	cDNA conserved hypothetical protein	AT3G19940	sugar transporter, putative
OsAffx.4009.1.S1_at	Rep: H0505F09.5 protein - Oryza sativa (Rice)	LOC_Os04g38000.1	4	22403330	cDNA conserved hypothetical protein	AT3G19940	sugar transporter, putative
OsAffx.14184.1.S1_at	Rep: H0505F09.5 protein - Oryza sativa (Rice)	LOC_Os04g38010.1	4	22407367	cDNA sugar transport protein 5, putative	AT1G34580	monosaccharide transporter, putative
Os.5963.1.S1_at	Cluster: H0418A01.11 protein; n=2; Oryza sativa|Rep: H0418A01.11 protein - Oryza sativa (Rice)	LOC_Os04g39600.1	4	23381606	cDNA fasciclin-like arabinogalactan protein 7 precursor, putative, expressed	AT2G04780	FLA7 (FLA7)
Os.22910.2.S1_at	Cluster: OSIGBa0135C13.7 protein; n=3; Oryza sativa|Rep: OSIGBa0135C13.7 protein - Oryza sativa (Rice)	LOC_Os04g39880.1	4	23533668	cDNA non-cyanogenic beta-glucosidase precursor, putative, expressed	AT5G42260	glycosyl hydrolase family 1 protein
Os.52534.1.S1_at	Cluster: OJ000223_09.11 protein; n=1; Oryza sativa (japonica cultivar-group)|Rep: OJ000223_09.11 protein - Oryza sativa (japonica cultivar-group)	LOC_Os04g40910.1	4	24064182	cDNA F-box domain containing protein, expressed	AT3G26000	F-box family protein
Os.24023.1.A1_x_at		LOC_Os04g41900.1	4	24612280	cDNA expressed protein
Os.3920.1.S1_at	Cluster: OSIGBa0092E01.14 protein; n=2; Oryza sativa|Rep: OSIGBa0092E01.14 protein - Oryza sativa (Rice)	LOC_Os04g42060.1	4	24690072	cDNA cytochrome c oxidase polypeptide VIb, putative, expressed	AT5G57815	cytochrome c oxidase subunit 6b, putative
Os.1147.1.A1_at	Cluster: OSJNBb0002J11.23 protein; n=1; Oryza sativa|Rep: OSJNBb0002J11.23 protein - Oryza sativa (Rice)	LOC_Os04g42889.1	4	25161781	cDNA hypothetical protein
Os.12986.1.S1_at	Cluster: OSIGBa0115K01-H0319F09.8 protein; n=2; Oryza sativa|Rep: OSIGBa0115K01-H0319F09.8 protein - Oryza sativa (Rice)	LOC_Os04g44500.1	4	26124698	cDNA FIP1, putative, expressed	AT5G08350	GRAM domain-containing protein / ABA-responsive protein-related
Os.7622.1.S1_at	Cluster: OSIGBa0115K01-H0319F09.9 protein; n=2; Oryza sativa|Rep: OSIGBa0115K01-H0319F09.9 protein - Oryza sativa (Rice)	LOC_Os04g44510.1	4	26129420	cDNA FIP1, putative, expressed	AT5G08350	GRAM domain-containing protein / ABA-responsive protein-related
Os.6539.1.S1_at	Rep: OSIGBa0115K01-H0319F09.25 protein - Oryza sativa (Rice)	LOC_Os04g44670.1	4	26221362	cDNA AP2 domain containing protein, expressed	AT2G20880	AP2 domain-containing transcription factor, putative
Os.47891.1.S1_at	Cluster: OSIGBa0159I10.14 protein; n=2; Oryza sativa|Rep: OSIGBa0159I10.14 protein - Oryza sativa (Rice)	LOC_Os04g45280.1	4	26538208	cDNA aprataxin, putative, expressed	AT4G16566	histidine triad family protein / HIT family protein
Os.14384.1.S1_at	Cluster: OSIGBa0106P14.1 protein; n=2; Oryza sativa|Rep: OSIGBa0106P14.1 protein - Oryza sativa (Rice)	LOC_Os04g46280.1	4	27204350	cDNA nudix hydrolase 8, putative, expressed	AT5G47240	ATNUDT8 (Arabidopsis thaliana Nudix hydrolase homolog 8); hydrolase
Os.2403.1.S1_at	Cluster: Expansin-B5 precursor; n=2; Oryza sativa|Rep: Expansin-B5 precursor - Oryza sativa (Rice)	LOC_Os04g46650.1	4	27436573	cDNA beta-expansin 2 precursor, putative, expressed	AT1G65680	ATEXPB2 (ARABIDOPSIS THALIANA EXPANSIN B2)
Os.23233.1.S1_at	Cluster: Os04g0556000 protein; n=2; Oryza sativa (japonica cultivar-group)|Rep: Os04g0556000 protein - Oryza sativa (japonica cultivar-group)	LOC_Os04g46940.1	4	27610679	cDNA copper-transporting ATPase 3, putative, expressed	AT1G63440	HMA5 (HEAVY METAL ATPASE 5); ATPase, coupled to transmembrane movement of ions, phosphorylative mechanism
Os.49097.1.S1_at	Cluster: OSIGBa0127A14.6 protein; n=2; Oryza sativa|Rep: OSIGBa0127A14.6 protein - Oryza sativa (Rice)	LOC_Os04g48310.1	4	28569378	cDNA RING-H2 finger protein ATL2M, putative, expressed	AT4G33565	zinc finger (C3HC4-type RING finger) family protein
Os.35193.1.S1_at	Cluster: Os04g0595200 protein; n=1; Oryza sativa (japonica cultivar-group)|Rep: Os04g0595200 protein - Oryza sativa (japonica cultivar-group)	LOC_Os04g50864.1	4	29865145	cDNA expressed protein	AT1G68310	Identical to UPF0195 protein At1g68310 [Arabidopsis Thaliana] (GB:Q9C9G6); similar to unknown protein [Arabidopsis thaliana]
Os.4737.1.S1_at	Cluster: B0403H10-OSIGBa0105A11.13 protein; n=2; Oryza sativa|Rep: B0403H10-OSIGBa0105A11.13 protein - Oryza sativa (Rice)	LOC_Os04g51270.2	4	30157993	cDNA vacuolar ATP synthase subunit G, putative, expressed	AT3G01390	VMA10 (VACUOLAR MEMBRANE ATPASE 10)
Os.48346.1.S1_at	Cluster: OSJNBa0008M17.5 protein; n=2; Oryza sativa (japonica cultivar-group)|Rep: OSJNBa0008M17.5 protein - Oryza sativa (japonica cultivar-group)	LOC_Os04g52460.1	4	30968296	cDNA viral A-type inclusion protein repeat containing protein, expressed	AT2G32240	similar to unknown protein [Arabidopsis thaliana] (TAIR:AT1G05320.3); similar to kinesin, putative [Leishmania major]
OsAffx.14423.1.S1_at	Rep: H0306F03.9 protein - Oryza sativa (Rice)	LOC_Os04g55080.1	4	32534595	cDNA cyclic nucleotide-gated ion channel 9, putative, expressed	AT2G23980	ATCNGC6 (CYCLIC NUCLEOTIDE GATED CHANNEL 6); calmodulin binding
Os.18047.1.S1_at	Rep: H0112G12.5 protein - Oryza sativa (Rice)	LOC_Os04g56540.1	4	33504190	cDNA expressed protein	AT5G55290	ATP synthase subunit H family protein
Os.10617.1.S1_at	Cluster: OSJNBb0004A17.1 protein; n=3; Oryza sativa|Rep: OSJNBb0004A17.1 protein - Oryza sativa (Rice)	LOC_Os04g57560.1	4	34029263	cDNA lysine-specific histone demethylase 1, putative, expressed	AT1G65840	ATPAO4 (POLYAMINE OXIDASE 4); amine oxidase
OsAffx.26659.1.S1_x_at	Rep: H0913C04.2 protein - Oryza sativa (Rice)	LOC_Os04g58760.1	4	34731540	cDNA plant integral membrane protein TIGR01569 containing protein, expressed	AT5G06200	integral membrane family protein
OsAffx.2978.2.S1_at	Cluster: KNOX class homeodomain protein; n=5; BEP clade|Rep: KNOX class homeodomain protein - Oryza sativa (Rice)	LOC_Os05g03884.1	5	1708970	cDNA homeotic protein knotted-1, putative, expressed	AT1G23380	KNAT6 (Knotted-like Arabidopsis thaliana 6); DNA binding / transcription factor
OsAffx.4250.1.S1_at	Cluster: Class III peroxidase 67 precursor; n=1; Oryza sativa (japonica cultivar-group)|Rep: Class III peroxidase 67 precursor - Oryza sativa (japonica	LOC_Os05g04440.1	5	2023022	cDNA peroxidase 24 precursor, putative, expressed	AT2G39040	peroxidase, putative
OsAffx.26728.1.S1_at	Cluster: Class III peroxidase 69 precursor; n=1; Oryza sativa (japonica cultivar-group)|Rep: Class III peroxidase 69 precursor - Oryza sativa (japonica	LOC_Os05g04470.1	5	2039853	cDNA peroxidase 1 precursor, putative, expressed	AT1G05260	RCI3 (RARE COLD INDUCIBLE GENE 3); peroxidase
Os.10713.1.S1_at	Cluster: Unknow protein; n=1; Oryza sativa (japonica cultivar-group)|Rep: Unknow protein - Oryza sativa (japonica cultivar-group)	LOC_Os05g05330.1	5	2608259	cDNA expressed protein	AT2G14890	AGP9 (ARABINOGALACTAN PROTEIN 9)
Os.8381.1.S1_at	Cluster: Os05g0154600 protein; n=2; Oryza sativa (japonica cultivar-group)|Rep: Os05g0154600 protein - Oryza sativa (japonica cultivar-group)	LOC_Os05g06270.1	5	3173789	cDNA VIP2 protein, putative, expressed	AT3G05545	transcription factor, putative / zinc finger (C3HC4 type RING finger) family protein
OsAffx.26764.1.S1_x_at	Cluster: Dihydrolipoamide dehydrogenase precursor; n=1; Solanum tuberosum|Rep: Dihydrolipoamide dehydrogenase precursor - Solanum tuberosum (Potato)	LOC_Os05g06750.1	5	3504746	cDNA dihydrolipoyl dehydrogenase, mitochondrial precursor, putative, expressed	AT1G48030	dihydrolipoamide dehydrogenase 1, mitochondrial / lipoamide dehydrogenase 1 (MTLPD1)
OsAffx.26764.1.S1_at	Cluster: Dihydrolipoamide dehydrogenase precursor; n=1; Solanum tuberosum|Rep: Dihydrolipoamide dehydrogenase precursor - Solanum tuberosum (Potato)	LOC_Os05g06750.1	5	3504746	cDNA dihydrolipoyl dehydrogenase, mitochondrial precursor, putative, expressed	AT1G48030	dihydrolipoamide dehydrogenase 1, mitochondrial / lipoamide dehydrogenase 1 (MTLPD1)
Os.10183.1.S1_at	Rep: Cellulose synthase-1 - Zea mays (Maize)	LOC_Os05g08370.1	5	4549480	cDNA CESA1 - cellulose synthase, expressed	AT4G32410	CESA1 (CELLULASE SYNTHASE 1); transferase, transferring glycosyl groups
OsAffx.26788.1.S1_at	Cluster: Os05g0179100 protein; n=1; Oryza sativa (japonica cultivar-group)|Rep: Os05g0179100 protein - Oryza sativa (japonica cultivar-group)	LOC_Os05g08620.1	5	4700828	cDNA expressed protein	AT4G13395	DVL10/RTFL12 (ROTUNDIFOLIA LIKE 12)
Os.28427.1.S2_a_at	Cluster: 'putative dehydration-responsive protein, contains BURP domain, PF03181'; n=1; Oryza sativa (japonica cultivar-group)|Rep: 'putative	LOC_Os05g12640.3	5	7234824	cDNA expressed protein	AT5G25610	RD22 (RESPONSIVE TO DESSICATION 22)
Os.4892.1.S1_at	Cluster: Os05g0244700 protein; n=2; Oryza sativa (japonica cultivar-group)|Rep: Os05g0244700 protein - Oryza sativa (japonica cultivar-group)	LOC_Os05g15530.1	5	8766893	cDNA 4-amino-4-deoxychorismate lyase, putative, expressed	AT5G57850	aminotransferase class IV family protein
OsAffx.764.1.S1_at		LOC_Os05g16970.1	5	9661991	cDNA retrotransposon protein, putative, unclassified, expressed
Os.456.1.S1_a_at	Cluster: Putative serine carboxypeptidase II; n=1; Oryza sativa (japonica cultivar-group)|Rep: Putative serine carboxypeptidase II - Oryza sativa (japonica	LOC_Os05g18604.4	5	10770046	cDNA retrotransposon protein, putative, Ty1-copia subclass, expressed	AT3G07990	SCPL27 (serine carboxypeptidase-like 27); serine carboxypeptidase
OsAffx.14792.1.S1_at	Cluster: Hypothetical protein OJ1119_A04.107; n=1; Oryza sativa (japonica cultivar-group)|Rep: Hypothetical protein OJ1119_A04.107 - Oryza sativa (japonica	LOC_Os05g23710.1	5	13535956	cDNA hypothetical protein	AT4G38130	HD1 (HISTONE DEACETYLASE 19, HISTONE DEACETYLASE19); histone deacetylase
OsAffx.27039.1.S1_at	Cluster: Hypothetical protein OSJNBa0053E01.13; n=1; Oryza sativa (japonica cultivar-group)|Rep: Hypothetical protein OSJNBa0053E01.13 - Oryza sativa	LOC_Os05g27320.1	5	15802340	cDNA protein transporter, putative, expressed	AT2G38410	VHS domain-containing protein / GAT domain-containing protein
Os.47571.1.A1_at	Cluster: Hypothetical protein OSJNBa0053E01.13; n=1; Oryza sativa (japonica cultivar-group)|Rep: Hypothetical protein OSJNBa0053E01.13 - Oryza sativa	LOC_Os05g27320.1	5	15802340	cDNA protein transporter, putative, expressed
Os.38017.1.S1_s_at	Cluster: Hypothetical protein OSJNBa0088M05.15; n=1; Oryza sativa (japonica cultivar-group)|Rep: Hypothetical protein OSJNBa0088M05.15 - Oryza sativa	LOC_Os05g31750.1	5	18415456	cDNA annexin-like protein RJ4, putative, expressed	AT2G38750	ANNAT4 (ANNEXIN 4, ANNEXIN ARABIDOPSIS 4); calcium ion binding / calcium-dependent phospholipid binding
Os.22783.1.S1_s_at	Cluster: Hypothetical protein OSJNBa0088M05.15; n=1; Oryza sativa (japonica cultivar-group)|Rep: Hypothetical protein OSJNBa0088M05.15 - Oryza sativa	LOC_Os05g31750.1	5	18415456	cDNA annexin-like protein RJ4, putative, expressed	AT2G38750	ANNAT4 (ANNEXIN 4, ANNEXIN ARABIDOPSIS 4); calcium ion binding / calcium-dependent phospholipid binding
OsAffx.4494.1.S1_at	Cluster: Hypothetical protein OJ1354_D07.5; n=1; Oryza sativa (japonica cultivar-group)|Rep: Hypothetical protein OJ1354_D07.5 - Oryza sativa (japonica	LOC_Os05g31830.1	5	18453831	cDNA aspartic-type endopeptidase/ pepsin A, putative	AT2G03200	aspartyl protease family protein
Os.12714.1.S1_at	Cluster: Hypothetical protein OSJNBa0035J16.12; n=1; Oryza sativa (japonica cultivar-group)|Rep: Hypothetical protein OSJNBa0035J16.12 - Oryza sativa	LOC_Os05g33310.1	5	19445837	cDNA oxidoreductase, 2OG-Fe oxygenase family protein, expressed	AT4G02940	oxidoreductase, 2OG-Fe(II) oxygenase family protein
OsAffx.14937.1.S1_at	Cluster: Hypothetical protein OSJNBa0035J16.13; n=1; Oryza sativa (japonica cultivar-group)|Rep: Hypothetical protein OSJNBa0035J16.13 - Oryza sativa	LOC_Os05g33320.1	5	19450235	cDNA expressed protein	AT4G02940	oxidoreductase, 2OG-Fe(II) oxygenase family protein
OsAffx.27188.1.S1_at	Cluster: Os05g0433800 protein; n=2; Oryza sativa (japonica cultivar-group)|Rep: Os05g0433800 protein - Oryza sativa (japonica cultivar-group)	LOC_Os05g35820.1	5	21167622	cDNA conserved hypothetical protein	AT5G17210	similar to unknown protein [Arabidopsis thaliana] (TAIR:AT1G13380.1); similar to unknown protein [Saussurea involucrata]
OsAffx.27188.2.S1_at	Cluster: Os05g0433800 protein; n=2; Oryza sativa (japonica cultivar-group)|Rep: Os05g0433800 protein - Oryza sativa (japonica cultivar-group)	LOC_Os05g35830.1	5	21175629	cDNA expressed protein	AT5G17210	similar to unknown protein [Arabidopsis thaliana] (TAIR:AT1G13380.1); similar to unknown protein [Saussurea involucrata]
Os.4683.1.S1_at	Cluster: Pyruvate decarboxylase isozyme 1; n=9; Poaceae|Rep: Pyruvate decarboxylase isozyme 1 - Zea mays (Maize)	LOC_Os05g39310.2	5	22975627	cDNA pyruvate decarboxylase isozyme 1, putative, expressed	AT5G01320	pyruvate decarboxylase, putative
Os.4683.3.S1_at	Cluster: Pyruvate decarboxylase isozyme 1; n=9; Poaceae|Rep: Pyruvate decarboxylase isozyme 1 - Zea mays (Maize)	LOC_Os05g39320.2	5	22982325	cDNA pyruvate decarboxylase isozyme 1, putative, expressed	AT5G01320	pyruvate decarboxylase, putative
Os.56924.1.S1_at	Cluster: Putative nodulin MtN21 protein; n=1; Oryza sativa (japonica cultivar-group)|Rep: Putative nodulin MtN21 protein - Oryza sativa (japonica cultivar-group	LOC_Os05g41420.1	5	24171332	cDNA nodulin-like protein, putative, expressed	AT5G07050	nodulin MtN21 family protein
Os.2245.1.S1_at	Cluster: Hypothetical protein; n=2; Oryza sativa|Rep: Hypothetical protein - Oryza sativa (Rice)	LOC_Os05g43040.1	5	24914112	cDNA pollenless3, putative, expressed	AT1G04770	male sterility MS5 family protein
OsAffx.15076.1.S1_at	Cluster: Hypothetical protein OJ1123_F01.16; n=1; Oryza sativa (japonica cultivar-group)|Rep: Hypothetical protein OJ1123_F01.16 - Oryza sativa (japonica	LOC_Os05g43100.1	5	24944024	cDNA esterase precursor, putative	AT5G45910	GDSL-motif lipase/hydrolase family protein
OsAffx.15077.1.S1_at	Cluster: Hypothetical protein OJ1123_F01.16; n=1; Oryza sativa (japonica cultivar-group)|Rep: Hypothetical protein OJ1123_F01.16 - Oryza sativa (japonica	LOC_Os05g43120.1	5	24955742	cDNA esterase precursor, putative, expressed	AT5G45910	GDSL-motif lipase/hydrolase family protein
Os.56838.1.S1_at	Cluster: Cell wall surface anchor family protein; n=2; Streptococcus pneumoniae|Rep: Cell wall surface anchor family protein - Streptococcus pneumoniae	LOC_Os05g44590.4	5	25859225	cDNA ATP-dependent peptidase, putative, expressed	AT2G29210	splicing factor PWI domain-containing protein
OsAffx.27312.1.S1_at	Cluster: Os05g0524300 protein; n=2; Oryza sativa (japonica cultivar-group)|Rep: Os05g0524300 protein - Oryza sativa (japonica cultivar-group)	LOC_Os05g44916.1	5	26018012	cDNA mitochondrial-processing peptidase alpha subunit, mitochondrial precursor, putative, expressed	AT3G16480	MPPALPHA (mitochondrial processing peptidase alpha subunit); metalloendopeptidase
Os.12014.1.S1_s_at	Cluster: Os05g0524300 protein; n=2; Oryza sativa (japonica cultivar-group)|Rep: Os05g0524300 protein - Oryza sativa (japonica cultivar-group)	LOC_Os05g44922.1	5	26023988	cDNA 6-phosphofructokinase, putative, expressed	AT4G26270	phosphofructokinase family protein
OsAffx.15125.1.S1_at	Cluster: Hypothetical protein OJ1362_G11.11; n=1; Oryza sativa (japonica cultivar-group)|Rep: Hypothetical protein OJ1362_G11.11 - Oryza sativa (japonica	LOC_Os05g46370.1	5	26796628	cDNA helix-loop-helix DNA-binding domain containing protein, expressed	AT3G21330	basic helix-loop-helix (bHLH) family protein
Os.27638.1.S1_at	Cluster: Os05g0555600 protein; n=2; Oryza sativa (japonica cultivar-group)|Rep: Os05g0555600 protein - Oryza sativa (japonica cultivar-group)	LOC_Os05g48200.1	5	27547570	cDNA glutamate synthase, chloroplast precursor, putative, expressed	AT5G53460	GLT1 (NADH-dependent glutamate synthase 1 gene)
Os.54760.1.S1_at	Cluster: Putative lipase; n=1; Oryza sativa (japonica cultivar-group)|Rep: Putative lipase - Oryza sativa (japonica cultivar-group)	LOC_Os05g49840.1	5	28519994	cDNA triacylglycerol lipase, putative, expressed	AT4G18550	lipase class 3 family protein
Os.15057.1.S1_at	Cluster: Putative vacuolar ATP synthase subunit C; n=2; Oryza sativa (japonica cultivar-group)|Rep: Putative vacuolar ATP synthase subunit C - Oryza sativa	LOC_Os05g51530.2	5	29468418	cDNA vacuolar ATP synthase subunit C, putative, expressed	AT1G12840	DET3 (DE-ETIOLATED 3)
Os.31913.1.S1_at	Cluster: Putative L-lactate dehydrogenase A; n=1; Oryza sativa (japonica cultivar-group)|Rep: Putative L-lactate dehydrogenase A - Oryza sativa (japonica	LOC_Os06g01590.1	6	347516	cDNA L-lactate dehydrogenase A, putative, expressed	AT4G17260	L-lactate dehydrogenase, putative
Os.22911.1.S1_a_at	Cluster: Putative dihydrolipoamide S-acetyltransferase; n=2; Oryza sativa (japonica cultivar-group)|Rep: Putative dihydrolipoamide	LOC_Os06g01630.2	6	373997	cDNA dihydrolipoyllysine-residue acetyltransferase component of pyruvatedehydrogenase complex, putative, expressed	AT3G13930	dihydrolipoamide S-acetyltransferase, putative
Os.10689.1.S1_at	Cluster: Putative cytochrome P450 DWARF3; n=1; Oryza sativa (japonica cultivar-group)|Rep: Putative cytochrome P450 DWARF3 - Oryza sativa (japonica	LOC_Os06g02019.1	6	579666	cDNA cytochrome P450 88A1, putative, expressed	AT2G32440	KAO2 (ENT-KAURENOIC ACID HYDROXYLASE 2); oxygen binding
Os.52527.1.S1_s_at	Cluster: Oligopeptide transporter 6; n=2; Arabidopsis thaliana|Rep: Oligopeptide transporter 6 - Arabidopsis thaliana (Mouse-ear cress)	LOC_Os06g03560.1	6	1374477	cDNA oligopeptide transporter 9, putative, expressed	AT4G27730	ATOPT6 (oligopeptide transporter 6); oligopeptide transporter
Os.8006.1.S1_at	Cluster: Putative cytochrome c oxidase subunit Vb; n=1; Oryza sativa (japonica cultivar-group)|Rep: Putative cytochrome c oxidase subunit Vb - Oryza sativa	LOC_Os06g05080.1	6	2245729	cDNA cytochrome c oxidase polypeptide Vb, mitochondrial precursor, putative, expressed	AT3G15640	cytochrome c oxidase family protein
OsAffx.4743.1.S1_at	Cluster: Putative Lignostilbene-alpha,beta-dioxygenase and related enzymes; n=1; Oryza sativa (japonica	LOC_Os06g06730.1	6	3157431	cDNA S-adenosylmethionine-dependent methyltransferase, putative, expressed	AT4G28830	similar to early nodule-specific-like protein ENOD8 gene [Triticum aestivum] (GB:AAP80670.1); similar to Os06g0162600
OsAffx.15296.1.S1_at	Cluster: Putative wall-associated kinase 4; n=1; Oryza sativa (japonica cultivar-group)|Rep: Putative wall-associated kinase 4 - Oryza sativa (japonica	LOC_Os06g07330.1	6	3517029	cDNA OsWAK63 - OsWAK receptor-like protein kinase	AT1G21240	WAK3 (WALL ASSOCIATED KINASE 3); kinase/ protein serine/threonine kinase
Os.55786.1.S1_at	Cluster: Hypothetical protein OSJNBa0090D06.51; n=1; Oryza sativa (japonica cultivar-group)|Rep: Hypothetical protein OSJNBa0090D06.51 - Oryza sativa (japonica	LOC_Os06g09270.1	6	4654653	cDNA hypro1, putative, expressed	AT5G57500	transferase, transferring glycosyl groups
Os.54653.1.S1_at	Cluster: Putative glycine rich protein; n=1; Oryza sativa (japonica cultivar-group)|Rep: Putative glycine rich protein - Oryza sativa (japonica cultivar-group)	LOC_Os06g09870.1	6	5022094	cDNA glycine-rich cell wall structural protein 2 precursor, putative, expressed	AT5G46730	glycine-rich protein
Os.15957.1.S1_at	Cluster: Putative annexin; n=1; Oryza sativa (japonica cultivar-group)|Rep: Putative annexin - Oryza sativa (japonica cultivar-group)	LOC_Os06g11800.1	6	6249718	cDNA annexin-like protein RJ4, putative, expressed	AT1G35720	ANNAT1 (ANNEXIN ARABIDOPSIS 1); calcium ion binding / calcium-dependent phospholipid binding
Os.53254.1.S1_at	Cluster: DNA binding protein-like; n=2; Oryza sativa (japonica cultivar-group)|Rep: DNA binding protein-like - Oryza sativa (japonica cultivar-group)	LOC_Os06g12210.1	6	6555691	cDNA DNA binding protein, putative, expressed	AT1G26945	transcription regulator
Os.10991.1.S1_at	Cluster: Pyrophosphate--fructose 6-phosphate 1-phosphotransferase subunit beta; n=1; Ricinus communis|Rep: Pyrophosphate--fructose 6-phosphate	LOC_Os06g13810.1	6	7653387	cDNA pyrophosphate--fructose 6-phosphate 1-phosphotransferase beta subunit, putative, expressed	AT1G12000	pyrophosphate--fructose-6-phosphate 1-phosphotransferase beta subunit, putative / pyrophosphate-dependent
Os.4697.1.S1_at	Cluster: Glucose-6-phosphate isomerase, cytosolic A; n=5; Poaceae|Rep: Glucose-6-phosphate isomerase, cytosolic A - Oryza sativa (Rice)	LOC_Os06g14510.1	6	8151236	cDNA glucose-6-phosphate isomerase, cytosolic B, putative, expressed	AT5G42740	glucose-6-phosphate isomerase, cytosolic (PGIC)
OsAffx.15432.1.S1_at	Cluster: Finger-containing phosphoinositide kinase-like; n=2; Oryza sativa (japonica cultivar-group)|Rep: Finger-containing phosphoinositide	LOC_Os06g14750.1	6	8324556	cDNA 1-phosphatidylinositol-4-phosphate 5-kinase/ zinc ion binding protein, putative, expressed	AT4G33240	1-phosphatidylinositol-4-phosphate 5-kinase/ zinc ion binding
OsAffx.15538.1.S1_at	Cluster: Os06g0320200 protein; n=1; Oryza sativa (japonica cultivar-group)|Rep: Os06g0320200 protein - Oryza sativa (japonica cultivar-group)	LOC_Os06g21570.1	6	12441791	cDNA myrosinase precursor, putative, expressed	AT2G44480	glycosyl hydrolase family 1 protein
Os.53277.1.S1_at	Cluster: Hypothetical protein OSJNBa0022O02.10; n=1; Oryza sativa (japonica cultivar-group)|Rep: Hypothetical protein OSJNBa0022O02.10 - Oryza sativa	LOC_Os06g24490.1	6	14347331	cDNA expressed protein	AT4G18425	similar to unknown protein [Arabidopsis thaliana] (TAIR:AT5G46090.1); similar to unknown protein [Oryza sativa (japonica
Os.53142.1.S1_at	Cluster: Os06g0357800 protein; n=1; Oryza sativa (japonica cultivar-group)|Rep: Os06g0357800 protein - Oryza sativa (japonica cultivar-group)	LOC_Os06g25130.1	6	14703831	cDNA expressed protein	AT1G44191	DNA binding / ligand-dependent nuclear receptor
Os.9486.1.S1_at	Cluster: Putative HGA1; n=1; Oryza sativa (japonica cultivar-group)|Rep: Putative HGA1 - Oryza sativa (japonica cultivar-group)	LOC_Os06g28124.1	6	15973051	cDNA glycosyltransferase, putative, expressed	AT3G18170	similar to unknown protein [Arabidopsis thaliana] (TAIR:AT3G18180.1); similar to glycosyltransferase [Saccharum officinarum]
Os.22279.3.S1_x_at	Cluster: Dihydrolipoyllysine-residue acetyltransferase component 1 of pyruvate dehydrogenase complex, mitochondrial precursor; n=1; Arabidopsis	LOC_Os06g30460.2	6	17608678	cDNA dihydrolipoyllysine-residue acetyltransferase component of pyruvatedehydrogenase complex, mitochondrial precu	AT3G52200	LTA3 (Dihydrolipoamide S-acetyltransferase 3); dihydrolipoyllysine-residue acetyltransferase
Os.10743.1.S1_at	Cluster: Os06g0523300 protein; n=2; Oryza sativa (japonica cultivar-group)|Rep: Os06g0523300 protein - Oryza sativa (japonica cultivar-group)	LOC_Os06g33200.1	6	19333527	cDNA expressed protein	AT3G55570	similar to unknown protein [Arabidopsis thaliana] (TAIR:AT3G09950.1); similar to hypothetical protein [Oryza sativa (japonica
Os.14895.1.S1_at	Cluster: Putative CPRD2; n=1; Oryza sativa (japonica cultivar-group)|Rep: Putative CPRD2 - Oryza sativa (japonica cultivar-group)	LOC_Os06g35560.1	6	20751958	cDNA reticuline oxidase precursor, putative, expressed	AT4G20820	FAD-binding domain-containing protein
OsAffx.15784.1.S1_at	Cluster: Os06g0563900 protein; n=1; Oryza sativa (japonica cultivar-group)|Rep: Os06g0563900 protein - Oryza sativa (japonica cultivar-group)	LOC_Os06g36800.1	6	21676546	cDNA diacylglycerol acyltransferase, putative, expressed	AT2G19450	TAG1 (TRIACYLGLYCEROL BIOSYNTHESIS DEFECT 1); diacylglycerol O-acyltransferase
OsAffx.15785.1.S1_at	Rep: Cysteine synthase - Oryza sativa (Rice)	LOC_Os06g36850.1	6	21713109	cDNA cysteine synthase, putative	AT3G59760	OASC (O-ACETYLSERINE (THIOL) LYASE ISOFORM C); cysteine synthase
Os.8065.1.S1_at	Cluster: Vacuolar ATP synthase subunit B isoform 2; n=3; Magnoliophyta|Rep: Vacuolar ATP synthase subunit B isoform 2 - Hordeum vulgare (Barley)	LOC_Os06g37180.1	6	21967779	cDNA vacuolar ATP synthase subunit B isoform 1, putative, expressed	AT4G38510	(VACUOLAR ATP SYNTHASE SUBUNIT B2); hydrogen ion transporting ATP synthase, rotational mechanism
Os.56329.1.S1_at	Cluster: Hypothetical protein OSJNBa0029G06.31; n=1; Oryza sativa (japonica cultivar-group)|Rep: Hypothetical protein OSJNBa0029G06.31 - Oryza sativa (japonica	LOC_Os06g41940.1	6	25171044	cDNA TMV response-related gene product, putative, expressed	AT1G76600	similar to unknown protein [Arabidopsis thaliana] (TAIR:AT1G21010.1); similar to TMV response-related gene product [Nicotiana
Os.11821.1.S1_at	Cluster: Vacuolar ATP synthase catalytic subunit A; n=23; Magnoliophyta|Rep: Vacuolar ATP synthase catalytic subunit A - Arabidopsis thaliana (Mouse-ear cress)	LOC_Os06g45120.1	6	27291851	cDNA vacuolar ATP synthase catalytic subunit A, putative, expressed	AT1G78900	VHA-A; ATP binding / hydrogen ion transporting ATP synthase, rotational mechanism
Os.1503.1.S1_at	Rep: RISBZ5 - Oryza sativa (Rice)	LOC_Os06g45140.1	6	27301110	cDNA light-inducible protein CPRF-2, putative, expressed	AT5G24800	BZO2H2 (basic leucine zipper O2 homolog 2); DNA binding / transcription factor
Os.25409.1.S1_x_at	Rep: Rtac1 - Oryza sativa (Rice)	LOC_Os06g45184.1	6	27321665	cDNA retrotransposon protein, putative, Ty3-gypsy subclass, expressed	AT1G31810	actin binding
Os.11403.1.S1_at	Cluster: Putative N-carbamyl-L-amino acid amidohydrolase; n=1; Oryza sativa (japonica cultivar-group)|Rep: Putative N-carbamyl-L-amino acid	LOC_Os06g45480.1	6	27498535	cDNA metallopeptidase, putative, expressed	AT4G20070	ATAAH (ARABIDOPSIS THALIANA ALLANTOATE AMIDOHYDROLASE); allantoate deiminase/ metallopeptidase
OsAffx.15978.1.S1_at	Cluster: Class III peroxidase 93 precursor; n=3; Oryza sativa (japonica cultivar-group)|Rep: Class III peroxidase 93 precursor - Oryza sativa (japonica	LOC_Os06g48010.1	6	29027480	cDNA peroxidase 16 precursor, putative, expressed	AT2G18980	peroxidase, putative
OsAffx.15978.1.S1_x_at	Cluster: Class III peroxidase 93 precursor; n=3; Oryza sativa (japonica cultivar-group)|Rep: Class III peroxidase 93 precursor - Oryza sativa (japonica	LOC_Os06g48010.1	6	29027480	cDNA peroxidase 16 precursor, putative, expressed	AT2G18980	peroxidase, putative
Os.27205.1.S1_at	Cluster: Putative xyloglucan endotransglycosylase; n=1; Oryza sativa (japonica cultivar-group)|Rep: Putative xyloglucan endotransglycosylase - Oryza sativa	LOC_Os06g48180.1	6	29143890	cDNA xyloglucan endotransglucosylase/hydrolase protein 23 precursor, putative, expressed	AT5G57550	XTR3 (XYLOGLUCAN ENDOTRANSGLYCOSYLASE 3); hydrolase, acting on glycosyl bonds
OsAffx.15997.1.S1_s_at	Cluster: Putative cyclophilin; n=1; Oryza sativa (japonica cultivar-group)|Rep: Putative cyclophilin - Oryza sativa (japonica cultivar-group)	LOC_Os06g49470.1	6	29970042	cDNA peptidyl-prolyl cis-trans isomerase CYP19-4 precursor, putative, expressed	AT4G39220	ATRER1A (Arabidopsis thaliana endoplasmic reticulum retrieval protein 1A)
Os.50953.1.S1_at	Cluster: Alpha-amylase isozyme 2A precursor; n=2; Oryza sativa|Rep: Alpha-amylase isozyme 2A precursor - Oryza sativa (Rice)	LOC_Os06g49970.2	6	30261780	cDNA alpha-amylase isozyme C2 precursor, putative, expressed	AT4G25000	AMY1 (ALPHA-AMYLASE-LIKE); alpha-amylase
Os.156.2.S1_x_at	Rep: Catalase isozyme 1 - Hordeum vulgare (Barley)	LOC_Os06g51150.1	6	30943198	cDNA catalase isozyme B, putative, expressed	AT4G35090	CAT2 (CATALASE 2); catalase
Os.36995.1.S1_at	Cluster: Putative peroxidase; n=1; Oryza sativa (japonica cultivar-group)|Rep: Putative peroxidase - Oryza sativa (japonica cultivar-group)	LOC_Os07g02440.1	7	836369	cDNA peroxidase 50 precursor, putative, expressed	AT4G37520	peroxidase 50 (PER50) (P50) (PRXR2)
Os.12206.1.S1_at	Cluster: Phytosulfokines 4 precursor [Contains: Phytosulfokine-alpha (PSK- alpha) (Phytosulfokine-a); Phytosulfokine-beta (PSK-beta) (Phytosulfokine-b)]; n=2;	LOC_Os07g03200.1	7	1253967	cDNA phytosulfokines 4 precursor, putative, expressed	AT3G49780	ATPSK4 (PHYTOSULFOKINE 4 PRECURSOR); growth factor
OsAffx.16075.1.S1_x_at	Cluster: Putative receptor kinase; n=1; Oryza sativa (japonica cultivar-group)|Rep: Putative receptor kinase - Oryza sativa (japonica cultivar-group)	LOC_Os07g04130.1	7	1752089	cDNA protein kinase, putative, expressed	AT2G37710	RLK (RECEPTOR LECTIN KINASE); kinase
OsAffx.5201.1.S1_s_at	Cluster: Succinate dehydrogenase [ubiquinone] flavoprotein subunit, mitochondrial precursor; n=2; Oryza sativa|Rep: Succinate dehydrogenase [ubiquinone]	LOC_Os07g04240.1	7	1864856	cDNA succinate dehydrogenase flavoprotein subunit,mitochondrial precursor, putative, expressed	AT5G66760	SDH1-1 (Succinate dehydrogenase 1-1)
Os.22581.1.S1_at	Cluster: Succinate dehydrogenase [ubiquinone] flavoprotein subunit, mitochondrial precursor; n=2; Oryza sativa|Rep: Succinate dehydrogenase [ubiquinone]	LOC_Os07g04240.1	7	1864856	cDNA succinate dehydrogenase flavoprotein subunit,mitochondrial precursor, putative, expressed	AT5G66760	SDH1-1 (Succinate dehydrogenase 1-1)
OsAffx.16135.1.S1_x_at	Cluster: Putative short-chain dehydrogenase/reductase; n=1; Oryza sativa (japonica cultivar-group)|Rep: Putative short-chain	LOC_Os07g07450.1	7	3712392	cDNA versicolorin reductase, putative, expressed	AT3G03980	short-chain dehydrogenase/reductase (SDR) family protein
Os.7076.1.S1_at	Cluster: Os07g0181800 protein; n=1; Oryza sativa (japonica cultivar-group)|Rep: Os07g0181800 protein - Oryza sativa (japonica cultivar-group)	LOC_Os07g08410.1	7	4318629	cDNA expressed protein	AT4G14615	similar to unknown protein [Arabidopsis thaliana] (TAIR:AT1G52825.1); similar to Os07g0181800 [Oryza sativa (japonica
Os.15252.1.S1_a_at	Cluster: Putative actin interacting protein; n=1; Oryza sativa (japonica cultivar-group)|Rep: Putative actin interacting protein - Oryza sativa (japonica	LOC_Os07g08950.1	7	4651093	cDNA D-2-hydroxyglutarate dehydrogenase, mitochondrial precursor, putative, expressed	AT4G36400	FAD linked oxidase family protein
OsAffx.16172.1.S1_at	Cluster: Putative ABC transporter; n=1; Oryza sativa (japonica cultivar-group)|Rep: Putative ABC transporter - Oryza sativa (japonica cultivar-group)	LOC_Os07g09384.1	7	4938854	cDNA expressed protein	AT3G55130	ATWBC19 (WHITE-BROWN COMPLEX HOMOLOG 19); ATPase, coupled to transmembrane movement of substances
OsAffx.28371.1.S1_at	Cluster: Putative stripe rust resistance protein Yr10; n=1; Oryza sativa (japonica cultivar-group)|Rep: Putative stripe rust resistance protein Yr10 - Oryza	LOC_Os07g09900.1	7	5265610	cDNA disease resistance protein RPM1, putative	AT3G07040	RPM1 (RESISTANCE TO P. SYRINGAE PV MACULICOLA 1)
OsAffx.28501.1.S1_x_at	Cluster: Putative aldehyde oxidase-like protein; n=3; Oryza sativa|Rep: Putative aldehyde oxidase-like protein - Oryza sativa (Rice)	LOC_Os07g18120.1	7	10722904	cDNA abscisic-aldehyde oxidase, putative, expressed	AT2G27150	AAO3 (ABSCISIC ALDEHYDE OXIDASE 3)
Os.10904.1.S1_at	Cluster: Putative dihydrolipoamide S-acetyltransferase; n=2; Oryza sativa (japonica cultivar-group)|Rep: Putative dihydrolipoamide	LOC_Os07g22720.2	7	12817710	cDNA dihydrolipoyllysine-residue acetyltransferase component of pyruvatedehydrogenase complex, mitochondrial precu	AT3G13930	dihydrolipoamide S-acetyltransferase, putative
Os.50392.1.S1_at	Cluster: Os07g0421300 protein; n=1; Oryza sativa (japonica cultivar-group)|Rep: Os07g0421300 protein - Oryza sativa (japonica cultivar-group)	LOC_Os07g23944.1	7	13533077	cDNA alpha-glucosidase 2, putative, expressed	AT3G23640	HGL1 (HETEROGLYCAN GLUCOSIDASE 1); hydrolase, hydrolyzing O-glycosyl compounds
Os.12221.1.S1_at	Cluster: Hydrophobic LEA-like protein; n=2; Oryza sativa|Rep: Hydrophobic LEA-like protein - Oryza sativa (Rice)	LOC_Os07g24000.1	7	13606009	cDNA plasma membrane associated protein, putative, expressed	AT1G04560	AWPM-19-like membrane family protein
Os.53343.1.S1_x_at	Cluster: Os07g0438500 protein; n=1; Oryza sativa (japonica cultivar-group)|Rep: Os07g0438500 protein - Oryza sativa (japonica cultivar-group)	LOC_Os07g25680.1	7	14721415	cDNA protein kinase domain containing protein, expressed	AT1G79570	protein kinase family protein
OsAffx.28598.1.S1_x_at	Cluster: Putative NBS-LRR disease resistance protein homologue; n=1; Oryza sativa (japonica cultivar-group)|Rep: Putative NBS-LRR disease resistance	LOC_Os07g26430.1	7	15190749	cDNA resistance protein, putative	AT3G07040	RPM1 (RESISTANCE TO P. SYRINGAE PV MACULICOLA 1)
Os.50918.1.S1_at	Cluster: Os05g0317300 protein; n=2; Oryza sativa (japonica cultivar-group)|Rep: Os05g0317300 protein - Oryza sativa (japonica cultivar-group)	LOC_Os07g27770.1	7	16205480	cDNA transposon protein, putative, unclassified	AT4G38180	FRS5 (FAR1-RELATED SEQUENCE 5); zinc ion binding
Os.26381.1.S1_x_at	Cluster: Hypothetical protein OJ1123_F01.12; n=1; Oryza sativa (japonica cultivar-group)|Rep: Hypothetical protein OJ1123_F01.12 - Oryza sativa (japonica	LOC_Os07g29600.2	7	17398129	cDNA RING-H2 finger protein ATL2B, putative, expressed	AT5G04290	KOW domain-containing transcription factor family protein
Os.48702.1.A1_at	Cluster: Os07g0502900 protein; n=2; Oryza sativa (japonica cultivar-group)|Rep: Os07g0502900 protein - Oryza sativa (japonica cultivar-group)	LOC_Os07g31960.1	7	19007938	cDNA anthocyanidin 3-O-glucosyltransferase, putative, expressed
Os.17181.1.S1_at	Cluster: Putative glucosyltransferase; n=1; Oryza sativa (japonica cultivar-group)|Rep: Putative glucosyltransferase - Oryza sativa (japonica	LOC_Os07g32010.1	7	19035975	cDNA anthocyanidin 5,3-O-glucosyltransferase, putative, expressed	AT1G07250	UDP-glucoronosyl/UDP-glucosyl transferase family protein
Os.8842.1.S1_at	Cluster: Putative glucosyltransferase; n=1; Oryza sativa (japonica cultivar-group)|Rep: Putative glucosyltransferase - Oryza sativa (japonica	LOC_Os07g32620.1	7	19454476	cDNA anthocyanidin 5,3-O-glucosyltransferase, putative, expressed	AT3G16520	UDP-glucoronosyl/UDP-glucosyl transferase family protein
OsAffx.28748.1.S1_at	Cluster: Hypothetical protein P0681F05.102; n=1; Oryza sativa (japonica cultivar-group)|Rep: Hypothetical protein P0681F05.102 - Oryza sativa (japonica	LOC_Os07g34540.1	7	20707120	cDNA hypothetical protein
OsAffx.16557.1.S1_at	Cluster: Putative peroxidase; n=1; Oryza sativa (japonica cultivar-group)|Rep: Putative peroxidase - Oryza sativa (japonica cultivar-group)	LOC_Os07g34670.1	7	20781337	cDNA peroxidase 1 precursor, putative, expressed	AT1G05260	RCI3 (RARE COLD INDUCIBLE GENE 3); peroxidase
OsAffx.16561.1.S1_at	Cluster: Putative aspartic proteinase nepenthesin I; n=1; Oryza sativa (japonica cultivar-group)|Rep: Putative aspartic proteinase nepenthesin I - Oryza	LOC_Os07g34850.1	7	20882938	cDNA aspartic proteinase nepenthesin-2 precursor, putative, expressed	AT2G03200	aspartyl protease family protein
Os.19326.1.S1_at	Cluster: Os07g0533800 protein; n=2; Oryza sativa (japonica cultivar-group)|Rep: Os07g0533800 protein - Oryza sativa (japonica cultivar-group)	LOC_Os07g34940.1	7	20931736	cDNA aspartic proteinase nepenthesin-1 precursor, putative, expressed	AT2G03200	aspartyl protease family protein
Os.57525.1.S1_x_at	Rep: AD79 protein - Oryza sativa (Rice)	LOC_Os07g35350.2	7	21150635	cDNA hydrolase, hydrolyzing O-glycosyl compounds, putative, expressed	AT5G55180	glycosyl hydrolase family 17 protein
Os.27755.1.S1_at	Cluster: Os07g0539900 protein; n=2; Oryza sativa (japonica cultivar-group)|Rep: Os07g0539900 protein - Oryza sativa (japonica cultivar-group)	LOC_Os07g35560.1	7	21280943	cDNA hydrolase, hydrolyzing O-glycosyl compounds, putative, expressed	AT4G26830	hydrolase, hydrolyzing O-glycosyl compounds
OsAffx.28867.2.S1_at	Cluster: CHP-rich zinc finger protein-like; n=1; Oryza sativa (japonica cultivar-group)|Rep: CHP-rich zinc finger protein-like - Oryza sativa (japonica	LOC_Os07g42070.1	7	25186186	cDNA protein binding protein, putative, expressed	AT2G37820	DC1 domain-containing protein
OsAffx.28900.1.S1_x_at	Cluster: Putative peroxidase; n=1; Oryza sativa (japonica cultivar-group)|Rep: Putative peroxidase - Oryza sativa (japonica cultivar-group)	LOC_Os07g44460.1	7	26556639	cDNA peroxidase 66 precursor, putative	AT4G11290	peroxidase, putative
OsAffx.28900.1.S1_at	Cluster: Putative peroxidase; n=1; Oryza sativa (japonica cultivar-group)|Rep: Putative peroxidase - Oryza sativa (japonica cultivar-group)	LOC_Os07g44460.1	7	26556639	cDNA peroxidase 66 precursor, putative	AT4G11290	peroxidase, putative
OsAffx.27508.1.S1_at	Cluster: Putative peroxidase; n=1; Oryza sativa (japonica cultivar-group)|Rep: Putative peroxidase - Oryza sativa (japonica cultivar-group)	LOC_Os07g44480.1	7	26561593	cDNA peroxidase, putative, expressed	AT4G11290	peroxidase, putative
Os.30366.1.S1_at	Cluster: Hypothetical protein P0503D09.101; n=1; Oryza sativa (japonica cultivar-group)|Rep: Hypothetical protein P0503D09.101 - Oryza sativa (japonica	LOC_Os07g45080.1	7	26909822	cDNA expressed protein	AT3G21550	similar to unknown protein [Arabidopsis thaliana] (TAIR:AT3G21520.1); similar to Os07g0645300 [Oryza sativa (japonica
Os.45924.1.S1_x_at	Cluster: DT-related protein; n=2; Oryza sativa (japonica cultivar-group)|Rep: DT-related protein - Oryza sativa (japonica cultivar-group)	LOC_Os07g46520.1	7	27785226	cDNA rhythmically expressed gene 2 protein, putative, expressed	AT2G41250	haloacid dehalogenase-like hydrolase family protein
OsAffx.28932.1.S1_at	Cluster: DT-related protein; n=2; Oryza sativa (japonica cultivar-group)|Rep: DT-related protein - Oryza sativa (japonica cultivar-group)	LOC_Os07g46520.1	7	27785226	cDNA rhythmically expressed gene 2 protein, putative, expressed	AT2G41250	haloacid dehalogenase-like hydrolase family protein
Os.8920.1.S1_at	Cluster: AP2 domain transcription factor EREBP; n=2; Oryza sativa (japonica cultivar-group)|Rep: AP2 domain transcription factor EREBP - Oryza sativa	LOC_Os07g47790.1	7	28540103	cDNA ERF-like protein, putative, expressed	AT2G47520	AP2 domain-containing transcription factor, putative
OsAffx.28969.1.S1_at	Cluster: Hypothetical protein B1147B12.21; n=1; Oryza sativa (japonica cultivar-group)|Rep: Hypothetical protein B1147B12.21 - Oryza sativa (japonica	LOC_Os08g01160.1	8	102100	cDNA plant integral membrane protein TIGR01569 containing protein	AT5G06200	integral membrane family protein
Os.19493.1.S1_at	Cluster: Putative Bile acid beta-glucosidase; n=1; Oryza sativa (japonica cultivar-group)|Rep: Putative Bile acid beta-glucosidase - Oryza sativa (japonica	LOC_Os08g01940.1	8	580111	cDNA expressed protein	AT5G49900	similar to unknown protein [Arabidopsis thaliana] (TAIR:AT1G33700.2); similar to unknown protein [Arabidopsis thaliana]
OsAffx.5686.1.S1_at	Cluster: Hypothetical protein B1203H11.13; n=1; Oryza sativa (japonica cultivar-group)|Rep: Hypothetical protein B1203H11.13 - Oryza sativa (japonica	LOC_Os08g02820.1	8	1177699	cDNA conserved hypothetical protein	AT3G50150	similar to unknown protein [Arabidopsis thaliana] (TAIR:AT3G50130.1); similar to unknown protein [Arabidopsis thaliana]
Os.14929.1.S1_at	Cluster: Putative zinc-finger protein Lsd1; n=1; Oryza sativa (japonica cultivar-group)|Rep: Putative zinc-finger protein Lsd1 - Oryza sativa (japonica	LOC_Os08g03610.1	8	1682459	cDNA LSD1, putative, expressed	AT4G20380	LSD1 (LESION SIMULATING DISEASE)
Os.51918.1.S1_at	Cluster: Copine I-like protein; n=1; Oryza sativa (japonica cultivar-group)|Rep: Copine I-like protein - Oryza sativa (japonica cultivar-group)	LOC_Os08g04130.1	8	2001564	cDNA copine-6, putative, expressed	AT1G79380	copine-related
OsAffx.32315.1.A1_at	Cluster: Photosystem II P680 chlorophyll A apoprotein; n=25; Streptophyta|Rep: Photosystem II P680 chlorophyll A apoprotein - Oryza sativa (Rice)	LOC_Os08g15260.1	8	9268148	cDNA photosystem II P680 chlorophyll A apoprotein, putative, expressed	ATCG00680	encodes for CP47, subunit of the photosystem II reaction center.
Os.54383.1.S1_at	Cluster: Hypothetical protein OSJNBa0030G18.8; n=1; Oryza sativa (japonica cultivar-group)|Rep: Hypothetical protein OSJNBa0030G18.8 - Oryza sativa (japonica	LOC_Os08g24434.1	8	14633423	cDNA expressed protein	AT4G12070	similar to hypothetical protein [Oryza sativa (japonica cultivar-group)] (GB:BAD12897.1); similar to Os02g0717600 [Oryza sativa
Os.10664.1.S1_at	Cluster: Light induced protein like protein; n=3; BEP clade|Rep: Light induced protein like protein - Oryza sativa (japonica cultivar-group)	LOC_Os08g25590.2	8	15438309	cDNA brain protein 44, putative, expressed	AT4G22310	similar to unknown protein [Arabidopsis thaliana] (TAIR:AT4G14695.1); similar to Os08g0344300 [Oryza sativa (japonica
Os.6055.3.S1_x_at	Cluster: Putative pyrophosphate-dependent phosphofructokinase alpha subunit; n=1; Oryza sativa (japonica cultivar-group)|Rep: Putative	LOC_Os08g25720.1	8	15525650	cDNA pyrophosphate--fructose 6-phosphate 1-phosphotransferase alpha subunit, putative, expressed	AT1G76550	pyrophosphate--fructose-6-phosphate 1-phosphotransferase alpha subunit, putative / pyrophosphate-dependent
OsAffx.29379.1.S1_at	Cluster: Hypothetical protein B1027A11.105; n=1; Oryza sativa (japonica cultivar-group)|Rep: Hypothetical protein B1027A11.105 - Oryza sativa (japonica	LOC_Os08g27260.1	8	16513149	cDNA hypothetical protein
Os.53676.1.S1_at	Cluster: Hypothetical protein P0690C12.12; n=1; Oryza sativa (japonica cultivar-group)|Rep: Hypothetical protein P0690C12.12 - Oryza sativa (japonica	LOC_Os08g28560.1	8	17310885	cDNA expressed protein	AT1G31750	proline-rich family protein
Os.9700.1.S1_at	Cluster: Hypothetical protein OJ1705_C03.129; n=1; Oryza sativa (japonica cultivar-group)|Rep: Hypothetical protein OJ1705_C03.129 - Oryza sativa (japonica	LOC_Os08g28970.1	8	17597590	cDNA expressed protein	AT5G46060	similar to unknown protein [Arabidopsis thaliana] (TAIR:AT5G24600.1); similar to Os09g0327000 [Oryza sativa (japonica
OsAffx.9092.1.S1_x_at	Cluster: Hypothetical protein P0022F12.26; n=1; Oryza sativa (japonica cultivar-group)|Rep: Hypothetical protein P0022F12.26 - Oryza sativa (japonica	LOC_Os08g30370.1	8	18553705	cDNA expressed protein
Os.24417.3.S1_at	Cluster: Os08g0396700 protein; n=4; Oryza sativa (japonica cultivar-group)|Rep: Os08g0396700 protein - Oryza sativa (japonica cultivar-group)	LOC_Os08g30634.2	8	18759472	cDNA resistance protein, putative, expressed	AT2G16050	DC1 domain-containing protein
Os.9243.1.S1_at	Cluster: FYVE finger-containing phosphoinositide kinase-like; n=1; Oryza sativa (japonica cultivar-group)|Rep: FYVE finger-containing	LOC_Os08g33200.1	8	20540715	cDNA 1-phosphatidylinositol-4-phosphate 5-kinase/ zinc ion binding protein, putative, expressed	AT4G33240	1-phosphatidylinositol-4-phosphate 5-kinase/ zinc ion binding
Os.15004.1.S1_at	Cluster: Exostosin family-like protein; n=1; Oryza sativa (japonica cultivar-group)|Rep: Exostosin family-like protein - Oryza sativa (japonica	LOC_Os08g34020.1	8	21181721	cDNA secondary cell wall-related glycosyltransferase family 47, putative, expressed	AT1G74680	exostosin family protein
Os.6423.1.S1_at	Cluster: Hypothetical protein OJ1506_F01.19; n=1; Oryza sativa (japonica cultivar-group)|Rep: Hypothetical protein OJ1506_F01.19 - Oryza sativa (japonica	LOC_Os08g39330.1	8	24721442	cDNA skin secretory protein xP2 precursor, putative, expressed	AT1G44191	DNA binding / ligand-dependent nuclear receptor
Os.3414.1.A1_at	Rep: Isoamylase - Oryza sativa (Rice)	LOC_Os08g40930.1	8	25767733	cDNA isoamylase, putative, expressed	AT2G39930	ATISA1/ISA1 (ISOAMYLASE 1); alpha-amylase/ isoamylase
OsAffx.17472.1.S1_at	Cluster: Hypothetical protein P0543C11.18; n=2; Oryza sativa (japonica cultivar-group)|Rep: Hypothetical protein P0543C11.18 - Oryza sativa (japonica	LOC_Os08g42198.1	8	26523997	cDNA auxin responsive protein	AT5G50760	auxin-responsive family protein
OsAffx.17477.1.S1_at	Cluster: Hypothetical protein P0665C04.26; n=1; Oryza sativa (japonica cultivar-group)|Rep: Hypothetical protein P0665C04.26 - Oryza sativa (japonica	LOC_Os08g42490.1	8	26730005	cDNA DC1 domain containing protein, expressed	AT3G09000	proline-rich family protein
OsAffx.17477.1.S1_s_at	Cluster: Hypothetical protein P0665C04.26; n=1; Oryza sativa (japonica cultivar-group)|Rep: Hypothetical protein P0665C04.26 - Oryza sativa (japonica	LOC_Os08g42490.1	8	26730005	cDNA DC1 domain containing protein, expressed	AT3G09000	proline-rich family protein
Os.55514.1.S1_at	Cluster: UPI0000DBF74B related cluster; n=1; Rattus norvegicus|Rep: UPI0000DBF74B UniRef100 entry - Rattus norvegicus	LOC_Os08g42490.1	8	26730005	cDNA DC1 domain containing protein, expressed
OsAffx.17610.1.S1_at	Cluster: Putative serine/threonine-specific protein kinase; n=1; Oryza sativa (japonica cultivar-group)|Rep: Putative serine/threonine-specific protein kinase -	LOC_Os09g09220.1	9	4932507	cDNA protein kinase domain containing protein, expressed	AT1G51870	protein kinase family protein
OsAffx.6249.1.S1_at	Cluster: Ankyrin repeat protein family-like; n=1; Oryza sativa (japonica cultivar-group)|Rep: Ankyrin repeat protein family-like - Oryza sativa (japonica cultiv	LOC_Os09g12350.1	9	7044390	cDNA conserved hypothetical protein	AT4G03500	ankyrin repeat family protein
Os.50616.1.S1_x_at	Rep: H0321H01.8 protein - Oryza sativa (Rice)	LOC_Os09g15250.1	9	9263205	cDNA retrotransposon protein, putative, unclassified, expressed	ATMG00860	hypothetical protein
Os.14294.1.S1_at	Cluster: Hypothetical protein OSJNBb0024J13.25; n=1; Oryza sativa (japonica cultivar-group)|Rep: Hypothetical protein OSJNBb0024J13.25 - Oryza sativa	LOC_Os09g15480.1	9	9477844	cDNA Ser/Thr-rich protein T10 in DGCR region, putative, expressed	AT4G38260	similar to unknown protein [Arabidopsis thaliana] (TAIR:AT1G20740.1); similar to H0409D10.8 [Oryza sativa (indica
OsAffx.29854.1.S1_at	Cluster: Class III peroxidase 120 precursor; n=2; Oryza sativa (japonica cultivar-group)|Rep: Class III peroxidase 120 precursor - Oryza sativa (japonica	LOC_Os09g15510.1	9	9491543	cDNA peroxidase 57 precursor, putative, expressed	AT5G17820	peroxidase 57 (PER57) (P57) (PRXR10)
OsAffx.17724.1.S1_at	Cluster: Ankyrin-like protein; n=1; Oryza sativa (japonica cultivar-group)|Rep: Ankyrin-like protein - Oryza sativa (japonica cultivar-group)	LOC_Os09g15950.1	9	9745357	cDNA conserved hypothetical protein	AT4G03500	ankyrin repeat family protein
OsAffx.17734.1.S1_at	Cluster: Hypothetical protein OSJNBa0040N23.24; n=1; Oryza sativa (japonica cultivar-group)|Rep: Hypothetical protein OSJNBa0040N23.24 - Oryza sativa (japonica	LOC_Os09g16190.1	9	9874701	cDNA hypothetical protein
Os.49293.1.S1_at	Cluster: Hypothetical protein P0566A10.27; n=1; Oryza sativa (japonica cultivar-group)|Rep: Hypothetical protein P0566A10.27 - Oryza sativa (japonica	LOC_Os09g16710.1	9	10225382	cDNA hypothetical protein	AT2G29210	splicing factor PWI domain-containing protein
Os.53655.1.A1_at	Cluster: Os09g0337300 protein; n=1; Oryza sativa (japonica cultivar-group)|Rep: Os09g0337300 protein - Oryza sativa (japonica cultivar-group)	LOC_Os09g16760.1	9	10251138	cDNA protein binding protein, putative, expressed	AT4G03500	ankyrin repeat family protein
Os.3441.1.S1_at	Cluster: Outer mitochondrial membrane protein porin; n=2; Oryza sativa|Rep: Outer mitochondrial membrane protein porin - Oryza sativa (Rice)	LOC_Os09g19734.3	9	11804588	cDNA isochorismate synthase 1, chloroplast precursor, putative, expressed	AT3G01280	porin, putative
OsAffx.17841.1.S1_at	Cluster: Os09g0389000 protein; n=2; Oryza sativa (japonica cultivar-group)|Rep: Os09g0389000 protein - Oryza sativa (japonica cultivar-group)	LOC_Os09g22090.1	9	13378386	cDNA mannose-6-phosphate isomerase, putative, expressed	AT3G02570	MEE31 (maternal effect embryo arrest 31); mannose-6-phosphate isomerase
OsAffx.6404.1.S1_at	Cluster: R2R3-MYB transcription factor-like protein; n=1; Oryza sativa (japonica cultivar-group)|Rep: R2R3-MYB transcription factor-like protein - Oryza sativa	LOC_Os09g26170.1	9	15771823	cDNA MYB36, putative, expressed	AT5G57620	MYB36 (myb domain protein 36); DNA binding / transcription factor
OsAffx.17941.1.A1_at	Rep: H0215A08.3 protein - Oryza sativa (Rice)	LOC_Os09g26860.1	9	16322517	cDNA retrotransposon protein, putative, unclassified	AT5G36905	RNase H domain-containing protein
Os.7932.1.S1_at	Cluster: Aldehyde dehydrogenase; n=2; Oryza sativa|Rep: Aldehyde dehydrogenase - Oryza sativa (Rice)	LOC_Os09g26880.1	9	16337637	cDNA aldehyde dehydrogenase family 7 member A1, putative, expressed	AT1G54100	ALDH7B4 (ALDEHYDE DEHYDROGENASE 7B4); 3-chloroallyl aldehyde dehydrogenase
Os.46749.1.S1_x_at	Cluster: Putative fiber annexin; n=1; Oryza sativa (japonica cultivar-group)|Rep: Putative fiber annexin - Oryza sativa (japonica cultivar-group)	LOC_Os09g27990.1	9	17000373	cDNA fiber annexin, putative, expressed	AT5G12380	annexin, putative
Os.49579.1.S1_at	Cluster: Os09g0471000 protein; n=2; Oryza sativa (japonica cultivar-group)|Rep: Os09g0471000 protein - Oryza sativa (japonica cultivar-group)	LOC_Os09g29480.2	9	17928688	cDNA cupin, RmlC-type, putative, expressed	AT1G18490	similar to unknown protein [Arabidopsis thaliana] (TAIR:AT5G39890.1); similar to Putative Expressed protein [Brassica
OsAffx.17976.1.S1_at	Cluster: Os09g0490400 protein; n=1; Oryza sativa (japonica cultivar-group)|Rep: Os09g0490400 protein - Oryza sativa (japonica cultivar-group)	LOC_Os09g31410.1	9	18892801	cDNA beta-glucosidase, chloroplast precursor, putative, expressed	AT2G44480	glycosyl hydrolase family 1 protein
Os.9587.1.S1_a_at	Cluster: Pyruvate dehydrogenase E1 beta subunit isoform 3; n=5; Poaceae|Rep: Pyruvate dehydrogenase E1 beta subunit isoform 3 - Zea mays (Maize)	LOC_Os09g33500.1	9	19752230	cDNA pyruvate dehydrogenase E1 component subunit beta, mitochondrial precursor, putative, expressed	AT5G50850	pyruvate dehydrogenase E1 component beta subunit, mitochondrial / PDHE1-B (PDH2)
Os.8507.1.S1_at	Cluster: Putative UDP-glucose 4-epimerase; n=2; Oryza sativa (japonica cultivar-group)|Rep: Putative UDP-glucose 4-epimerase - Oryza sativa (japonica	LOC_Os09g35800.1	9	20602522	cDNA UDP-glucose 4-epimerase, putative, expressed	AT1G12780	UGE1 (UDP-D-glucose/UDP-D-galactose 4-epimerase 1); UDP-glucose 4-epimerase/ protein dimerization
Os.10118.1.S1_at	Cluster: UTP--glucose-1-phosphate uridylyltransferase; n=4; commelinids|Rep: UTP--glucose-1-phosphate uridylyltransferase - Hordeum	LOC_Os09g38030.1	9	21916838	cDNA UTP--glucose-1-phosphate uridylyltransferase, putative, expressed	AT5G17310	UTP--glucose-1-phosphate uridylyltransferase, putative / UDP-glucose pyrophosphorylase, putative / UGPase, putative
Os.48912.1.S1_at	Cluster: Os09g0553800 protein; n=1; Oryza sativa (japonica cultivar-group)|Rep: Os09g0553800 protein - Oryza sativa (japonica cultivar-group)	LOC_Os09g38080.1	9	21941524	cDNA expressed protein	AT2G44360	similar to Os09g0553800 [Oryza sativa (japonica cultivar-group)] (GB:NP_001063883.1); contains domain BRCT domain
OsAffx.30196.1.S1_at	Cluster: Putative cysteine protease; n=1; Oryza sativa (japonica cultivar-group)|Rep: Putative cysteine protease - Oryza sativa (japonica cultivar-group)	LOC_Os09g39070.1	9	22430027	cDNA thiol protease SEN102 precursor, putative, expressed	AT5G50260	cysteine proteinase, putative
OsAffx.30199.1.S1_at	Cluster: Putative cysteine protease; n=1; Oryza sativa (japonica cultivar-group)|Rep: Putative cysteine protease - Oryza sativa (japonica cultivar-group)	LOC_Os09g39120.1	9	22457097	cDNA thiol protease SEN102 precursor, putative, expressed	AT5G50260	cysteine proteinase, putative
Os.7132.2.S1_at	Cluster: Putative genetic modifier; n=1; Oryza sativa (japonica cultivar-group)|Rep: Putative genetic modifier - Oryza sativa (japonica cultivar-group)	LOC_Os09g39560.1	9	22707142	cDNA genetic modifier, putative, expressed	AT4G11570	haloacid dehalogenase-like hydrolase family protein
Os.11565.1.S1_at	Cluster: Putative peroxidase; n=2; Oryza sativa|Rep: Putative peroxidase - Oryza sativa (Rice)	LOC_Os10g02040.1	10	643054	cDNA peroxidase 54 precursor, putative, expressed	AT5G06730	peroxidase, putative
Os.47901.1.S1_at	Cluster: PREDICTED: similar to mKIAA1306 protein; n=1; Bos taurus|Rep: PREDICTED: similar to mKIAA1306 protein - Bos taurus	LOC_Os10g04140.1	10	1912082	cDNA transposon protein, putative, CACTA, En/Spm sub-class	AT5G54650	Fh5 (FORMIN HOMOLOGY5); actin binding
Os.11024.1.S1_at	Cluster: Putative NBS-LRR type resistance protein; n=1; Oryza sativa (japonica cultivar-group)|Rep: Putative NBS-LRR type resistance protein - Oryza sativa (jap	LOC_Os10g07400.1	10	3896819	cDNA disease resistance RPP13-like protein 1, putative, expressed	AT3G14470	disease resistance protein (NBS-LRR class), putative
Os.28056.1.S1_at	Cluster: Putative proton pump; n=2; Oryza sativa|Rep: Putative proton pump - Oryza sativa (Rice)	LOC_Os10g10500.1	10	5546930	cDNA vacuolar ATP synthase 91 kDa subunit, putative, expressed	AT4G39080	VHA-A3 (VACUOLAR PROTON ATPASE A3); ATPase
Os.8805.1.S1_at	Cluster: Phosphoenolpyruvate carboxykinase, putative, expressed; n=4; Oryza sativa (japonica cultivar-group)|Rep: Phosphoenolpyruvate carboxykinase,	LOC_Os10g13700.1	10	7209267	cDNA phosphoenolpyruvate carboxykinase, putative, expressed	AT4G37870	phosphoenolpyruvate carboxykinase (ATP), putative / PEP carboxykinase, putative / PEPCK, putative
Os.10703.2.S1_x_at	Cluster: Putative ATP SYNTHASE GAMMA CHAIN, MITOCHONDRIAL; n=2; Oryza sativa|Rep: Putative ATP SYNTHASE GAMMA CHAIN, MITOCHONDRIAL - Oryza sativa	LOC_Os10g17280.1	10	8360515	cDNA ATP synthase gamma chain, mitochondrial precursor, putative, expressed	AT2G33040	ATP synthase gamma chain, mitochondrial (ATPC)
Os.10703.1.S1_a_at	Cluster: Putative ATP SYNTHASE GAMMA CHAIN, MITOCHONDRIAL; n=2; Oryza sativa|Rep: Putative ATP SYNTHASE GAMMA CHAIN, MITOCHONDRIAL - Oryza sativa	LOC_Os10g17280.1	10	8360515	cDNA ATP synthase gamma chain, mitochondrial precursor, putative, expressed	AT2G33040	ATP synthase gamma chain, mitochondrial (ATPC)
Os.7314.1.S1_at	Cluster: Putative Glucan 1,3-beta-glucosidase; n=1; Oryza sativa (japonica cultivar-group)|Rep: Putative Glucan 1,3-beta-glucosidase - Oryza sativa (japonica	LOC_Os10g22520.1	10	11342215	cDNA glucan 1,3-beta-glucosidase precursor, putative, expressed	AT4G18670	leucine-rich repeat family protein / extensin family protein
Os.16804.1.S1_at	Cluster: Expressed protein; n=1; Oryza sativa (japonica cultivar-group)|Rep: Expressed protein - Oryza sativa (japonica cultivar-group)	LOC_Os10g23060.1	10	11690388	cDNA expressed protein	AT1G49750	leucine-rich repeat family protein
Os.3350.1.S1_at	Cluster: Alanine aminotransferase 2; n=4; Poaceae|Rep: Alanine aminotransferase 2 - Panicum miliaceum (Proso millet) (Broomcorn millet)	LOC_Os10g25130.1	10	12636433	cDNA alanine aminotransferase 2, putative, expressed	AT1G72330	ALAAT2 (ALANINE AMINOTRANSFERASE 2); alanine transaminase
Os.3350.1.S2_a_at	Cluster: Alanine aminotransferase 2; n=4; Poaceae|Rep: Alanine aminotransferase 2 - Panicum miliaceum (Proso millet) (Broomcorn millet)	LOC_Os10g25130.1	10	12636433	cDNA alanine aminotransferase 2, putative, expressed	AT1G72330	ALAAT2 (ALANINE AMINOTRANSFERASE 2); alanine transaminase
Os.3350.1.S1_a_at	Cluster: Alanine aminotransferase 2; n=4; Poaceae|Rep: Alanine aminotransferase 2 - Panicum miliaceum (Proso millet) (Broomcorn millet)	LOC_Os10g25130.1	10	12636433	cDNA alanine aminotransferase 2, putative, expressed	AT1G72330	ALAAT2 (ALANINE AMINOTRANSFERASE 2); alanine transaminase
OsAffx.20360.1.S1_x_at	Cluster: Hypothetical protein OSJNBa0044A10.22; n=1; Oryza sativa (japonica cultivar-group)|Rep: Hypothetical protein OSJNBa0044A10.22 - Oryza sativa	LOC_Os10g26410.1	10	13391302	cDNA DNA binding protein, putative, expressed	AT1G26945	transcription regulator
Os.17997.2.S1_x_at	Cluster: Phosphofructokinase family protein, expressed; n=1; Oryza sativa (japonica cultivar-group)|Rep: Phosphofructokinase family protein,	LOC_Os10g26570.1	10	13522054	cDNA pyrophosphate--fructose 6-phosphate 1-phosphotransferase, putative, expressed	AT2G22480	phosphofructokinase family protein
Os.17997.1.S1_at	Cluster: Phosphofructokinase family protein, expressed; n=1; Oryza sativa (japonica cultivar-group)|Rep: Phosphofructokinase family protein,	LOC_Os10g26570.1	10	13522054	cDNA pyrophosphate--fructose 6-phosphate 1-phosphotransferase, putative, expressed	AT2G22480	phosphofructokinase family protein
Os.9009.1.S1_at	Cluster: Hypothetical protein OSJNBa0060A14.19; n=2; Oryza sativa|Rep: Hypothetical protein OSJNBa0060A14.19 - Oryza sativa (Rice)	LOC_Os10g26700.2	10	13609674	cDNA YGL010w-like protein, putative, expressed	AT1G18720	similar to unknown protein [Arabidopsis thaliana] (TAIR:AT1G74440.1); similar to YGL010w-like protein [Picea mariana]
Os.21193.2.S1_x_at	Cluster: Transmembrane amino acid transporter protein, expressed; n=1; Oryza sativa (japonica cultivar-group)|Rep: Transmembrane amino acid transporter	LOC_Os10g27980.1	10	14169134	cDNA betaine/proline transporter, putative, expressed	AT1G08230	similar to amino acid transporter family protein [Arabidopsis thaliana] (TAIR:AT5G41800.1); similar to Os05g0586500 [Oryza
Os.4766.1.S1_at	Cluster: 1,2-dihydroxy-3-keto-5-methylthiopentene dioxygenase 1; n=2; Oryza sativa|Rep: 1,2-dihydroxy-3-keto-5-methylthiopentene dioxygenase 1 -	LOC_Os10g28350.1	10	14424929	cDNA 1,2-dihydroxy-3-keto-5-methylthiopentene dioxygenase 1, putative, expressed	AT4G14710	ATARD2; acireductone dioxygenase (Fe2+-requiring)/ metal ion binding
OsAffx.8060.1.S1_at	Cluster: Hypothetical protein; n=1; Oryza sativa (japonica cultivar-group)|Rep: Hypothetical protein - Oryza sativa (japonica cultivar-group)	LOC_Os10g31380.1	10	16127808	cDNA glycine-rich cell wall structural protein 2 precursor, putative	AT5G46730	glycine-rich protein
Os.46671.1.S1_at	Cluster: Glycine rich protein; n=3; Oryza sativa|Rep: Glycine rich protein - Oryza sativa (Rice)	LOC_Os10g31460.2	10	16165848	cDNA glycine-rich cell wall structural protein 2 precursor, putative, expressed	AT5G46730	glycine-rich protein
Os.11337.1.S1_at	Cluster: Expressed protein; n=1; Oryza sativa (japonica cultivar-group)|Rep: Expressed protein - Oryza sativa (japonica cultivar-group)	LOC_Os10g31660.1	10	16262893	cDNA glycine-rich cell wall structural protein 2 precursor, putative, expressed	AT5G46730	glycine-rich protein
Os.54423.1.A1_x_at	Rep: Cyanate hydratase - Oryza sativa (Rice)	LOC_Os10g33270.1	10	17142223	cDNA cyanate hydratase, putative, expressed	AT3G23490	CYN (CYANASE); cyanate hydratase
Os.46666.1.S1_at	Rep: Casein kinase I - Oryza sativa (Rice)	LOC_Os10g33650.1	10	17409812	cDNA casein kinase I isoform delta-like, putative, expressed	AT4G14340	CKI1 (CASEIN KINASE I); casein kinase I/ kinase
OsAffx.30707.1.S1_at	Cluster: Putative membrane protein; n=1; Oryza sativa (japonica cultivar-group)|Rep: Putative membrane protein - Oryza sativa (japonica cultivar-group)	LOC_Os10g37920.1	10	19977688	cDNA antiporter/ drug transporter/ transporter, putative, expressed	AT4G23030	MATE efflux protein-related
Os.5053.1.S1_at	Cluster: Putative glutathione S-transferase OsGSTU7; n=2; Oryza sativa (japonica cultivar-group)|Rep: Putative glutathione S-transferase	LOC_Os10g38580.1	10	20260075	cDNA glutathione S-transferase GSTU6, putative, expressed	AT1G10360	ATGSTU18 (GLUTATHIONE S-TRANSFERASE 29); glutathione transferase
OsAffx.7936.1.S1_at	Cluster: Putative nucleoid DNA binding protein; n=1; Oryza sativa (japonica cultivar-group)|Rep: Putative nucleoid DNA binding protein - Oryza sativa (japonica	LOC_Os10g39360.1	10	20674266	cDNA aspartic-type endopeptidase/ pepsin A, putative	AT2G03200	aspartyl protease family protein
OsAffx.7934.1.S1_at	Cluster: Putative chloroplast nucleoid DNA binding protein; n=2; Oryza sativa (japonica cultivar-group)|Rep: Putative chloroplast nucleoid DNA binding protein -	LOC_Os10g39390.1	10	20682105	cDNA aspartic proteinase nepenthesin-2 precursor, putative, expressed	AT2G03200	aspartyl protease family protein
OsAffx.20160.1.S1_at	Cluster: Ubiquitin-like protein; n=2; Oryza sativa|Rep: Ubiquitin-like protein - Oryza sativa (Rice)	LOC_Os10g39590.1	10	20833157	cDNA NEDD8-like protein RUB2 precursor, putative	AT1G31340	RUB1 (RELATED TO UBIQUITIN 1)
Os.46628.1.S1_x_at	Cluster: Putative flavin-containing monooxygenase; n=1; Oryza sativa (japonica cultivar-group)|Rep: Putative flavin-containing monooxygenase - Oryza sativa	LOC_Os10g40570.1	10	21397494	cDNA disulfide oxidoreductase/ monooxygenase, putative, expressed	AT1G62600	flavin-containing monooxygenase family protein / FMO family protein
Os.3053.1.A1_at	Cluster: Flavin-containing monooxygenase family protein, putative, expressed; n=1; Oryza sativa (japonica cultivar-group)|Rep: Flavin-containing	LOC_Os10g40570.1	10	21397494	cDNA disulfide oxidoreductase/ monooxygenase, putative, expressed	AT1G62600	flavin-containing monooxygenase family protein / FMO family protein
Os.3401.1.S1_at	Cluster: Serine/threonine-protein kinase SAPK3; n=2; Oryza sativa|Rep: Serine/threonine-protein kinase SAPK3 - Oryza sativa (Rice)	LOC_Os10g41490.1	10	21968011	cDNA serine/threonine-protein kinase SAPK3, putative, expressed	AT1G10940	ASK1 (ARABIDOPSIS SERINE/THREONINE KINASE 1); kinase
Os.11848.1.S1_at	Cluster: Expressed protein; n=2; Oryza sativa (japonica cultivar-group)|Rep: Expressed protein - Oryza sativa (japonica cultivar-group)	LOC_Os11g03380.1	11	1278092	cDNA expressed protein	AT3G13410	similar to expressed protein [Oryza sativa (japonica cultivar-group)] (GB:ABG21861.1); similar to Os12g0123900 [Oryza sativa
Os.8564.1.S1_at	Cluster: FHA domain containing protein, expressed; n=5; Oryza sativa (japonica cultivar-group)|Rep: FHA domain containing protein, expressed - Oryza sativa	LOC_Os11g03390.1	11	1279034	cDNA FHA domain containing protein, expressed	AT2G21530	forkhead-associated domain-containing protein / FHA domain-containing protein
OsAffx.9611.1.S1_at	Cluster: Hypothetical protein B1099D03.41; n=1; Oryza sativa (japonica cultivar-group)|Rep: Hypothetical protein B1099D03.41 - Oryza sativa (japonica	LOC_Os11g03760.1	11	1476591	cDNA expressed protein	AT5G56890	protein kinase family protein
Os.57198.1.S1_at	Cluster: Expressed protein; n=1; Oryza sativa (japonica cultivar-group)|Rep: Expressed protein - Oryza sativa (japonica cultivar-group)	LOC_Os11g05020.1	11	2173577	cDNA expressed protein
Os.6118.1.S1_at	Cluster: ABC transporter, putative; n=2; Oryza sativa (japonica cultivar-group)|Rep: ABC transporter, putative - Oryza sativa (japonica cultivar-group)	LOC_Os11g05700.1	11	2610012	cDNA multidrug resistance-associated protein 14, putative, expressed	AT3G59140	ATMRP14 (Arabidopsis thaliana multidrug resistance-associated protein 14)
Os.5512.1.S1_at	Cluster: Vacuolar ATP synthase 16 kDa proteolipid subunit 4; n=37; Magnoliophyta|Rep: Vacuolar ATP synthase 16 kDa proteolipid subunit 4 - Arabidopsis	LOC_Os11g06890.1	11	3376213	cDNA vacuolar ATP synthase 16 kDa proteolipid subunit, putative, expressed	AT1G19910	AVA-P2 (vacuolar-H+-pumping ATPase 16 kDa proteolipid subunit 2); ATPase
OsAffx.18732.1.S1_at	Cluster: At5g42500; n=1; Oryza sativa (japonica cultivar-group)|Rep: At5g42500 - Oryza sativa (japonica cultivar-group)	LOC_Os11g07740.1	11	3948812	cDNA dirigent-like protein pDIR3, putative	AT5G42500	disease resistance-responsive family protein
OsAffx.30868.1.S1_at	Cluster: At5g42500; n=2; Oryza sativa (japonica cultivar-group)|Rep: At5g42500 - Oryza sativa (japonica cultivar-group)	LOC_Os11g07770.1	11	3955035	cDNA dirigent-like protein pDIR12, putative	AT5G42500	disease resistance-responsive family protein
OsAffx.30869.1.S1_at	Rep: At1g34320 - Oryza sativa (japonica cultivar-group)	LOC_Os11g07840.1	11	3995799	cDNA expressed protein	AT1G34320	similar to unknown protein [Arabidopsis thaliana] (TAIR:AT5G08660.1); similar to Os05g0430300 [Oryza sativa (japonica
OsAffx.30896.1.S1_at	Cluster: Os11g0198900 protein; n=2; Oryza sativa (japonica cultivar-group)|Rep: Os11g0198900 protein - Oryza sativa (japonica cultivar-group)	LOC_Os11g09230.1	11	4941703	cDNA expressed protein	AT4G03460	ankyrin repeat family protein
OsAffx.30901.1.S1_at	Cluster: F-box domain, putative; n=1; Oryza sativa (japonica cultivar-group)|Rep: F-box domain, putative - Oryza sativa (japonica cultivar-group)	LOC_Os11g09600.1	11	5133396	cDNA F-box domain containing protein, expressed	AT5G03100	F-box family protein
Os.54051.1.S1_at	Cluster: F-box domain containing protein, expressed; n=1; Oryza sativa (japonica cultivar-group)|Rep: F-box domain containing protein,	LOC_Os11g10200.1	11	5529655	cDNA F-box domain containing protein, expressed	AT5G56370	F-box family protein
Os.57334.1.S1_at	Cluster: Expressed protein; n=1; Oryza sativa (japonica cultivar-group)|Rep: Expressed protein - Oryza sativa (japonica cultivar-group)	LOC_Os11g13720.1	11	7548132	cDNA expressed protein	AT4G02360	similar to unknown protein [Arabidopsis thaliana] (TAIR:AT1G02813.1); similar to Os05g0362300 [Oryza sativa (japonica
Os.11271.2.S1_at	Cluster: Expressed protein; n=1; Oryza sativa (japonica cultivar-group)|Rep: Expressed protein - Oryza sativa (japonica cultivar-group)	LOC_Os11g14544.1	11	8165615	cDNA expressed protein	AT4G03500	ankyrin repeat family protein
Os.20234.1.S1_x_at	Cluster: Expressed protein; n=2; Oryza sativa (japonica cultivar-group)|Rep: Expressed protein - Oryza sativa (japonica cultivar-group)	LOC_Os11g14570.3	11	8196289	cDNA expressed protein	AT4G03460	ankyrin repeat family protein
Os.20234.2.S1_at	Cluster: Expressed protein; n=2; Oryza sativa (japonica cultivar-group)|Rep: Expressed protein - Oryza sativa (japonica cultivar-group)	LOC_Os11g14570.1	11	8196289	cDNA expressed protein	AT1G03670	ankyrin repeat family protein
Os.20234.1.S1_at	Cluster: Expressed protein; n=2; Oryza sativa (japonica cultivar-group)|Rep: Expressed protein - Oryza sativa (japonica cultivar-group)	LOC_Os11g14570.3	11	8196289	cDNA expressed protein	AT4G03460	ankyrin repeat family protein
Os.56143.1.S1_at	Cluster: Herbicide safener binding protein 1-maize; n=1; Oryza sativa (japonica cultivar-group)|Rep: Herbicide safener binding protein 1-maize - Oryza sativa	LOC_Os11g20080.1	11	11561057	cDNA O-methyltransferase ZRP4, putative, expressed	AT4G35160	O-methyltransferase family 2 protein
Os.50608.1.S1_at	Cluster: Expressed protein; n=1; Oryza sativa (japonica cultivar-group)|Rep: Expressed protein - Oryza sativa (japonica cultivar-group)	LOC_Os11g20689.1	11	11958113	cDNA exosome complex exonuclease RRP43, putative, expressed	AT1G60080	3' exoribonuclease family domain 1-containing protein
OsAffx.31161.1.S1_at	Cluster: NB-ARC domain containing protein; n=1; Oryza sativa (japonica cultivar-group)|Rep: NB-ARC domain containing protein - Oryza sativa (japonica	LOC_Os11g27430.1	11	15290998	cDNA NB-ARC domain containing protein	AT3G46530	RPP13 (RECOGNITION OF PERONOSPORA PARASITICA 13); ATP binding
OsAffx.19039.1.S1_at	Cluster: Expressed protein; n=1; Oryza sativa (japonica cultivar-group)|Rep: Expressed protein - Oryza sativa (japonica cultivar-group)	LOC_Os11g27450.1	11	15299664	cDNA Leucine Rich Repeat family protein	AT4G24390	F-box family protein (FBX14)
Os.18783.1.S1_at	Cluster: Expressed protein; n=1; Oryza sativa (japonica cultivar-group)|Rep: Expressed protein - Oryza sativa (japonica cultivar-group)	LOC_Os11g34110.1	11	19462028	cDNA expressed protein	AT5G27730	similar to unknown protein [Arabidopsis thaliana] (TAIR:AT5G47900.1); similar to Os01g0931100 [Oryza sativa (japonica
Os.53335.1.S1_at	Cluster: Expressed protein; n=1; Oryza sativa (japonica cultivar-group)|Rep: Expressed protein - Oryza sativa (japonica cultivar-group)	LOC_Os11g34110.1	11	19462028	cDNA expressed protein	AT5G27730	similar to unknown protein [Arabidopsis thaliana] (TAIR:AT5G47900.1); similar to Os01g0931100 [Oryza sativa (japonica
OsAffx.7295.1.S1_at	Cluster: Os11g0551300 protein; n=2; Oryza sativa (japonica cultivar-group)|Rep: Os11g0551300 protein - Oryza sativa (japonica cultivar-group)	LOC_Os11g34970.1	11	19995278	cDNA NB-ARC domain containing protein, expressed	AT3G07040	RPM1 (RESISTANCE TO P. SYRINGAE PV MACULICOLA 1)
OsAffx.25155.1.S1_at	Cluster: Putative retroelement; n=1; Oryza sativa|Rep: Putative retroelement - Oryza sativa (Rice)	LOC_Os11g40310.1	11	23530157	cDNA retrotransposon protein, putative, unclassified
OsAffx.19332.1.S1_at	Cluster: Sugar transporter family protein, expressed; n=1; Oryza sativa (japonica cultivar-group)|Rep: Sugar transporter family protein,	LOC_Os11g42430.1	11	25039097	cDNA solute carrier family 2, facilitated glucose transporter member 8, putative, expressed	AT5G18840	sugar transporter, putative
OsAffx.19386.1.S1_at	Cluster: Os11g0678000 protein; n=2; Oryza sativa (japonica cultivar-group)|Rep: Os11g0678000 protein - Oryza sativa (japonica cultivar-group)	LOC_Os11g45280.2	11	26892641	cDNA ATP binding protein, putative, expressed	AT1G67890	protein kinase family protein
Os.54361.1.S1_at	Cluster: NB-ARC domain containing protein, expressed; n=1; Oryza sativa (japonica cultivar-group)|Rep: NB-ARC domain containing protein,	LOC_Os11g46080.1	11	27387427	cDNA NB-ARC domain containing protein, expressed	AT3G46730	disease resistance protein (CC-NBS class), putative
Os.50837.1.S1_at	Cluster: Glycosyl hydrolases family 18; n=1; Oryza sativa (japonica cultivar-group)|Rep: Glycosyl hydrolases family 18 - Oryza sativa (japonica	LOC_Os11g47560.1	11	28181613	cDNA xylanase inhibitor protein 2 precursor, putative, expressed	AT5G24090	acidic endochitinase (CHIB1)
Os.9347.1.S1_at	Cluster: Xylanase inhibitor protein 1 precursor; n=2; Oryza sativa|Rep: Xylanase inhibitor protein 1 precursor - Oryza sativa (Rice)	LOC_Os11g47580.1	11	28195854	cDNA xylanase inhibitor protein 1 precursor, putative, expressed	AT5G24090	acidic endochitinase (CHIB1)
Os.19243.1.S1_at		LOC_Os11g47970.1	11	28378053	cDNA ribulose bisphosphate carboxylase/oxygenase activase, chloroplast precursor, putative, expressed
Os.8403.1.S1_s_at	Cluster: Alpha-L-arabinofuranosidase C-terminus family protein, expressed; n=2; Oryza sativa (japonica cultivar-group)|Rep: Alpha-L-arabinofuranosidase	LOC_Os12g03470.3	12	1358572	cDNA alpha-N-arabinofuranosidase A precursor, putative, expressed	AT3G10740	ASD1 (ALPHA-L-ARABINOFURANOSIDASE); hydrolase, acting on glycosyl bonds
Os.28109.1.S1_at	Cluster: Pyruvate kinase family protein, expressed; n=5; BEP clade|Rep: Pyruvate kinase family protein, expressed - Oryza sativa (japonica cultivar-group)	LOC_Os12g05110.1	12	2248835	cDNA pyruvate kinase, cytosolic isozyme, putative, expressed	AT3G52990	pyruvate kinase, putative
Os.47560.1.S1_at	Rep: Actin - Nannochloris bacillaris (Green alga)	LOC_Os12g06660.1	12	3233557	cDNA actin-7, putative, expressed	AT5G09810	ACT7 (actin 7)
Os.15600.1.S1_a_at	Cluster: AMP-binding enzyme family protein, expressed; n=1; Oryza sativa (japonica cultivar-group)|Rep: AMP-binding enzyme family protein,	LOC_Os12g07110.2	12	3482864	cDNA acyl-CoA synthetase long-chain family member 3, putative, expressed	AT1G77590	LACS9 (LONG CHAIN ACYL-COA SYNTHETASE 9); long-chain-fatty-acid-CoA ligase
Os.26948.1.S1_at	Cluster: Expressed protein; n=1; Oryza sativa (japonica cultivar-group)|Rep: Expressed protein - Oryza sativa (japonica cultivar-group)	LOC_Os12g07140.2	12	3501238	cDNA expressed protein	AT1G19910	AVA-P2 (vacuolar-H+-pumping ATPase 16 kDa proteolipid subunit 2); ATPase
Os.27497.1.S1_at	Cluster: Transposon protein, putative, CACTA, En/Spm sub-class, expressed; n=1; Oryza sativa (japonica cultivar-group)|Rep: Transposon protein, putative,	LOC_Os12g12390.1	12	6821361	cDNA transposon protein, putative, Ac/Ds sub-class
Os.134.1.S1_at	Cluster: Adenylate kinase B; n=5; Magnoliophyta|Rep: Adenylate kinase B - Oryza sativa (Rice)	LOC_Os12g13380.1	12	7473822	cDNA adenylate kinase A, putative, expressed	AT5G63400	ADK1 (ADENYLATE KINASE 1); adenylate kinase
OsAffx.31756.4.S1_at	Cluster: Oxidoreductase, short chain dehydrogenase/reductase family protein, expressed; n=2; Oryza sativa (japonica cultivar-group)|Rep:	LOC_Os12g16010.1	12	9122849	cDNA sex determination protein tasselseed-2, putative, expressed	AT4G03140	oxidoreductase
Os.5037.1.S1_s_at	Cluster: Oxidoreductase, short chain dehydrogenase/reductase family protein, expressed; n=2; Oryza sativa (japonica cultivar-group)|Rep:	LOC_Os12g16010.1	12	9122849	cDNA sex determination protein tasselseed-2, putative, expressed	AT4G03140	oxidoreductase
Os.6172.1.S1_s_at	Cluster: Expressed protein; n=2; Oryza sativa (japonica cultivar-group)|Rep: Expressed protein - Oryza sativa (japonica cultivar-group)	LOC_Os12g19304.3	12	11201686	cDNA quinolinate synthetase A protein, expressed	AT5G50210	QS (QUINOLINATE SYNTHASE); quinolinate synthetase A
Os.26897.1.S1_at	Cluster: Expressed protein; n=1; Oryza sativa (japonica cultivar-group)|Rep: Expressed protein - Oryza sativa (japonica cultivar-group)	LOC_Os12g20390.1	12	11904628	cDNA expressed protein
OsAffx.19766.1.S1_x_at	Cluster: Intron maturase, type II family protein, putative, expressed; n=1; Oryza sativa (japonica cultivar-group)|Rep: Intron maturase, type II family	LOC_Os12g21870.1	12	12315681	cDNA type II intron maturase family protein, expressed	AT1G30010	intron maturase, type II family protein
Os.21280.1.S1_at		LOC_Os12g25490.1	12	14749592	cDNA O-methyltransferase ZRP4, putative, expressed
OsAffx.19943.1.S1_at	Cluster: Hypothetical protein; n=1; Oryza sativa (japonica cultivar-group)|Rep: Hypothetical protein - Oryza sativa (japonica cultivar-group)	LOC_Os12g32920.1	12	19864734	cDNA conserved hypothetical protein	AT3G50130	similar to unknown protein [Arabidopsis thaliana] (TAIR:AT3G50140.1); similar to unknown protein [Arabidopsis thaliana]
OsAffx.19970.1.S1_x_at	Cluster: Os01g0375200 protein; n=3; Oryza sativa (japonica cultivar-group)|Rep: Os01g0375200 protein - Oryza sativa (japonica cultivar-group)	LOC_Os12g34874.1	12	21201669	cDNA shikimate dehydrogenase, putative, expressed	AT3G06350	EMB3004/MEE32 (EMBRYO DEFECTIVE 3004, maternal effect embryo arrest 32); 3-dehydroquinate dehydratase/ NADP binding / shikimate
Os.8836.1.S1_at	Cluster: Metalloenzyme superfamily protein, expressed; n=1; Oryza sativa (japonica cultivar-group)|Rep: Metalloenzyme superfamily protein,	LOC_Os12g35040.1	12	21294199	cDNA 2,3-bisphosphoglycerate-independent phosphoglycerate mutase, putative, expressed	AT4G09520	2,3-biphosphoglycerate-independent phosphoglycerate mutase family protein / phosphoglyceromutase family
OsAffx.20014.1.S1_at	Cluster: Diphosphonucleotide phosphatase 1, putative, expressed; n=1; Oryza sativa (japonica cultivar-group)|Rep: Diphosphonucleotide phosphatase 1,	LOC_Os12g38770.1	12	23788794	cDNA nucleotide pyrophosphatase/phosphodiesterase, putative, expressed	AT1G13750	calcineurin-like phosphoesterase family protein
Os.28192.1.S1_at	Cluster: Amino acid permease family protein, putative, expressed; n=3; Oryza sativa (japonica cultivar-group)|Rep: Amino acid permease family protein,	LOC_Os12g42850.1	12	26592498	cDNA high-affinity cationic amino acid transporter 1, putative, expressed	AT1G58030	CAT2 (CATIONIC AMINO ACID TRANSPORTER 2); amino acid transporter
Os.8356.1.S1_at
Os.24115.1.A1_at
Os.5412.1.S1_at	Cluster: Expressed protein; n=1; Arabidopsis thaliana|Rep: Expressed protein - Arabidopsis thaliana (Mouse-ear cress)					AT2G35260	similar to unknown protein [Arabidopsis thaliana] (TAIR:AT4G17840.1); similar to hypothetical protein 40.t00061 [Brassica
Os.49634.1.S1_x_at
Os.56730.1.S1_at	Cluster: Preprotein translocase secA subunit, chloroplast precursor; n=2; Arabidopsis thaliana|Rep: Preprotein translocase secA subunit, chloroplast					AT4G01800	preprotein translocase secA subunit, putative
Os.34537.1.S1_at
Os.12138.1.A1_at	Cluster: PREDICTED: similar to Protein cappuccino; n=1; Apis mellifera|Rep: PREDICTED: similar to Protein cappuccino - Apis mellifera					AT1G31810	actin binding
Os.55482.1.S1_at
Os.50911.1.S1_at
OsAffx.20173.1.S1_at	Cluster: Hypothetical protein OSJNBa0034L04.16; n=2; Oryza sativa (japonica cultivar-group)|Rep: Hypothetical protein OSJNBa0034L04.16 - Oryza sativa					AT4G11430	hydroxyproline-rich glycoprotein family protein
Os.56823.1.S1_at	Cluster: Hypothetical protein; n=1; Phaeosphaeria nodorum SN15|Rep: Hypothetical protein - Phaeosphaeria nodorum SN15					AT1G51590	mannosyl-oligosaccharide 1,2-alpha-mannosidase, putative
Os.28679.1.S1_at
Os.49804.1.S1_at
Os.55999.1.S1_at	Cluster: Predicted protein; n=1; Phaeosphaeria nodorum SN15|Rep: Predicted protein - Phaeosphaeria nodorum SN15					AT1G28290	pollen Ole e 1 allergen and extensin family protein
Os.50094.1.S1_at	Cluster: Hypothetical protein; n=1; Gibberella zeae|Rep: Hypothetical protein - Gibberella zeae (Fusarium graminearum)					AT5G62600	transportin-SR-related
Os.55857.1.S1_at	Cluster: Alcohol oxidase p68; n=2; Pleosporales|Rep: Alcohol oxidase p68 - Cochliobolus victoriae (Drechslera victoriae)					AT1G12570	glucose-methanol-choline (GMC) oxidoreductase family protein
OsAffx.22043.1.S1_at	Cluster: Hypothetical protein B1008C01.39; n=1; Oryza sativa (japonica cultivar-group)|Rep: Hypothetical protein B1008C01.39 - Oryza sativa (japonica
Os.51691.1.S1_at
