# Supplementary material for: Comparing genomic expression patterns across plant species reveals highly diverged transcriptional dynamics in response to salt stress
Source: BMC Genomics. 2009 Aug 25;10:398. doi: 10.1186/1471-2164-10-398 (PMC2739230; doi:10.1186/1471-2164-10-398)
Supplement: Additional file 6 — Genes up-regulated in Golden Promise roots [file 1471-2164-10-398-S6.xls]

## Sheet: ROOT_IR29_UP_SAM_LIST_HARVEST
Probe sets up-regulated in salt-sensitive rice IR29
Input Probe Set	UniProt Desc	Rice Accn	Rice Chr	Rice 5'	Rice Desc	Arab Accn	Arab Desc
Os.37078.2.S1_at	Cluster: Hypothetical protein P0005A05.16; n=1; Oryza sativa (japonica cultivar-group)|Rep: Hypothetical protein P0005A05.16 - Oryza sativa (japonica	LOC_Os01g01640	1	316538	cDNA RER1A protein, putative, expressed	AT4G39220	ATRER1A (Arabidopsis thaliana endoplasmic reticulum retrieval protein 1A)
Os.34815.2.S1_x_at	Cluster: Pectin-glucuronyltransferase-like; n=1; Oryza sativa (japonica cultivar-group)|Rep: Pectin-glucuronyltransferase-like - Oryza sativa	LOC_Os01g01780	1	409394	cDNA limonene cyclase like protein, putative, expressed	AT4G16745	exostosin family protein
Os.35772.3.S1_x_at	Cluster: Os01g0117400 protein; n=3; Oryza sativa (japonica cultivar-group)|Rep: Os01g0117400 protein - Oryza sativa (japonica cultivar-group)	LOC_Os01g02800	1	983562	cDNA receptor-like kinase ARK1AS, putative, expressed	AT1G66920	serine/threonine protein kinase, putative
Os.23181.1.S1_at	Cluster: Putative spore coat protein; n=1; Oryza sativa (japonica cultivar-group)|Rep: Putative spore coat protein - Oryza sativa (japonica cultivar-group)	LOC_Os01g03530	1	1429835	cDNA copper ion binding protein, putative, expressed	AT1G23010	multi-copper oxidase type I family protein
Os.53305.1.S1_at	Cluster: Os01g0128100 protein; n=1; Oryza sativa (japonica cultivar-group)|Rep: Os01g0128100 protein - Oryza sativa (japonica cultivar-group)	LOC_Os01g03740	1	1563356	cDNA nuclease PA3, putative, expressed	AT1G68290	bifunctional nuclease, putative
Os.5523.1.S1_x_at	Cluster: Metallothionein-like protein 2A; n=2; Oryza|Rep: Metallothionein-like protein 2A - Oryza sativa (Rice)	LOC_Os01g05650	1	2691887	cDNA metallothionein-like protein type 2, putative, expressed	AT3G09390	MT2A (METALLOTHIONEIN 2A)
OsAffx.23143.1.S1_x_at	Cluster: Hypothetical protein B1189A09.40; n=3; Oryza sativa (japonica cultivar-group)|Rep: Hypothetical protein B1189A09.40 - Oryza sativa (japonica	LOC_Os01g07010	1	3300894	cDNA proline-rich protein 1, putative	AT5G05500	pollen Ole e 1 allergen and extensin family protein
Os.36975.3.S1_x_at	Cluster: Putative MAR binding filament-like protein 1; n=1; Oryza sativa (japonica cultivar-group)|Rep: Putative MAR binding filament-like protein 1 - Oryza	LOC_Os01g08510	1	4210104	cDNA MAR binding filament-like protein 1, putative, expressed	AT3G16000	MFP1 (MAR BINDING FILAMENT-LIKE PROTEIN 1)
Os.3774.1.S1_at	Cluster: Putative VASA; n=1; Oryza sativa (japonica cultivar-group)|Rep: Putative VASA - Oryza sativa (japonica cultivar-group)	LOC_Os01g08930	1	4486960	cDNA ATP-dependent RNA helicase rhlE, putative, expressed	AT4G09730	DEAD/DEAH box helicase, putative
Os.20244.1.S1_at	Cluster: CCCH-type zinc finger protein-like; n=1; Oryza sativa (japonica cultivar-group)|Rep: CCCH-type zinc finger protein-like - Oryza sativa (japonica	LOC_Os01g09620	1	4947928	cDNA nucleic acid binding protein, putative, expressed	AT2G19810	zinc finger (CCCH-type) family protein
Os.7992.1.S1_a_at	Cluster: Metallothionein-like protein 3A; n=6; Oryza|Rep: Metallothionein-like protein 3A - Oryza sativa (Rice)	LOC_Os01g10400	1	5475291	cDNA expressed protein	AT3G15353	MT3 (METALLOTHIONEIN 3)
Os.7992.3.S1_x_at	Cluster: Metallothionein-like protein 3A; n=6; Oryza|Rep: Metallothionein-like protein 3A - Oryza sativa (Rice)	LOC_Os01g10400	1	5475291	cDNA expressed protein	AT3G15353	MT3 (METALLOTHIONEIN 3)
Os.34020.2.S1_at	Cluster: Os01g0207600 protein; n=1; Oryza sativa (japonica cultivar-group)|Rep: Os01g0207600 protein - Oryza sativa (japonica cultivar-group)	LOC_Os01g10960	1	5840376	cDNA peptide-N4-asparagine amidase A, putative	AT3G14920	similar to unknown protein [Arabidopsis thaliana] (TAIR:AT5G05480.1); similar to Peptide-N4-(N-acetyl-beta-glucosaminyl)aspara
Os.33387.1.S1_at	Cluster: Putative esterase; n=1; Oryza sativa (japonica cultivar-group)|Rep: Putative esterase - Oryza sativa (japonica cultivar-group)	LOC_Os01g11660	1	6285167	cDNA esterase precursor, putative, expressed	AT1G28590	lipase, putative
Os.3496.1.S1_at	Cluster: Os01g0220500 protein; n=2; Oryza sativa (japonica cultivar-group)|Rep: Os01g0220500 protein - Oryza sativa (japonica cultivar-group)	LOC_Os01g12110	1	6588938	cDNA expressed protein	AT2G19170	SLP3 (Subtilisin-like serine protease 3); subtilase
Os.33112.1.S1_at	Cluster: Putative S-domain receptor-like protein kinase; n=1; Oryza sativa (japonica cultivar-group)|Rep: Putative S-domain receptor-like protein kinase - Oryza	LOC_Os01g12420	1	6783877	cDNA receptor-like protein kinase, putative, expressed	AT2G19130	S-locus lectin protein kinase family protein
Os.50317.1.S1_at	Cluster: Os01g0232300 protein; n=1; Oryza sativa (japonica cultivar-group)|Rep: Os01g0232300 protein - Oryza sativa (japonica cultivar-group)	LOC_Os01g13150	1	7321947	cDNA metallo-beta-lactamase superfamily protein, expressed	AT1G52160	metallo-beta-lactamase family protein
Os.3634.1.S1_a_at	Cluster: Ubiquitin-conjugating enzyme-like; n=1; Oryza sativa (japonica cultivar-group)|Rep: Ubiquitin-conjugating enzyme-like - Oryza sativa	LOC_Os01g13280	1	7406442	cDNA baculoviral IAP repeat-containing protein 6, putative, expressed	AT3G15355	UBC25 (ubiquitin-conjugating enzyme 23); small conjugating protein ligase
Os.1228.1.S1_at	Cluster: Os01g0238900 protein; n=1; Oryza sativa (japonica cultivar-group)|Rep: Os01g0238900 protein - Oryza sativa (japonica cultivar-group)	LOC_Os01g13730	1	7675832	cDNA protein SOF1, putative, expressed	AT4G28450	transducin family protein / WD-40 repeat family protein
Os.39087.1.S1_at	Cluster: Putative pathogenesis related protein; n=2; Oryza sativa (japonica cultivar-group)|Rep: Putative pathogenesis related protein - Oryza sativa	LOC_Os01g14550	1	8156651	cDNA pathogen-related protein, putative, expressed	AT1G78780	pathogenesis-related family protein
Os.38074.1.S1_s_at	Cluster: Os01g0250600 protein; n=2; Oryza sativa (japonica cultivar-group)|Rep: Os01g0250600 protein - Oryza sativa (japonica cultivar-group)	LOC_Os01g14780	1	8264713	cDNA hypothetical protein	AT1G57540	similar to unknown protein [Oryza sativa (japonica cultivar-group)] (GB:BAD81218.1); similar to Os01g0250600 [Oryza sativa
Os.12708.1.S1_at	Cluster: Putative epoxide hydrolase; n=1; Oryza sativa (japonica cultivar-group)|Rep: Putative epoxide hydrolase - Oryza sativa (japonica cultivar-group)	LOC_Os01g15120	1	8483274	cDNA epoxide hydrolase 2, putative, expressed	AT4G02340	epoxide hydrolase, putative
Os.20404.1.S1_at	Cluster: Putative MAWD binding protein; n=1; Oryza sativa (japonica cultivar-group)|Rep: Putative MAWD binding protein - Oryza sativa (japonica cultivar-group)	LOC_Os01g16146	1	9114227	cDNA phenazine biosynthesis protein, putative, expressed	AT4G02860	catalytic
Os.43688.1.S1_at	Cluster: Hypothetical protein P0693B08.37; n=1; Oryza sativa (japonica cultivar-group)|Rep: Hypothetical protein P0693B08.37 - Oryza sativa (japonica	LOC_Os01g16670	1	9451844	cDNA BSD domain containing protein, expressed	AT1G03350	BSD domain-containing protein
Os.27705.1.S1_at	Cluster: Os01g0286100 protein; n=2; Oryza sativa (japonica cultivar-group)|Rep: Os01g0286100 protein - Oryza sativa (japonica cultivar-group)	LOC_Os01g18290	1	10271186	cDNA basic helix-loop-helix dimerisation region bHLH, putative, expressed	AT1G09530	PIF3 (PHYTOCHROME INTERACTING FACTOR 3); DNA binding / transcription factor/ transcription regulator
Os.21817.1.S1_at	Cluster: Hypothetical protein B1153F04.21; n=1; Oryza sativa (japonica cultivar-group)|Rep: Hypothetical protein B1153F04.21 - Oryza sativa (japonica	LOC_Os01g21650	1	12115679	cDNA expressed protein	AT3G50150	similar to unknown protein [Arabidopsis thaliana] (TAIR:AT3G50130.1); similar to unknown protein [Arabidopsis thaliana]
Os.12293.1.S1_a_at	Cluster: Alpha-amylase isozyme C; n=2; Oryza sativa|Rep: Alpha-amylase isozyme C - Oryza sativa (Rice)	LOC_Os01g25510	1	14442432	cDNA alpha-amylase isozyme C, putative, expressed	AT4G25000	AMY1 (ALPHA-AMYLASE-LIKE); alpha-amylase
Os.1740.1.S1_at	Cluster: Hypothetical protein P0503E05.9; n=1; Oryza sativa (japonica cultivar-group)|Rep: Hypothetical protein P0503E05.9 - Oryza sativa (japonica	LOC_Os01g26120	1	14775578	cDNA plant integral membrane protein TIGR01569 containing protein, expressed	AT4G15630	integral membrane family protein
OsAffx.2093.1.S1_at	Cluster: Disease resistance protein-like; n=1; Oryza sativa (japonica cultivar-group)|Rep: Disease resistance protein-like - Oryza sativa (japonica	LOC_Os01g26340	1	14924827	cDNA dirigent-like protein, putative	AT1G22900	similar to disease resistance-responsive family protein [Arabidopsis thaliana] (TAIR:AT5G42500.1); similar to dirigent-like
Os.7911.1.S1_at	Cluster: Putative glutathione transferase F4; n=2; Oryza sativa (japonica cultivar-group)|Rep: Putative glutathione transferase F4 - Oryza sativa (japonica	LOC_Os01g27210	1	15498726	cDNA glutathione S-transferase IV, putative, expressed	AT3G62760	ATGSTF13 (Arabidopsis thaliana Glutathione S-transferase (class phi) 13); glutathione transferase
Os.27440.1.S1_at	Cluster: Os01g0522400 protein; n=1; Oryza sativa (japonica cultivar-group)|Rep: Os01g0522400 protein - Oryza sativa (japonica cultivar-group)	LOC_Os01g33869	1	18952967	cDNA expressed protein	AT4G14280	binding
Os.15440.1.S1_at	Cluster: Hypothetical protein OSJNBa0024F24.33; n=1; Oryza sativa (japonica cultivar-group)|Rep: Hypothetical protein OSJNBa0024F24.33 - Oryza sativa	LOC_Os01g37050	1	20997944	cDNA endoribonuclease Dcr-1, putative, expressed	AT3G20420	RTL2 (RNASE THREE-LIKE PROTEIN 2); double-stranded RNA binding / ribonuclease III
Os.41415.1.S1_at	Cluster: Os01g0587400 protein; n=2; Oryza sativa (japonica cultivar-group)|Rep: Os01g0587400 protein - Oryza sativa (japonica cultivar-group)	LOC_Os01g40499	1	23222789	cDNA serine/threonine-protein kinase receptor precursor, putative, expressed	AT2G19130	S-locus lectin protein kinase family protein
Os.35573.1.S1_at	Cluster: Hydrolase-like; n=1; Oryza sativa (japonica cultivar-group)|Rep: Hydrolase-like - Oryza sativa (japonica cultivar-group)	LOC_Os01g41240	1	23670154	cDNA sigma factor sigB regulation protein rsbQ, putative, expressed	AT3G24420	hydrolase, alpha/beta fold family protein
Os.20214.1.S1_at	Cluster: Os01g0604900 protein; n=1; Oryza sativa (japonica cultivar-group)|Rep: Os01g0604900 protein - Oryza sativa (japonica cultivar-group)	LOC_Os01g42024	1	24156710	cDN A expressed protein
Os.21178.1.S2_at	Cluster: Os01g0607800 protein; n=1; Oryza sativa (japonica cultivar-group)|Rep: Os01g0607800 protein - Oryza sativa (japonica cultivar-group)	LOC_Os01g42280	1	24296605	cDNA selenium-binding protein-like, putative, expressed	AT5G55740	pentatricopeptide (PPR) repeat-containing protein
Os.28964.1.S1_at	Cluster: Cysteine proteinase-like; n=1; Oryza sativa (japonica cultivar-group)|Rep: Cysteine proteinase-like - Oryza sativa (japonica cultivar-group)	LOC_Os01g42790	1	24680193	cDNA xylem cysteine proteinase 2 precursor, putative, expressed	AT2G27420	cysteine proteinase, putative
Os.773.1.S1_s_at	Rep: Cytochrome P450 - Oryza sativa (Rice)	LOC_Os01g43750	1	25393019	cDNA cytochrome P450 72A1, putative, expressed	AT3G14690	CYP72A15 (cytochrome P450, family 72, subfamily A, polypeptide 15); oxygen binding
OsAffx.23673.1.S1_at	Cluster: Hypothetical protein P0510C12.44; n=1; Oryza sativa (japonica cultivar-group)|Rep: Hypothetical protein P0510C12.44 - Oryza sativa (japonica cultivar-g	LOC_Os01g45670	1	26261735	cDNA expressed protein
Os.2030.1.S1_at	Cluster: P0047B08.5 protein; n=4; Oryza sativa (japonica cultivar-group)|Rep: P0047B08.5 protein - Oryza sativa (japonica cultivar-group)	LOC_Os01g46040	1	26504078	cDNA PSTVd RNA-binding protein Virp1d, putative, expressed	AT1G73150	DNA-binding bromodomain-containing protein
Os.50843.1.S1_at	Cluster: Lustrin A-like; n=1; Oryza sativa (japonica cultivar-group)|Rep: Lustrin A-like - Oryza sativa (japonica cultivar-group)	LOC_Os01g46340	1	26691341	cDNA pherophorin like protein, putative, expressed	AT1G29050	similar to unknown protein [Arabidopsis thaliana] (TAIR:AT2G34070.1); similar to unknown [Pisum sativum] (GB:ABA29158.1);
Os.9524.1.S1_at	Cluster: Lustrin A-like; n=1; Oryza sativa (japonica cultivar-group)|Rep: Lustrin A-like - Oryza sativa (japonica cultivar-group)	LOC_Os01g46350	1	26700949	cDNA expressed protein	AT1G29050	similar to unknown protein [Arabidopsis thaliana] (TAIR:AT2G34070.1); similar to unknown [Pisum sativum] (GB:ABA29158.1);
Os.13615.2.S1_at	Cluster: ALM beta-like; n=2; Oryza sativa (japonica cultivar-group)|Rep: ALM beta-like - Oryza sativa (japonica cultivar-group)	LOC_Os01g47256	1	27331101	cDNA exosome complex exonuclease RRP40, putative, expressed	AT2G25355	exonuclease-related
Os.41763.1.S1_at	Cluster: Os01g0670600 protein; n=2; Oryza sativa (japonica cultivar-group)|Rep: Os01g0670600 protein - Oryza sativa (japonica cultivar-group)	LOC_Os01g48040	1	27823377	cDNA S-locus-like receptor protein kinase, putative, expressed	AT1G34300	lectin protein kinase family protein
Os.2618.1.S1_at	Rep: Peroxiredoxin - Oryza sativa (Rice)	LOC_Os01g48420	1	28074779	cDNA peroxiredoxin-5, mitochondrial precursor, putative, expressed	AT1G65970	TPX2 (THIOREDOXIN-DEPENDENT PEROXIDASE 2); antioxidant
Os.39012.1.S1_s_at	Rep: Peroxiredoxin - Oryza sativa (Rice)	LOC_Os01g48420	1	28074779	cDNA peroxiredoxin-5, mitochondrial precursor, putative, expressed	AT1G65970	TPX2 (THIOREDOXIN-DEPENDENT PEROXIDASE 2); antioxidant
Os.49113.1.S1_at	Cluster: RNA polymerase III subunit-like protein; n=2; Oryza sativa (japonica cultivar-group)|Rep: RNA polymerase III subunit-like protein - Oryza sativa	LOC_Os01g48720	1	28265626	cDNA DNA binding protein, putative, expressed	AT3G49000	RNA polymerase III subunit RPC82 family protein
Os.14869.1.S1_at	Cluster: MATE efflux protein-like; n=1; Oryza sativa (japonica cultivar-group)|Rep: MATE efflux protein-like - Oryza sativa (japonica cultivar-group)	LOC_Os01g49120	1	28565482	cDNA transparent testa 12 protein, putative, expressed	AT1G15170	MATE efflux family protein
Os.41694.1.S1_at	Cluster: MATE efflux protein-like; n=1; Oryza sativa (japonica cultivar-group)|Rep: MATE efflux protein-like - Oryza sativa (japonica cultivar-group)	LOC_Os01g49120	1	28565482	cDNA transparent testa 12 protein, putative, expressed	AT1G15150	MATE efflux family protein
Os.8019.1.S1_at	Cluster: DNA-binding protein RAV1-like; n=1; Oryza sativa (japonica cultivar-group)|Rep: DNA-binding protein RAV1-like - Oryza sativa (japonica	LOC_Os01g49830	1	28947965	cDNA DNA-binding protein RAV1, putative, expressed	AT1G25560	AP2 domain-containing transcription factor, putative
Os.41638.1.S1_at	Cluster: Hypothetical protein P0431H09.32; n=2; Oryza sativa (japonica cultivar-group)|Rep: Hypothetical protein P0431H09.32 - Oryza sativa (japonica	LOC_Os01g50060	1	29086141	cDNA expressed protein	AT3G26115	similar to D-CDES (D-CYSTEINE DESULFHYDRASE), 1-aminocyclopropane-1-carboxylate deaminase/ D-cysteine
Os.3419.1.S1_a_at	Rep: Dehydrin Rab25 - Oryza sativa (Rice)	LOC_Os01g50700	1	29446608	cDNA dehydrin family protein, expressed	AT2G21490	dehydrin family protein
Os.953.1.S2_at	Cluster: Putative SL-TPS/P; n=1; Oryza sativa (japonica cultivar-group)|Rep: Putative SL-TPS/P - Oryza sativa (japonica cultivar-group)	LOC_Os01g53000	1	30786855	cDNA trehalose synthase, putative, expressed	AT1G06410	ATTPS7 (Arabidopsis thaliana trehalose-phosphatase/synthase 7); transferase, transferring glycosyl groups / trehalose-phosphatase
Os.37745.1.S1_at	Cluster: Putative infection-related protein; n=2; Oryza sativa (japonica cultivar-group)|Rep: Putative infection-related protein - Oryza sativa (japonica	LOC_Os01g53090	1	30840475	cDNA pathogen-related protein, putative, expressed	AT1G78780	pathogenesis-related family protein
Os.25227.1.S1_s_at	Cluster: Putative UDP-glycose:flavonoid glycosyltransferase; n=1; Oryza sativa (japonica cultivar-group)|Rep: Putative UDP-glycose:flavonoid	LOC_Os01g53450	1	31039005	cDNA 8-amino-7-oxononanoate synthase, putative, expressed	AT5G04620	ATBIOF; 8-amino-7-oxononanoate synthase/ transaminase
Os.34913.1.S1_at	Cluster: Hypothetical protein P0503C12.46; n=1; Oryza sativa (japonica cultivar-group)|Rep: Hypothetical protein P0503C12.46 - Oryza sativa (japonica	LOC_Os01g55160	1	32059797	cDNA expressed protein	AT2G29210	splicing factor PWI domain-containing protein
Os.26380.2.S1_x_at	Cluster: Os01g0757600 protein; n=1; Oryza sativa (japonica cultivar-group)|Rep: Os01g0757600 protein - Oryza sativa (japonica cultivar-group)	LOC_Os01g55280	1	32143624	cDNA expressed protein	AT1G78430	Identical to Uncharacterized protein At1g78430 [Arabidopsis Thaliana] (GB:Q9M9F9); similar to tropomyosin-related [Arabidopsis
Os.42067.1.S1_at	Cluster: Probable protein ABIL5; n=2; Oryza sativa|Rep: Probable protein ABIL5 - Oryza sativa (Rice)	LOC_Os01g55560	1	32340268	cDNA expressed protein	AT2G46225	ABI1L1 (ABI-1-LIKE 1)
Os.22836.2.S1_at	Cluster: Putative DEIH-box RNA/DNA helicase; n=1; Oryza sativa (japonica cultivar-group)|Rep: Putative DEIH-box RNA/DNA helicase - Oryza sativa (japonica	LOC_Os01g56190	1	32677361	cDNA RNA helicase A, putative, expressed	AT2G30800	HVT1 (HELICASE IN VASCULAR TISSUE AND TAPETUM); ATP binding / helicase/ nucleic acid binding
Os.18458.1.S1_at	Cluster: Hypothetical protein P0010B10.18; n=1; Oryza sativa (japonica cultivar-group)|Rep: Hypothetical protein P0010B10.18 - Oryza sativa (japonica	LOC_Os01g57150	1	33357337	cDNA SR protein related family member, putative, expressed	AT1G20130	family II extracellular lipase, putative
Os.10196.1.S1_at	Cluster: Os01g0795700 protein; n=1; Oryza sativa (japonica cultivar-group)|Rep: Os01g0795700 protein - Oryza sativa (japonica cultivar-group)	LOC_Os01g58320	1	34030250	cDNA expressed protein
Os.11125.1.S1_a_at	Cluster: P0432B10.4 protein; n=2; Oryza sativa (japonica cultivar-group)|Rep: P0432B10.4 protein - Oryza sativa (japonica cultivar-group)	LOC_Os01g59690	1	34858617	cDNA F-box domain containing protein, expressed	AT4G18380	F-box family protein
Os.6864.1.S1_at	Rep: ATX protein - Oryza sativa (Rice)	LOC_Os01g61070	1	35659554	cDNA heavy metal-associated domain containing protein, expressed	AT5G05365	metal ion binding
Os.31778.2.S1_at	Cluster: Putative anthocyanidin synthase; n=1; Oryza sativa (japonica cultivar-group)|Rep: Putative anthocyanidin synthase - Oryza sativa (japonica	LOC_Os01g61610	1	35963152	cDNA gibberellin 20 oxidase 2, putative, expressed	AT5G05600	oxidoreductase, 2OG-Fe(II) oxygenase family protein
Os.31778.2.S1_x_at	Cluster: Putative anthocyanidin synthase; n=1; Oryza sativa (japonica cultivar-group)|Rep: Putative anthocyanidin synthase - Oryza sativa (japonica	LOC_Os01g61610	1	35963152	cDNA gibberellin 20 oxidase 2, putative, expressed	AT5G05600	oxidoreductase, 2OG-Fe(II) oxygenase family protein
Os.31778.1.S1_x_at	Cluster: Putative anthocyanidin synthase; n=1; Oryza sativa (japonica cultivar-group)|Rep: Putative anthocyanidin synthase - Oryza sativa (japonica	LOC_Os01g61610	1	35963152	cDNA gibberellin 20 oxidase 2, putative, expressed	AT5G05600	oxidoreductase, 2OG-Fe(II) oxygenase family protein
Os.28176.2.S1_x_at	Cluster: Hypothetical protein P0460C04.21; n=1; Oryza sativa (japonica cultivar-group)|Rep: Hypothetical protein P0460C04.21 - Oryza sativa (japonica	LOC_Os01g61680	1	36013258	cDNA expressed protein	AT4G08330	similar to protein-methionine-S-oxide reductase [Arabidopsis thaliana] (TAIR:AT2G17705.1); similar to hypothetical
Os.28176.1.S1_at	Cluster: Hypothetical protein P0460C04.21; n=1; Oryza sativa (japonica cultivar-group)|Rep: Hypothetical protein P0460C04.21 - Oryza sativa (japonica	LOC_Os01g61680	1	36013258	cDNA expressed protein	AT4G08330	similar to protein-methionine-S-oxide reductase [Arabidopsis thaliana] (TAIR:AT2G17705.1); similar to hypothetical
Os.36919.1.S1_at	Cluster: Phospholipase-like protein; n=1; Oryza sativa (japonica cultivar-group)|Rep: Phospholipase-like protein - Oryza sativa (japonica cultivar-group)	LOC_Os01g62010	1	36220130	cDNA monoglyceride lipase, putative, expressed	AT3G55180	esterase/lipase/thioesterase family protein
Os.37603.1.S1_at	Cluster: Putative hydroxycinnamoyl transferase; n=1; Oryza sativa (japonica cultivar-group)|Rep: Putative hydroxycinnamoyl transferase - Oryza sativa	LOC_Os01g63480	1	37121739	cDNA AER, putative, expressed	AT5G01210	transferase family protein
Os.170.3.S1_at	Cluster: Putative ferredoxin; n=1; Oryza sativa (japonica cultivar-group)|Rep: Putative ferredoxin - Oryza sativa (japonica cultivar-group)	LOC_Os01g64120	1	37568004	cDNA ferredoxin-6, chloroplast precursor, putative, expressed	AT2G27510	ATFD3 (FERREDOXIN 3); electron carrier
Os.4636.1.S1_a_at	Cluster: Putative elicitor inducible beta-1,3-glucanase NtEIG-E76; n=1; Oryza sativa (japonica cultivar-group)|Rep: Putative elicitor	LOC_Os01g64170	1	37596572	cDNA glucan endo-1,3-beta-glucosidase 7 precursor, putative, expressed	AT2G27500	glycosyl hydrolase family 17 protein
Os.37413.1.S2_at	Cluster: Os01g0861000 protein; n=1; Oryza sativa (japonica cultivar-group)|Rep: Os01g0861000 protein - Oryza sativa (japonica cultivar-group)	LOC_Os01g64190	1	37607340	cDNA expressed protein	AT5G09270	similar to conserved hypothetical protein [Medicago truncatula] (GB:ABE83174.1)
Os.30373.1.S1_at	Cluster: RING-H2 zinc finger protein-like; n=1; Oryza sativa (japonica cultivar-group)|Rep: RING-H2 zinc finger protein-like - Oryza sativa (japonica	LOC_Os01g64620	1	37832004	cDNA RING-H2 finger protein ATL3C, putative, expressed	AT3G10910	zinc finger (C3HC4-type RING finger) family protein
Os.14322.1.S1_at	Cluster: Hypothetical protein P0677H08.1; n=1; Oryza sativa (japonica cultivar-group)|Rep: Hypothetical protein P0677H08.1 - Oryza sativa (japonica	LOC_Os01g64720	1	37878826	cDNA expressed protein	AT1G31810	actin binding
Os.28114.2.S1_at	Cluster: QUAKING isoform 5-like; n=1; Oryza sativa (japonica cultivar-group)|Rep: QUAKING isoform 5-like - Oryza sativa (japonica cultivar-group)	LOC_Os01g66300	1	38835972	cDNA nucleic acid binding protein, putative, expressed
Os.34130.1.S1_at	Cluster: Putative seven transmembrane protein Mlo8; n=1; Oryza sativa (japonica cultivar-group)|Rep: Putative seven transmembrane protein Mlo8 - Oryza sativa	LOC_Os01g66510	1	38954595	cDNA MLO-like protein 1, putative, expressed	AT4G02600	ATMLO1/MLO1 (MILDEW RESISTANCE LOCUS O 1); calmodulin binding
Os.14437.1.S1_at	Cluster: Os01g0888700 protein; n=2; Oryza sativa (japonica cultivar-group)|Rep: Os01g0888700 protein - Oryza sativa (japonica cultivar-group)	LOC_Os01g66520	1	38962423	cDNA serine/threonine-protein kinase RIO2, putative, expressed	AT3G51270	ATP binding / protein serine/threonine kinase
Os.16682.1.S1_at	Cluster: Os01g0904300 protein; n=1; Oryza sativa (japonica cultivar-group)|Rep: Os01g0904300 protein - Oryza sativa (japonica cultivar-group)	LOC_Os01g67730	1	39690090	cDNA expressed protein	AT3G27340	similar to COG3536: Uncharacterized protein conserved in bacteria [Magnetospirillum magnetotacticum MS-1]
Os.9880.1.S1_a_at	Cluster: Putative thioredoxin F; n=1; Oryza sativa (japonica cultivar-group)|Rep: Putative thioredoxin F - Oryza sativa (japonica cultivar-group)	LOC_Os01g68480	1	40121088	cDNA thioredoxin F-type, chloroplast precursor, putative, expressed	AT5G16400	ATF2/TRXF2 (THIOREDOXIN F2); thiol-disulfide exchange intermediate
Os.35889.1.S1_at	Cluster: Os01g0913800 protein; n=2; Oryza sativa (japonica cultivar-group)|Rep: Os01g0913800 protein - Oryza sativa (japonica cultivar-group)	LOC_Os01g68550	1	40151781	cDNA expressed protein	AT1G05600	pentatricopeptide (PPR) repeat-containing protein
Os.27932.1.S1_at	Cluster: Hypothetical protein P0470A12.51; n=1; Oryza sativa (japonica cultivar-group)|Rep: Hypothetical protein P0470A12.51 - Oryza sativa (japonica	LOC_Os01g68580	1	40163488	cDNA protease inhibitor/seed storage/LTP family protein, expressed	AT1G44191	DNA binding / ligand-dependent nuclear receptor
OsAffx.23976.1.S1_at	Cluster: Hypothetical protein P0413C03.12; n=1; Oryza sativa (japonica cultivar-group)|Rep: Hypothetical protein P0413C03.12 - Oryza sativa (japonica	LOC_Os01g68800	1	40285397	cDNA expressed protein	AT4G13340	leucine-rich repeat family protein / extensin family protein
Os.6609.1.S1_at	Cluster: Zinc finger (C3HC4-type RING finger)-like; n=1; Oryza sativa (japonica cultivar-group)|Rep: Zinc finger (C3HC4-type RING finger)-like - Oryza sativa	LOC_Os01g68900	1	40364322	cDNA zinc finger, C3HC4 type family protein, expressed	AT3G25030	zinc finger (C3HC4-type RING finger) family protein
Os.32732.1.S1_at	Cluster: Putative SUMO protein; n=1; Oryza sativa (japonica cultivar-group)|Rep: Putative SUMO protein - Oryza sativa (japonica cultivar-group)	LOC_Os01g68940	1	40390484	cDNA ubiquitin-like protein SMT3, putative, expressed	AT4G26840	SUM1 (SMALL UBIQUITIN-LIKE MODIFIER 1)
Os.11203.1.S1_at	Cluster: Os01g0922600 protein; n=2; Oryza sativa (japonica cultivar-group)|Rep: Os01g0922600 protein - Oryza sativa (japonica cultivar-group)	LOC_Os01g69830	1	40658582	cDNA teosinte glume architecture 1, putative, expressed	AT5G50670	squamosa promoter-binding protein, putative
Os.26537.1.S1_at	Cluster: Putative beta-glucosidase; n=2; Oryza sativa (japonica cultivar-group)|Rep: Putative beta-glucosidase - Oryza sativa (japonica	LOC_Os01g70520	1	41169091	cDNA beta-glucosidase homolog precursor, putative, expressed	AT1G02850	glycosyl hydrolase family 1 protein
Os.30593.1.S1_at	Cluster: Putative xylanase inhibitor; n=2; Oryza sativa (japonica cultivar-group)|Rep: Putative xylanase inhibitor - Oryza sativa (japonica cultivar-group)	LOC_Os01g71070	1	41461832	cDNA xylanase inhibitor TAXI-IV, putative, expressed	AT1G03230	extracellular dermal glycoprotein, putative / EDGP, putative
Os.52054.1.S1_at	Cluster: Putative glutathione S-transferase; n=1; Oryza sativa (japonica cultivar-group)|Rep: Putative glutathione S-transferase - Oryza sativa (japonica	LOC_Os01g72160	1	42174554	cDNA glutathione S-transferase, putative, expressed	AT3G09270	ATGSTU8 (Arabidopsis thaliana Glutathione S-transferase (class tau) 8); glutathione transferase
Os.42977.2.S1_x_at	Cluster: Putative root cap protein 1; n=1; Oryza sativa (japonica cultivar-group)|Rep: Putative root cap protein 1 - Oryza sativa (japonica cultivar-group)	LOC_Os01g73710	1	43032223	cDNA transposon protein, putative, unclassified	AT3G19430	late embryogenesis abundant protein-related / LEA protein-related
Os.42977.1.S1_at	Cluster: Putative root cap protein 1; n=1; Oryza sativa (japonica cultivar-group)|Rep: Putative root cap protein 1 - Oryza sativa (japonica cultivar-group)	LOC_Os01g73720	1	43033372	cDNA transposon protein, putative, unclassified, expressed	AT3G19430	late embryogenesis abundant protein-related / LEA protein-related
Os.34947.1.S1_at	Cluster: Hypothetical protein P0698H10.18; n=1; Oryza sativa (japonica cultivar-group)|Rep: Hypothetical protein P0698H10.18 - Oryza sativa (japonica	LOC_Os01g74200	1	43311867	cDNA protein kinase APK1B, chloroplast precursor, putative, expressed	AT5G02290	NAK; kinase
Os.51934.1.S1_at	Cluster: Putative heat shock protein 40; n=1; Oryza sativa (japonica cultivar-group)|Rep: Putative heat shock protein 40 - Oryza sativa (japonica	LOC_Os02g03600	2	1474710	cDNA dnaJ domain containing protein, expressed	AT5G25530	DNAJ heat shock protein, putative
Os.12228.1.S1_at	Cluster: Os02g0134300 protein; n=1; Oryza sativa (japonica cultivar-group)|Rep: Os02g0134300 protein - Oryza sativa (japonica cultivar-group)	LOC_Os02g04160	2	1819094	cDNA transcription elongation factor 1, putative, expressed	AT5G46030	Identical to Transcription elongation factor 1 homolog [Arabidopsis Thaliana] (GB:Q8LEF3;GB:Q9FNL9); similar to hypothetical
OsAffx.24102.2.S1_at	Cluster: Hypothetical protein OJ1123_E07.10; n=1; Oryza sativa (japonica cultivar-group)|Rep: Hypothetical protein OJ1123_E07.10 - Oryza sativa (japonica	LOC_Os02g04900	2	2264879	cDNA hypothetical protein	AT3G09000	proline-rich family protein
OsAffx.24106.1.S1_at	Cluster: Hypothetical protein OSJNBa0064G16.16; n=1; Oryza sativa (japonica cultivar-group)|Rep: Hypothetical protein OSJNBa0064G16.16 - Oryza sativa (japonica	LOC_Os02g05120	2	2444358	cDNA expressed protein	AT3G09000	proline-rich family protein
Os.49104.1.A1_at	Rep: Os02g0153200 protein - Oryza sativa (japonica cultivar-group)	LOC_Os02g05920	2	2941646	cDNA phytosulfokine receptor precursor, putative, expressed	AT1G72300	leucine-rich repeat transmembrane protein kinase, putative
OsAffx.2516.1.S1_s_at	Cluster: Putative leucine-rich repeat receptor-like kinase; n=2; Oryza|Rep: Putative leucine-rich repeat receptor-like kinase - Oryza rufipogon (Brownbeard rice	LOC_Os02g05970	2	2975380	cDNA phytosulfokine receptor precursor, putative, expressed	AT1G72300	leucine-rich repeat transmembrane protein kinase, putative
OsAffx.2521.1.S1_at	Cluster: Hypothetical protein B1103G11.27; n=1; Oryza sativa (japonica cultivar-group)|Rep: Hypothetical protein B1103G11.27 - Oryza sativa (japonica cultivar-g	LOC_Os02g06450	2	3219169	cDNA conserved hypothetical protein	AT1G15270	similar to unknown protein [Arabidopsis thaliana] (TAIR:AT3G16040.1); similar to conserved hypothetical protein [Medicago
Os.46427.1.A1_s_at	Cluster: Like-Sm ribonucleoprotein-related, core; n=4; Magnoliophyta|Rep: Like-Sm ribonucleoprotein-related, core - Medicago truncatula	LOC_Os02g08090	2	4274259	cDNA small nuclear ribonucleoprotein F, putative, expressed	AT4G30220	small nuclear ribonucleoprotein F, putative / snRNP-F, putative / Sm protein F, putative
OsAffx.11943.1.S1_s_at	Cluster: Hypothetical protein OJ1572_F02.1; n=1; Oryza sativa (japonica cultivar-group)|Rep: Hypothetical protein OJ1572_F02.1 - Oryza sativa (japonica	LOC_Os02g09050	2	4630087	cDNA expressed protein	AT3G01430	similar to NHL repeat-containing protein [Arabidopsis thaliana] (TAIR:AT5G14890.1); similar to Os02g0743200 [Oryza
Os.52183.1.S1_at	Cluster: Hypothetical protein P0026H03.4; n=1; Oryza sativa (japonica cultivar-group)|Rep: Hypothetical protein P0026H03.4 - Oryza sativa (japonica cultivar-gro	LOC_Os02g10400	2	5475134	cDNA expressed protein	AT1G11755	similar to hypothetical protein MtrDRAFT_AC126792g27v1 [Medicago truncatula] (GB:ABE94701.1); contains domain FAMILY NOT NAMED
Os.9295.1.S1_at	Cluster: Hypothetical protein OJ1135_F06.5; n=3; Oryza sativa (japonica cultivar-group)|Rep: Hypothetical protein OJ1135_F06.5 - Oryza sativa (japonica	LOC_Os02g10810	2	5742520	cDNA expressed protein	AT1G29250	nucleic acid binding
Os.52024.1.S1_at	Cluster: Hypothetical protein B1307A11.12; n=2; Oryza sativa (japonica cultivar-group)|Rep: Hypothetical protein B1307A11.12 - Oryza sativa (japonica	LOC_Os02g12440	2	6487390	cDNA receptor-like protein kinase precursor, putative, expressed	AT3G47570	leucine-rich repeat transmembrane protein kinase, putative
Os.10253.1.S1_at	Cluster: Integral membrane family protein-like; n=1; Oryza sativa (japonica cultivar-group)|Rep: Integral membrane family protein-like - Oryza sativa	LOC_Os02g12760	2	6683066	cDNA salicylic acid-induced fragment 1 protein, putative, expressed	AT5G54980	integral membrane family protein
Os.21043.1.S1_at	Cluster: Bet v I allergen-like; n=1; Oryza sativa (japonica cultivar-group)|Rep: Bet v I allergen-like - Oryza sativa (japonica cultivar-group)	LOC_Os02g15640	2	8801323	cDNA AT-rich element binding factor 3, putative, expressed	AT5G53160	similar to unknown protein [Arabidopsis thaliana] (TAIR:AT1G01360.1); similar to CAPIP1 [Capsicum annuum] (GB:AAT35532.1);
Os.18172.1.S1_at	Cluster: Hypothetical protein B1178F07.30-1; n=1; Oryza sativa (japonica cultivar-group)|Rep: Hypothetical protein B1178F07.30-1 - Oryza sativa (japonica	LOC_Os02g15970	2	9056391	cDNA expressed protein	AT3G09310	Identical to UPF0161 protein At3g09310 [Arabidopsis Thaliana] (GB:Q9SR32); similar to unknown protein [Oryza sativa (japonica
OsAffx.12141.1.S1_at	Cluster: Vacuolar cation/proton exchanger 1c (Ca(2+)/H(+) exchanger 1c); n=2; Oryza sativa|Rep: Vacuolar cation/proton exchanger 1c (Ca(2+)/H(+) exchanger 1c) -	LOC_Os02g21009	2	12432283	cDNA vacuolar cation/proton exchanger 1c, putative, expressed	AT3G51860	CAX3 (cation exchanger 3); cation:cation antiporter
Os.52235.1.S1_at	Cluster: Putative obtusifoliol-14-demethylase; n=1; Oryza sativa (japonica cultivar-group)|Rep: Putative obtusifoliol-14-demethylase - Oryza sativa (japonica	LOC_Os02g21810	2	12970235	cDNA cytochrome P450 51, putative, expressed	AT1G11680	CYP51G1 (CYTOCHROME P450 51); oxygen binding
Os.27961.1.S1_at	Cluster: Hypothetical protein P0688H12.37; n=1; Oryza sativa (japonica cultivar-group)|Rep: Hypothetical protein P0688H12.37 - Oryza sativa (japonica	LOC_Os02g21890	2	13014483	cDNA expressed protein	AT1G68795	CLE12 (CLAVATA3/ESR-RELATED 12); receptor binding
Os.14332.1.S1_at	Cluster: Putative quercetin 3-O-glucoside-6-O-malonyltransferase; n=2; Oryza sativa (japonica cultivar-group)|Rep: Putative quercetin	LOC_Os02g28340	2	16744207	cDNA transferase, putative, expressed	AT1G03940	transferase family protein
Os.11879.1.S1_at	Cluster: Transcriptional activator-like; n=1; Oryza sativa (japonica cultivar-group)|Rep: Transcriptional activator-like - Oryza sativa (japonica cultivar-group	LOC_Os02g29380	2	17440484	cDNA expressed protein	AT5G04560	DME (DEMETER)
Os.37768.1.S1_at	Cluster: OSJNBb0006N15.8 protein; n=2; Oryza sativa (japonica cultivar-group)|Rep: OSJNBb0006N15.8 protein - Oryza sativa (japonica cultivar-group)	LOC_Os02g30050	2	17840416	cDNA 60S ribosomal protein L35, putative, expressed	AT2G39390	60S ribosomal protein L35 (RPL35B)
Os.23778.1.S1_at	Cluster: Putative heat stress transcription factor; n=1; Oryza sativa (japonica cultivar-group)|Rep: Putative heat stress transcription factor - Oryza sativa	LOC_Os02g32590	2	19307189	cDNA heat shock factor protein 2, putative, expressed	AT5G03720	AT-HSFA3 (Arabidopsis thaliana heat shock transcription factor A3); DNA binding / transcription factor
Os.6723.1.S1_at	Cluster: Hypothetical protein OJ1112_G07.32; n=1; Oryza sativa (japonica cultivar-group)|Rep: Hypothetical protein OJ1112_G07.32 - Oryza sativa (japonica	LOC_Os02g33330	2	19792850	cDNA expressed protein	AT5G06270	similar to unknown protein [Arabidopsis thaliana] (TAIR:AT3G11600.1); similar to H0913C04.5 [Oryza sativa (indica
Os.49660.1.S1_at	Cluster: BZIP protein-like; n=1; Oryza sativa (japonica cultivar-group)|Rep: BZIP protein-like - Oryza sativa (japonica cultivar-group)	LOC_Os02g33560	2	19962055	cDNA expressed protein	AT5G04840	bZIP protein
Os.13927.1.S1_at	Cluster: Thioredoxin-like protein; n=1; Oryza sativa (japonica cultivar-group)|Rep: Thioredoxin-like protein - Oryza sativa (japonica cultivar-group)	LOC_Os02g35900	2	21560722	cDNA thioredoxin-like 2, chloroplast precursor, putative, expressed	AT1G07700	thioredoxin family protein
Os.54566.1.S1_at	Cluster: Putative PrMC3; n=1; Oryza sativa (japonica cultivar-group)|Rep: Putative PrMC3 - Oryza sativa (japonica cultivar-group)	LOC_Os02g35940	2	21581898	cDNA gibberellin receptor GID1L2, putative, expressed	AT1G47480	similar to unknown protein [Arabidopsis thaliana] (TAIR:AT3G48700.1); similar to CXE carboxylesterase [Malus pumila]
OsAffx.12383.1.S1_at	Cluster: Hypothetical protein OSJNBa0016D04.34; n=1; Oryza sativa (japonica cultivar-group)|Rep: Hypothetical protein OSJNBa0016D04.34 - Oryza sativa (japonica	LOC_Os02g37260	2	22525520	cDNA expressed protein
Os.14404.1.S1_at	Cluster: Hypothetical protein OJ1791_B03.17-1; n=1; Oryza sativa (japonica cultivar-group)|Rep: Hypothetical protein OJ1791_B03.17-1 - Oryza sativa (japonica	LOC_Os02g38820	2	23462202	cDNA expressed protein	AT1G67700	similar to At1g67700/F12A21_30 [Medicago truncatula] (GB:ABE84614.1); contains domain OLIGOPEPTIDASE
Os.10189.1.S1_at	Cluster: Hypothetical protein OJ1669_F01.34; n=1; Oryza sativa (japonica cultivar-group)|Rep: Hypothetical protein OJ1669_F01.34 - Oryza sativa (japonica	LOC_Os02g39180	2	23658876	cDNA expressed protein	AT1G08580	similar to Pm52 [Prunus mume] (GB:BAE48663.1)
OsAffx.2920.1.S1_at	Cluster: Putative splicing factor RSZp22; n=1; Oryza sativa (japonica cultivar-group)|Rep: Putative splicing factor RSZp22 - Oryza sativa (japonica	LOC_Os02g39720	2	23990524	cDNA splicing factor, arginine/serine-rich 7, putative, expressed	AT4G31580	SRZ-22 (serine/arginine-rich 22)
Os.54055.1.S1_at	Cluster: Os02g0639300 protein; n=1; Oryza sativa (japonica cultivar-group)|Rep: Os02g0639300 protein - Oryza sativa (japonica cultivar-group)	LOC_Os02g42640	2	25640756	cDNA CBS domain containing protein, expressed	AT5G53750	similar to CBS domain-containing protein [Arabidopsis thaliana] (TAIR:AT4G27460.1); similar to unknown protein [Oryza
Os.49105.1.S1_at	Cluster: Mechanosensitive ion channel domain-containing protein-like; n=2; Oryza sativa (japonica cultivar-group)|Rep: Mechanosensitive ion	LOC_Os02g44770	2	27112122	cDNA mechanosensitive ion channel family protein, expressed	AT1G78610	mechanosensitive ion channel domain-containing protein / MS ion channel domain-containing protein
Os.50517.1.S1_at	Cluster: Expressed protein; n=1; Oryza sativa (japonica cultivar-group)|Rep: Expressed protein - Oryza sativa (japonica cultivar-group)	LOC_Os02g45150	2	27381057	cDNA expressed protein
Os.18559.1.S1_at	Cluster: SPX (SYG1/Pho81/XPR1) domain-containing protein-like; n=1; Oryza sativa (japonica cultivar-group)|Rep: SPX (SYG1/Pho81/XPR1)	LOC_Os02g45520	2	27690418	cDNA beta-lactamase, class A, putative, expressed	AT4G11810	SPX (SYG1/Pho81/XPR1) domain-containing protein
OsAffx.12508.1.S1_at	Cluster: Os02g0678200 protein; n=1; Oryza sativa (japonica cultivar-group)|Rep: Os02g0678200 protein - Oryza sativa (japonica cultivar-group)	LOC_Os02g45520	2	27690418	cDNA beta-lactamase, class A, putative, expressed	AT1G63010	SPX (SYG1/Pho81/XPR1) domain-containing protein
Os.11599.1.S1_at	Cluster: Hypothetical protein OJ1743_B12.24; n=1; Oryza sativa (japonica cultivar-group)|Rep: Hypothetical protein OJ1743_B12.24 - Oryza sativa (japonica	LOC_Os02g46420	2	28274172	cDNA transposon protein, putative, unclassified, expressed	AT2G44600	similar to unknown protein [Arabidopsis thaliana] (TAIR:AT3G60200.1); similar to OSJNBb0016D16.16 [Oryza sativa (japonica
Os.15731.1.S1_at	Cluster: Gamma-tocopherol methyltransferase; n=2; Oryza sativa|Rep: Gamma-tocopherol methyltransferase - Oryza sativa (Rice)	LOC_Os02g47310	2	28888092	cDNA tocopherol O-methyltransferase, chloroplast precursor, putative, expressed	AT1G64970	G-TMT (GAMMA-TOCOPHEROL METHYLTRANSFERASE)
Os.47881.1.S1_at	Cluster: Hypothetical protein 49D11.5; n=3; Oryza sativa (japonica cultivar-group)|Rep: Hypothetical protein 49D11.5 - Oryza sativa (japonica cultivar-group)	LOC_Os02g47930	2	29317124	cDNA expressed protein	AT2G29210	splicing factor PWI domain-containing protein
Os.5807.1.S1_at	Cluster: Putative salt tolerance protein 5; n=2; Oryza sativa (japonica cultivar-group)|Rep: Putative salt tolerance protein 5 - Oryza sativa (japonica	LOC_Os02g51000	2	31191828	cDNA nuclear migration protein nudC, putative, expressed	AT5G53400	nuclear movement family protein
Os.53614.1.S1_at	Cluster: Putative UDP-glucose glucosyltransferase1; n=1; Oryza sativa (japonica cultivar-group)|Rep: Putative UDP-glucose glucosyltransferase1 - Oryza sativa	LOC_Os02g51930	2	31800108	cDNA cytokinin-O-glucosyltransferase 2, putative, expressed	AT1G22400	UGT85A1 (UDP-glucosyl transferase 85A1); UDP-glycosyltransferase/ transferase, transferring glycosyl groups / transferase, transf
Os.7344.1.S1_at	Cluster: Putative phi-1; n=1; Oryza sativa (japonica cultivar-group)|Rep: Putative phi-1 - Oryza sativa (japonica cultivar-group)	LOC_Os02g52000	2	31830484	cDNA phi-1-like phosphate-induced protein, putative, expressed	AT4G08950	phosphate-responsive protein, putative (EXO)
Os.15987.1.S1_at	Cluster: S-adenosylmethionine:2-demethylmenaquinone methyltransferase-like; n=1; Oryza sativa (japonica cultivar-group)|Rep:	LOC_Os02g52450	2	32088940	cDNA regulator of ribonuclease activity A, putative, expressed	AT5G16450	dimethylmenaquinone methyltransferase family protein
Os.17055.2.A1_a_at	Cluster: N-type ATP pyrophosphatase-like; n=1; Oryza sativa (japonica cultivar-group)|Rep: N-type ATP pyrophosphatase-like - Oryza sativa (japonica	LOC_Os02g52470	2	32097106	cDNA VEG136 protein, putative, expressed	AT2G44270	similar to unknown protein [Arabidopsis thaliana] (TAIR:AT1G76170.1); similar to MGC107918 protein [Xenopus tropicalis]
Os.54146.1.S1_at	Cluster: Putative nitrate reductase [NAD(P)H]; n=1; Oryza sativa (japonica cultivar-group)|Rep: Putative nitrate reductase [NAD(P)H] - Oryza sativa (japonica	LOC_Os02g53130	2	32511286	cDNA nitrate reductase, putative, expressed	AT1G77760	NIA1 (NITRATE REDUCTASE 1)
Os.20851.1.A1_at	Cluster: Os02g0772100 protein; n=1; Oryza sativa (japonica cultivar-group)|Rep: Os02g0772100 protein - Oryza sativa (japonica cultivar-group)	LOC_Os02g53240	2	32586846	cDNA hypothetical protein	AT3G42630	pentatricopeptide (PPR) repeat-containing protein
Os.20851.1.A1_x_at	Cluster: Os02g0772100 protein; n=1; Oryza sativa (japonica cultivar-group)|Rep: Os02g0772100 protein - Oryza sativa (japonica cultivar-group)	LOC_Os02g53240	2	32586846	cDNA hypothetical protein	AT3G42630	pentatricopeptide (PPR) repeat-containing protein
Os.7627.2.S1_at	Cluster: Hypothetical protein OJ1534_E09.24-1; n=2; Oryza sativa (japonica cultivar-group)|Rep: Hypothetical protein OJ1534_E09.24-1 - Oryza sativa (japonica	LOC_Os02g53780	2	32939790	cDNA expressed protein	AT2G06005	similar to unknown protein [Arabidopsis thaliana] (TAIR:AT5G20580.2); similar to Os02g0778300 [Oryza sativa (japonica
Os.9894.1.S1_at	Cluster: CLIP-associating protein-like; n=2; Oryza sativa (japonica cultivar-group)|Rep: CLIP-associating protein-like - Oryza sativa (japonica cultivar-group)	LOC_Os02g57120	2	34975569	cDNA HEAT repeat family protein, expressed	AT2G20190	CLIP-associating protein (CLASP) -related
Os.7342.1.S1_at	Cluster: LOB domain protein-like; n=1; Oryza sativa (japonica cultivar-group)|Rep: LOB domain protein-like - Oryza sativa (japonica cultivar-group)	LOC_Os02g57490	2	35222740	cDNA LOB domain protein 16, putative, expressed	AT2G42430	LBD16 (ASYMMETRIC LEAVES2-LIKE18)
Os.28617.1.S1_at	Cluster: Putative DNA-binding protein; n=1; Oryza sativa (japonica cultivar-group)|Rep: Putative DNA-binding protein - Oryza sativa (japonica	LOC_Os02g57840	2	35418133	cDNA remorin, putative, expressed	AT5G23750	remorin family protein
Os.49282.1.S1_x_at	Cluster: Os02g0827900 protein; n=1; Oryza sativa (japonica cultivar-group)|Rep: Os02g0827900 protein - Oryza sativa (japonica cultivar-group)	LOC_Os02g58139	2	35572288	cDNA transferase, transferring glycosyl groups, putative, expressed	AT1G52600	signal peptidase, putative
Os.20075.1.S1_at	Cluster: Hypothetical protein OSJNBa0009C08.12; n=1; Oryza sativa (japonica cultivar-group)|Rep: Hypothetical protein OSJNBa0009C08.12 - Oryza sativa	LOC_Os03g01570	3	338066	cDNA expressed protein	AT3G61320	Identical to UPF0187 protein At3g61320, chloroplast precursor [Arabidopsis Thaliana] (GB:Q9M2D2;GB:Q93YZ0); similar to unknown
Os.27807.1.S1_at	Cluster: Hypothetical protein OJ1384D03.4; n=3; Oryza sativa (japonica cultivar-group)|Rep: Hypothetical protein OJ1384D03.4 - Oryza sativa (japonica	LOC_Os03g01740	3	448680	cDNA expressed protein	AT1G20130	family II extracellular lipase, putative
Os.2239.1.S1_at	Cluster: Nonspecific lipid-transfer protein 2 precursor; n=3; Oryza sativa|Rep: Nonspecific lipid-transfer protein 2 precursor - Oryza sativa (Rice)	LOC_Os03g02050	3	631148	cDNA nonspecific lipid-transfer protein precursor, putative, expressed	AT1G66850	protease inhibitor/seed storage/lipid transfer protein (LTP) family protein
Os.8847.1.S1_at	Cluster: Pyridoxine 5'-phosphate oxidase, putative, expressed; n=1; Oryza sativa (japonica cultivar-group)|Rep: Pyridoxine 5'-phosphate oxidase,	LOC_Os03g02450	3	857183	cDNA expressed protein	AT2G46580	pyridoxine 5'-phosphate oxidase-related
Os.6448.1.S1_at	Cluster: Peroxisomal membrane protein PEX11-1, putative, expressed; n=1; Oryza sativa (japonica cultivar-group)|Rep: Peroxisomal membrane protein	LOC_Os03g02590	3	938594	cDNA peroxisomal membrane protein PEX11-1, putative, expressed	AT1G01820	peroxisomal biogenesis factor 11 family protein / PEX11 family protein
Os.37926.1.S1_at	Cluster: D111/G-patch domain-containing protein, putative, expressed; n=1; Oryza sativa (japonica cultivar-group)|Rep: D111/G-patch domain-containing	LOC_Os03g03390	3	1423341	cDNA nucleic acid binding protein, putative, expressed	AT1G63980	nucleic acid binding
Os.7986.1.S1_at	Cluster: Catalase-1, putative, expressed; n=1; Oryza sativa (japonica cultivar-group)|Rep: Catalase-1, putative, expressed - Oryza sativa (japonica	LOC_Os03g03910	3	1769149	cDNA catalase-1, putative, expressed	AT4G35090	CAT2 (CATALASE 2); catalase
Os.17182.1.S1_at	Cluster: POT family protein, expressed; n=1; Oryza sativa (japonica cultivar-group)|Rep: POT family protein, expressed - Oryza sativa (japonica	LOC_Os03g04570	3	2115836	cDNA peptide transporter PTR2, putative, expressed	AT5G46050	ATPTR3/PTR3 (PEPTIDE TRANSPORTER PROTEIN 3); transporter
Os.10015.1.S1_s_at	Cluster: Expressed protein; n=1; Oryza sativa (japonica cultivar-group)|Rep: Expressed protein - Oryza sativa (japonica cultivar-group)	LOC_Os03g04600	3	2129738	cDNA expressed protein	AT2G33360	similar to unknown protein [Arabidopsis thaliana] (TAIR:AT1G04490.2); similar to Os03g0139200 [Oryza sativa (japonica
Os.6284.1.S1_at	Cluster: Expressed protein; n=1; Oryza sativa (japonica cultivar-group)|Rep: Expressed protein - Oryza sativa (japonica cultivar-group)	LOC_Os03g04710	3	2227941	cDNA expressed protein	AT5G20190	similar to binding [Arabidopsis thaliana] (TAIR:AT1G80130.1); similar to Os06g0606700 [Oryza sativa (japonica cultivar-group)]
OsAffx.24967.1.S1_at	Cluster: Os03g0141800 protein; n=2; Oryza sativa (japonica cultivar-group)|Rep: Os03g0141800 protein - Oryza sativa (japonica cultivar-group)	LOC_Os03g04840	3	2281709	cDNA expressed protein	AT2G45000	structural constituent of nuclear pore
Os.52236.1.S1_at	Cluster: Expressed protein; n=2; Oryza sativa (japonica cultivar-group)|Rep: Expressed protein - Oryza sativa (japonica cultivar-group)	LOC_Os03g05040	3	2434387	cDNA expressed protein	AT1G04650	similar to hypothetical protein MtrDRAFT_AC161864g27v1 [Medicago truncatula] (GB:ABE86678.1)
Os.8947.1.S1_at	Cluster: FAD binding domain containing protein, expressed; n=2; Oryza sativa (japonica cultivar-group)|Rep: FAD binding domain containing	LOC_Os03g05910	3	2940857	cDNA monooxygenase, putative, expressed	AT5G05320	monooxygenase, putative (MO3)
OsAffx.3144.1.S1_x_at	Cluster: Expansin-A25 precursor; n=1; Oryza sativa|Rep: Expansin-A25 precursor - Oryza sativa (Rice)	LOC_Os03g06010	3	2983686	cDNA alpha-expansin 17 precursor, putative, expressed	AT1G20190	ATEXPA11 (ARABIDOPSIS THALIANA EXPANSIN A11)
OsAffx.3144.1.S1_at	Cluster: Expansin-A25 precursor; n=1; Oryza sativa|Rep: Expansin-A25 precursor - Oryza sativa (Rice)	LOC_Os03g06010	3	2983686	cDNA alpha-expansin 17 precursor, putative, expressed	AT1G20190	ATEXPA11 (ARABIDOPSIS THALIANA EXPANSIN A11)
OsAffx.24987.1.S1_at	Rep: Expansin-A15 precursor - Oryza sativa (Rice)	LOC_Os03g06020	3	2986442	cDNA alpha-expansin 17 precursor, putative, expressed	AT1G20190	ATEXPA11 (ARABIDOPSIS THALIANA EXPANSIN A11)
OsAffx.12748.2.S1_at	Rep: Expansin-A19 precursor - Oryza sativa (Rice)	LOC_Os03g06060	3	3015497	cDNA alpha-expansin 15 precursor, putative, expressed	AT1G20190	ATEXPA11 (ARABIDOPSIS THALIANA EXPANSIN A11)
Os.10754.1.S1_at	Cluster: Sulfate transporter 3.1, putative, expressed; n=2; Oryza sativa (japonica cultivar-group)|Rep: Sulfate transporter 3.1, putative,	LOC_Os03g06520	3	3256021	cDNA sulfate transporter 3.1, putative, expressed	AT3G51895	SULTR3;1 (SULFATE TRANSPORTER 1); sulfate transporter
Os.49458.1.S1_at	Cluster: Membrane associated salt-inducible protein, putative, expressed; n=2; Oryza sativa (japonica cultivar-group)|Rep: Membrane associated	LOC_Os03g08350	3	4240050	cDNA expressed protein	AT5G21970	similar to unknown protein [Arabidopsis thaliana] (TAIR:AT3G63090.1); similar to Os03g0181400 [Oryza sativa (japonica
Os.23028.1.S1_s_at	Cluster: Os03g0183200 protein; n=3; Oryza sativa|Rep: Os03g0183200 protein - Oryza sativa (japonica cultivar-group)	LOC_Os03g08490	3	4347516	cDNA ethylene-responsive element binding protein 2, putative, expressed	AT1G53910	RAP2.12
Os.6442.1.S1_at	Cluster: Radc1; n=1; Oryza sativa (japonica cultivar-group)|Rep: Radc1 - Oryza sativa (japonica cultivar-group)	LOC_Os03g08790	3	4520473	cDNA aspartic proteinase nepenthesin-1 precursor, putative, expressed	AT1G09750	chloroplast nucleoid DNA-binding protein-related
Os.7974.1.S1_at	Cluster: Protein phosphatase 2C containing protein, expressed; n=5; Oryza sativa|Rep: Protein phosphatase 2C containing protein, expressed - Oryza sativa (japon	LOC_Os03g09220	3	4794581	cDNA expressed protein	AT4G02770	PSAD-1 (photosystem I subunit D-1)
Os.28094.1.S1_at	Cluster: Chloroplast 30S ribosomal protein S10, putative, expressed; n=1; Oryza sativa (japonica cultivar-group)|Rep: Chloroplast 30S ribosomal protein	LOC_Os03g10060	3	5060827	cDNA chloroplast 30S ribosomal protein S10, putative, expressed	AT3G13120	30S ribosomal protein S10, chloroplast, putative
Os.12703.1.S1_at	Cluster: Mannitol transporter, putative, expressed; n=1; Oryza sativa (japonica cultivar-group)|Rep: Mannitol transporter, putative, expressed - Oryza sativa	LOC_Os03g10090	3	5077357	cDNA polyol transporter protein 4, putative, expressed	AT2G16130	mannitol transporter, putative
Os.11851.1.S1_at	Cluster: Sugar carrier protein C, putative, expressed; n=2; Oryza sativa (japonica cultivar-group)|Rep: Sugar carrier protein C, putative,	LOC_Os03g11900	3	6217412	cDNA sugar transport protein 8, putative, expressed	AT5G26340	MSS1 (SUGAR TRANSPORT PROTEIN 13); carbohydrate transporter/ hexose:hydrogen symporter/ high-affinity hydrogen:glucose transporte
Os.7282.1.S1_at	Cluster: DEAD/DEAH box helicase family protein, putative, expressed; n=2; Oryza sativa (japonica cultivar-group)|Rep: DEAD/DEAH box helicase family	LOC_Os03g12000	3	6267566	cDNA EMB1586, putative, expressed	AT1G12770	EMB1586 (EMBRYO DEFECTIVE 1586)
OsAffx.25067.1.S1_at	Cluster: Hypothetical protein; n=1; Oryza sativa (japonica cultivar-group)|Rep: Hypothetical protein - Oryza sativa (japonica cultivar-group)	LOC_Os03g12280	3	6435583	cDNA hypothetical protein	AT3G56590	hydroxyproline-rich glycoprotein family protein
Os.11971.1.S1_at	Cluster: Maf family protein, putative, expressed; n=2; Oryza sativa (japonica cultivar-group)|Rep: Maf family protein, putative, expressed - Oryza sativa	LOC_Os03g12810	3	6854513	cDNA maf-like protein CV_0124, putative, expressed	AT5G66550	Maf family protein
Os.39075.1.S1_at	Cluster: Os03g0232400 protein; n=2; Oryza sativa (japonica cultivar-group)|Rep: Os03g0232400 protein - Oryza sativa (japonica cultivar-group)	LOC_Os03g12990	3	6997456	cDNA phytosulfokine precursor protein containing protein, expressed	AT2G22860	ATPSK2 (PHYTOSULFOKINE 2 PRECURSOR); growth factor
Os.8110.1.S1_at	Cluster: Cytochrome P450 family protein, expressed; n=2; Oryza sativa (japonica cultivar-group)|Rep: Cytochrome P450 family protein, expressed - Oryza sativa	LOC_Os03g14400	3	7812844	cDNA cytochrome P450 76B1, putative, expressed	AT2G45570	CYP76C2 (cytochrome P450, family 76, subfamily C, polypeptide 2); oxygen binding
Os.27673.1.S1_at	Cluster: Esterase, putative, expressed; n=1; Oryza sativa (japonica cultivar-group)|Rep: Esterase, putative, expressed - Oryza sativa (japonica	LOC_Os03g14730	3	7991624	cDNA gibberellin receptor GID1L2, putative, expressed	AT2G45600	similar to unknown protein [Arabidopsis thaliana] (TAIR:AT2G45610.1); similar to CXE carboxylesterase [Malus pumila]
OsAffx.12865.1.S1_at	Cluster: Myb family transcription factor, putative; n=1; Oryza sativa (japonica cultivar-group)|Rep: Myb family transcription factor, putative - Oryza sativa	LOC_Os03g14810	3	8040941	cDNA MYB-like transcription factor DIVARICATA, putative	AT4G39250	DNA binding / transcription factor
Os.53936.1.S1_at	Cluster: Expressed protein; n=1; Oryza sativa (japonica cultivar-group)|Rep: Expressed protein - Oryza sativa (japonica cultivar-group)	LOC_Os03g15270	3	8331074	cDNA prMC3, putative, expressed	AT5G16080	similar to unknown protein [Arabidopsis thaliana] (TAIR:AT1G68620.1); similar to hypothetical protein [Cleome spinosa]
Os.34878.1.S1_a_at	Cluster: Hypothetical protein OJA1364E02.18; n=1; Oryza sativa (japonica cultivar-group)|Rep: Hypothetical protein OJA1364E02.18 - Oryza sativa (japonica	LOC_Os03g16230	3	8931296	cDNA tropinone reductase, putative, expressed	AT5G06060	tropinone reductase, putative / tropine dehydrogenase, putative
Os.51616.1.S1_at	Cluster: Expressed protein; n=1; Oryza sativa (japonica cultivar-group)|Rep: Expressed protein - Oryza sativa (japonica cultivar-group)	LOC_Os03g16600	3	9136936	cDNA expressed protein	AT2G39705	DVL11/RTFL8 (ROTUNDIFOLIA LIKE 8)
Os.24261.2.S1_at	Cluster: Spotted leaf protein 11, putative, expressed; n=1; Oryza sativa (japonica cultivar-group)|Rep: Spotted leaf protein 11, putative,	LOC_Os03g16824	3	9308458	cDNA spotted leaf protein 11, putative, expressed	AT3G46510	armadillo/beta-catenin repeat family protein / U-box domain-containing family protein
Os.49763.2.S1_at	Cluster: UDP-glucuronic acid decarboxylase; n=1; Oryza sativa (japonica cultivar-group)|Rep: UDP-glucuronic acid decarboxylase - Oryza sativa	LOC_Os03g17230	3	9582604	cDNA UDP-glucuronic acid decarboxylase 1, putative, expressed	AT3G53520	UXS1 (UDP-GLUCURONIC ACID DECARBOXYLASE 1); catalytic
Os.11491.1.S1_at	Cluster: Mitochondrial import inner membrane translocase subunit Tim17/Tim22/Tim23 family protein, putative, expressed; n=1; Oryza sativa (japonica	LOC_Os03g19290	3	10827307	cDNA expressed protein	AT4G16160	ATOEP16-2/ATOEP16-S; protein translocase
Os.53023.1.S1_at	Cluster: Expressed protein; n=1; Oryza sativa (japonica cultivar-group)|Rep: Expressed protein - Oryza sativa (japonica cultivar-group)	LOC_Os03g19540	3	10967883	cDNA expressed protein	AT1G06320	similar to hypothetical protein MtrDRAFT_AC140034g4v1 [Medicago truncatula] (GB:ABE80503.1)
Os.23125.1.S1_at	Cluster: Expressed protein; n=1; Oryza sativa (japonica cultivar-group)|Rep: Expressed protein - Oryza sativa (japonica cultivar-group)	LOC_Os03g19780	3	11111968	cDNA expressed protein	AT3G06590	transcription factor
Os.49619.1.S1_at	Cluster: Myb-like DNA-binding domain containing protein, expressed; n=1; Oryza sativa (japonica cultivar-group)|Rep: Myb-like DNA-binding domain	LOC_Os03g20090	3	11307055	cDNA MYB transcription factor, putative, expressed	AT5G49620	AtMYB78 (myb domain protein 78); DNA binding / transcription factor
Os.14823.1.S1_s_at	Cluster: Myb-like DNA-binding domain containing protein, expressed; n=1; Oryza sativa (japonica cultivar-group)|Rep: Myb-like DNA-binding domain	LOC_Os03g20090	3	11307055	cDNA MYB transcription factor, putative, expressed	AT5G49620	AtMYB78 (myb domain protein 78); DNA binding / transcription factor
Os.51648.1.S1_at	Cluster: Homeobox domain containing protein, expressed; n=2; Oryza sativa (japonica cultivar-group)|Rep: Homeobox domain containing protein,	LOC_Os03g20910	3	11827838	cDNA homeobox domain containing protein, expressed	AT3G03660	DNA binding / transcription factor
Os.25243.1.A1_at	Cluster: Os03g0326000 protein; n=2; Oryza sativa (japonica cultivar-group)|Rep: Os03g0326000 protein - Oryza sativa (japonica cultivar-group)	LOC_Os03g20949	3	11867720	cDNA phospholipid-transporting ATPase 1, putative, expressed	AT5G04930	ALA1 (AMINOPHOSPHOLIPID ATPASE1); ATPase, coupled to transmembrane movement of ions, phosphorylative mechanism
Os.53575.1.S1_s_at	Cluster: BHLH transcription factor bHLH033, putative, expressed; n=1; Oryza sativa (japonica cultivar-group)|Rep: BHLH transcription factor bHLH033,	LOC_Os03g21970	3	12566378	cDNA DNA binding protein, putative, expressed	AT2G40435	similar to unknown protein [Arabidopsis thaliana] (TAIR:AT3G56220.1); similar to Os03g0338400 [Oryza sativa (japonica
Os.11561.2.S1_a_at	Cluster: Class III peroxidase 41 precursor; n=2; Oryza sativa (japonica cultivar-group)|Rep: Class III peroxidase 41 precursor - Oryza sativa (japonica	LOC_Os03g22010	3	12590644	cDNA peroxidase 2 precursor, putative, expressed	AT5G05340	peroxidase, putative
Os.10111.1.S1_at	Cluster: SAR DNA binding protein; n=6; Oryza sativa|Rep: SAR DNA binding protein - Oryza sativa (Rice)	LOC_Os03g22740	3	13116327	cDNA nucleolar protein NOP5, putative, expressed	AT3G05060	SAR DNA-binding protein, putative
Os.26043.1.S1_at	Cluster: Nucleolar GTP-binding protein 2, putative, expressed; n=1; Oryza sativa (japonica cultivar-group)|Rep: Nucleolar GTP-binding protein 2,	LOC_Os03g22890	3	13206119	cDNA nucleolar GTP-binding protein 2, putative, expressed	AT1G52980	GTP-binding family protein
Os.23413.1.A1_at	Cluster: Ubiquitin ligase SINAT5, putative, expressed; n=3; Magnoliophyta|Rep: Ubiquitin ligase SINAT5, putative, expressed - Oryza sativa (japonica	LOC_Os03g24040	3	13616323	cDNA ubiquitin ligase SINAT4, putative, expressed	AT3G61790	seven in absentia (SINA) family protein
OsAffx.3305.1.S1_at	Cluster: Rhomboid protein, putative, expressed; n=2; Oryza sativa (japonica cultivar-group)|Rep: Rhomboid protein, putative, expressed - Oryza sativa	LOC_Os03g24390	3	13866731	cDNA transmembrane protein 115, putative, expressed	AT3G07950	rhomboid protein-related
Os.22477.1.S1_at	Cluster: Heme oxygenase 2, putative, expressed; n=3; Oryza sativa (japonica cultivar-group)|Rep: Heme oxygenase 2, putative, expressed - Oryza sativa	LOC_Os03g27770	3	15906196	cDNA heme oxygenase 2, putative, expressed	AT2G26670	HY1 (HEME OXYGENASE 1)
OsAffx.25286.1.S1_at	Cluster: Expressed protein; n=1; Oryza sativa (japonica cultivar-group)|Rep: Expressed protein - Oryza sativa (japonica cultivar-group)	LOC_Os03g29830	3	16954154	cDNA expressed protein	AT5G65650	similar to unknown protein [Arabidopsis thaliana] (TAIR:AT4G36660.1); similar to BAC19.4 [Lycopersicon esculentum]
Os.57306.1.S1_at	Cluster: Os03g0428700 protein; n=1; Oryza sativa (japonica cultivar-group)|Rep: Os03g0428700 protein - Oryza sativa (japonica cultivar-group)	LOC_Os03g31480	3	17889678	cDNA alpha-expansin 15 precursor, putative, expressed	AT1G20190	ATEXPA11 (ARABIDOPSIS THALIANA EXPANSIN A11)
Os.2353.1.S1_at	Cluster: Zinc finger transcription factor WRKY1; n=1; Oryza sativa|Rep: Zinc finger transcription factor WRKY1 - Oryza sativa (Rice)	LOC_Os03g33012	3	18837459	cDNA WRKY transcription factor 4, putative, expressed	AT1G13960	WRKY4 (WRKY DNA-binding protein 4); transcription factor
OsAffx.13195.1.S1_at	Cluster: Hypothetical protein OSJNBa0023A13.4; n=1; Oryza sativa (japonica cultivar-group)|Rep: Hypothetical protein OSJNBa0023A13.4 - Oryza sativa (japonica	LOC_Os03g36080	3	19974321	cDNA expressed protein	AT2G29210	splicing factor PWI domain-containing protein
Os.21210.1.S1_at	Cluster: Hypothetical protein OSJNBb0016P23.2 (Os03g0579000 protein) (Membrane- associated zinc metalloprotease family protein, expressed) (Putative	LOC_Os03g38230	3	21180566	cDNA expressed protein	AT2G32480	membrane-associated zinc metalloprotease, putative
OsAffx.3449.1.S1_at	Cluster: Os03g0593600 protein; n=3; Oryza sativa (japonica cultivar-group)|Rep: Os03g0593600 protein - Oryza sativa (japonica cultivar-group)	LOC_Os03g39650	3	22003097	cDNA cytochrome P450 71D10, putative, expressed	AT1G13080	CYP71B2 (CYTOCHROME P450 71B2); oxygen binding
OsAffx.25443.1.S1_at	Cluster: Expressed protein; n=2; Oryza sativa (japonica cultivar-group)|Rep: Expressed protein - Oryza sativa (japonica cultivar-group)	LOC_Os03g39980	3	22168202	cDNA expressed protein
Os.9511.1.S1_at	Cluster: Putative phosphodiesterase family; n=1; Oryza sativa (japonica cultivar-group)|Rep: Putative phosphodiesterase family - Oryza sativa (japonica	LOC_Os03g40670	3	22570495	cDNA glycerophosphoryl diester phosphodiesterase precursor, putative, expressed	AT5G08030	glycerophosphoryl diester phosphodiesterase family protein
Os.12252.1.S1_at	Cluster: Putative gibberellin regulated protein; n=1; Oryza sativa (japonica cultivar-group)|Rep: Putative gibberellin regulated protein - Oryza sativa	LOC_Os03g41060	3	22772384	cDNA gibberellin-regulated protein 1 precursor, putative, expressed	AT1G10588	Encodes a Gibberellin-regulated GASA/GAST/Snakin family protein
Os.47974.1.A1_at	Cluster: Expressed protein; n=1; Oryza sativa (japonica cultivar-group)|Rep: Expressed protein - Oryza sativa (japonica cultivar-group)	LOC_Os03g44430	3	24957685	cDNA expressed protein	AT1G71850	similar to unknown protein [Arabidopsis thaliana] (TAIR:AT4G24320.1); similar to Os03g0646200 [Oryza sativa (japonica
Os.49519.1.S1_at	Cluster: Retrotransposon protein, putative, Ty1-copia subclass, expressed; n=1; Oryza sativa (japonica cultivar-group)|Rep: Retrotransposon protein,	LOC_Os03g46770	3	26409256	cDNA glycine-rich RNA-binding protein 2, putative, expressed	AT2G21660	ATGRP7 (COLD, CIRCADIAN RHYTHM, AND RNA BINDING 2); RNA binding / double-stranded DNA binding / single-stranded DNA
Os.54665.1.S1_at	Cluster: Expressed protein; n=1; Oryza sativa (japonica cultivar-group)|Rep: Expressed protein - Oryza sativa (japonica cultivar-group)	LOC_Os03g47190	3	26657216	cDNA expressed protein	AT4G13340	leucine-rich repeat family protein / extensin family protein
Os.7484.1.S1_at	Cluster: Pescadillo-like protein; n=1; Oryza sativa (japonica cultivar-group)|Rep: Pescadillo-like protein - Oryza sativa (japonica cultivar-group)	LOC_Os03g49210	3	27978578	cDNA pescadillo, putative, expressed	AT5G14520	pescadillo-related
OsAffx.25639.1.S1_at	Cluster: Hypothetical protein; n=2; Oryza sativa (japonica cultivar-group)|Rep: Hypothetical protein - Oryza sativa (japonica cultivar-group)	LOC_Os03g49280	3	28007869	cDNA hypothetical protein
OsAffx.20913.1.S1_x_at	Cluster: Os04g0351300 protein; n=1; Oryza sativa (japonica cultivar-group)|Rep: Os04g0351300 protein - Oryza sativa (japonica cultivar-group)	LOC_Os03g49730	3	28261443	cDNA histone-lysine N-methyltransferase ASHR1, putative, expressed
Os.4715.1.S1_at	Cluster: Plastocyanin-like domain, putative; n=1; Oryza sativa (japonica cultivar-group)|Rep: Plastocyanin-like domain, putative - Oryza sativa	LOC_Os03g50160	3	28555498	cDNA chemocyanin precursor, putative, expressed	AT2G02850	ARPN (PLANTACYANIN); copper ion binding
OsAffx.25668.1.S1_at	Cluster: Os03g0716200 protein; n=2; Oryza sativa (japonica cultivar-group)|Rep: Os03g0716200 protein - Oryza sativa (japonica cultivar-group)	LOC_Os03g50780	3	28941017	cDNA PHD-finger family protein, expressed	AT1G66170	MMD1 (MALE MEIOCYTE DEATH 1); DNA binding
Os.51226.1.S1_at	Cluster: Hypothetical protein OSJNBa0057G07.10; n=1; Oryza sativa (japonica cultivar-group)|Rep: Hypothetical protein OSJNBa0057G07.10 - Oryza sativa	LOC_Os03g52910	3	30299751	cDNA uncharacterized UPF0114 domain containing protein, expressed	AT4G19390	similar to structural constituent of ribosome [Arabidopsis thaliana] (TAIR:AT5G13720.1); similar to Os07g0656700 [Oryza
Os.5156.1.S1_s_at	Cluster: Expressed protein; n=2; Oryza sativa (japonica cultivar-group)|Rep: Expressed protein - Oryza sativa (japonica cultivar-group)	LOC_Os03g53080	3	30395642	cDNA protein binding protein, putative, expressed
Os.54157.1.S2_at	Cluster: Putative glucosyltransferase; n=1; Oryza sativa (japonica cultivar-group)|Rep: Putative glucosyltransferase - Oryza sativa (japonica	LOC_Os03g55050	3	31241657	cDNA cytokinin-O-glucosyltransferase 2, putative, expressed	AT3G02100	UDP-glucoronosyl/UDP-glucosyl transferase family protein
Os.11216.1.S1_at	Cluster: Alpha 1,4-glucan phosphorylase L isozyme; n=2; Oryza sativa|Rep: Alpha 1,4-glucan phosphorylase L isozyme - Oryza sativa (Rice)	LOC_Os03g55090	3	31278112	cDNA alpha-1,4 glucan phosphorylase, L isozyme, chloroplast precursor, putative, expressed	AT3G29320	glucan phosphorylase, putative
Os.17090.1.S1_at	Cluster: Putative NAM (No apical meristem) protein; n=1; Oryza sativa (japonica cultivar-group)|Rep: Putative NAM (No apical meristem) protein - Oryza sativa	LOC_Os03g56580	3	32173258	cDNA NAC domain-containing protein 42, putative, expressed	AT2G43000	ANAC042 (Arabidopsis NAC domain containing protein 42); transcription factor
OsAffx.13523.1.S1_at	Cluster: Hypothetical protein OSJNBb0024J04.15; n=1; Oryza sativa (japonica cultivar-group)|Rep: Hypothetical protein OSJNBb0024J04.15 - Oryza sativa	LOC_Os03g57400	3	32671937	cDNA hypothetical protein	AT5G50260	cysteine proteinase, putative
Os.15575.1.S1_at	Rep: Os03g0790900 protein - Oryza sativa (japonica cultivar-group)	LOC_Os03g57690	3	32825391	cDNA aldehyde oxidase 1, putative, expressed	AT2G27150	AAO3 (ABSCISIC ALDEHYDE OXIDASE 3)	catalyzing the final step in abscisic acid biosynthesis
Os.8586.1.S1_at	Cluster: Leucine-rich repeat transmembrane protein kinase, putative, expressed; n=2; Oryza sativa (japonica cultivar-group)|Rep: Leucine-rich repeat transmembra	LOC_Os03g57780	3	32864618	cDNA ATP binding protein, putative, expressed	AT3G03770	leucine-rich repeat transmembrane protein kinase, putative
Os.14079.1.S1_at	Cluster: Putative indole-3-glycerol phosphate lyase; n=1; Oryza sativa (japonica cultivar-group)|Rep: Putative indole-3-glycerol phosphate lyase - Oryza sativa	LOC_Os03g58300	3	33156352	cDNA indole-3-glycerol phosphate lyase, chloroplast precursor, putative, expressed	AT4G02610	tryptophan synthase, alpha subunit, putative
Os.37576.1.S1_at	Cluster: Putative transcription elongation factor; n=2; Oryza sativa (japonica cultivar-group)|Rep: Putative transcription elongation factor - Oryza sativa	LOC_Os03g60130	3	34136926	cDNA transcription elongation factor A protein 2, putative, expressed	AT2G38560	transcription factor S-II (TFIIS) domain-containing protein
Os.35919.1.S1_s_at	Cluster: Expressed protein; n=2; Oryza sativa (japonica cultivar-group)|Rep: Expressed protein - Oryza sativa (japonica cultivar-group)	LOC_Os03g60340	3	34253736	cDNA expressed protein	AT3G11030	steroid hormone receptor/ transcription factor
Os.18745.1.S1_at	Cluster: Root uracil permease 1; n=2; Oryza sativa (japonica cultivar-group)|Rep: Root uracil permease 1 - Oryza sativa (japonica cultivar-group)	LOC_Os03g60880	3	34540146	cDNA permease I, putative, expressed	AT1G65550	xanthine/uracil permease family protein
Os.52796.2.S1_x_at	Cluster: Putative ammonium transporter; n=1; Oryza sativa (japonica cultivar-group)|Rep: Putative ammonium transporter - Oryza sativa (japonica cultivar-group)	LOC_Os03g62200	3	35177191	cDNA ammonium transporter 2, putative, expressed	AT2G38290	ATAMT2 (AMMONIUM TRANSPORTER 2); ammonium transporter
Os.20575.1.S1_at	Cluster: Hypothetical protein OSJNBa0042I09.11; n=1; Oryza sativa (japonica cultivar-group)|Rep: Hypothetical protein OSJNBa0042I09.11 - Oryza sativa	LOC_Os03g62240	3	35194145	cDNA expressed protein	AT4G09620	similar to unnamed protein product [Ostreococcus tauri] (GB:CAL57113.1); similar to Os03g0838900 [Oryza sativa (japonica
Os.8707.3.S1_x_at	Cluster: Hypothetical protein B'zeta; n=2; Oryza sativa|Rep: Hypothetical protein B'zeta - Oryza sativa (Rice)	LOC_Os03g62730	3	35437747	cDNA transposon protein, putative, unclassified	AT4G15415	serine/threonine protein phosphatase 2A (PP2A) regulatory subunit B' (B'gamma)
Os.48429.1.S1_at	Cluster: Gibberellin 20 oxidase 1; n=2; Oryza sativa|Rep: Gibberellin 20 oxidase 1 - Oryza sativa (Rice)	LOC_Os03g63970	3	36089654	cDNA gibberellin 20 oxidase 1, putative, expressed	AT4G25420	GA5 (GA REQUIRING 5); gibberellin 20-oxidase/ gibberellin 3-beta-dioxygenase
Os.14965.1.S1_at	Rep: H0613H07.2 protein - Oryza sativa (Rice)	LOC_Os04g02754	4	1041700	cDNA ATAMI1, putative, expressed	AT1G08980	ATAMI1 (AMIDASE-LIKE PROTEIN 1); amidase
OsAffx.13655.1.S1_at	Cluster: OSIGBa0131J24.8 protein; n=4; Oryza sativa|Rep: OSIGBa0131J24.8 protein - Oryza sativa (Rice)	LOC_Os04g04060	4	1864148	cDNA interferon-induced GTP-binding protein Mx1, putative, expressed	AT1G60500	dynamin family protein
OsAffx.25974.1.S1_at	Cluster: OSIGBa0113D21.7 protein; n=2; Oryza sativa|Rep: OSIGBa0113D21.7 protein - Oryza sativa (Rice)	LOC_Os04g10940	4	5911880	cDNA expressed protein
OsAffx.13793.1.S1_at	Cluster: Os04g0205200 protein; n=2; Oryza sativa (japonica cultivar-group)|Rep: Os04g0205200 protein - Oryza sativa (japonica cultivar-group)	LOC_Os04g12840	4	7070066	cDNA resistance protein, putative, expressed	AT1G58807	disease resistance protein (CC-NBS-LRR class), putative / PRM1 homolog, putative
Os.7668.2.S1_x_at	Cluster: Os04g0247500 protein; n=1; Oryza sativa (japonica cultivar-group)|Rep: Os04g0247500 protein - Oryza sativa (japonica cultivar-group)	LOC_Os04g17479	4	9539977	cDNA expressed protein
Os.18381.1.S1_at	Cluster: OSIGBa0139I12.3 protein; n=2; Oryza sativa|Rep: OSIGBa0139I12.3 protein - Oryza sativa (Rice)	LOC_Os04g19740	4	11001922	cDNA transketolase, chloroplast precursor, putative, expressed	AT2G45290	transketolase, putative
Os.11835.4.S1_x_at	Cluster: Os04g0269600 protein; n=1; Oryza sativa (japonica cultivar-group)|Rep: Os04g0269600 protein - Oryza sativa (japonica cultivar-group)	LOC_Os04g20164	4	11211735	cDNA amine oxidase precursor, putative, expressed	AT4G12290	copper amine oxidase, putative
OsAffx.26118.1.S1_at	Cluster: OSIGBa0157N01.3 protein; n=3; Oryza sativa|Rep: OSIGBa0157N01.3 protein - Oryza sativa (Rice)	LOC_Os04g23760	4	13564403	cDNA ATP binding protein, putative	AT4G32300	lectin protein kinase family protein
Os.54265.1.S1_at	Cluster: MADS-box transcription factor 25; n=3; Oryza sativa|Rep: MADS-box transcription factor 25 - Oryza sativa (Rice)	LOC_Os04g23910	4	13647992	cDNA MADS-box transcription factor 25, putative, expressed	AT3G57230	AGL16 (AGAMOUS-LIKE 16); transcription factor
Os.48521.1.S1_at	Rep: H0211A12.6 protein - Oryza sativa (Rice)	LOC_Os04g24430	4	13983528	cDNA sucrose synthase 2, putative, expressed	AT1G73370	SUS6; UDP-glycosyltransferase/ sucrose synthase
Os.14491.1.S1_a_at	Rep: OSIGBa0113K06.11 protein - Oryza sativa (Rice)	LOC_Os04g26400	4	15374196	cDNA expressed protein	AT1G05840	aspartyl protease family protein
Os.54178.1.S1_at	Cluster: OSIGBa0111I14.7 protein; n=2; Oryza sativa|Rep: OSIGBa0111I14.7 protein - Oryza sativa (Rice)	LOC_Os04g27980	4	16334062	cDNA acidic endochitinase precursor, putative, expressed	AT5G24090	acidic endochitinase (CHIB1)
OsAffx.26215.1.S1_at	Cluster: OSJNBb0066J23.15 protein; n=1; Oryza sativa (japonica cultivar-group)|Rep: OSJNBb0066J23.15 protein - Oryza sativa (japonica cultivar-group)	LOC_Os04g28760	4	16846286	cDNA hypothetical protein
OsAffx.14035.1.S1_at	Cluster: OSIGBa0115J08.2 protein; n=1; Oryza sativa|Rep: OSIGBa0115J08.2 protein - Oryza sativa (Rice)	LOC_Os04g29740	4	17540106	cDNA OsWAK39 - OsWAK receptor-like protein kinase	AT1G21250	WAK1 (CELL WALL-ASSOCIATED KINASE); kinase
Os.10028.2.S1_at	Cluster: OSIGBa0092J07.5 protein; n=2; Oryza sativa|Rep: OSIGBa0092J07.5 protein - Oryza sativa (Rice)	LOC_Os04g29920	4	17650614	cDNA seed maturation protein, putative, expressed	AT3G54120	reticulon family protein (RTNLB12)
OsAffx.3963.1.S1_at	Cluster: OSJNBb0089B03.2 protein; n=1; Oryza sativa (japonica cultivar-group)|Rep: OSJNBb0089B03.2 protein - Oryza sativa (japonica cultivar-group)	LOC_Os04g31020	4	18350970	cDNA hypothetical protein
Os.2674.1.S1_at	Cluster: Acyl-[acyl-carrier-protein] desaturase, chloroplast precursor; n=2; Oryza sativa|Rep: Acyl-[acyl-carrier-protein] desaturase, chloroplast	LOC_Os04g31070	4	18377030	cDNA acyl-desaturase, chloroplast precursor, putative, expressed	AT2G43710	SSI2 (fatty acid biosynthesis 2); acyl-[acyl-carrier-protein] desaturase
Os.15607.1.S1_at	Cluster: OSJNBb0089B03.12 protein; n=1; Oryza sativa (japonica cultivar-group)|Rep: OSJNBb0089B03.12 protein - Oryza sativa (japonica cultivar-group)	LOC_Os04g31120	4	18422926	cDNA influenza virus NS1A binding protein isoform 3, putative, expressed	AT1G67480	kelch repeat-containing F-box family protein
Os.19525.1.S1_at		LOC_Os04g31120	4	18422926	cDNA influenza virus NS1A binding protein isoform 3, putative, expressed
Os.49054.1.S1_at	Cluster: OSIGBa0092E09.7 protein; n=2; Oryza sativa|Rep: OSIGBa0092E09.7 protein - Oryza sativa (Rice)	LOC_Os04g31350	4	18571461	cDNA expressed protein	AT5G47920	similar to unknown protein [Arabidopsis thaliana] (TAIR:AT5G13880.1); similar to OSIGBa0092E09.7 [Oryza sativa (indica
Os.46073.1.A1_at	Rep: H0502B11.4 protein - Oryza sativa (Rice)	LOC_Os04g33150	4	19879281	cDNA desiccation-related protein PCC13-62 precursor, putative, expressed	AT1G47980	similar to unknown protein [Arabidopsis thaliana] (TAIR:AT3G62730.1); similar to H0502B11.4 [Oryza sativa (indica
OsAffx.26317.1.S2_at	Cluster: Hypothetical protein; n=2; Escherichia coli|Rep: Hypothetical protein - Escherichia coli O1:K1 / APEC	LOC_Os04g33920	4	20356070	cDNA lipid binding protein, putative, expressed	AT3G53980	protease inhibitor/seed storage/lipid transfer protein (LTP) family protein
OsAffx.3994.1.S1_at	Cluster: OSJNBb0108J11.18 protein; n=1; Oryza sativa (japonica cultivar-group)|Rep: OSJNBb0108J11.18 protein - Oryza sativa (japonica cultivar-group)	LOC_Os04g34250	4	20554733	cDNA serine/threonine-protein kinase receptor precursor, putative, expressed	AT2G19130	S-locus lectin protein kinase family protein
OsAffx.26329.1.S1_at	Cluster: OSJNBa0035I04.2 protein; n=2; Oryza sativa|Rep: OSJNBa0035I04.2 protein - Oryza sativa (Rice)	LOC_Os04g34620	4	20765400	cDNA expressed protein	AT1G43580	similar to conserved hypothetical protein [Medicago truncatula] (GB:ABE83163.1); contains domain SPHINGOMYELIN
Os.9065.1.S1_at	Cluster: OSJNBa0084A10.1 protein; n=3; Oryza sativa|Rep: OSJNBa0084A10.1 protein - Oryza sativa (Rice)	LOC_Os04g35130	4	21162406	cDNA expressed protein	AT1G45688	similar to unknown protein [Arabidopsis thaliana] (TAIR:AT5G42860.1); similar to H0814G11.12 [Oryza sativa (indica
Os.49521.1.S1_at	Cluster: P0076O17.8 protein; n=2; Oryza sativa (japonica cultivar-group)|Rep: P0076O17.8 protein - Oryza sativa (japonica cultivar-group)	LOC_Os04g36040	4	21788538	cDNA peptide transporter PTR2, putative, expressed	AT1G33440	proton-dependent oligopeptide transport (POT) family protein
Os.54229.1.S1_at	Cluster: OSJNBa0027P08.2 protein; n=1; Oryza sativa (japonica cultivar-group)|Rep: OSJNBa0027P08.2 protein - Oryza sativa (japonica cultivar-group)	LOC_Os04g36670	4	21938223	cDNA expressed protein	AT3G59900	(ARGOS); unknown protein
OsAffx.26379.1.S1_at	Cluster: B1358B12.2 protein; n=1; Oryza sativa (japonica cultivar-group)|Rep: B1358B12.2 protein - Oryza sativa (japonica cultivar-group)	LOC_Os04g38770	4	22821096	cDNA MADS-box transcription factor 27, putative, expressed	AT4G37940	AGL21 (AGAMOUS-LIKE 21); transcription factor
Os.46435.1.S1_s_at	Cluster: OSIGBa0130P02.6 protein; n=2; Oryza sativa|Rep: OSIGBa0130P02.6 protein - Oryza sativa (Rice)	LOC_Os04g39110	4	23024096	cDNA gibberellin-regulated protein 1 precursor, putative, expressed	AT5G14920	gibberellin-regulated family protein
Os.21022.1.S1_at	Cluster: OSIGBa0116M22.3 protein; n=2; Oryza sativa|Rep: OSIGBa0116M22.3 protein - Oryza sativa (Rice)	LOC_Os04g40100	4	23657229	cDNA transposon protein, putative, Mutator sub-class, expressed	AT1G67900	phototropic-responsive NPH3 family protein
Os.52574.1.S1_at	Cluster: OSIGBa0130B08.7 protein; n=2; Oryza sativa|Rep: OSIGBa0130B08.7 protein - Oryza sativa (Rice)	LOC_Os04g41450	4	24347362	cDNA TGF-beta receptor, type I/II extracellular region, putative, expressed	AT1G27040	nitrate transporter, putative
Os.3372.1.S1_at	Rep: Glutaredoxin-C6 - Oryza sativa (Rice)	LOC_Os04g42930	4	25177844	cDNA OsGrx_C2.2 - glutaredoxin subgroup I, expressed	AT5G40370	glutaredoxin, putative
Os.56210.1.S1_at	Rep: OSIGBa0101P20.9 protein - Oryza sativa (Rice)	LOC_Os04g42950	4	25188593	cDNA DNA binding protein, putative, expressed	AT3G24310	MYB305 (myb domain protein 305); DNA binding / transcription factor
Os.17195.1.A1_at	Cluster: OSJNBb0070J16.1 protein; n=2; Oryza sativa (japonica cultivar-group)|Rep: OSJNBb0070J16.1 protein - Oryza sativa (japonica cultivar-group)	LOC_Os04g43390	4	25439132	cDNA beta-mannosidase 4, putative, expressed	AT4G21760	BGLU47 (Beta-glucosidase 47); hydrolase, hydrolyzing O-glycosyl compounds
Os.35154.1.S1_x_at	Cluster: OSJNBb0070J16.1 protein; n=2; Oryza sativa (japonica cultivar-group)|Rep: OSJNBb0070J16.1 protein - Oryza sativa (japonica cultivar-group)	LOC_Os04g43390	4	25439132	cDNA beta-mannosidase 4, putative, expressed	AT5G36890	glycosyl hydrolase family 1 protein
Os.5467.1.S1_at	Cluster: OSIGBa0131L05.3 protein; n=2; Oryza sativa|Rep: OSIGBa0131L05.3 protein - Oryza sativa (Rice)	LOC_Os04g43990	4	25856780	cDNA expressed protein	AT5G03230	similar to unknown protein [Arabidopsis thaliana] (TAIR:AT5G60680.1); similar to Protein of unknown function DUF584 [Medicago trunc
Os.20408.1.S1_at	Cluster: OSJNBa0081C01.23 protein; n=1; Oryza sativa (japonica cultivar-group)|Rep: OSJNBa0081C01.23 protein - Oryza sativa (japonica cultivar-group)	LOC_Os04g44980	4	26394754	cDNA carbonyl reductase 3, putative, expressed	AT1G01800	short-chain dehydrogenase/reductase (SDR) family protein
Os.27527.1.S1_at	Cluster: Vacuolar processing enzyme; n=1; Oryza sativa (japonica cultivar-group)|Rep: Vacuolar processing enzyme - Oryza sativa (japonica cultivar-group)	LOC_Os04g45470	4	26689596	cDNA vacuolar processing enzyme, beta-isozyme precursor, putative, expressed	AT1G62710	BETA-VPE (vacuolar processing enzyme beta); cysteine-type endopeptidase
Os.11094.1.A1_at	Cluster: OSJNBa0079A21.16 protein; n=3; Oryza sativa|Rep: OSJNBa0079A21.16 protein - Oryza sativa (Rice)	LOC_Os04g46220	4	27154537	cDNA ethylene-responsive transcription factor 2, putative, expressed	AT3G22800	leucine-rich repeat family protein / extensin family protein
Os.53162.1.S1_s_at	Cluster: Os04g0565500 protein; n=1; Oryza sativa (japonica cultivar-group)|Rep: Os04g0565500 protein - Oryza sativa (japonica cultivar-group)	LOC_Os04g47780	4	28124173	cDNA amino acid transport protein, putative, expressed	AT4G38250	amino acid transporter family protein
Os.8833.1.S1_at	Cluster: OSIGBa0139P06.7 protein; n=3; Oryza sativa|Rep: OSIGBa0139P06.7 protein - Oryza sativa (Rice)	LOC_Os04g48070	4	28387933	cDNA homeobox protein OCL1, putative, expressed	AT4G00730	ANL2 (ANTHOCYANINLESS 2); transcription factor
Os.17111.2.S1_x_at	Cluster: OSJNBa0019K04.13 protein; n=1; Oryza sativa (japonica cultivar-group)|Rep: OSJNBa0019K04.13 protein - Oryza sativa (japonica cultivar-group)	LOC_Os04g48460	4	28673463	cDNA cytochrome P450 86A1, putative, expressed	AT2G44890	CYP704A1 (cytochrome P450, family 704, subfamily A, polypeptide 1); oxygen binding
Os.54481.2.S1_at	Cluster: OSJNBa0088A01.21 protein; n=2; Oryza sativa (japonica cultivar-group)|Rep: OSJNBa0088A01.21 protein - Oryza sativa (japonica cultivar-group)	LOC_Os04g49460	4	29289733	cDNA ATP binding protein, putative, expressed	AT5G06740	lectin protein kinase family protein
Os.54859.1.S1_at	Cluster: Os04g0585000 protein; n=1; Oryza sativa (japonica cultivar-group)|Rep: Os04g0585000 protein - Oryza sativa (japonica cultivar-group)	LOC_Os04g49550	4	29334019	cDNA RING-H2 finger protein ATL2A, putative, expressed	AT2G17450	RHA3A (RING-H2 finger A3A); protein binding / zinc ion binding
Os.21880.2.S1_x_at	Cluster: OSJNBa0086O06.7 protein; n=1; Oryza sativa (japonica cultivar-group)|Rep: OSJNBa0086O06.7 protein - Oryza sativa (japonica cultivar-group)	LOC_Os04g49940	4	29568743	cDNA expressed protein	AT3G17668	similar to OSJNBa0086O06.7 [Oryza sativa (ISS) [Ostreococcus tauri] (GB:CAL54830.1); similar to Os04g0589200 [Oryza sativa
Os.5617.1.S1_at	Cluster: B0403H10-OSIGBa0105A11.10 protein; n=2; Oryza sativa|Rep: B0403H10-OSIGBa0105A11.10 protein - Oryza sativa (Rice)	LOC_Os04g51240	4	30144579	cDNA EF hand family protein, expressed	AT1G64850	calcium-binding EF hand family protein
OsAffx.14363.1.S1_at	Cluster: B0403H10-OSIGBa0105A11.11 protein; n=3; Oryza sativa|Rep: B0403H10-OSIGBa0105A11.11 protein - Oryza sativa (Rice)	LOC_Os04g51250	4	30149773	cDNA expressed protein	AT1G64850	calcium-binding EF hand family protein
OsAffx.26569.1.S1_x_at	Cluster: OSIGBa0152L12.2 protein; n=3; Oryza sativa|Rep: OSIGBa0152L12.2 protein - Oryza sativa (Rice)	LOC_Os04g52060	4	30706497	cDNA Transposable element protein, putative, Transposase_24, expressed	AT1G79350	EMB1135 (EMBRYO DEFECTIVE 1135); DNA binding
Os.4548.1.S1_at	Cluster: H0313F03.15 protein; n=2; Oryza sativa|Rep: H0313F03.15 protein - Oryza sativa (Rice)	LOC_Os04g52770	4	31197320	cDNA protein SPATULA, putative, expressed	AT2G20180	PIL5 (PHYTOCHROME INTERACTING FACTOR 3-LIKE 5); transcription factor
Os.50342.1.S1_at	Cluster: H0313F03.16 protein; n=3; Oryza sativa|Rep: H0313F03.16 protein - Oryza sativa (Rice)	LOC_Os04g52780	4	31206034	cDNA leucine-rich repeat receptor protein kinase EXS precursor, putative, expressed	AT5G46330	FLS2 (FLAGELLIN-SENSITIVE 2); ATP binding / kinase/ protein binding / protein serine/threonine kinase/ transmembrane
Os.7575.1.S1_at	Rep: L1332.3a protein - Oryza sativa (Rice)	LOC_Os04g52880	4	31273689	cDNA expressed protein	AT5G07760	formin homology 2 domain-containing protein / FH2 domain-containing protein
Os.50496.1.S1_at	Rep: H0714H04.8 protein - Oryza sativa (Rice)	LOC_Os04g52950	4	31323695	cDNA nitrate-induced NOI protein, expressed	AT5G55850	NOI
Os.48545.1.S1_at	Cluster: H0323C08.13 protein; n=3; Oryza sativa|Rep: H0323C08.13 protein - Oryza sativa (Rice)	LOC_Os04g53810	4	31844641	cDNA leucoanthocyanidin reductase, putative, expressed	AT1G61720	BAN (BANYULS)
OsAffx.14409.1.S1_at	Cluster: Os04g0634400 protein; n=1; Oryza sativa (japonica cultivar-group)|Rep: Os04g0634400 protein - Oryza sativa (japonica cultivar-group)	LOC_Os04g54180	4	32057778	cDNA serine/threonine-protein kinase receptor precursor, putative	AT4G27290	S-locus protein kinase, putative
Os.5585.1.S1_at	Cluster: OSJNBb0034I13.24 protein; n=2; Oryza sativa|Rep: OSJNBb0034I13.24 protein - Oryza sativa (Rice)	LOC_Os04g54590	4	32241434	cDNA expressed protein
Os.53193.1.S1_at	Cluster: H0801D08.12 protein; n=2; Oryza sativa|Rep: H0801D08.12 protein - Oryza sativa (Rice)	LOC_Os04g58250	4	34466137	cDNA ATP binding protein, putative, expressed	AT3G09010	protein kinase family protein
Os.51017.1.S1_at	Cluster: H0913C04.10 protein; n=3; Oryza sativa|Rep: H0913C04.10 protein - Oryza sativa (Rice)	LOC_Os04g58840	4	34778003	cDNA aspartic proteinase nepenthesin-2 precursor, putative, expressed	AT3G52500	aspartyl protease family protein
Os.47374.1.S1_at	Cluster: H0723C07.10 protein; n=2; Oryza sativa|Rep: H0723C07.10 protein - Oryza sativa (Rice)	LOC_Os04g58960	4	34855845	cDNA ran GTPase binding protein, putative, expressed	AT5G42140	zinc finger protein, putative / regulator of chromosome condensation (RCC1) family protein
Os.21893.2.S1_at	Cluster: CAA303716.1 protein; n=2; Oryza sativa|Rep: CAA303716.1 protein - Oryza sativa (Rice)	LOC_Os04g59160	4	34974704	cDNA peroxidase 12 precursor, putative, expressed	AT1G71695	peroxidase 12 (PER12) (P12) (PRXR6)
Os.50410.2.S1_at	Cluster: Os04g0692500 protein; n=2; Oryza sativa (japonica cultivar-group)|Rep: Os04g0692500 protein - Oryza sativa (japonica cultivar-group)	LOC_Os04g59600	4	35220262	cDNA antiporter/ drug transporter/ transporter, putative, expressed	AT2G32230	pentatricopeptide (PPR) repeat-containing protein
Os.51115.1.S1_x_at	Cluster: GTP-binding protein YPTM1; n=1; Zea mays|Rep: GTP-binding protein YPTM1 - Zea mays (Maize)	LOC_Os05g01490	5	268749	cDNA GTP-binding protein YPTM1, putative, expressed	AT3G11730	ATFP8 (Arabidopsis Rab GTPase homolog D1); GTP binding
Os.54606.1.S1_at	Cluster: Hypothetical protein OJ1654_B10.11-1; n=1; Oryza sativa (japonica cultivar-group)|Rep: Hypothetical protein OJ1654_B10.11-1 - Oryza sativa (japonica	LOC_Os05g02450	5	813618	cDNA expressed protein	AT2G28690	similar to unknown protein [Arabidopsis thaliana] (TAIR:AT5G59760.1); similar to Os05g0115100 [Oryza sativa (japonica
Os.10808.1.S1_at	Cluster: Unknow protein; n=1; Oryza sativa (japonica cultivar-group)|Rep: Unknow protein - Oryza sativa (japonica cultivar-group)	LOC_Os05g02690	5	934047	cDNA SRR1-like protein, putative, expressed	AT5G59560	SRR1 (SENSITIVITY TO RED LIGHT REDUCED 1)
Os.37849.1.A1_at	Rep: GPRP - Oryza sativa (indica cultivar-group)	LOC_Os05g02780	5	980861	cDNA glycine-rich protein A3, putative, expressed	AT4G19200	proline-rich family protein
Os.52398.1.S1_at	Cluster: Os05g0120800 protein; n=1; Oryza sativa (japonica cultivar-group)|Rep: Os05g0120800 protein - Oryza sativa (japonica cultivar-group)	LOC_Os05g02970	5	1081423	cDNA expressed protein	AT5G07760	formin homology 2 domain-containing protein / FH2 domain-containing protein
Os.51828.1.S1_at	Cluster: Hypothetical protein OJ1729_E02.5; n=2; Oryza sativa (japonica cultivar-group)|Rep: Hypothetical protein OJ1729_E02.5 - Oryza sativa (japonica	LOC_Os05g03120	5	1218325	cDNA myosin heavy chain-like protein, putative, expressed	AT5G60210	cytoplasmic linker protein-related
Os.4844.1.S1_at	Cluster: Peroxidase; n=2; Oryza sativa (japonica cultivar-group)|Rep: Peroxidase - Oryza sativa (japonica cultivar-group)	LOC_Os05g06970	5	3626088	cDNA peroxidase 1 precursor, putative, expressed	AT1G05260	RCI3 (RARE COLD INDUCIBLE GENE 3); peroxidase
OsAffx.4277.1.S1_s_at	Cluster: Os05g0180000 protein; n=2; Oryza sativa (japonica cultivar-group)|Rep: Os05g0180000 protein - Oryza sativa (japonica cultivar-group)	LOC_Os05g08750	5	4778910	cDNA cold-induced glucosyl transferase, putative, expressed	AT4G15550	IAGLU (INDOLE-3-ACETATE BETA-D-GLUCOSYLTRANSFERASE); UDP-glycosyltransferase/ transferase, transferring glycosyl groups
OsAffx.14600.1.S1_at	Cluster: Hypothetical protein P0710A02.9; n=1; Oryza sativa (japonica cultivar-group)|Rep: Hypothetical protein P0710A02.9 - Oryza sativa (japonica	LOC_Os05g08830	5	4853930	cDNA hypothetical protein	AT2G46330	AGP16 (ARABINOGALACTAN PROTEIN 16)
Os.53133.1.S1_at	Cluster: Unknow protein; n=1; Oryza sativa (japonica cultivar-group)|Rep: Unknow protein - Oryza sativa (japonica cultivar-group)	LOC_Os05g09600	5	5398661	cDNA expressed protein	AT5G19570	similar to Os05g0188300 [Oryza sativa (japonica cultivar-group)] (GB:NP_001054840.1); similar to hypothetical protein
Os.11534.1.S1_at	Cluster: Os05g0195100 protein; n=1; Oryza sativa (japonica cultivar-group)|Rep: Os05g0195100 protein - Oryza sativa (japonica cultivar-group)	LOC_Os05g10670	5	5827602	cDNA zinc finger C-x8-C-x5-C-x3-H type family protein, expressed
Os.31975.1.S1_x_at	Cluster: Putative zinc finger transcription factor; n=1; Oryza sativa (japonica cultivar-group)|Rep: Putative zinc finger transcription factor - Oryza sativa	LOC_Os05g10670	5	5827602	cDNA zinc finger C-x8-C-x5-C-x3-H type family protein, expressed	AT2G19810	zinc finger (CCCH-type) family protein
Os.31975.1.S1_at	Cluster: Putative zinc finger transcription factor; n=1; Oryza sativa (japonica cultivar-group)|Rep: Putative zinc finger transcription factor - Oryza sativa	LOC_Os05g10670	5	5827602	cDNA zinc finger C-x8-C-x5-C-x3-H type family protein, expressed	AT2G19810	zinc finger (CCCH-type) family protein
OsAffx.26856.1.S1_at	Cluster: Hypothetical protein OJ1076_H08.4; n=1; Oryza sativa (japonica cultivar-group)|Rep: Hypothetical protein OJ1076_H08.4 - Oryza sativa (japonica	LOC_Os05g12450	5	7131656	cDNA hydroquinone glucosyltransferase, putative, expressed	AT4G01070	UDP-glucoronosyl/UDP-glucosyl transferase family protein
Os.8018.1.S1_x_at	Cluster: Proline-rich protein RiP-15; n=1; Oryza sativa|Rep: Proline-rich protein RiP-15 - Oryza sativa (Rice)	LOC_Os05g13940	5	7727609	cDNA early nodulin 75 protein, putative, expressed	AT1G20130	family II extracellular lipase, putative
Os.57426.1.S1_x_at	Cluster: Proline-rich protein; n=1; Oryza sativa (japonica cultivar-group)|Rep: Proline-rich protein - Oryza sativa (japonica cultivar-group)	LOC_Os05g13940	5	7727609	cDNA early nodulin 75 protein, putative, expressed	AT3G19020	leucine-rich repeat family protein / extensin family protein
Os.57426.1.S1_s_at	Cluster: Proline-rich protein; n=1; Oryza sativa (japonica cultivar-group)|Rep: Proline-rich protein - Oryza sativa (japonica cultivar-group)	LOC_Os05g13940	5	7727609	cDNA early nodulin 75 protein, putative, expressed	AT3G19020	leucine-rich repeat family protein / extensin family protein
Os.8018.2.S1_a_at	Cluster: Proline-rich protein; n=1; Oryza sativa (japonica cultivar-group)|Rep: Proline-rich protein - Oryza sativa (japonica cultivar-group)	LOC_Os05g13940	5	7727609	cDNA early nodulin 75 protein, putative, expressed	AT3G19020	leucine-rich repeat family protein / extensin family protein
Os.8018.3.S1_a_at	Cluster: Proline-rich protein; n=1; Oryza sativa (japonica cultivar-group)|Rep: Proline-rich protein - Oryza sativa (japonica cultivar-group)	LOC_Os05g13940	5	7727609	cDNA early nodulin 75 protein, putative, expressed	AT3G19020	leucine-rich repeat family protein / extensin family protein
Os.55304.1.S1_at	Cluster: Hypothetical protein OSJNBb0052F16.16; n=1; Oryza sativa (japonica cultivar-group)|Rep: Hypothetical protein OSJNBb0052F16.16 - Oryza sativa (japonica	LOC_Os05g14310	5	8026103	cDNA expressed protein	AT4G14750	IQD19 (IQ-DOMAIN 19); calmodulin binding
Os.6163.1.S1_at	Cluster: 'putative glucan 1,3-beta-glucosidase'; n=1; Oryza sativa (japonica cultivar-group)|Rep: 'putative glucan 1,3-beta-glucosidase' - Oryza sativa	LOC_Os05g15510	5	8753687	cDNA cellulase containing protein, expressed
Os.54019.1.S1_at	Cluster: Expansin-B15 precursor; n=5; Oryza sativa|Rep: Expansin-B15 precursor - Oryza sativa (Rice)	LOC_Os05g15690	5	8851246	cDNA beta-expansin 2 precursor, putative, expressed	AT1G65680	ATEXPB2 (ARABIDOPSIS THALIANA EXPANSIN B2)
Os.25561.1.S1_at	Cluster: Os05g0292800 protein; n=1; Oryza sativa (japonica cultivar-group)|Rep: Os05g0292800 protein - Oryza sativa (japonica cultivar-group)	LOC_Os05g22730	5	12818196	cDNA expressed protein	AT5G02120	OHP (ONE HELIX PROTEIN)
OsAffx.17032.1.S1_at	Cluster: Retrotransposon protein, putative, unclassified; n=1; Oryza sativa (japonica cultivar-group)|Rep: Retrotransposon protein, putative,	LOC_Os05g23540	5	13411513	cDNA hypothetical protein
Os.9300.1.S1_at	Cluster: Hypothetical protein P0530H10.4; n=2; Oryza sativa (japonica cultivar-group)|Rep: Hypothetical protein P0530H10.4 - Oryza sativa (japonica	LOC_Os05g29710	5	17094716	cDNA RING-H2 finger protein ATL5F, putative, expressed	AT5G40250	zinc finger (C3HC4-type RING finger) family protein
Os.54911.1.S1_at	Cluster: Putative cytochrome P450; n=1; Oryza sativa (japonica cultivar-group)|Rep: Putative cytochrome P450 - Oryza sativa (japonica cultivar-group)	LOC_Os05g31740	5	18406140	cDNA cytochrome P450 86A2, putative, expressed	AT5G63450	CYP94B1 (cytochrome P450, family 94, subfamily B, polypeptide 1); oxygen binding
Os.18513.1.S1_at	Cluster: Hypothetical protein OSJNBb0092G21.1; n=1; Oryza sativa (japonica cultivar-group)|Rep: Hypothetical protein OSJNBb0092G21.1 - Oryza sativa (japonica	LOC_Os05g32820	5	19141191	cDNA peptide-N4-asparagine amidase A, putative, expressed	AT5G05480	similar to unknown protein [Arabidopsis thaliana] (TAIR:AT3G14920.1); similar to Os05g0395000 [Oryza sativa (japonica
OsAffx.14956.1.S1_at	Cluster: Putative cytochrome P450; n=1; Oryza sativa (japonica cultivar-group)|Rep: Putative cytochrome P450 - Oryza sativa (japonica cultivar-group)	LOC_Os05g34330	5	20252351	cDNA transposon protein, putative, CACTA, En/Spm sub-class	AT1G11680	CYP51G1 (CYTOCHROME P450 51); oxygen binding
Os.53543.1.A1_at	Cluster: Hypothetical protein OSJNBa0084P24.18; n=1; Oryza sativa (japonica cultivar-group)|Rep: Hypothetical protein OSJNBa0084P24.18 - Oryza sativa	LOC_Os05g34480	5	20359578	cDNA expressed protein	AT4G12760	similar to Os05g0417300 [Oryza sativa (japonica cultivar-group)] (GB:NP_001055562.1)
Os.52658.1.S1_at	Cluster: Os05g0417600 protein; n=2; Oryza sativa (japonica cultivar-group)|Rep: Os05g0417600 protein - Oryza sativa (japonica cultivar-group)	LOC_Os05g34500	5	20372362	cDNA expressed protein	AT1G15830	similar to unknown protein [Arabidopsis thaliana] (TAIR:AT4G01985.1); similar to PE-PGRS FAMILY PROTEIN [Mycobacterium
Os.26993.1.S1_at	Cluster: Seven transmembrane protein Mlo8; n=1; Zea mays|Rep: Seven transmembrane protein Mlo8 - Zea mays (Maize)	LOC_Os05g34550	5	20407027	cDNA MLO-like protein 1, putative, expressed	AT4G02600	ATMLO1/MLO1 (MILDEW RESISTANCE LOCUS O 1); calmodulin binding
Os.50386.1.S1_at	Cluster: Putative cytochrome P450; n=1; Oryza sativa (japonica cultivar-group)|Rep: Putative cytochrome P450 - Oryza sativa (japonica cultivar-group)	LOC_Os05g35010	5	20711181	cDNA cytochrome P450 71C4, putative, expressed	AT3G48280	CYP71A25 (cytochrome P450, family 71, subfamily A, polypeptide 25); oxygen binding
Os.10470.1.S1_s_at	Cluster: Putative GTP-binding protein; n=1; Oryza sativa (japonica cultivar-group)|Rep: Putative GTP-binding protein - Oryza sativa (japonica	LOC_Os05g35540	5	21046459	cDNA GTPase, putative, expressed	AT4G02790	GTP-binding family protein
Os.11493.1.A1_at	Cluster: Putative amidophosphoribosyl transferase; n=1; Oryza sativa (japonica cultivar-group)|Rep: Putative amidophosphoribosyl transferase - Oryza sativa	LOC_Os05g35580	5	21058192	cDNA amidophosphoribosyltransferase, chloroplast precursor, putative, expressed	AT4G38880	ATASE3 (GLN PHOSPHORIBOSYL PYROPHOSPHATE AMIDOTRANSFERASE 3); amidophosphoribosyltransferase
Os.55524.1.S1_at	Cluster: Hypothetical protein OSJNBb0042J17.13; n=1; Oryza sativa (japonica cultivar-group)|Rep: Hypothetical protein OSJNBb0042J17.13 - Oryza sativa (japonica	LOC_Os05g36310	5	21427428	cDNA RING-H2 finger protein ATL3C, putative, expressed	AT3G10910	zinc finger (C3HC4-type RING finger) family protein
Os.5212.2.S1_at	Cluster: Hypothetical protein OSJNBb0042J17.14; n=2; Oryza sativa (japonica cultivar-group)|Rep: Hypothetical protein OSJNBb0042J17.14 - Oryza sativa (japonica	LOC_Os05g36320	5	21428743	cDNA expressed protein
Os.54232.1.S1_at	Cluster: Putative zinc finger protein; n=1; Oryza sativa (japonica cultivar-group)|Rep: Putative zinc finger protein - Oryza sativa (japonica cultivar-group)	LOC_Os05g37190	5	21654090	cDNA TRANSPARENT TESTA 1 protein, putative, expressed	AT3G20880	zinc finger (C2H2 type) protein (WIP4)
Os.8774.1.S1_at	Cluster: Hypothetical protein OSJNBb0012G21.7; n=1; Oryza sativa (japonica cultivar-group)|Rep: Hypothetical protein OSJNBb0012G21.7 - Oryza sativa (japonica	LOC_Os05g37520	5	21882827	cDNA expressed protein	AT2G29670	binding
Os.18881.1.S1_at	Cluster: Hypothetical protein B1122D01.7; n=1; Oryza sativa (japonica cultivar-group)|Rep: Hypothetical protein B1122D01.7 - Oryza sativa (japonica	LOC_Os05g37700	5	21985226	cDNA periplasmic beta-glucosidase precursor, putative, expressed
Os.16271.1.S1_s_at	Cluster: Hypothetical protein OSJNBa0018K15.7; n=1; Oryza sativa (japonica cultivar-group)|Rep: Hypothetical protein OSJNBa0018K15.7 - Oryza sativa (japonica	LOC_Os05g40010	5	23424798	cDNA nonspecific lipid-transfer protein precursor, putative, expressed	AT2G38540	LP1 (nonspecific lipid transfer protein 1)
OsAffx.27248.1.S1_s_at	Cluster: Hypothetical protein OSJNBa0018K15.7; n=1; Oryza sativa (japonica cultivar-group)|Rep: Hypothetical protein OSJNBa0018K15.7 - Oryza sativa (japonica	LOC_Os05g40010	5	23424798	cDNA nonspecific lipid-transfer protein precursor, putative, expressed	AT2G38540	LP1 (nonspecific lipid transfer protein 1)
Os.53033.1.S1_at	Cluster: Putative calcium/calmodulin-dependent protein kinase; n=1; Oryza sativa (japonica cultivar-group)|Rep: Putative	LOC_Os05g41090	5	23991882	cDNA calcium and calcium/calmodulin-dependent serine/threonine-proteinkinase, putative, expressed	AT5G23580	CDPK9 (CALCIUM-DEPENDENT PROTEIN KINASE 9); calcium- and calmodulin-dependent protein kinase/ kinase
OsAffx.27278.1.S1_x_at	Cluster: Hypothetical protein OJ1118_C04.8; n=1; Oryza sativa (japonica cultivar-group)|Rep: Hypothetical protein OJ1118_C04.8 - Oryza sativa (japonica	LOC_Os05g41760	5	24345663	cDNA ethylene-responsive transcription factor 12, putative, expressed	AT1G28360	ATERF12/ERF12 (ERF domain protein 12); DNA binding / transcription factor/ transcriptional repressor
Os.16010.1.S1_at	Cluster: Probable indole-3-acetic acid-amido synthetase GH3.4; n=2; Oryza sativa|Rep: Probable indole-3-acetic acid-amido synthetase GH3.4 - Oryza	LOC_Os05g42150	5	24562722	cDNA indole-3-acetic acid-amido synthetase GH3.4, putative, expressed	AT5G54510	DFL1 (DWARF IN LIGHT 1); indole-3-acetic acid amido synthetase
Os.56528.1.S1_at	Cluster: Putative receptor-like protein kinase; n=1; Oryza sativa (japonica cultivar-group)|Rep: Putative receptor-like protein kinase - Oryza sativa (japonica	LOC_Os05g42210	5	24593567	cDNA serine/threonine-protein kinase receptor precursor, putative, expressed	AT4G21380	ARK3 (Arabidopsis Receptor Kinase 3); kinase
Os.56268.1.S1_at	Cluster: Hypothetical protein; n=1; Burkholderia pseudomallei 1710b|Rep: Hypothetical protein - Burkholderia pseudomallei (strain 1710b)	LOC_Os05g42440	5	24830086	cDNA conserved hypothetical protein	AT1G44191	DNA binding / ligand-dependent nuclear receptor
Os.48215.1.A1_at	Cluster: Putative o-methyltransferase ZRP4; n=2; Oryza sativa (japonica cultivar-group)|Rep: Putative o-methyltransferase ZRP4 - Oryza sativa (japonica	LOC_Os05g43940	5	25487650	cDNA O-methyltransferase ZRP4, putative, expressed	AT4G35160	O-methyltransferase family 2 protein
Os.56018.1.S1_at	Cluster: Hypothetical protein B1130G10.12; n=1; Oryza sativa (japonica cultivar-group)|Rep: Hypothetical protein B1130G10.12 - Oryza sativa (japonica	LOC_Os05g44060	5	25540817	cDNA expressed protein	AT2G29210	splicing factor PWI domain-containing protein
Os.54955.1.S1_at	Cluster: Hypothetical protein B1130G10.21; n=1; Oryza sativa (japonica cultivar-group)|Rep: Hypothetical protein B1130G10.21 - Oryza sativa (japonica	LOC_Os05g44190	5	25594388	cDNA expressed protein	AT1G44191	DNA binding / ligand-dependent nuclear receptor
OsAffx.4611.1.S1_s_at	Cluster: Os05g0519000 protein; n=1; Oryza sativa (japonica cultivar-group)|Rep: Os05g0519000 protein - Oryza sativa (japonica cultivar-group)	LOC_Os05g44270	5	25677103	cDNA DNA-binding WRKY, putative, expressed	AT1G28280	VQ motif-containing protein
Os.52818.1.S1_at	Cluster: Hypothetical protein P0483D07.4; n=1; Oryza sativa (japonica cultivar-group)|Rep: Hypothetical protein P0483D07.4 - Oryza sativa (japonica	LOC_Os05g44350	5	25724424	cDNA expressed protein	AT2G25830	YebC-related
Os.9897.1.S1_at	Cluster: Putative pectin methylesterase; n=1; Oryza sativa (japonica cultivar-group)|Rep: Putative pectin methylesterase - Oryza sativa (japonica cultivar-group	LOC_Os05g44600	5	25865902	cDNA pectinesterase-2 precursor, putative, expressed	AT5G19730	pectinesterase family protein
Os.40018.1.S1_at	Rep: Spl7 protein - Oryza sativa (Rice)	LOC_Os05g45410	5	26261150	cDNA heat shock factor, putative, expressed	AT4G18880	AT-HSFA4A (Arabidopsis thaliana heat shock transcription factor A4A); DNA binding / transcription factor
Os.7011.1.S1_at	Cluster: Hypothetical protein OJ1735_C10.5; n=1; Oryza sativa (japonica cultivar-group)|Rep: Hypothetical protein OJ1735_C10.5 - Oryza sativa (japonica	LOC_Os05g49640	5	28397115	cDNA expressed protein	AT1G64355	similar to hypothetical protein asl4507 [Nostoc sp. PCC 7120] (GB:NP_488547.1); similar to Os05g0571400 [Oryza sativa
Os.4166.1.S1_at	Cluster: Glucose-1-phosphate adenylyltransferase large subunit 1, chloroplast precursor; n=7; BEP clade|Rep: Glucose-1-phosphate adenylyltransferase large	LOC_Os05g50380	5	28794005	cDNA glucose-1-phosphate adenylyltransferase large subunit, chloroplast precursor, putative, expressed	AT1G27680	APL2 (large subunit of AGP 2)
Os.52815.1.S1_at	Cluster: Putative OsNAC7 protein; n=1; Oryza sativa (japonica cultivar-group)|Rep: Putative OsNAC7 protein - Oryza sativa (japonica cultivar-group)	LOC_Os06g01480	6	293071	cDNA ANAC076, putative, expressed	AT1G62700	VND5 (VASCULAR RELATED NAC-DOMAIN PROTEIN 5); transcription factor
Os.4518.2.S1_x_at	Cluster: Putative Acyl-CoA-binding protein; n=1; Oryza sativa (japonica cultivar-group)|Rep: Putative Acyl-CoA-binding protein - Oryza sativa (japonica	LOC_Os06g02490	6	861570	cDNA acyl-CoA-binding protein, putative, expressed	AT1G31812	ACBP (ACYL-COA-BINDING PROTEIN); acyl-CoA binding
Os.4518.1.S1_a_at	Cluster: Putative Acyl-CoA-binding protein; n=1; Oryza sativa (japonica cultivar-group)|Rep: Putative Acyl-CoA-binding protein - Oryza sativa (japonica	LOC_Os06g02490	6	861570	cDNA acyl-CoA-binding protein, putative, expressed	AT1G31812	ACBP (ACYL-COA-BINDING PROTEIN); acyl-CoA binding
Os.5600.1.S1_s_at	Cluster: Putative RNA-binding protein; n=1; Oryza sativa (japonica cultivar-group)|Rep: Putative RNA-binding protein - Oryza sativa (japonica	LOC_Os06g03690	6	1454386	cDNA nucleic acid binding protein, putative, expressed	AT1G76940	RNA recognition motif (RRM)-containing protein
Os.34161.1.S1_at	Cluster: Putative isp4 protein; n=1; Oryza sativa (japonica cultivar-group)|Rep: Putative isp4 protein - Oryza sativa (japonica cultivar-group)	LOC_Os06g03700	6	1458193	cDNA oligopeptide transporter 9, putative, expressed	AT4G10770	ATOPT7 (oligopeptide transporter 7); oligopeptide transporter
Os.50054.2.S1_at	Cluster: Putative NAM (No apical meristem) protein; n=1; Sorghum bicolor|Rep: Putative NAM (No apical meristem) protein - Sorghum bicolor (Sorghum) (Sorghum	LOC_Os06g04090	6	1701860	cDNA NAM protein, putative, expressed	AT2G46770	NST1 (NAC SECONDARY WALL THICKENING PROMOTING FACTOR1); transcription factor
Os.51669.1.S1_at	Cluster: Putative acyl-CoA synthetase; n=1; Oryza sativa (japonica cultivar-group)|Rep: Putative acyl-CoA synthetase - Oryza sativa (japonica cultivar-group)	LOC_Os06g06350	6	2948765	cDNA ACS-like protein, putative, expressed	AT4G23850	long-chain-fatty-acid--CoA ligase / long-chain acyl-CoA synthetase
Os.12725.1.S1_at	Cluster: Soluble starch synthase 1, chloroplast precursor; n=3; Oryza sativa|Rep: Soluble starch synthase 1, chloroplast precursor - Oryza sativa (Rice)	LOC_Os06g06560	6	3085809	cDNA soluble starch synthase 1, chloroplast precursor, putative, expressed	AT5G24300	SSI (STARCH SYNTHASE I); transferase, transferring glycosyl groups
Os.7823.1.S1_at	Cluster: Hypothetical protein P0681F10.42; n=2; Oryza sativa (japonica cultivar-group)|Rep: Hypothetical protein P0681F10.42 - Oryza sativa (japonica	LOC_Os06g06770	6	3185351	cDNA expressed protein	AT5G25770	similar to Os06g0163200 [Oryza sativa (japonica cultivar-group)] (GB:NP_001056894.1); similar to unknown protein [Oryza
Os.14676.2.S1_at	Cluster: Putative nucleolar GTP-binding protein; n=4; Oryza sativa (japonica cultivar-group)|Rep: Putative nucleolar GTP-binding protein - Oryza sativa	LOC_Os06g09570	6	4873712	cDNA nucleolar GTP-binding protein 1, putative, expressed	AT1G10300	GTP-binding protein-related
OsAffx.15339.1.S1_at	Cluster: Hypothetical protein B1144B06.21; n=1; Oryza sativa (japonica cultivar-group)|Rep: Hypothetical protein B1144B06.21 - Oryza sativa (japonica	LOC_Os06g09820	6	5003825	cDNA protein of unknown function containing protein, expressed	AT1G19130	similar to unknown protein [Oryza sativa (japonica cultivar-group)] (GB:BAD36638.1); similar to Os08g0455800 [Oryza sativa
Os.12115.1.S1_at	Cluster: Os06g0199400 protein; n=1; Oryza sativa (japonica cultivar-group)|Rep: Os06g0199400 protein - Oryza sativa (japonica cultivar-group)	LOC_Os06g09900	6	5045029	cDNA expressed protein	AT1G72510	similar to unknown protein [Arabidopsis thaliana] (TAIR:AT2G09970.1); similar to 4Fe-4S ferredoxin, iron-sulfur binding
Os.11771.1.S1_at	Cluster: Putative amino acid transport protein; n=1; Oryza sativa (japonica cultivar-group)|Rep: Putative amino acid transport protein - Oryza sativa	LOC_Os06g12320	6	6677246	cDNA amino acid/polyamine transporter II, putative, expressed	AT5G15240	amino acid transporter family protein
Os.4079.1.S1_a_at	Cluster: Rac-like GTP-binding protein 4; n=3; Poaceae|Rep: Rac-like GTP-binding protein 4 - Oryza sativa (Rice)	LOC_Os06g12790	6	6989940	cDNA rac-like GTP-binding protein 4, putative, expressed	AT3G48040	ARAC8/ATROP10/ROP10 (rho-related protein from plants 10); GTP binding / GTPase
Os.52934.1.S1_at	Cluster: Putative 2-oxoglutarate-dependent oxygenase; n=1; Oryza sativa (japonica cultivar-group)|Rep: Putative 2-oxoglutarate-dependent	LOC_Os06g14400	6	8040832	cDNA 1-aminocyclopropane-1-carboxylate oxidase, putative, expressed	AT1G03400	2-oxoglutarate-dependent dioxygenase, putative
Os.56267.1.S1_at	Cluster: Putative ocs-element binding factor; n=1; Oryza sativa (japonica cultivar-group)|Rep: Putative ocs-element binding factor - Oryza sativa (japonica	LOC_Os06g15480	6	8787399	cDNA transcription factor HBP-1b, putative, expressed	AT1G68640	PAN (PERIANTHIA); DNA binding / transcription factor
Os.14411.1.S1_at	Cluster: Carboxyl-terminal peptidase-like; n=2; Oryza sativa (japonica cultivar-group)|Rep: Carboxyl-terminal peptidase-like - Oryza sativa	LOC_Os06g16640	6	9565963	cDNA carboxyl-terminal peptidase, putative, expressed	AT3G13510	similar to unknown protein [Arabidopsis thaliana] (TAIR:AT1G55360.1); similar to unknown protein [Arabidopsis thaliana]
Os.51972.1.S1_at	Cluster: Putative dehydration-responsive protein RD22; n=1; Oryza sativa (japonica cultivar-group)|Rep: Putative dehydration-responsive protein RD22 - Oryza	LOC_Os06g17000	6	9862939	cDNA polygalacturonase-1 non-catalytic beta subunit precursor, putative, expressed	AT5G25610	RD22 (RESPONSIVE TO DESSICATION 22)
OsAffx.27695.1.S1_at	Cluster: Embryogenesis transmembrane protein-like; n=1; Oryza sativa (japonica cultivar-group)|Rep: Embryogenesis transmembrane protein-like - Oryza sativa	LOC_Os06g18880	6	10728489	cDNA conserved hypothetical protein	AT4G11000	ankyrin repeat family protein
OsAffx.27709.2.S1_at	Cluster: Embryogenesis transmembrane protein-like; n=1; Oryza sativa (japonica cultivar-group)|Rep: Embryogenesis transmembrane protein-like - Oryza sativa	LOC_Os06g19130	6	10880038	cDNA conserved hypothetical protein	AT5G50140	ankyrin repeat family protein
Os.7687.1.S1_at	Cluster: Auxin-responsive protein IAA21; n=2; Oryza sativa|Rep: Auxin-responsive protein IAA21 - Oryza sativa (Rice)	LOC_Os06g22870	6	13344334	cDNA OsIAA21 - Auxin-responsive Aux/IAA gene family member, expressed	AT4G29080	PAP2 (PHYTOCHROME-ASSOCIATED PROTEIN 2); transcription factor
OsAffx.4923.1.S1_at	Cluster: Putative MADS-box protein AGL16; n=1; Oryza sativa (japonica cultivar-group)|Rep: Putative MADS-box protein AGL16 - Oryza sativa (japonica	LOC_Os06g23980	6	14005454	cDNA agamous-like MADS-box protein AGL17, putative	AT3G57230	AGL16 (AGAMOUS-LIKE 16); transcription factor
OsAffx.15672.2.S1_at	Cluster: Os06g0495100 protein; n=1; Oryza sativa (japonica cultivar-group)|Rep: Os06g0495100 protein - Oryza sativa (japonica cultivar-group)	LOC_Os06g29950	6	17241874	cDNA matE family protein, expressed	AT5G52450	MATE efflux protein-related
OsAffx.27884.1.S1_at	Cluster: Os06g0500700 protein; n=1; Oryza sativa (japonica cultivar-group)|Rep: Os06g0500700 protein - Oryza sativa (japonica cultivar-group)	LOC_Os06g30500	6	17631346	cDNA cytochrome P450 71D7, putative, expressed	AT2G30750	CYP71A12 (cytochrome P450, family 71, subfamily A, polypeptide 12); oxygen binding
Os.4600.1.S1_at	Cluster: Aminopropyl transferase; n=2; Oryza sativa|Rep: Aminopropyl transferase - Oryza sativa (japonica cultivar-group)	LOC_Os06g33710	6	19613275	cDNA spermidine synthase 1, putative, expressed	AT5G53120	SPDS3 (SPERMIDINE SYNTHASE 3)
Os.52355.1.S1_at	Cluster: Hypothetical protein P0438E12.12; n=1; Oryza sativa (japonica cultivar-group)|Rep: Hypothetical protein P0438E12.12 - Oryza sativa (japonica	LOC_Os06g33880	6	19700313	cDNA expressed protein	AT1G61080	proline-rich family protein
Os.53667.1.S1_at	Cluster: Putative bacterial-induced peroxidase; n=1; Oryza sativa (japonica cultivar-group)|Rep: Putative bacterial-induced peroxidase - Oryza sativa	LOC_Os06g35480	6	20676670	cDNA peroxidase 52 precursor, putative, expressed	AT5G05340	peroxidase, putative
Os.8493.1.A1_at	Cluster: Putative cytochrome P450; n=1; Oryza sativa (japonica cultivar-group)|Rep: Putative cytochrome P450 - Oryza sativa (japonica cultivar-group)	LOC_Os06g43430	6	26106279	cDNA cytochrome P450 71D10, putative, expressed	AT3G26210	CYP71B23 (cytochrome P450, family 71, subfamily B, polypeptide 23); oxygen binding
Os.50250.1.S1_at	Cluster: Os06g0647500 protein; n=1; Oryza sativa (japonica cultivar-group)|Rep: Os06g0647500 protein - Oryza sativa (japonica cultivar-group)	LOC_Os06g43940	6	26472970	cDNA expressed protein
Os.16254.1.S1_at		LOC_Os06g43960	6	26482813	cDNA expressed protein
Os.12580.1.A1_at		LOC_Os06g43980	6	26493004	cDNA expressed protein
Os.51521.1.S1_at	Cluster: Hypothetical protein OSJNBa0062J02.21-1; n=1; Oryza sativa (japonica cultivar-group)|Rep: Hypothetical protein OSJNBa0062J02.21-1 - Oryza sativa	LOC_Os06g43980	6	26493004	cDNA expressed protein	AT3G52660	RNA recognition motif (RRM)-containing protein
Os.13534.1.S1_at	Cluster: Hypothetical protein B1047G05.17; n=1; Oryza sativa (japonica cultivar-group)|Rep: Hypothetical protein B1047G05.17 - Oryza sativa (japonica	LOC_Os06g44840	6	27086509	cDNA homogentisate geranylgeranyl transferase, putative, expressed	AT2G18950	HPT1 (HOMOGENTISATE PHYTYLTRANSFERASE 1); prenyltransferase
Os.13534.1.S1_s_at	Cluster: Os06g0658900 protein; n=1; Oryza sativa (japonica cultivar-group)|Rep: Os06g0658900 protein - Oryza sativa (japonica cultivar-group)	LOC_Os06g44840	6	27086509	cDNA homogentisate geranylgeranyl transferase, putative, expressed	AT2G18950	HPT1 (HOMOGENTISATE PHYTYLTRANSFERASE 1); prenyltransferase
Os.15065.1.S1_at	Cluster: Putative ructose 1,6-bisphosphatase; n=1; Oryza sativa (japonica cultivar-group)|Rep: Putative ructose 1,6-bisphosphatase - Oryza sativa (japonica	LOC_Os06g45370	6	27430111	cDNA fructose-1,6-bisphosphatase, chloroplast precursor, putative, expressed	AT5G64380	fructose-1,6-bisphosphatase family protein
Os.19152.1.S1_at	Cluster: Putative glyceraldehyde-3-phosphate dehydrogenase; n=1; Oryza sativa (japonica cultivar-group)|Rep: Putative glyceraldehyde-3-phosphate	LOC_Os06g45590	6	27604339	cDNA glyceraldehyde-3-phosphate dehydrogenase, cytosolic, putative, expressed	AT1G79530	GAPCP-1; glyceraldehyde-3-phosphate dehydrogenase
Os.24566.1.S1_at	Cluster: Putative CCAAT-box binding factor HAP5; n=1; Oryza sativa (japonica cultivar-group)|Rep: Putative CCAAT-box binding factor HAP5 - Oryza sativa	LOC_Os06g45640	6	27626769	cDNA nuclear transcription factor Y subunit C-4, putative, expressed	AT1G56170	HAP5B (Heme activator protein (yeast) homolog 5B); DNA binding / transcription factor
Os.11393.1.S2_at	Cluster: Hypothetical protein P0623A10.9-1; n=1; Oryza sativa (japonica cultivar-group)|Rep: Hypothetical protein P0623A10.9-1 - Oryza sativa (japonica	LOC_Os06g47200	6	28616449	cDNA lipid binding protein, putative, expressed	AT1G62790	protease inhibitor/seed storage/lipid transfer protein (LTP) family protein
Os.54309.1.S1_at	Cluster: Putative mitochondrial intermediate peptidase; n=1; Oryza sativa (japonica cultivar-group)|Rep: Putative mitochondrial intermediate	LOC_Os06g47210	6	28619995	cDNA mitochondrial intermediate peptidase, mitochondrial precursor, putative, expressed	AT5G51540	metalloendopeptidase
Os.12943.1.S1_at		LOC_Os06g47294	6	28666857	cDNA ankyrin like protein, putative, expressed
Os.9229.2.S1_x_at	Cluster: Os06g0688000 protein; n=1; Oryza sativa (japonica cultivar-group)|Rep: Os06g0688000 protein - Oryza sativa (japonica cultivar-group)	LOC_Os06g47350	6	28698603	cDNA RNA polymerase I transcription factor, putative, expressed	AT2G34750	RNA polymerase I specific transcription initiation factor RRN3 family protein
Os.9229.3.S1_x_at	Cluster: Os06g0688100 protein; n=3; Oryza sativa (japonica cultivar-group)|Rep: Os06g0688100 protein - Oryza sativa (japonica cultivar-group)	LOC_Os06g47350	6	28698603	cDNA RNA polymerase I transcription factor, putative, expressed	AT2G34750	RNA polymerase I specific transcription initiation factor RRN3 family protein
Os.6291.1.S1_x_at	Cluster: Putative thaumatin-protein; n=1; Oryza sativa (japonica cultivar-group)|Rep: Putative thaumatin-protein - Oryza sativa (japonica	LOC_Os06g47600	6	28824832	cDNA thaumatin-like protein precursor, putative, expressed	AT1G73620	thaumatin-like protein, putative / pathogenesis-related protein, putative
Os.6291.1.S1_at	Cluster: Putative thaumatin-protein; n=1; Oryza sativa (japonica cultivar-group)|Rep: Putative thaumatin-protein - Oryza sativa (japonica	LOC_Os06g47600	6	28824832	cDNA thaumatin-like protein precursor, putative, expressed	AT1G73620	thaumatin-like protein, putative / pathogenesis-related protein, putative
Os.56824.1.S1_at	Cluster: Putative brassinosteroid receptor; n=1; Oryza sativa (japonica cultivar-group)|Rep: Putative brassinosteroid receptor - Oryza sativa (japonica	LOC_Os06g47750	6	28900945	cDNA phytosulfokine receptor precursor, putative, expressed	AT1G72300	leucine-rich repeat transmembrane protein kinase, putative
OsAffx.28161.1.S1_at	Cluster: Hypothetical protein P0550B04.18; n=1; Oryza sativa (japonica cultivar-group)|Rep: Hypothetical protein P0550B04.18 - Oryza sativa (japonica	LOC_Os06g47850	6	28958316	cDNA expressed protein	AT4G31420	zinc finger (C2H2 type) family protein
Os.54869.1.S1_at	Cluster: Putative lipase; n=1; Oryza sativa (japonica cultivar-group)|Rep: Putative lipase - Oryza sativa (japonica cultivar-group)	LOC_Os06g47910	6	28982438	cDNA alpha-L-fucosidase 2 precursor, putative, expressed	AT1G28580	GDSL-motif lipase, putative
Os.25325.1.A1_at	Cluster: Hypothetical protein P0018H04.14; n=1; Oryza sativa (japonica cultivar-group)|Rep: Hypothetical protein P0018H04.14 - Oryza sativa (japonica	LOC_Os06g49200	6	29810844	cDNA CUE domain containing protein, expressed
Os.14676.1.S1_a_at	Cluster: Putative nucleolar GTP-binding protein; n=4; Oryza sativa (japonica cultivar-group)|Rep: Putative nucleolar GTP-binding protein - Oryza sativa	LOC_Os07g01920	7	561469	cDNA nucleolar GTP-binding protein 1, putative, expressed	AT1G50920	GTP-binding protein-related
Os.40003.1.S1_x_at	Cluster: Hypothetical protein P0022B05.116; n=1; Oryza sativa (japonica cultivar-group)|Rep: Hypothetical protein P0022B05.116 - Oryza sativa (japonica	LOC_Os07g02920	7	1088466	cDNA expressed protein	AT1G09310	similar to unknown protein [Arabidopsis thaliana] (TAIR:AT1G56580.1); similar to Os12g0563600 [Oryza sativa (japonica
Os.57039.1.S1_at	Cluster: Os07g0136400 protein; n=2; Oryza sativa (japonica cultivar-group)|Rep: Os07g0136400 protein - Oryza sativa (japonica cultivar-group)	LOC_Os07g04340	7	1924015	cDNA expressed protein	AT1G44191	DNA binding / ligand-dependent nuclear receptor
Os.28301.1.S1_at	Cluster: Putative photosystem II 10 kD polypeptide; n=1; Oryza sativa (japonica cultivar-group)|Rep: Putative photosystem II 10 kD polypeptide - Oryza sativa	LOC_Os07g05360	7	2452260	cDNA photosystem II 10 kDa polypeptide, chloroplast precursor, putative, expressed	AT1G79040	PSBR (photosystem II subunit R)
Os.57565.1.S1_at	Cluster: Os07g0153300 protein; n=1; Oryza sativa (japonica cultivar-group)|Rep: Os07g0153300 protein - Oryza sativa (japonica cultivar-group)	LOC_Os07g05870	7	2821245	cDNA expressed protein	AT1G30130	similar to hypothetical protein [Brassica oleracea var. alboglabra] (GB:CAA99112.1); contains InterPro domain Protein of
OsAffx.16125.1.S1_at	Cluster: Putative CR4; n=1; Oryza sativa (japonica cultivar-group)|Rep: Putative CR4 - Oryza sativa (japonica cultivar-group)	LOC_Os07g06570	7	3190620	cDNA receptor protein kinase CRINKLY4 precursor, putative, expressed	AT5G22050	protein kinase family protein
Os.17949.1.S1_a_at	Cluster: Os07g0162300 protein; n=2; Oryza sativa (japonica cultivar-group)|Rep: Os07g0162300 protein - Oryza sativa (japonica cultivar-group)	LOC_Os07g06820	7	3322052	cDNA serine/threonine-protein kinase RIO1, putative, expressed	AT5G37350	RIO1 family protein
Os.31112.2.S1_at	Cluster: Os10g0571700 protein; n=2; Oryza sativa (japonica cultivar-group)|Rep: Os10g0571700 protein - Oryza sativa (japonica cultivar-group)	LOC_Os07g06820	7	3322052	cDNA serine/threonine-protein kinase RIO1, putative, expressed
Os.51360.1.S1_at	Cluster: Hypothetical protein OJ1715_A07.3; n=1; Oryza sativa (japonica cultivar-group)|Rep: Hypothetical protein OJ1715_A07.3 - Oryza sativa (japonica	LOC_Os07g09620	7	5107987	cDNA expressed protein	AT1G61080	proline-rich family protein
Os.52334.1.S1_at	Cluster: Putative UDP-glucosyltransferase; n=1; Oryza sativa (japonica cultivar-group)|Rep: Putative UDP-glucosyltransferase - Oryza sativa (japonica	LOC_Os07g10190	7	5478740	cDNA anthocyanidin 3-O-glucosyltransferase, putative, expressed	AT5G65550	UDP-glucoronosyl/UDP-glucosyl transferase family protein
Os.35204.1.S1_at	Cluster: Putative dof zinc finger protein; n=1; Oryza sativa (japonica cultivar-group)|Rep: Putative dof zinc finger protein - Oryza sativa (japonica	LOC_Os07g13260	7	7604002	cDNA dof domain, zinc finger family protein, expressed	AT5G02460	Dof-type zinc finger domain-containing protein
Os.52266.1.S1_x_at	Cluster: Hypothetical protein P0669H03.25; n=1; Oryza sativa (japonica cultivar-group)|Rep: Hypothetical protein P0669H03.25 - Oryza sativa (japonica cultivar-g	LOC_Os07g14910	7	8527731	cDNA expressed protein
Os.52266.1.S1_at	Cluster: Hypothetical protein P0669H03.25; n=1; Oryza sativa (japonica cultivar-group)|Rep: Hypothetical protein P0669H03.25 - Oryza sativa (japonica cultivar-g	LOC_Os07g14910	7	8527731	cDNA expressed protein
Os.6847.1.S1_at	Cluster: Putative plastidic glucose-6-phosphate dehydrogenase; n=2; Oryza sativa (japonica cultivar-group)|Rep: Putative plastidic	LOC_Os07g22350	7	12548366	cDNA glucose-6-phosphate 1-dehydrogenase 2, chloroplast precursor, putative, expressed	AT5G13110	G6PD2 (GLUCOSE-6-PHOSPHATE DEHYDROGENASE 2); glucose-6-phosphate 1-dehydrogenase
Os.15139.1.S1_at	Cluster: Putative delta 12 oleic acid desaturase; n=1; Oryza sativa (japonica cultivar-group)|Rep: Putative delta 12 oleic acid desaturase - Oryza sativa (japon	LOC_Os07g23430	7	13217986	cDNA omega-6 fatty acid desaturase, endoplasmic reticulum isozyme 2, putative, expressed	AT3G12120	FAD2 (FATTY ACID DESATURASE 2); delta12-fatty acid dehydrogenase
Os.54579.1.S1_s_at	Cluster: Hypothetical protein OJ1123_B01.110; n=2; Oryza sativa (japonica cultivar-group)|Rep: Hypothetical protein OJ1123_B01.110 - Oryza sativa (japonica	LOC_Os07g23640	7	13353603	cDNA vegetative cell wall protein gp1 precursor, putative, expressed	AT3G19020	leucine-rich repeat family protein / extensin family protein
Os.10497.1.S1_s_at	Cluster: Hypothetical protein OJ1123_B01.110; n=2; Oryza sativa (japonica cultivar-group)|Rep: Hypothetical protein OJ1123_B01.110 - Oryza sativa (japonica	LOC_Os07g23640	7	13353603	cDNA vegetative cell wall protein gp1 precursor, putative, expressed	AT1G44191	DNA binding / ligand-dependent nuclear receptor
Os.22838.1.S1_x_at	Cluster: Hypothetical protein OSJNBb0062P14.124; n=1; Oryza sativa (japonica cultivar-group)|Rep: Hypothetical protein OSJNBb0062P14.124 - Oryza sativa	LOC_Os07g26974	7	15620287	cDNA expressed protein	AT2G29210	splicing factor PWI domain-containing protein
Os.33604.1.S1_a_at	Cluster: Putative taxane 10-beta-hydroxylase; n=2; Oryza sativa (japonica cultivar-group)|Rep: Putative taxane 10-beta-hydroxylase - Oryza sativa (japonica	LOC_Os07g33480	7	20011040	cDNA taxane 10-beta-hydroxylase, putative, expressed	AT5G36110	CYP716A1 (cytochrome P450, family 716, subfamily A, polypeptide 1); oxygen binding
Os.47703.1.S1_at		LOC_Os07g33880	7	20266130	cDNA 60S ribosomal protein L44, putative, expressed
Os.9798.1.S1_at	Cluster: Hypothetical protein OJ1372_D12.156; n=1; Oryza sativa (japonica cultivar-group)|Rep: Hypothetical protein OJ1372_D12.156 - Oryza sativa (japonica	LOC_Os07g34020	7	20326042	cDNA expressed protein	AT3G21710	similar to Os07g0524000 [Oryza sativa (japonica cultivar-group)] (GB:NP_001059820.1); similar to hypothetical protein
Os.49803.1.S1_at	Cluster: Os07g0541400 protein; n=2; Oryza sativa (japonica cultivar-group)|Rep: Os07g0541400 protein - Oryza sativa (japonica cultivar-group)	LOC_Os07g35690	7	21376396	cDNA CRK6, putative, expressed	AT4G23180	CRK10 (CYSTEINE-RICH RLK10); kinase
Os.6417.1.S1_at	Cluster: Hypothetical protein OJ1773_H01.114; n=1; Oryza sativa (japonica cultivar-group)|Rep: Hypothetical protein OJ1773_H01.114 - Oryza sativa (japonica	LOC_Os07g37850	7	22695016	cDNA expressed protein	AT2G20870	cell wall protein precursor, putative
Os.52515.1.S1_at	Cluster: Hypothetical protein OJ1019_E02.20; n=1; Oryza sativa (japonica cultivar-group)|Rep: Hypothetical protein OJ1019_E02.20 - Oryza sativa (japonica	LOC_Os07g38230	7	22925309	cDNA expressed protein	AT5G19855	similar to Os03g0807900 [Oryza sativa (japonica cultivar-group)] (GB:NP_001051646.1); similar to chaperonin-like RbcX
Os.12089.1.S1_at	Cluster: Putative NADPH HC toxin reductase; n=1; Oryza sativa (japonica cultivar-group)|Rep: Putative NADPH HC toxin reductase - Oryza sativa (japonica	LOC_Os07g40986	7	24526300	cDNA dihydroflavonol-4-reductase, putative, expressed	AT4G27250	dihydroflavonol 4-reductase family / dihydrokaempferol 4-reductase family
OsAffx.5590.1.S1_at	Cluster: Hypothetical protein OSJNBb0018H10.23; n=1; Oryza sativa (japonica cultivar-group)|Rep: Hypothetical protein OSJNBb0018H10.23 - Oryza sativa	LOC_Os07g41170	7	24640597	cDNA expressed protein
Os.27494.1.S1_at	Cluster: Hypothetical protein OSJNBb0018H10.29; n=1; Oryza sativa (japonica cultivar-group)|Rep: Hypothetical protein OSJNBb0018H10.29 - Oryza sativa (japonica	LOC_Os07g41200	7	24667629	cDNA expressed protein	AT1G74160	similar to unknown protein [Arabidopsis thaliana] (TAIR:AT1G18620.1); similar to expressed protein [Oryza sativa (japonica
Os.6242.1.S1_s_at	Cluster: Os07g0606900 protein; n=2; Oryza sativa (japonica cultivar-group)|Rep: Os07g0606900 protein - Oryza sativa (japonica cultivar-group)	LOC_Os07g41600	7	24935374	cDNA expressed protein	AT2G29210	splicing factor PWI domain-containing protein
Os.13736.1.S1_at	Cluster: Os07g0608200 protein; n=2; Oryza sativa (japonica cultivar-group)|Rep: Os07g0608200 protein - Oryza sativa (japonica cultivar-group)	LOC_Os07g41720	7	24999525	cDNA nuclear transcription factor Y subunit A-3, putative, expressed	AT1G72830	HAP2C (Heme activator protein (yeast) homolog 2C); transcription factor
OsAffx.16683.1.S1_at	Cluster: Putative membrane protein PTM1; n=2; Oryza sativa (japonica cultivar-group)|Rep: Putative membrane protein PTM1 - Oryza sativa (japonica cultivar-group	LOC_Os07g42310	7	25318760	cDNA TMEM87A protein, putative, expressed	AT1G72480	similar to unknown protein [Arabidopsis thaliana] (TAIR:AT2G01070.1); similar to Os11g0546100 [Oryza sativa (japonica
Os.34358.1.S1_at	Cluster: Putative alcohol dehydrogenase; n=1; Oryza sativa (japonica cultivar-group)|Rep: Putative alcohol dehydrogenase - Oryza sativa (japonica cultivar-group	LOC_Os07g42924	7	25702385	cDNA alcohol dehydrogenase 3, putative, expressed	AT1G22440	alcohol dehydrogenase, putative
Os.25588.2.S1_x_at	Rep: Myb protein - Oryza sativa (Rice)	LOC_Os07g43580	7	26075459	cDNA MYB94, putative, expressed	AT3G28910	MYB30 (myb domain protein 30); DNA binding / transcription factor
Os.18217.1.S1_s_at	Cluster: Putative pectinacetylesterase; n=1; Oryza sativa (japonica cultivar-group)|Rep: Putative pectinacetylesterase - Oryza sativa (japonica	LOC_Os07g44070	7	26338433	cDNA carboxylic ester hydrolase, putative, expressed	AT3G05910	pectinacetylesterase, putative
Os.37692.1.S1_at	Cluster: Putative pectinacetylesterase; n=1; Oryza sativa (japonica cultivar-group)|Rep: Putative pectinacetylesterase - Oryza sativa (japonica	LOC_Os07g44070	7	26338433	cDNA carboxylic ester hydrolase, putative, expressed	AT5G26670	pectinacetylesterase, putative
Os.10029.1.S1_at	Cluster: Putative peroxidase; n=1; Oryza sativa (japonica cultivar-group)|Rep: Putative peroxidase - Oryza sativa (japonica cultivar-group)	LOC_Os07g44550	7	26601942	cDNA peroxidase 1 precursor, putative, expressed	AT4G11290	peroxidase, putative
Os.46006.1.S1_at	Cluster: Os07g0667300 protein; n=2; Oryza sativa (japonica cultivar-group)|Rep: Os07g0667300 protein - Oryza sativa (japonica cultivar-group)	LOC_Os07g47140	7	28186216	cDNA CCT motif family protein, expressed	AT2G47890	zinc finger (B-box type) family protein
Os.4651.1.S1_at	Cluster: Hypothetical protein OJ1200_C08.117; n=1; Oryza sativa (japonica cultivar-group)|Rep: Hypothetical protein OJ1200_C08.117 - Oryza sativa (japonica	LOC_Os07g48710	7	29169379	cDNA VQ motif family protein, expressed	AT1G31810	actin binding
Os.49354.1.S1_at	Cluster: Os07g0686800 protein; n=2; Oryza sativa (japonica cultivar-group)|Rep: Os07g0686800 protein - Oryza sativa (japonica cultivar-group)	LOC_Os07g48730	7	29177968	cDNA serine/threonine-protein kinase NAK, putative, expressed	AT1G14370	APK2A (PROTEIN KINASE 2A); kinase
Os.32634.1.S1_at	Cluster: Os07g0688200 protein; n=2; Oryza sativa (japonica cultivar-group)|Rep: Os07g0688200 protein - Oryza sativa (japonica cultivar-group)	LOC_Os07g48870	7	29240396	cDNA typical P-type R2R3 Myb protein, putative, expressed	AT5G49620	AtMYB78 (myb domain protein 78); DNA binding / transcription factor
Os.15204.1.S1_at	Cluster: Hypothetical protein P0034A04.101-1; n=1; Oryza sativa (japonica cultivar-group)|Rep: Hypothetical protein P0034A04.101-1 - Oryza sativa (japonica	LOC_Os07g49110	7	29390754	cDNA D-alanine-D-alanine ligase, putative, expressed	AT3G08840	D-alanine--D-alanine ligase family
Os.34960.1.S1_at	Cluster: Hypothetical protein P0034A04.103; n=1; Oryza sativa (japonica cultivar-group)|Rep: Hypothetical protein P0034A04.103 - Oryza sativa (japonica	LOC_Os07g49114	7	29402724	cDNA wound-induced protein WI12 containing protein, expressed	AT5G01740	similar to wound-responsive protein-related [Arabidopsis thaliana] (TAIR:AT3G10985.1); similar to Wound-induced protein
Os.11557.1.S1_at	Cluster: Putative peroxidase; n=2; Oryza sativa (japonica cultivar-group)|Rep: Putative peroxidase - Oryza sativa (japonica cultivar-group)	LOC_Os07g49360	7	29560842	cDNA peroxidase 21 precursor, putative, expressed	AT2G37130	peroxidase 21 (PER21) (P21) (PRXR5)
Os.51101.1.S1_at	Cluster: Putative glycosyltransferase family; n=1; Oryza sativa (japonica cultivar-group)|Rep: Putative glycosyltransferase family - Oryza sativa (japonica	LOC_Os07g49370	7	29570021	cDNA beta3-glucuronyltransferase, putative, expressed	AT2G37090	IRX9 (IRREGULAR XYLEM 9); transferase, transferring glycosyl groups
OsAffx.28964.1.S1_at	Cluster: Hypothetical protein P0627E10.27; n=1; Oryza sativa (japonica cultivar-group)|Rep: Hypothetical protein P0627E10.27 - Oryza sativa (japonica	LOC_Os07g49510	7	29651445	cDNA expressed protein	AT3G09430	similar to Os07g0695700 [Oryza sativa (japonica cultivar-group)] (GB:NP_001060746.1)
OsAffx.28968.1.S1_at	Cluster: Putative Zinc transporter zupT; n=1; Oryza sativa (japonica cultivar-group)|Rep: Putative Zinc transporter zupT - Oryza sativa (japonica	LOC_Os08g01030	8	17853	cDNA zinc transporter zupT, putative, expressed	AT3G20870	metal transporter family protein
OsAffx.28968.1.S1_s_at	Cluster: Putative Zinc transporter zupT; n=1; Oryza sativa (japonica cultivar-group)|Rep: Putative Zinc transporter zupT - Oryza sativa (japonica	LOC_Os08g01030	8	17853	cDNA zinc transporter zupT, putative, expressed	AT3G20870	metal transporter family protein
Os.54382.1.S1_at	Cluster: Os08g0101500 protein; n=1; Oryza sativa (japonica cultivar-group)|Rep: Os08g0101500 protein - Oryza sativa (japonica cultivar-group)	LOC_Os08g01120	8	79988	cDNA sulfate transporter, putative, expressed	AT2G25680	sulfate transporter
Os.52993.1.S1_at	Cluster: Hypothetical protein P0427G12.5; n=1; Oryza sativa (japonica cultivar-group)|Rep: Hypothetical protein P0427G12.5 - Oryza sativa (japonica	LOC_Os08g02180	8	729318	cDNA expressed protein	AT2G44080	ARL (ARGOS-LIKE)
OsAffx.16854.1.S1_s_at	Cluster: Myb family transcription factor-like protein; n=1; Oryza sativa (japonica cultivar-group)|Rep: Myb family transcription	LOC_Os08g06370	8	3524623	cDNA KANADI-like transcription factor FEATHERED, putative, expressed	AT1G32240	KAN2 (KANADI 2); DNA binding / transcription factor
Os.53790.1.S1_at	Cluster: Haloacid dehalogenase-like hydrolase-like protein; n=1; Oryza sativa (japonica cultivar-group)|Rep: Haloacid dehalogenase-like	LOC_Os08g07300	8	4072322	cDNA HAD-superfamily hydrolase, subfamily IA, variant 1, putative, expressed	AT1G14310	haloacid dehalogenase-like hydrolase family protein
Os.8582.1.S1_at	Cluster: Os08g0239300 protein; n=1; Oryza sativa (japonica cultivar-group)|Rep: Os08g0239300 protein - Oryza sativa (japonica cultivar-group)	LOC_Os08g14109	8	8430980	cDNA retrotransposon protein, putative, Ty1-copia subclass, expressed	AT3G23570	dienelactone hydrolase family protein
OsAffx.5812.1.S1_at	Cluster: Putative xyloglucan endotransglycosylase; n=1; Oryza sativa (japonica cultivar-group)|Rep: Putative xyloglucan endotransglycosylase - Oryza sativa (jap	LOC_Os08g14210	8	8487518	cDNA xyloglucan endotransglucosylase/hydrolase protein 24 precursor, putative	AT5G57560	TCH4 (TOUCH 4); hydrolase, acting on glycosyl bonds
Os.11187.1.S1_at	Cluster: Putative RPR1h; n=1; Oryza sativa (japonica cultivar-group)|Rep: Putative RPR1h - Oryza sativa (japonica cultivar-group)	LOC_Os08g16120	8	9818284	cDNA disease resistance protein RPM1, putative, expressed	AT3G07040	RPM1 (RESISTANCE TO P. SYRINGAE PV MACULICOLA 1)
Os.50805.1.S1_at	Cluster: Putative flavonol 4'-sulfotransferase; n=1; Oryza sativa (japonica cultivar-group)|Rep: Putative flavonol 4'-sulfotransferase - Oryza sativa	LOC_Os08g20130	8	12060527	cDNA flavonol 3-sulfotransferase, putative, expressed	AT3G45070	sulfotransferase family protein
OsAffx.17127.1.S1_at	Cluster: Os08g0332600 protein; n=1; Oryza sativa (japonica cultivar-group)|Rep: Os08g0332600 protein - Oryza sativa (japonica cultivar-group)	LOC_Os08g24380	8	14588483	cDNA NB-ARC domain containing protein, expressed	AT3G14470	disease resistance protein (NBS-LRR class), putative
Os.55488.1.S1_at	Cluster: Disease resistance response protein-like; n=1; Oryza sativa (japonica cultivar-group)|Rep: Disease resistance response protein-like - Oryza sativa	LOC_Os08g28790	8	17480729	cDNA dirigent-like protein pDIR3, putative, expressed	AT1G65870	disease resistance-responsive family protein
Os.23364.2.S1_a_at	Cluster: Os08g0387700 protein; n=3; Oryza sativa (japonica cultivar-group)|Rep: Os08g0387700 protein - Oryza sativa (japonica cultivar-group)	LOC_Os08g29809	8	18197071	cDNA resistance protein LR10, putative, expressed	AT3G46710	disease resistance protein (CC-NBS-LRR class), putative
Os.5599.1.S1_at	Cluster: AP2-domain DRE binding factor DBF1; n=2; Oryza sativa (japonica cultivar-group)|Rep: AP2-domain DRE binding factor DBF1 - Oryza sativa (japonica	LOC_Os08g31580	8	19414479	cDNA DRE binding factor 1, putative, expressed	AT1G78080	RAP2.4 (related to AP2 4); DNA binding / transcription factor
Os.5599.1.S1_x_at	Cluster: AP2-domain DRE binding factor DBF1; n=2; Oryza sativa (japonica cultivar-group)|Rep: AP2-domain DRE binding factor DBF1 - Oryza sativa (japonica	LOC_Os08g31580	8	19414479	cDNA DRE binding factor 1, putative, expressed	AT1G78080	RAP2.4 (related to AP2 4); DNA binding / transcription factor
Os.9309.1.S1_at	Cluster: Putative RNA binding protein; n=2; Oryza sativa (japonica cultivar-group)|Rep: Putative RNA binding protein - Oryza sativa (japonica cultivar-group)	LOC_Os08g31810	8	19593153	cDNA MKI67 FHA domain-interacting nucleolar phosphoprotein-like, putative, expressed	AT5G04600	RNA recognition motif (RRM)-containing protein
Os.21893.1.S1_x_at	Cluster: Putative trehalose-6-phosphate synthase; n=2; Oryza sativa (japonica cultivar-group)|Rep: Putative trehalose-6-phosphate synthase - Oryza sativa	LOC_Os08g31980	8	19703239	cDNA trehalose 6-phosphate synthase, putative, expressed	AT1G23870	ATTPS9 (Arabidopsis thaliana trehalose-phosphatase/synthase 9); transferase, transferring glycosyl groups / trehalose-phosphatase
Os.9563.1.S1_at	Cluster: Putative 2-oxoglutarate-dependent dioxygenase; n=1; Oryza sativa (japonica cultivar-group)|Rep: Putative 2-oxoglutarate-dependent	LOC_Os08g32160	8	19819546	cDNA oxidoreductase, putative, expressed	AT1G52820	2-oxoglutarate-dependent dioxygenase, putative
Os.47558.1.S1_at	Cluster: Hypothetical protein P0431A03.22; n=1; Oryza sativa (japonica cultivar-group)|Rep: Hypothetical protein P0431A03.22 - Oryza sativa (japonica	LOC_Os08g33680	8	20903252	cDNA YGL010w-like protein, putative, expressed	AT1G74440	similar to unknown protein [Arabidopsis thaliana] (TAIR:AT1G18720.1); similar to YGL010w-like protein [Picea mariana]
OsAffx.17329.1.S1_s_at	Cluster: Hypothetical protein P0708B04.29; n=1; Oryza sativa (japonica cultivar-group)|Rep: Hypothetical protein P0708B04.29 - Oryza sativa (japonica	LOC_Os08g34510	8	21521329	cDNA expressed protein
Os.49274.1.S1_at	Cluster: Putative RING finger 1; n=1; Oryza sativa (japonica cultivar-group)|Rep: Putative RING finger 1 - Oryza sativa (japonica cultivar-group)	LOC_Os08g34550	8	21567414	cDNA RING-H2 finger protein ATL2C, putative, expressed	AT4G30400	zinc finger (C3HC4-type RING finger) family protein
Os.6139.1.S1_at	Cluster: Putative trehalose-6-phosphate synthase; n=2; Oryza sativa (japonica cultivar-group)|Rep: Putative trehalose-6-phosphate synthase - Oryza sativa	LOC_Os08g34580	8	21589425	cDNA trehalose-6-phosphate synthase, putative, expressed	AT1G23870	ATTPS9 (Arabidopsis thaliana trehalose-phosphatase/synthase 9); transferase, transferring glycosyl groups / trehalose-phosphatase
Os.12724.1.S1_a_at	Cluster: Glutamate decarboxylase; n=6; Solanaceae|Rep: Glutamate decarboxylase - Petunia hybrida (Petunia)	LOC_Os08g36320	8	22750106	cDNA glutamate decarboxylase, putative, expressed	AT5G17330	GAD (Glutamate decarboxylase 1); calmodulin binding
Os.4717.1.S1_at	Cluster: Nitrate reductase [NADH] 1; n=4; Poaceae|Rep: Nitrate reductase [NADH] 1 - Oryza sativa (Rice)	LOC_Os08g36480	8	22900388	cDNA nitrate reductase 1, putative, expressed	AT1G77760	NIA1 (NITRATE REDUCTASE 1)
Os.27108.1.S1_at	Cluster: Putative zinc-finger protein; n=1; Oryza sativa (japonica cultivar-group)|Rep: Putative zinc-finger protein - Oryza sativa (japonica	LOC_Os08g36774	8	23098217	cDNA protein binding protein, putative, expressed	AT5G22480	zinc finger (ZPR1-type) family protein
Os.50329.1.S1_s_at	Cluster: (+)-abscisic acid 8'-hydroxylase; n=2; Oryza sativa|Rep: (+)-abscisic acid 8'-hydroxylase - Oryza sativa (indica cultivar-group)	LOC_Os08g36860	8	23161322	cDNA ent-kaurenoic acid oxidase 1, putative, expressed	AT3G19270	CYP707A4 (cytochrome P450, family 707, subfamily A, polypeptide 4); oxygen binding
Os.12452.1.S1_s_at	Cluster: Alpha-amylase isozyme 3D precursor; n=3; Oryza sativa|Rep: Alpha-amylase isozyme 3D precursor - Oryza sativa (Rice)	LOC_Os08g36910	8	23207834	cDNA alpha-amylase isozyme 3D precursor, putative, expressed	AT4G25000	AMY1 (ALPHA-AMYLASE-LIKE); alpha-amylase
Os.23397.1.S1_at	Cluster: Os08g0485400 protein; n=2; Oryza sativa (japonica cultivar-group)|Rep: Os08g0485400 protein - Oryza sativa (japonica cultivar-group)	LOC_Os08g37874	8	23855127	cDNA oxidoreductase, putative, expressed	AT5G64250	2-nitropropane dioxygenase family / NPD family
Os.7348.1.S1_a_at	Cluster: Putative caffeoyl-CoA O-methyltransferase 1; n=2; Oryza sativa (japonica cultivar-group)|Rep: Putative caffeoyl-CoA O-methyltransferase 1 - Oryza	LOC_Os08g38910	8	24464687	cDNA caffeoyl-CoA O-methyltransferase 2, putative, expressed	AT4G34050	caffeoyl-CoA 3-O-methyltransferase, putative
Os.7348.2.S1_x_at	Cluster: Putative caffeoyl-CoA O-methyltransferase 1; n=2; Oryza sativa (japonica cultivar-group)|Rep: Putative caffeoyl-CoA O-methyltransferase 1 - Oryza	LOC_Os08g38910	8	24464687	cDNA caffeoyl-CoA O-methyltransferase 2, putative, expressed	AT4G34050	caffeoyl-CoA 3-O-methyltransferase, putative
Os.37616.1.S1_at	Cluster: HSP90-like protein; n=2; Magnoliophyta|Rep: HSP90-like protein - Oryza sativa (Rice)	LOC_Os08g39140	8	24590710	cDN A heat shock protein 81-1, putative, expressed	AT5G56030	HSP81-2 (EARLY-RESPONSIVE TO DEHYDRATION 8); ATP binding
Os.53946.1.S1_at	Cluster: UDP-glucuronic acid 4-epimerase isoform 3; n=2; Oryza sativa (japonica cultivar-group)|Rep: UDP-glucuronic acid 4-epimerase isoform 3 - Oryza sativa	LOC_Os08g41440	8	26034179	cDNA NAD-dependent epimerase/dehydratase family protein, putative, expressed	AT3G23820	GAE6 (UDP-D-GLUCURONATE 4-EPIMERASE 6); catalytic
Os.57148.1.S1_at	Cluster: Putative transmembrane protein; n=1; Oryza sativa (japonica cultivar-group)|Rep: Putative transmembrane protein - Oryza sativa (japonica	LOC_Os08g41670	8	26177536	cDNA expressed protein	AT5G36290	similar to unknown protein [Arabidopsis thaliana] (TAIR:AT1G25520.1); similar to Uncharacterized protein family UPF0016
Os.38351.1.A1_at	Cluster: Hypothetical protein OSJNBa0033D24.26; n=1; Oryza sativa (japonica cultivar-group)|Rep: Hypothetical protein OSJNBa0033D24.26 - Oryza sativa (japonica	LOC_Os08g42400	8	26633973	cDNA NAC domain-containing protein 68, putative, expressed
OsAffx.6132.1.S1_s_at	Cluster: Hypothetical protein P0439B07.21; n=1; Oryza sativa (japonica cultivar-group)|Rep: Hypothetical protein P0439B07.21 - Oryza sativa (japonica	LOC_Os08g44190	8	27686119	cDNA zinc finger protein 2, putative, expressed	AT5G57520	ZFP2 (ZINC FINGER PROTEIN 2); nucleic acid binding / transcription factor/ zinc ion binding
Os.11783.1.S1_at	Cluster: Hypothetical protein P0604E01.19; n=1; Oryza sativa (japonica cultivar-group)|Rep: Hypothetical protein P0604E01.19 - Oryza sativa (japonica	LOC_Os08g44650	8	27944293	cDNA expressed protein	AT5G03560	nucleobase:cation symporter
Os.51657.1.S1_at	Cluster: Putative transparent testa 1; n=1; Oryza sativa (japonica cultivar-group)|Rep: Putative transparent testa 1 - Oryza sativa (japonica	LOC_Os08g44830	8	28026486	cDNA zinc finger protein, putative, expressed	AT5G22890	zinc finger (C2H2 type) family protein
Os.50055.1.S1_at	Cluster: Putative phosphate transporter OsPT6; n=2; Oryza sativa|Rep: Putative phosphate transporter OsPT6 - Oryza sativa (japonica cultivar-group)	LOC_Os08g45000	8	28111359	cDNA inorganic phosphate transporter 1-7, putative, expressed	AT2G38940	ATPT2 (PHOSPHATE TRANSPORTER 2); carbohydrate transporter/ phosphate transporter/ sugar porter
Os.10647.2.S1_at	Cluster: Os09g0111800 protein; n=1; Oryza sativa (japonica cultivar-group)|Rep: Os09g0111800 protein - Oryza sativa (japonica cultivar-group)	LOC_Os09g02400	9	994642	cDNA RNA-binding region RNP-1, putative, expressed	AT1G05970	nucleotide binding
OsAffx.17611.1.S1_at	Cluster: Putative cinnamoyl-CoA reductase; n=1; Oryza sativa (japonica cultivar-group)|Rep: Putative cinnamoyl-CoA reductase - Oryza sativa (japonica	LOC_Os09g09230	9	4942863	cDNA dihydroflavonol-4-reductase, putative	AT1G15950	CCR1 (CINNAMOYL COA REDUCTASE 1)
Os.8938.1.S1_at	Cluster: Putative plastid-specific ribosomal protein 2; n=1; Oryza sativa (japonica cultivar-group)|Rep: Putative plastid-specific ribosomal	LOC_Os09g10760	9	5872202	cDNA plastid-specific 30S ribosomal protein 2, chloroplast precursor, putative, expressed	AT3G52150	RNA recognition motif (RRM)-containing protein
Os.27703.1.S1_s_at	Cluster: Os09g0307300 protein; n=1; Oryza sativa (japonica cultivar-group)|Rep: Os09g0307300 protein - Oryza sativa (japonica cultivar-group)	LOC_Os09g13650	9	7963046	cDNA expressed protein	AT3G01015	similar to unknown protein [Arabidopsis thaliana] (TAIR:AT5G15510.1); similar to EGF-like [Medicago truncatula] (GB:ABE89479.1); contai
OsAffx.17696.1.S1_at	Cluster: Hypothetical protein OSJNBa0057D11.27; n=1; Oryza sativa (japonica cultivar-group)|Rep: Hypothetical protein OSJNBa0057D11.27 - Oryza sativa (japonica	LOC_Os09g14700	9	8728679	cDNA cupin, RmlC-type, putative, expressed	AT3G58670	similar to unknown protein [Arabidopsis thaliana] (TAIR:AT2G42670.1); similar to OSJNBb0040D15.1 [Oryza sativa (japonica
OsAffx.29871.1.S1_x_at	Cluster: PDR-type ABC transporter-like; n=1; Oryza sativa (japonica cultivar-group)|Rep: PDR-type ABC transporter-like - Oryza sativa (japonica	LOC_Os09g16330	9	9978350	cDNA PDR5-like ABC transporter, putative, expressed	AT1G15520	ATPDR12/PDR12 (PLEIOTROPIC DRUG RESISTANCE 12); ATPase, coupled to transmembrane movement of substances
Os.7775.1.S1_at	Cluster: Transposase-like; n=1; Oryza sativa (japonica cultivar-group)|Rep: Transposase-like - Oryza sativa (japonica cultivar-group)	LOC_Os09g17930	9	10980275	cDNA transposon protein, putative, unclassified, expressed	AT2G18540	cupin family protein
Os.51599.1.S1_at	Cluster: Os09g0362800 protein; n=2; Oryza sativa (japonica cultivar-group)|Rep: Os09g0362800 protein - Oryza sativa (japonica cultivar-group)	LOC_Os09g19820	9	11861270	cDNA aminopeptidase-like protein, putative, expressed	AT4G33090	APM1 (Aberrant peroxisome morphology 1)
OsAffx.29933.1.S1_at	Cluster: Putative NBS-LRR type disease resistance protein RPG1-B; n=1; Oryza sativa (japonica cultivar-group)|Rep: Putative NBS-LRR type disease	LOC_Os09g20040	9	12003418	cDNA resistance-like protein I2GA-SH194-2, putative, expressed	AT3G14470	disease resistance protein (NBS-LRR class), putative
Os.49191.1.S1_at	Cluster: Hypothetical protein P0505H05.24; n=1; Oryza sativa (japonica cultivar-group)|Rep: Hypothetical protein P0505H05.24 - Oryza sativa (japonica	LOC_Os09g21460	9	12976292	cDNA expressed protein	AT1G10522	similar to conserved hypothetical protein [Medicago truncatula] (GB:ABE91480.1); similar to Os09g0382400 [Oryza sativa
Os.39238.1.A1_at	Cluster: Hypothetical protein OJ1655_B12.10; n=1; Oryza sativa (japonica cultivar-group)|Rep: Hypothetical protein OJ1655_B12.10 - Oryza sativa (japonica	LOC_Os09g23340	9	13853698	cDNA expressed protein
Os.13854.1.S1_at	Cluster: Hypothetical protein P0643D11.4; n=1; Oryza sativa (japonica cultivar-group)|Rep: Hypothetical protein P0643D11.4 - Oryza sativa (japonica	LOC_Os09g24590	9	14649291	cDNA expressed protein	AT3G19020	leucine-rich repeat family protein / extensin family protein
Os.23266.1.S1_at	Cluster: Dehydration-responsive protein-like; n=1; Oryza sativa (japonica cultivar-group)|Rep: Dehydration-responsive protein-like - Oryza sativa	LOC_Os09g24900	9	14866361	cDNA ankyrin protein kinase-like, putative, expressed	AT1G26850	dehydration-responsive family protein
OsAffx.6408.1.S1_at	Cluster: Auxin-induced protein-like; n=1; Oryza sativa (japonica cultivar-group)|Rep: Auxin-induced protein-like - Oryza sativa (japonica cultivar-group)	LOC_Os09g26610	9	16143534	cDNA OsSAUR38 - Auxin-responsive SAUR gene family member, expressed	AT3G43120	auxin-responsive protein-related
Os.12201.1.S1_at	Cluster: 1-aminocyclopropane-1-carboxylate oxidase 1; n=4; Oryza sativa|Rep: 1-aminocyclopropane-1-carboxylate oxidase 1 - Oryza sativa (Rice)	LOC_Os09g27750	9	16886616	cDNA 1-aminocyclopropane-1-carboxylate oxidase 1, putative, expressed	AT1G05010	EFE (ethylene forming enzyme)
Os.18717.2.S1_at	Cluster: Putative S-receptor kinase, homolog; n=1; Oryza sativa (japonica cultivar-group)|Rep: Putative S-receptor kinase, homolog - Oryza sativa (japonica	LOC_Os09g28180	9	17094416	cDNA D-mannose binding lectin family protein, expressed	AT5G35370	carbohydrate binding / kinase
Os.15711.1.S1_at	Cluster: Putative bZIP transcription factor ABI5; n=1; Oryza sativa (japonica cultivar-group)|Rep: Putative bZIP transcription factor ABI5 - Oryza sativa (japon	LOC_Os09g28310	9	17188975	cDNA bZIP transcription factor, putative, expressed	AT2G36270	ABI5 (ABA INSENSITIVE 5); DNA binding / transcription factor/ transcriptional activator
OsAffx.17948.1.S1_x_at	Cluster: Hypothetical protein OSJNBa0054F02.1; n=1; Oryza sativa (japonica cultivar-group)|Rep: Hypothetical protein OSJNBa0054F02.1 - Oryza sativa (japonica cu	LOC_Os09g28500	9	17331717	cDNA EF hand family protein, expressed	AT2G41100	TCH3 (TOUCH 3)
OsAffx.17948.1.S1_at	Cluster: Hypothetical protein OSJNBa0054F02.1; n=1; Oryza sativa (japonica cultivar-group)|Rep: Hypothetical protein OSJNBa0054F02.1 - Oryza sativa (japonica cu	LOC_Os09g28500	9	17331717	cDNA EF hand family protein, expressed	AT2G41100	TCH3 (TOUCH 3)
Os.6840.1.S1_at	Cluster: DNA-binding protein family-like; n=2; Oryza sativa (japonica cultivar-group)|Rep: DNA-binding protein family-like - Oryza sativa (japonica	LOC_Os09g31454	9	18955664	cDNA myb-like DNA-binding domain containing protein, expressed	AT2G29210	splicing factor PWI domain-containing protein
Os.18486.1.S1_at	Cluster: Os09g0504000 protein; n=1; Oryza sativa (japonica cultivar-group)|Rep: Os09g0504000 protein - Oryza sativa (japonica cultivar-group)	LOC_Os09g32670	9	19487687	cDNA protein capI, putative, expressed	AT3G23820	GAE6 (UDP-D-GLUCURONATE 4-EPIMERASE 6); catalytic
Os.26943.1.S1_at	Cluster: Os09g0506000 protein; n=1; Oryza sativa (japonica cultivar-group)|Rep: Os09g0506000 protein - Oryza sativa (japonica cultivar-group)	LOC_Os09g32840	9	19585800	cDNA nucleotide pyrophosphatase/phosphodiesterase, putative, expressed	AT5G50400	ATPAP27/PAP27 (purple acid phosphatase 27); acid phosphatase/ protein serine/threonine phosphatase
Os.55230.1.S1_at	Cluster: Os09g0513900 protein; n=1; Oryza sativa (japonica cultivar-group)|Rep: Os09g0513900 protein - Oryza sativa (japonica cultivar-group)	LOC_Os09g33882	9	20006443	cDNA expressed protein	AT1G31810	actin binding
OsAffx.17990.1.S1_at	Cluster: Os09g0514300 protein; n=1; Oryza sativa (japonica cultivar-group)|Rep: Os09g0514300 protein - Oryza sativa (japonica cultivar-group)	LOC_Os09g33920	9	20020280	cDNA expressed protein	AT2G43320	similar to unknown protein [Arabidopsis thaliana] (TAIR:AT4G14000.1); similar to At2g43320/T1O24.6 [Medicago truncatula]
Os.14125.1.S1_at	Cluster: Transcription factor RCBF3; n=4; Oryza sativa|Rep: Transcription factor RCBF3 - Oryza sativa (Rice)	LOC_Os09g35030	9	20403851	cDNA sbCBF6, putative, expressed	AT4G25490	CBF1 (C-REPEAT/DRE BINDING FACTOR 1); DNA binding / transcription factor/ transcriptional activator
Os.14296.1.S1_at	Cluster: Putative dihydroneopterin aldolase; n=2; Oryza sativa (japonica cultivar-group)|Rep: Putative dihydroneopterin aldolase - Oryza sativa (japonica	LOC_Os09g38759	9	22272465	cDNA dihydroneopterin aldolase, putative, expressed	AT3G11750	dihydroneopterin aldolase, putative
Os.53317.2.S1_at	Cluster: Os09g0571500 protein; n=3; Oryza sativa (japonica cultivar-group)|Rep: Os09g0571500 protein - Oryza sativa (japonica cultivar-group)	LOC_Os09g39790	9	22813586	cDNA triacylglycerol lipase, putative, expressed	AT2G42450	lipase class 3 family protein
Os.53580.1.S1_at	Cluster: Os09g0573000 protein; n=2; Oryza sativa (japonica cultivar-group)|Rep: Os09g0573000 protein - Oryza sativa (japonica cultivar-group)	LOC_Os09g39970	9	22916723	cDNA conserved hypothetical protein	AT5G66520	pentatricopeptide (PPR) repeat-containing protein
Os.46869.1.A1_at	Cluster: Serine carboxypeptidase family protein, expressed; n=1; Oryza sativa (japonica cultivar-group)|Rep: Serine carboxypeptidase family	LOC_Os10g01110	10	87612	cDNA serine carboxypeptidase 1 precursor, putative, expressed	AT1G73270	SCPL6 (serine carboxypeptidase-like 6); serine carboxypeptidase
Os.46870.1.S1_at	Cluster: Inositol 1, 3, 4-trisphosphate 5/6-kinase, putative, expressed; n=2; Oryza sativa (japonica cultivar-group)|Rep: Inositol 1, 3, 4-trisphosphate	LOC_Os10g01480	10	292214	cDNA inositol-tetrakisphosphate 1-kinase 3, putative, expressed	AT4G08170	inositol 1,3,4-trisphosphate 5/6-kinase family protein
Os.23259.2.S1_x_at	Cluster: Notchless, putative, expressed; n=4; Oryza sativa (japonica cultivar-group)|Rep: Notchless, putative, expressed - Oryza sativa (japonica	LOC_Os10g01540	10	342160	cDNA notchless homolog 1, putative, expressed	AT5G52820	WD-40 repeat family protein / notchless protein, putative
Os.56050.1.S1_at	Cluster: Os01g0782300 protein; n=1; Oryza sativa (japonica cultivar-group)|Rep: Os01g0782300 protein - Oryza sativa (japonica cultivar-group)	LOC_Os10g02720	10	1056219	cDNA OsWAK99 - OsWAK receptor-like protein kinase, expressed
OsAffx.30258.1.S1_at	Cluster: Putative MLA6 protein; n=1; Oryza sativa (japonica cultivar-group)|Rep: Putative MLA6 protein - Oryza sativa (japonica cultivar-group)	LOC_Os10g03570	10	1530551	cDNA RGH1A, putative	AT3G46730	disease resistance protein (CC-NBS class), putative
Os.8217.1.S1_at	Cluster: Probable aldehyde oxidase 1; n=2; Oryza sativa|Rep: Probable aldehyde oxidase 1 - Oryza sativa (Rice)	LOC_Os10g04860	10	2342938	cDNA aldehyde oxidase 1, putative, expressed	AT5G20960	AAO1 (ALDEHYDE OXIDASE 1)
OsAffx.30295.1.S1_at	Cluster: Putative wall-associated protein kinase; n=2; Oryza sativa|Rep: Putative wall-associated protein kinase - Oryza sativa (Rice)	LOC_Os10g05400	10	2646459	cDNA OsWAK102 - OsWAK receptor-like cytoplasmic kinase (OsWAK-RLCK)	AT1G21240	WAK3 (WALL ASSOCIATED KINASE 3); kinase/ protein serine/threonine kinase
OsAffx.20742.3.S1_x_at	Rep: Os10g0151500 protein - Oryza sativa (japonica cultivar-group)	LOC_Os10g06030	10	3045084	cDNA OsWAK103 - OsWAK receptor-like protein kinase	AT1G21270	WAK2 (wall-associated kinase 2); protein serine/threonine kinase
OsAffx.20742.2.S1_x_at	Rep: Os10g0151500 protein - Oryza sativa (japonica cultivar-group)	LOC_Os10g06140	10	3111420	cDNA OsWAK105 - OsWAK receptor-like protein kinase, expressed	AT1G21270	WAK2 (wall-associated kinase 2); protein serine/threonine kinase
OsAffx.8492.1.S1_at	Cluster: Putative amidase; n=1; Oryza sativa (japonica cultivar-group)|Rep: Putative amidase - Oryza sativa (japonica cultivar-group)	LOC_Os10g06710	10	3456306	cDNA amidase, putative, expressed	AT4G34880	amidase family protein
Os.18511.1.S1_at	Rep: CIA - Oryza sativa (indica cultivar-group)	LOC_Os10g07210	10	3771545	cDNA hsp20/alpha crystallin family protein, expressed
Os.22712.1.S1_at		LOC_Os10g08530	10	4391306	cDNA hypothetical protein
OsAffx.20682.1.S1_at	Cluster: Putative wall-associated protein kinase; n=2; Oryza sativa|Rep: Putative wall-associated protein kinase - Oryza sativa (Rice)	LOC_Os10g09700	10	5008228	cDNA OsWAK110 - OsWAK receptor-like protein kinase	AT1G21240	WAK3 (WALL ASSOCIATED KINASE 3); kinase/ protein serine/threonine kinase
OsAffx.8327.1.S1_at	Cluster: Hypothetical protein OSJNBb0047B19.24; n=2; Oryza sativa|Rep: Hypothetical protein OSJNBb0047B19.24 - Oryza sativa (Rice)	LOC_Os10g15370	10	7823635	cDNA expressed protein
Os.6011.1.S1_at	Cluster: Putative cytochrome 450; n=1; Oryza sativa (japonica cultivar-group)|Rep: Putative cytochrome 450 - Oryza sativa (japonica cultivar-group)	LOC_Os10g16974	10	8162911	cDNA flavonoid 3-monooxygenase, putative, expressed	AT5G07990	TT7 (TRANSPARENT TESTA 7); flavonoid 3'-monooxygenase/ oxygen binding
OsAffx.30442.1.S1_at	Cluster: WRKY transcription factor 18; n=2; Oryza sativa (japonica cultivar-group)|Rep: WRKY transcription factor 18 - Oryza sativa (japonica cultivar-group)	LOC_Os10g18099	10	8853247	cDNA OsWRKY18 - Superfamily of rice TFs having WRKY and zinc finger domains	AT1G80590	WRKY66 (WRKY DNA-binding protein 66); transcription factor
OsAffx.6701.1.S1_at	Cluster: Got1-like family protein, expressed; n=1; Oryza sativa (japonica cultivar-group)|Rep: Got1-like family protein, expressed - Oryza sativa (japonica cult	LOC_Os10g19190	10	9450251	cDNA golgi transport 1 protein B, putative, expressed	AT3G49420	Got1-like family protein
Os.46580.1.S1_at	Cluster: Hypothetical protein OSJNBa0015I18.15; n=2; Oryza sativa|Rep: Hypothetical protein OSJNBa0015I18.15 - Oryza sativa (Rice)	LOC_Os10g19200	10	9452629	cDNA VMP3 protein, putative, expressed	AT1G47200	WPP2 (WPP domain protein 2)
OsAffx.26050.2.S2_x_at	Cluster: Ribulose bisphosphate carboxylase large chain precursor; n=3841; root|Rep: Ribulose bisphosphate carboxylase large chain precursor - Arabidopsis thalia	LOC_Os10g21280	10	10530028	cDNA ribulose bisphosphate carboxylase large chain precursor, putative, expressed	ATCG00490	large subunit of RUBISCO.
OsAffx.26050.37.S1_s_at	Cluster: Ribulose bisphosphate carboxylase large chain precursor; n=3841; root|Rep: Ribulose bisphosphate carboxylase large chain precursor - Arabidopsis thalia	LOC_Os10g21280	10	10530028	cDNA ribulose bisphosphate carboxylase large chain precursor, putative, expressed	ATCG00490	large subunit of RUBISCO.
Os.27138.1.S1_at	Cluster: Putative sugar transporter; n=2; Oryza sativa (japonica cultivar-group)|Rep: Putative sugar transporter - Oryza sativa (japonica cultivar-group)	LOC_Os10g21590	10	10726366	cDNA carbohydrate transporter/ sugar porter, putative, expressed	AT4G36670	mannitol transporter, putative
Os.46835.1.S1_at	Cluster: Hypothetical protein OSJNBa0073L01.8; n=1; Oryza sativa (japonica cultivar-group)|Rep: Hypothetical protein OSJNBa0073L01.8 - Oryza sativa (japonica	LOC_Os10g21860	10	10912927	cDNA expressed protein
Os.46600.1.S1_at	Cluster: Putative helix-loop-helix DNA-binding protein; n=2; Oryza sativa|Rep: Putative helix-loop-helix DNA-binding protein - Oryza sativa	LOC_Os10g23050	10	11684489	cDNA helix-loop-helix DNA-binding, putative, expressed	AT1G72210	basic helix-loop-helix (bHLH) family protein (bHLH096)
Os.46838.1.S1_at	Cluster: SPX domain containing protein, expressed; n=1; Oryza sativa (japonica cultivar-group)|Rep: SPX domain containing protein, expressed - Oryza sativa	LOC_Os10g25310	10	12757421	cDNA ids4-like protein, putative, expressed	AT2G45130	SPX (SYG1/Pho81/XPR1) domain-containing protein
Os.18412.1.S1_a_at	Cluster: Prolyl 4-hydroxylase, putative, expressed; n=2; Oryza sativa (japonica cultivar-group)|Rep: Prolyl 4-hydroxylase, putative, expressed - Oryza sativa	LOC_Os10g27340	10	14100948	cDNA prolyl 4-hydroxylase, putative, expressed	AT3G28480	oxidoreductase, 2OG-Fe(II) oxygenase family protein
Os.18412.1.S1_at	Cluster: Prolyl 4-hydroxylase, putative, expressed; n=2; Oryza sativa (japonica cultivar-group)|Rep: Prolyl 4-hydroxylase, putative, expressed - Oryza sativa	LOC_Os10g27340	10	14100948	cDNA prolyl 4-hydroxylase, putative, expressed	AT3G28480	oxidoreductase, 2OG-Fe(II) oxygenase family protein
Os.46533.1.S1_at	Cluster: Cytochrome P450 family protein, expressed; n=1; Oryza sativa (japonica cultivar-group)|Rep: Cytochrome P450 family protein, expressed - Oryza sativa	LOC_Os10g30410	10	15481625	cDNA cytochrome P450 71D7, putative, expressed	AT5G25140	CYP71B13 (cytochrome P450, family 71, subfamily B, polypeptide 13); oxygen binding
Os.46160.2.S1_at	Cluster: Putative phosphate transporter OsPT8; n=1; Oryza sativa (japonica cultivar-group)|Rep: Putative phosphate transporter OsPT8 - Oryza sativa (japonica	LOC_Os10g30790	10	15708840	cDNA inorganic phosphate transporter 1-4, putative, expressed	AT2G38940	ATPT2 (PHOSPHATE TRANSPORTER 2); carbohydrate transporter/ phosphate transporter/ sugar porter
OsAffx.18470.1.S1_at	Cluster: Hypothetical protein; n=1; Oryza sativa (japonica cultivar-group)|Rep: Hypothetical protein - Oryza sativa (japonica cultivar-group)	LOC_Os10g31100	10	15948010	cDNA hypothetical protein
Os.46672.1.S1_at	Cluster: Expressed protein; n=1; Oryza sativa (japonica cultivar-group)|Rep: Expressed protein - Oryza sativa (japonica cultivar-group)	LOC_Os10g31290	10	16079569	cDNA expressed protein	AT4G19090	similar to unknown protein [Arabidopsis thaliana] (TAIR:AT5G45470.1); similar to Os07g0105800 [Oryza sativa (japonica
Os.51929.1.S1_at	Cluster: Glycine-rich cell wall structural protein 2 precursor; n=1; Oryza sativa|Rep: Glycine-rich cell wall structural protein 2 precursor - Oryza sativa	LOC_Os10g31330	10	16100702	cDNA glycine-rich cell wall structural protein 2 precursor, putative, expressed	AT5G46730	glycine-rich protein
Os.46796.1.S1_at	Cluster: Xyloglucan galactosyltransferase KATAMARI 1, putative, expressed; n=2; Oryza sativa (japonica cultivar-group)|Rep: Xyloglucan galactosyltransferase	LOC_Os10g32170	10	16569410	cDNA xyloglucan galactosyltransferase KATAMARI 1, putative, expressed	AT2G20370	MUR3 (MURUS 3); catalytic
Os.17491.1.S1_at	Cluster: Putative alpha-galactosidase; n=1; Oryza sativa (japonica cultivar-group)|Rep: Putative alpha-galactosidase - Oryza sativa (japonica	LOC_Os10g35070	10	18378153	cDNA alpha-galactosidase precursor, putative, expressed	AT5G08380	ATAGAL1 (ARABIDOPSIS THALIANA ALPHA-GALACTOSIDASE 1); alpha-galactosidase
Os.15633.1.S2_at	Cluster: COBRA-like 4 protein precursor; n=1; Oryza sativa|Rep: COBRA-like 4 protein precursor - Oryza sativa (Rice)	LOC_Os10g35460	10	18646403	cDNA COBRA-like protein 4 precursor, putative, expressed	AT5G60920	COB (COBRA)
Os.15633.1.S1_at	Cluster: COBRA-like 4 protein precursor; n=1; Oryza sativa|Rep: COBRA-like 4 protein precursor - Oryza sativa (Rice)	LOC_Os10g35460	10	18646403	cDNA COBRA-like protein 4 precursor, putative, expressed	AT5G60920	COB (COBRA)
Os.46826.1.S1_at	Cluster: Acetyltransferase, GNAT family protein, expressed; n=2; Oryza sativa (japonica cultivar-group)|Rep: Acetyltransferase, GNAT family	LOC_Os10g35680	10	18753633	cDNA acetyltransferase, putative, expressed	AT1G03650	GCN5-related N-acetyltransferase (GNAT) family protein
Os.5030.1.S1_at	Cluster: Hypothetical protein OSJNBa0005K07.2; n=1; Oryza sativa (japonica cultivar-group)|Rep: Hypothetical protein OSJNBa0005K07.2 - Oryza sativa (japonica	LOC_Os10g36690	10	19290345	cDNA ankyrin protein kinase-like, putative, expressed	AT1G33170	dehydration-responsive family protein
Os.46642.1.S1_at	Cluster: Fringe protein, putative, expressed; n=3; Oryza sativa|Rep: Fringe protein, putative, expressed - Oryza sativa (japonica cultivar-group)	LOC_Os10g37260	10	19627699	cDNA transferase, transferring glycosyl groups, putative, expressed	AT1G33250	fringe-related protein
Os.17540.1.S1_at	Cluster: Putative chorismate mutase/prephenate dehydratase; n=1; Oryza sativa (japonica cultivar-group)|Rep: Putative chorismate	LOC_Os10g37980	10	20017321	cDNA P-protein, putative, expressed	AT1G08250	prephenate dehydratase family protein
Os.11882.1.S1_at	Cluster: Expressed protein; n=1; Oryza sativa (japonica cultivar-group)|Rep: Expressed protein - Oryza sativa (japonica cultivar-group)	LOC_Os10g38040	10	20044569	cDNA lysM domain containing protein, expressed	AT5G62150	peptidoglycan-binding LysM domain-containing protein
Os.39214.1.S1_at	Cluster: Cytochrome P450 family protein, expressed; n=3; Oryza sativa (japonica cultivar-group)|Rep: Cytochrome P450 family protein, expressed - Oryza sativa	LOC_Os10g38090	10	20069616	cDNA cytochrome P450 86A1, putative, expressed	AT2G45510	CYP704A2 (cytochrome P450, family 704, subfamily A, polypeptide 2); oxygen binding
Os.47438.1.A1_at	Cluster: Putative glutathione S-transferase; n=1; Oryza sativa (japonica cultivar-group)|Rep: Putative glutathione S-transferase - Oryza sativa (japonica	LOC_Os10g38470	10	20221525	cDNA glutathione S-transferase GSTU6, putative, expressed	AT1G10360	ATGSTU18 (GLUTATHIONE S-TRANSFERASE 29); glutathione transferase
OsAffx.20172.1.S1_x_at	Cluster: Os10g0530700 protein; n=2; Oryza sativa (japonica cultivar-group)|Rep: Os10g0530700 protein - Oryza sativa (japonica cultivar-group)	LOC_Os10g38730	10	20301376	cDNA glutathione S-transferase GSTU6, putative, expressed	AT1G10360	ATGSTU18 (GLUTATHIONE S-TRANSFERASE 29); glutathione transferase
Os.37876.1.S1_at	Cluster: Hypothetical protein OSJNBa0001O14.8; n=1; Oryza sativa (japonica cultivar-group)|Rep: Hypothetical protein OSJNBa0001O14.8 - Oryza sativa (japonica	LOC_Os10g39920	10	21031372	cDNA expressed protein	AT2G44710	RNA recognition motif (RRM)-containing protein
Os.14119.2.S1_x_at	Cluster: Hypothetical protein OSJNBa0042H09.7; n=1; Oryza sativa|Rep: Hypothetical protein OSJNBa0042H09.7 - Oryza sativa (Rice)	LOC_Os10g41040	10	21714041	cDNA expressed protein	AT5G47380	similar to unknown protein [Arabidopsis thaliana] (TAIR:AT5G66600.1); similar to hypothetical protein 24.t00022 [Brassica
Os.4605.1.S1_at	Rep: DNA-binding protein - Oryza sativa (Rice)	LOC_Os10g41230	10	21822942	cDNA homeobox-leucine zipper protein HAT1, putative, expressed	AT2G44910	homeobox-leucine zipper protein 4 (HB-4) / HD-ZIP protein 4
Os.22666.1.S1_at	Cluster: Hypothetical protein OSJNBa0027P10.21; n=2; Oryza sativa|Rep: Hypothetical protein OSJNBa0027P10.21 - Oryza sativa (Rice)	LOC_Os10g41460	10	21954678	cDNA expressed protein	AT2G44730	transcription factor
Os.16615.1.S1_at	Cluster: Expressed protein; n=1; Oryza sativa (japonica cultivar-group)|Rep: Expressed protein - Oryza sativa (japonica cultivar-group)	LOC_Os10g42020	10	22258147	cDNA expressed protein
Os.38152.1.S1_x_at	Cluster: LrgB-like family protein, expressed; n=5; Oryza sativa|Rep: LrgB-like family protein, expressed - Oryza sativa (japonica cultivar-group)	LOC_Os10g42780	10	22749385	cDNA lrgB-like family protein, expressed	AT1G32080	membrane protein, putative
Os.38152.1.S1_at	Cluster: LrgB-like family protein, expressed; n=5; Oryza sativa|Rep: LrgB-like family protein, expressed - Oryza sativa (japonica cultivar-group)	LOC_Os10g42780	10	22749385	cDNA lrgB-like family protein, expressed	AT1G32080	membrane protein, putative
Os.3001.1.S1_at	Cluster: D-xylose-proton symporter-like 2; n=1; Arabidopsis thaliana|Rep: D-xylose-proton symporter-like 2 - Arabidopsis thaliana (Mouse-ear cress)	LOC_Os10g42830	10	22770122	cDNA D-xylose-proton symporter, putative, expressed	AT5G17010	sugar transporter family protein
Os.18660.1.S1_x_at	Cluster: Os11g0111800 protein; n=1; Oryza sativa (japonica cultivar-group)|Rep: Os11g0111800 protein - Oryza sativa (japonica cultivar-group)	LOC_Os11g02054	11	551471	cDNA expressed protein	AT3G56220	similar to unknown protein [Arabidopsis thaliana] (TAIR:AT2G40435.1); similar to Os03g0338400 [Oryza sativa (japonica
Os.52764.1.S1_x_at	Cluster: Pentatricopeptide, putative, expressed; n=2; Oryza sativa (japonica cultivar-group)|Rep: Pentatricopeptide, putative, expressed - Oryza sativa	LOC_Os11g03200	11	1163911	cDNA EMB2748, putative, expressed	AT1G04590	EMB2748 (EMBRYO DEFECTIVE 2748)
Os.11908.1.S1_s_at	Cluster: Os11g0125900 protein; n=1; Oryza sativa (japonica cultivar-group)|Rep: Os11g0125900 protein - Oryza sativa (japonica cultivar-group)	LOC_Os11g03230	11	1174881	cDNA nucleoside-triphosphatase, putative, expressed	AT3G04080	ATAPY1 (APYRASE 1); calmodulin binding
Os.55533.1.S1_at	Cluster: Os11g0148000 protein; n=2; Oryza sativa (japonica cultivar-group)|Rep: Os11g0148000 protein - Oryza sativa (japonica cultivar-group)	LOC_Os11g05070	11	2216606	cDNA sodium/potassium/calcium exchanger 6 precursor, putative, expressed	AT1G08960	CAX11 (cation exchanger 11); cation:cation antiporter
Os.49272.1.S1_at	Cluster: Expressed protein; n=1; Oryza sativa (japonica cultivar-group)|Rep: Expressed protein - Oryza sativa (japonica cultivar-group)	LOC_Os11g06370	11	3061940	cDNA expressed protein
Os.9679.1.S1_at	Cluster: F12P19.3 [imported]-Arabidopsis thaliana; n=1; Oryza sativa (japonica cultivar-group)|Rep: F12P19.3 [imported]-Arabidopsis thaliana - Oryza sativa	LOC_Os11g07830	11	3990706	cDNA dirigent-like protein pDIR9, putative, expressed	AT5G42500	disease resistance-responsive family protein
Os.54511.1.S1_at	Cluster: 1-aminocyclopropane-1-carboxylate oxidase; n=1; Oryza sativa (japonica cultivar-group)|Rep: 1-aminocyclopropane-1-carboxylate oxidase - Oryza sativa	LOC_Os11g08380	11	4414337	cDNA 1-aminocyclopropane-1-carboxylate oxidase, putative, expressed	AT1G77330	1-aminocyclopropane-1-carboxylate oxidase, putative / ACC oxidase, putative
Os.9836.1.S1_at	Cluster: Hypothetical protein; n=1; Oryza sativa (japonica cultivar-group)|Rep: Hypothetical protein - Oryza sativa (japonica cultivar-group)	LOC_Os11g10590	11	5804178	cDNA expressed protein
OsAffx.30947.1.S1_at	Cluster: O-methyltransferase; n=1; Oryza sativa (japonica cultivar-group)|Rep: O-methyltransferase - Oryza sativa (japonica cultivar-group)	LOC_Os11g12760	11	7212330	cDNA O-methyltransferase ZRP4, putative, expressed	AT4G35160	O-methyltransferase family 2 protein
Os.6335.1.S1_at	Cluster: Os11g0240600 protein; n=2; Oryza sativa (japonica cultivar-group)|Rep: Os11g0240600 protein - Oryza sativa (japonica cultivar-group)	LOC_Os11g13670	11	7490922	cDNA gibberellin receptor GID1L2, putative, expressed	AT5G23530	similar to ATGID1C/GID1C (GA INSENSITIVE DWARF1C) [Arabidopsis thaliana] (TAIR:AT5G27320.1); similar to
OsAffx.18842.1.S1_at	Cluster: Hypothetical protein; n=1; Oryza sativa (japonica cultivar-group)|Rep: Hypothetical protein - Oryza sativa (japonica cultivar-group)	LOC_Os11g14040	11	7787625	cDNA glutathione S-transferase zeta class, putative, expressed	AT2G02390	ATGSTZ1 (GLUTATHIONE S-TRANSFERASE 18); glutathione transferase
Os.56946.1.S1_at	Cluster: Oxidoreductase, zinc-binding dehydrogenase family; n=1; Oryza sativa (japonica cultivar-group)|Rep: Oxidoreductase, zinc-binding dehydrogenase family -	LOC_Os11g14910	11	8384085	cDNA NADP-dependent oxidoreductase P1, putative, expressed	AT3G03080	NADP-dependent oxidoreductase, putative
Os.11388.1.S1_at	Cluster: POT family protein, expressed; n=2; Oryza sativa (japonica cultivar-group)|Rep: POT family protein, expressed - Oryza sativa (japonica	LOC_Os11g18044	11	10111245	cDNA peptide transporter PTR2, putative, expressed	AT1G27040	nitrate transporter, putative
Os.56337.1.S1_at	Cluster: Beta-D-xylosidase; n=1; Oryza sativa (japonica cultivar-group)|Rep: Beta-D-xylosidase - Oryza sativa (japonica cultivar-group)	LOC_Os11g19210	11	10950335	cDNA beta-D-xylosidase, putative, expressed	AT1G78060	glycosyl hydrolase family 3 protein
Os.8673.1.S1_at	Cluster: O-methyltransferase; n=2; Oryza sativa (japonica cultivar-group)|Rep: O-methyltransferase - Oryza sativa (japonica cultivar-group)	LOC_Os11g20090	11	11573808	cDNA O-methyltransferase ZRP4, putative, expressed	AT4G35160	O-methyltransferase family 2 protein
Os.11041.1.S1_s_at	Cluster: Expressed protein; n=3; Oryza sativa (japonica cultivar-group)|Rep: Expressed protein - Oryza sativa (japonica cultivar-group)	LOC_Os11g26890	11	14949887	cDNA expressed protein	AT3G07310	similar to unknown protein [Arabidopsis thaliana] (TAIR:AT5G48590.1); similar to expressed protein [Oryza sativa (japonica
Os.50422.1.S1_at	Cluster: Flavonol 3-O-glucosyltransferase, putative, expressed; n=1; Oryza sativa (japonica cultivar-group)|Rep: Flavonol 3-O-glucosyltransferase,	LOC_Os11g26950	11	14998294	cDNA anthocyanidin 3-O-glucosyltransferase, putative, expressed	AT5G54060	UF3GT (UDP-GLUCOSE:FLAVONOID 3-O-GLUCOSYLTRANSFERASE); transferase, transferring glycosyl groups
OsAffx.19092.1.S1_at	Cluster: Hypothetical protein; n=1; Oryza sativa (japonica cultivar-group)|Rep: Hypothetical protein - Oryza sativa (japonica cultivar-group)	LOC_Os11g30770	11	17424020	cDNA conserved hypothetical protein	AT5G18980	binding
Os.52356.1.S1_at	Cluster: Os11g0503400 protein; n=1; Oryza sativa (japonica cultivar-group)|Rep: Os11g0503400 protein - Oryza sativa (japonica cultivar-group)	LOC_Os11g30790	11	17431614	cDNA expressed protein	AT4G14280	binding
OsAffx.7263.1.S1_at	Cluster: Hypothetical protein; n=1; Oryza sativa (japonica cultivar-group)|Rep: Hypothetical protein - Oryza sativa (japonica cultivar-group)	LOC_Os11g31120	11	17612866	cDNA hypothetical protein
Os.20871.1.S1_s_at	Cluster: Os11g0514000 protein; n=2; Oryza sativa (japonica cultivar-group)|Rep: Os11g0514000 protein - Oryza sativa (japonica cultivar-group)	LOC_Os11g31480	11	17896784	cDNA DNA binding protein, putative, expressed	AT3G48770	ATP binding / DNA binding
OsAffx.31245.1.S1_at	Cluster: Os11g0514000 protein; n=2; Oryza sativa (japonica cultivar-group)|Rep: Os11g0514000 protein - Oryza sativa (japonica cultivar-group)	LOC_Os11g31480	11	17896784	cDNA DNA binding protein, putative, expressed	AT3G48770	ATP binding / DNA binding
Os.33966.1.S1_at	Cluster: Expressed protein; n=2; Oryza sativa (japonica cultivar-group)|Rep: Expressed protein - Oryza sativa (japonica cultivar-group)	LOC_Os11g32270	11	18567715	cDNA expressed protein	AT5G61910	similar to unknown protein [Arabidopsis thaliana] (TAIR:AT2G32910.1); similar to expressed protein [Oryza sativa (japonica
Os.12416.1.S1_at	Cluster: Chalcone synthase WHP1; n=37; Magnoliophyta|Rep: Chalcone synthase WHP1 - Zea mays (Maize)	LOC_Os11g32650	11	18779510	cDNA chalcone synthase, putative, expressed	AT5G13930	CHS (CHALCONE SYNTHASE); naringenin-chalcone synthase
Os.14640.1.S1_at	Cluster: HCF106 protein, putative, expressed; n=1; Oryza sativa (japonica cultivar-group)|Rep: HCF106 protein, putative, expressed - Oryza sativa (japonica	LOC_Os11g37130	11	21422022	cDNA HCF106C precursor protein, putative, expressed	AT5G52440	HCF106 (High chlorophyll fluorescence 106)
OsAffx.7332.1.S1_at	Cluster: Wound-induced protein WIN2, putative, expressed; n=1; Oryza sativa (japonica cultivar-group)|Rep: Wound-induced protein WIN2, putative, expressed - Ory	LOC_Os11g37940	11	21997175	cDNA win2 precursor, putative, expressed	AT3G04720	PR4 (PATHOGENESIS-RELATED 4)
OsAffx.19266.1.S1_s_at	Cluster: Kip-related protein 3; n=2; Oryza sativa (japonica cultivar-group)|Rep: Kip-related protein 3 - Oryza sativa (japonica cultivar-group)	LOC_Os11g40030	11	23364736	cDNA cyclin-dependent kinase inhibitor 2, putative, expressed	AT1G49620	ICK5 (KIP-RELATED PROTEIN 7)
OsAffx.19271.1.S1_at	Cluster: Protein kinase domain containing protein, expressed; n=1; Oryza sativa (japonica cultivar-group)|Rep: Protein kinase domain containing protein, express	LOC_Os11g40249	11	23500298	cDNA expressed protein	AT2G45910	protein kinase family protein / U-box domain-containing protein
OsAffx.19274.1.S1_at	Cluster: Expressed protein; n=1; Oryza sativa (japonica cultivar-group)|Rep: Expressed protein - Oryza sativa (japonica cultivar-group)	LOC_Os11g40400	11	23585169	cDNA protein kinase, putative, expressed	AT2G45910	protein kinase family protein / U-box domain-containing protein
Os.20693.1.S1_at	Cluster: Small GTP-binding protein domain containing protein, expressed; n=2; Oryza sativa (japonica cultivar-group)|Rep: Small GTP-binding protein	LOC_Os11g41910	11	24711520	cDNA GTP-binding protein engA, putative, expressed	AT3G12080	EMB2738 (EMBRYO DEFECTIVE 2738); GTP binding
OsAffx.19396.1.S1_at	Cluster: RGH2A, putative; n=1; Oryza sativa (japonica cultivar-group)|Rep: RGH2A, putative - Oryza sativa (japonica cultivar-group)	LOC_Os11g45780	11	27195076	cDNA RGH2A, putative	AT3G46530	RPP13 (RECOGNITION OF PERONOSPORA PARASITICA 13); ATP binding
Os.14083.1.S1_at	Cluster: RNA recognition motif. (A.k.a. RRM, RBD, or RNP domain), putative; n=1; Oryza sativa (japonica cultivar-group)|Rep: RNA recognition motif. (A.k.a. RRM,	LOC_Os11g47830	11	28294935	cDNA serine/arginine-rich protein, putative, expressed	AT3G13570	SCL30a (SC35-like splicing factor 30a); RNA binding
Os.27419.1.S1_at	Cluster: GRAS family transcription factor, putative; n=1; Oryza sativa (japonica cultivar-group)|Rep: GRAS family transcription factor,	LOC_Os11g47870	11	28312112	cDNA chitin-inducible gibberellin-responsive protein 2, putative, expressed	AT2G37650	scarecrow-like transcription factor 9 (SCL9)
OsAffx.19436.1.S1_at	Cluster: Chain A, Nmr Structure Of The Single Qalggh Zinc Finger Domain From Arabidopsis Thaliana Superman Protein; n=1; Oryza sativa (japonica cultivar-group)|	LOC_Os11g48000	11	28390942	cDNA zinc finger, C2H2 type family protein, expressed	AT2G37740	zinc finger (C2H2 type) family protein
Os.8642.1.S1_a_at	Cluster: Non-phototropic hypocotyl NPH1; n=4; Oryza sativa|Rep: Non-phototropic hypocotyl NPH1 - Oryza sativa (Rice)	LOC_Os12g01140	12	74285	cDNA phototropin-1, putative, expressed	AT3G45780	PHOT1 (phototropin 1); kinase
Os.47934.1.S1_at	Cluster: Os12g0102600 protein; n=3; Oryza sativa (japonica cultivar-group)|Rep: Os12g0102600 protein - Oryza sativa (japonica cultivar-group)	LOC_Os12g01210	12	124923	cDNA HCF152, putative, expressed	AT3G09650	HCF152 (HIGH CHLOROPHYLL FLUORESCENCE 152)
Os.56072.1.S1_at	Cluster: LOB domain protein 12, putative, expressed; n=1; Oryza sativa (japonica cultivar-group)|Rep: LOB domain protein 12, putative,	LOC_Os12g01550	12	330023	cDNA LOB domain protein 12, putative, expressed	AT2G30130	ASL5 (phosphoenolpyruvate carboxykinase1)
Os.27569.1.S1_a_at	Cluster: Os01g0889200 protein; n=1; Oryza sativa (japonica cultivar-group)|Rep: Os01g0889200 protein - Oryza sativa (japonica cultivar-group)	LOC_Os12g02690	12	939852	cDNA expressed protein	AT2G44310	calcium-binding EF hand family protein
Os.11718.1.S1_at	Cluster: GDA1/CD39 family protein, expressed; n=2; Oryza sativa (japonica cultivar-group)|Rep: GDA1/CD39 family protein, expressed - Oryza sativa (japonica	LOC_Os12g02980	12	1106401	cDNA apyrase precursor, putative, expressed	AT3G04080	ATAPY1 (APYRASE 1); calmodulin binding
Os.5263.2.S1_x_at	Cluster: Strictosidine synthase family protein, expressed; n=2; Oryza sativa (japonica cultivar-group)|Rep: Strictosidine synthase family	LOC_Os12g04424	12	1881576	cDNA strictosidine synthase 3 precursor, putative, expressed	AT3G57030	strictosidine synthase family protein
Os.2218.1.S1_at	Cluster: Phytosulfokines 5 precursor (Secretory protein SH27A) [Contains: Phytosulfokine-alpha (PSK-alpha) (Phytosulfokine-a); Phytosulfokine- beta	LOC_Os12g05260	12	2337073	cDNA phytosulfokines 5 precursor, putative, expressed	AT3G44735	PSK1 (PHYTOSULFOKINE 3 PRECURSOR); growth factor
Os.52940.1.S1_at	Cluster: Os12g0152100 protein; n=2; Oryza sativa (japonica cultivar-group)|Rep: Os12g0152100 protein - Oryza sativa (japonica cultivar-group)	LOC_Os12g05600	12	2570625	cDNA catalytic/ hydrolase, putative, expressed	AT1G74300	esterase/lipase/thioesterase family protein
Os.55494.1.S1_at	Cluster: Expressed protein; n=1; Oryza sativa (japonica cultivar-group)|Rep: Expressed protein - Oryza sativa (japonica cultivar-group)	LOC_Os12g05690	12	2622107	cDNA expressed protein
OsAffx.19632.1.S1_at	Cluster: NADP-dependent oxidoreductase P1, putative, expressed; n=1; Oryza sativa (japonica cultivar-group)|Rep: NADP-dependent oxidoreductase P1,	LOC_Os12g12590	12	6931472	cDNA NADP-dependent oxidoreductase P1, putative, expressed	AT1G65560	allyl alcohol dehydrogenase, putative
OsAffx.7586.1.S1_at	Cluster: Caffeic acid 3-O-methyltransferase, putative; n=1; Oryza sativa (japonica cultivar-group)|Rep: Caffeic acid 3-O-methyltransferase,	LOC_Os12g13800	12	7803288	cDNA caffeic acid 3-O-methyltransferase, putative	AT5G54160	ATOMT1 (O-METHYLTRANSFERASE 1)
Os.8199.1.S1_at	Cluster: Isoflavone reductase, putative, expressed; n=1; Oryza sativa (japonica cultivar-group)|Rep: Isoflavone reductase, putative, expressed - Oryza sativa	LOC_Os12g16410	12	9397820	cDNA isoflavone reductase, putative, expressed	AT1G32100	pinoresinol-lariciresinol reductase, putative
OsAffx.7617.1.S1_at	Cluster: NBS-LRR disease resistance protein, putative; n=1; Oryza sativa (japonica cultivar-group)|Rep: NBS-LRR disease resistance protein,	LOC_Os12g17140	12	9809880	cDNA mla1, putative	AT3G46730	disease resistance protein (CC-NBS class), putative
Os.57024.1.S1_at	Cluster: Hypothetical protein P0443G08.102; n=1; Oryza sativa (japonica cultivar-group)|Rep: Hypothetical protein P0443G08.102 - Oryza sativa (japonica	LOC_Os12g22839	12	12890032	cDN A expressed protein	AT1G31810	actin binding
Os.51787.1.S1_at	Cluster: Cell Division Protein AAA ATPase family, putative, expressed; n=2; Oryza sativa (japonica cultivar-group)|Rep: Cell Division Protein AAA ATPase	LOC_Os12g24320	12	13876533	cDNA cell Division Protein AAA ATPase family, putative, expressed	AT3G28510	AAA-type ATPase family protein
Os.57108.1.S1_at	Cluster: Expressed protein; n=1; Oryza sativa (japonica cultivar-group)|Rep: Expressed protein - Oryza sativa (japonica cultivar-group)	LOC_Os12g24330	12	13885562	cDNA expressed protein	AT1G21680	similar to unknown protein [Arabidopsis thaliana] (TAIR:AT1G21670.1); similar to WD40 domain protein beta Propeller
Os.9218.1.S1_at	Cluster: Von Willebrand factor type A domain containing protein, expressed; n=1; Oryza sativa (japonica cultivar-group)|Rep: Von Willebrand factor	LOC_Os12g24390	12	13911270	cDNA retrotransposon protein, putative, unclassified, expressed	AT2G40070	similar to proline-rich family protein [Arabidopsis thaliana] (TAIR:AT3G09000.1); similar to Os01g0141900 [Oryza
OsAffx.31864.1.S1_at	Cluster: Von Willebrand factor type A domain containing protein, expressed; n=1; Oryza sativa (japonica cultivar-group)|Rep: Von Willebrand factor	LOC_Os12g24390	12	13911270	cDNA retrotransposon protein, putative, unclassified, expressed	AT5G60710	zinc finger (C3HC4-type RING finger) family protein
Os.22962.1.S1_at	Cluster: Mitochondrial ribosomal protein S10; n=2; Oryza sativa (japonica cultivar-group)|Rep: Mitochondrial ribosomal protein S10 - Oryza sativa	LOC_Os12g33240	12	20077163	cDNA mitochondrial ribosomal protein S10, putative, expressed	AT3G22300	RPS10 (RIBOSOMAL PROTEIN S10); structural constituent of ribosome
Os.8254.1.S1_at	Cluster: Expressed protein; n=1; Oryza sativa (japonica cultivar-group)|Rep: Expressed protein - Oryza sativa (japonica cultivar-group)	LOC_Os12g34920	12	21220560	cDNA csAtPR5, putative, expressed	AT1G02405	proline-rich family protein
OsAffx.7809.1.S1_at	Cluster: Hypothetical protein; n=1; Oryza sativa (japonica cultivar-group)|Rep: Hypothetical protein - Oryza sativa (japonica cultivar-group)	LOC_Os12g36350	12	22218928	cDNA conserved hypothetical protein	AT5G18980	binding
Os.8878.1.S1_at	Cluster: Retrotransposon protein, putative, unclassified, expressed; n=1; Oryza sativa (japonica cultivar-group)|Rep: Retrotransposon protein, putative,	LOC_Os12g36590	12	22370256	cDNA retrotransposon protein, putative, unclassified
Os.8668.1.S1_x_at	Cluster: Fiber protein Fb19, putative, expressed; n=1; Oryza sativa (japonica cultivar-group)|Rep: Fiber protein Fb19, putative, expressed - Oryza sativa	LOC_Os12g36640	12	22398239	cDNA fiber protein Fb19, putative, expressed	AT2G47710	universal stress protein (USP) family protein
Os.54688.1.S1_at	Cluster: Expressed protein; n=1; Oryza sativa (japonica cultivar-group)|Rep: Expressed protein - Oryza sativa (japonica cultivar-group)	LOC_Os12g39090	12	24011648	cDNA expressed protein	AT4G33890	similar to unknown protein [Arabidopsis thaliana] (TAIR:AT2G14850.1); similar to hypothetical protein MA4_8L21.20 [Musa
Os.11675.1.A1_at	Cluster: Helix-loop-helix DNA-binding domain containing protein, expressed; n=2; Oryza sativa (japonica cultivar-group)|Rep: Helix-loop-helix	LOC_Os12g41650	12	25735202	cDNA phytochrome-interacting factor 4, putative, expressed	AT2G43010	PIF4 (PHYTOCHROME INTERACTING FACTOR 4); DNA binding / transcription factor
Os.47335.1.S1_at	Cluster: Initiation factor 2 subunit family protein, expressed; n=1; Oryza sativa (japonica cultivar-group)|Rep: Initiation factor 2 subunit family	LOC_Os12g42260	12	26188203	cDNA translation initiation factor eIF-2B delta subunit, putative, expressed	AT5G38640	eukaryotic translation initiation factor 2B family protein / eIF-2B family protein
Os.14561.1.S1_at	Cluster: Type IIB DNA topoisomerase family protein, expressed; n=1; Oryza sativa (japonica cultivar-group)|Rep: Type IIB DNA topoisomerase family	LOC_Os12g42760	12	26544351	cDNA RHL2, putative, expressed	AT5G02820	RHL2 (ROOT HAIRLESS 2); ATP binding / DNA binding / DNA topoisomerase (ATP-hydrolyzing)
Os.4819.1.A1_s_at
Os.28531.1.S1_at
Os.47743.1.S1_at	Cluster: Hypothetical protein OSJNBa0050F10.2; n=1; Oryza sativa (japonica cultivar-group)|Rep: Hypothetical protein OSJNBa0050F10.2 - Oryza sativa (japonica
Os.50204.1.S1_at
Os.27621.1.S1_at
Os.21138.1.S1_at
Os.12889.1.S1_x_at
Os.11040.1.S1_x_at
Os.47955.1.S1_at
Os.50656.1.S1_x_at
Os.26376.2.S1_at
Os.50721.1.S1_at
OsAffx.22888.1.S1_x_at	Cluster: Hypothetical protein B1153F04.22; n=1; Oryza sativa (japonica cultivar-group)|Rep: Hypothetical protein B1153F04.22 - Oryza sativa (japonica
Os.11476.1.S1_at
Os.12988.1.S1_at
Os.55623.1.S1_at
Os.52915.1.S1_at
Os.25432.1.S1_at
Os.10204.1.S1_at
Os.52490.1.S1_at	Cluster: Os07g0194400 protein; n=1; Oryza sativa (japonica cultivar-group)|Rep: Os07g0194400 protein - Oryza sativa (japonica cultivar-group)
Os.49459.1.S1_at
Os.11221.1.S1_at	Cluster: D123-like protein; n=1; Arabidopsis thaliana|Rep: D123-like protein - Arabidopsis thaliana (Mouse-ear cress)					AT4G05440	EDA35 (embryo sac development arrest 35)
Os.9415.1.S1_at
Os.54459.1.S1_at
Os.57184.1.S1_at
Os.50879.1.S1_at
Os.18911.1.S1_at
Os.50635.1.S1_at
Os.47982.2.S1_x_at
Os.7756.1.S1_at
Os.49545.1.S1_at
Os.15557.1.S1_at
Os.18022.1.S1_at
OsAffx.32343.1.S1_at	Cluster: Mitochondrial ribosomal protein S7; n=15; Magnoliophyta|Rep: Mitochondrial ribosomal protein S7 - Triticum aestivum (Wheat)					AT2G07696	ribosomal protein S7 family protein
Os.23059.1.S1_s_at
Os.50256.1.S1_at	Cluster: Putative transposable element; n=1; Oryza sativa|Rep: Putative transposable element - Oryza sativa (Rice)
Os.26710.1.S1_at
Os.54661.1.S1_at	Cluster: Pentatricopeptide (PPR) repeat-containing protein-like; n=1; Oryza sativa (japonica cultivar-group)|Rep: Pentatricopeptide (PPR)					AT3G46790	CRR2 (CHLORORESPIRATORY REDUCTION 2); binding
Os.35826.2.S1_at
