# Supplementary material for: Comparing genomic expression patterns across plant species reveals highly diverged transcriptional dynamics in response to salt stress
Source: BMC Genomics. 2009 Aug 25;10:398. doi: 10.1186/1471-2164-10-398 (PMC2739230; doi:10.1186/1471-2164-10-398)
Supplement: Additional file 7 — Genes down-regulated in Maythorpe roots [file 1471-2164-10-398-S7.xls]

## Sheet: MTC VS MTS R D ANN
Probe sets down-regulated in salt-sensitive barley Maythorpe
Input Probe Set	UniProt	Ath Accn	Ath Description	Rice Model	Rice Chr	Rice 5'	Rice Description
Contig7833_at	unknown protein [Oryza sativa (japonica cultivar-group)] dbj|BAB64252.1| unknown protein [Oryza sativa (japonica cultivar-group)] dbj|BAB921	AT5G13100	expressed protein	LOC_Os01g01295.1	1	138761	protein expressed protein
Contig14049_at	P0436E04.3 [Oryza sativa (japonica cultivar-group)] dbj|BAB92146.1| hypothetical protein~similar to Oryza sativa chromosome 5, AC073405_20 [	AT3G10640	SNF7 family protein, contains Pfam domain, PF03357: SNF7 family	LOC_Os01g01350.1	1	169969	protein SNF7 family protein, expressed
HVSMEl0016K12r2_s_at	putative ribokinase [Triticum turgidum subsp. durum]	AT1G19600	pfkB-type carbohydrate kinase family protein, contains Pfam profile: PF00294 pfkB family carbohydrate kinase	LOC_Os01g01620.1	1	309972	protein Ribokinase, putative, expressed
Contig8895_at	putative ribokinase [Triticum turgidum subsp. durum]	AT1G19600	pfkB-type carbohydrate kinase family protein, contains Pfam profile: PF00294 pfkB family carbohydrate kinase	LOC_Os01g01620.1	1	309972	protein Ribokinase, putative, expressed
Contig26133_at	F24O1.13 [Arabidopsis thaliana]	AT1G62400	protein kinase, putative, similar to protein kinase gi:170047:gb:AAA34002; contains protein kinase domain,	LOC_Os01g01740.1	1	393453	protein protein kinase, putative, expressed
Contig13239_at	P0439B06.4 [Oryza sativa (japonica cultivar-group)]	AT1G68725	AGP19 is a lysine-rich arabinogalactan-protein (AGP) and part of a multi-gene family of glycoproteins with approx. 50 members. It	LOC_Os01g02010.1	1	541297	protein expressed protein
Contig13015_at	unknown protein [Oryza sativa (japonica cultivar-group)] dbj|BAB61176.1| unknown protein [Oryza sativa (japonica cultivar-group)] dbj|BAB398	AT5G49280	hydroxyproline-rich glycoprotein family protein, contains proline-rich extensin domains, INTERPRO:IPR002965	LOC_Os01g02160.1	1	628895	protein expressed protein
Contig10919_s_at	putative nodulin-like protein 5NG4 [Oryza sativa (japonica cultivar-group)] dbj|BAB17350.1| putative nodulin-like protein 5NG4 [Oryza sativa	AT1G75500	nodulin MtN21 family protein, similar to MtN21 GB:CAA75575 GI:2598575 from (Medicago truncatula) (Mol. Plant Microbe Interact. 9	LOC_Os01g02870.1	1	1007061	protein nodulin MtN21 family protein, putative, expressed
Contig19508_at	putative Bowman Birk trypsin inhibitor [Oryza sativa (japonica cultivar-group)] dbj|BAB18291.1| putative Bowman Birk trypsin inhibitor [Oryz			LOC_Os01g03680.1	1	1512639	protein Bowman-Birk serine protease inhibitor family protein, expressed
Contig12999_at	putative alpha-glucosidase [Oryza sativa (japonica cultivar-group)] dbj|BAA99366.1| putative alpha-glucosidase [Oryza sativa (japonica culti	AT1G68560	alpha-xylosidase (XYL1), identical to alpha-xylosidase precursor GB:AAD05539 GI:4163997 from (Arabidopsis thaliana); contains Pfa	LOC_Os01g03950.1	1	1695005	protein alpha-D-xylosidase, putative, expressed
Contig20523_at	OSJNBa0083M16.12 [Oryza sativa (japonica cultivar-group)]			LOC_Os01g04160.1	1	1830912	protein expressed protein
Contig16870_at	leucine-rich repeat transmembrane protein kinase, putative [Arabidopsis thaliana]	AT2G36570	leucine-rich repeat transmembrane protein kinase, putative	LOC_Os01g04230.1	1	1864738	protein Leucine Rich Repeat family protein, expressed
Contig2004_s_at	heat shock protein 18 - barley emb|CAA45862.1| 18 Kd heat shock protein [Hordeum vulgare subsp. vulgare]	AT5G59720	18.1 kDa class I heat shock protein (HSP18.1-CI), identical to 18.2 kDa class I heat shock protein (HSP 18.2) (SP:P19037)(Arabido	LOC_Os01g04370.1	1	1946389	protein 16.9 kDa class I heat shock protein, putative, expressed
Contig11988_at	putative aspartic proteinase nepenthesin I [Oryza sativa (japonica cultivar-group)] dbj|BAB21205.1| putative aspartic proteinase nepenthesin	AT1G25510	aspartyl protease family protein, contains Pfam domain, PF00026: eukaryotic aspartyl protease	LOC_Os01g04710.2	1	2117207	protein Eukaryotic aspartyl protease family protein, expressed
Contig5420_at	putative carboxypeptidase D [Oryza sativa (japonica cultivar-group)] dbj|BAB08188.1| Similar to Hordeum vulgare carboxypeptidase D precursor	AT3G07990	serine carboxypeptidase S10 family protein, similar to serine carboxypeptidase II (CP-MII) GB:CAA70815 (Hordeum vulgare)	LOC_Os01g06490.1	1	3051267	protein Serine carboxypeptidase II precursor, putative, expressed
Contig11685_at	P0509B06.6 [Oryza sativa (japonica cultivar-group)]	AT1G04250	auxin-responsive protein / indoleacetic acid-induced protein 17 (IAA17), Identical to SP:P93830 Auxin-responsive protein IAA17	LOC_Os01g08320.1	1	4073240	protein Auxin-induced protein 22B, putative, expressed
HA15K23r_at	P0509B06.6 [Oryza sativa (japonica cultivar-group)]	AT1G04250	auxin-responsive protein / indoleacetic acid-induced protein 17 (IAA17), Identical to SP:P93830 Auxin-responsive protein IAA17	LOC_Os01g08320.1	1	4073240	protein Auxin-induced protein 22B, putative, expressed
Contig14613_at	extensin-like protein [Arabidopsis thaliana] emb|CAB78376.1| extensin-like protein [Arabidopsis thaliana] pir||T06291 extensin homolog T9E8.	AT2G15880	leucine-rich repeat family protein / extensin family protein, similar to extensin-like protein (Lycopersicon esculentum)	LOC_Os01g08470.1	1	4178214	protein transposon protein, putative, CACTA, En/Spm sub-class, expressed
Contig11743_at	P0489A01.8 [Oryza sativa (japonica cultivar-group)]	AT1G74320	choline kinase, putative, similar to GmCK2p choline kinase gi:1438881:gb:AAC49375	LOC_Os01g08760.1	1	4391956	protein Choline/ethanolamine kinase family protein, expressed
Contig16024_at	cytokinin dehydrogenase [Hordeum vulgare]	AT1G75450	FAD-binding domain-containing protein / cytokinin oxidase family protein, similar to GB:CAA77151 from (Zea mays)	LOC_Os01g09260.1	1	4696594	protein Cytokinin dehydrogenase 1 precursor, putative, expressed
Contig10379_at	P0001B06.28 [Oryza sativa (japonica cultivar-group)]	AT5G11890	expressed protein	LOC_Os01g09880.1	1	5129675	protein Harpin-induced protein 1 containing protein, expressed
Contig7849_at	OSJNBa0016I09.9 [Oryza sativa (japonica cultivar-group)] dbj|BAB92157.1| hypothetical protein [Oryza sativa (japonica cultivar-group)]	AT3G14920	expressed protein	LOC_Os01g10950.1	1	5836700	protein Peptide-N4-asparagine amidase A, putative, expressed
Contig4515_at	unnamed protein product [Oryza sativa (japonica cultivar-group)]	AT1G53210	sodium/calcium exchanger family protein / calcium-binding EF hand family protein, contains Pfam profiles: PF01699 sodium/calcium	LOC_Os01g11414.1	1	6131005	protein Sodium/calcium exchanger protein, expressed
Contig13867_s_at	unnamed protein product [Oryza sativa (japonica cultivar-group)] dbj|BAA94219.1| unnamed protein product [Oryza sativa (japonica cultivar-gr	AT1G28600	lipase, putative, similar to lipase (Arabidopsis thaliana) GI:1145627; contains InterPro Entry IPR001087 Lipolytic enzyme,	LOC_Os01g11790.1	1	6374063	protein GDSL-like Lipase/Acylhydrolase family protein
Contig13867_at	unnamed protein product [Oryza sativa (japonica cultivar-group)] dbj|BAA94219.1| unnamed protein product [Oryza sativa (japonica cultivar-gr	AT1G28600	lipase, putative, similar to lipase (Arabidopsis thaliana) GI:1145627; contains InterPro Entry IPR001087 Lipolytic enzyme,	LOC_Os01g11790.1	1	6374063	protein GDSL-like Lipase/Acylhydrolase family protein
Contig8772_s_at	P0452F10.26 [Oryza sativa (japonica cultivar-group)]	AT4G32760	similar to VHS domain-containing protein / GAT domain-containing protein [Arabidopsis thaliana] (TAIR:At3g08790.1);	LOC_Os01g12880.1	1	7125951	protein VHS domain containing protein, expressed
Contig14302_at	unnamed protein product [Oryza sativa (japonica cultivar-group)] dbj|BAA94776.1| unknown protein [Oryza sativa (japonica cultivar-group)]	AT3G16175	thioesterase family protein, contains Pfam profile PF03061: thioesterase family protein	LOC_Os01g12910.1	1	7170420	protein thioesterase family protein, expressed
Contig6075_at	unnamed protein product [Oryza sativa (japonica cultivar-group)] dbj|BAA94780.1| putative bark storage protein [Oryza sativa (japonica culti	AT4G24340	phosphorylase family protein, contains Pfam PF01048: Phosphorylase family	LOC_Os01g12940.1	1	7184840	protein Phosphorylase family protein
Contig10847_at	putative germin protein [Oryza sativa (japonica cultivar-group)] gb|AAD38298.1| putative oxalate oxidase (germin protein) [Oryza sativa (jap	AT3G62020	germin-like protein (GLP10), identical to germin-like protein subfamily 2 member 4 (SP:Q9M263)	LOC_Os01g14670.1	1	8203771	protein Nectarin-1 precursor, putative, expressed
Contig24612_at	unnamed protein product [Oryza sativa (japonica cultivar-group)] tpe|CAH69246.1| TPA: class III peroxidase 3 precursor [Oryza sativa (japoni	AT2G18150	peroxidase, putative, peroxidase (Arabidopsis thaliana) gi:6822093:emb:CAB71009; identical to cDNA class III	LOC_Os01g15830.1	1	8914558	protein Peroxidase 72 precursor, putative, expressed
Contig1860_x_at	unnamed protein product [Oryza sativa (japonica cultivar-group)] tpe|CAH69246.1| TPA: class III peroxidase 3 precursor [Oryza sativa (japoni	AT5G66390	peroxidase 72 (PER72) (P72) (PRXR8), identical to SP:Q9FJZ9 Peroxidase 72 precursor (EC 1.11.1.7) (Atperox P72) (PRXR8) (ATP6a)	LOC_Os01g15830.1	1	8914558	protein Peroxidase 72 precursor, putative, expressed
Contig15211_at	unnamed protein product [Oryza sativa (japonica cultivar-group)] tpe|CAH69247.1| TPA: class III peroxidase 4 precursor [Oryza sativa (japoni	AT2G39040	peroxidase, putative, similar to cationic peroxidase isozyme 38K precursor (Nicotiana tabacum) gi:575603:dbj:BAA07663	LOC_Os01g16450.1	1	9336593	protein Peroxidase family protein, expressed
Contig6763_at	unnamed protein product [Oryza sativa (japonica cultivar-group)] dbj|BAA90375.1| putative multifunctional amino acid-tRNA ligase [Oryza sati	AT5G26710	glutamate-tRNA ligase, putative / glutamyl-tRNA synthetase, putatuve / GluRS, putative, identical to gi:3435196	LOC_Os01g16520.1	1	9374978	protein glutamyl-tRNA synthetase family protein, expressed
Contig9411_at	unnamed protein product [Oryza sativa (japonica cultivar-group)] dbj|BAA90392.1| putative cyclin-selective ubiquitin carrier protein E2-C [O	AT1G50490	ubiquitin-conjugating enzyme 20 (UBC20), nearly identical to ubiquitin-conjugating enzyme UBC20 (Arabidopsis	LOC_Os01g16650.1	1	9442463	protein Ubiquitin-conjugating enzyme X, putative, expressed
Contig9172_at	probable germin protein 4 [Oryza sativa (japonica cultivar-group)] dbj|BAB64225.1| putative nectarin I [Oryza sativa (japonica cultivar-grou	AT1G09560	germin-like protein (GLP4) (GLP5), identical to Arabidopsis germin-like protein subfamily 2 member 1 (SP:P94014); Location of EST	LOC_Os01g18170.1	1	10165775	protein Nectarin-1 precursor, putative, expressed
Contig9172_s_at	probable germin protein 4 [Oryza sativa (japonica cultivar-group)] dbj|BAB64225.1| putative nectarin I [Oryza sativa (japonica cultivar-grou	AT1G09560	germin-like protein (GLP4) (GLP5), identical to Arabidopsis germin-like protein subfamily 2 member 1 (SP:P94014); Location of EST	LOC_Os01g18170.1	1	10165775	protein Nectarin-1 precursor, putative, expressed
Contig7666_s_at	putative peroxidase [Oryza sativa (japonica cultivar-group)] dbj|BAB12033.1| putative peroxidase [Oryza sativa (japonica cultivar-group)] tp	AT4G33420	peroxidase, putative, identical to class III peroxidase ATP32 (Arabidopsis thaliana) gi:17530547:gb:AAL40837; identical to cDNA	LOC_Os01g19020.1	1	10747011	protein Peroxidase family protein, expressed
Contig7666_at	putative peroxidase [Oryza sativa (japonica cultivar-group)] dbj|BAB12033.1| putative peroxidase [Oryza sativa (japonica cultivar-group)] tp	AT4G33420	peroxidase, putative, identical to class III peroxidase ATP32 (Arabidopsis thaliana) gi:17530547:gb:AAL40837; identical to cDNA	LOC_Os01g19020.1	1	10747011	protein Peroxidase family protein, expressed
Contig9629_at	OJ1116_C07.3 [Oryza sativa (japonica cultivar-group)] dbj|BAC00686.1| OJ1116_C07.3 [Oryza sativa (japonica cultivar-group)]	AT5G49280	hydroxyproline-rich glycoprotein family protein, contains proline-rich extensin domains, INTERPRO:IPR002965	LOC_Os01g20780.1	1	11568088	protein expressed protein
Contig13231_at				LOC_Os01g22590.1	1	12684225	protein transposon protein, putative, CACTA, En/Spm sub-class, expressed
rbags1d02_at	nodulin MtN3 family protein [Arabidopsis thaliana] dbj|BAB02642.1| MtN3-like protein [Arabidopsis thaliana] gb|AAL06889.1| AT3g14770/T21E2_2	AT3G14770	nodulin MtN3 family protein, similar to MtN3 GI:1619602 (root nodule development) from (Medicago truncatula)	LOC_Os01g36070.1	1	20286514	protein MtN3/saliva family protein, expressed
Contig19834_at	putative peroxidase [Oryza sativa (japonica cultivar-group)] dbj|BAB89258.1| putative peroxidase ATP6a [Oryza sativa (japonica cultivar-grou	AT5G66390	peroxidase 72 (PER72) (P72) (PRXR8), identical to SP:Q9FJZ9 Peroxidase 72 precursor (EC 1.11.1.7) (Atperox P72) (PRXR8) (ATP6a)	LOC_Os01g36240.1	1	20388808	protein Peroxidase 72 precursor, putative, expressed
Contig8287_at	putative cdc21 protein [Oryza sativa (japonica cultivar-group)]	AT2G16440	DNA replication licensing factor, putative, similar to SP:P49717 DNA replication licensing factor MCM4 (CDC21 homolog) {Mus musculu	LOC_Os01g36390.1	1	20518897	protein MCM2/3/5 family protein, expressed
Contig4212_s_at	cation/proton exchanger 1a [Oryza sativa (japonica cultivar-group)]	AT3G51860	cation exchanger, putative (CAX3), similar to high affinity calcium antiporter CAX1 (Arabidopsis thaliana)	LOC_Os01g37690.1	1	21403577	protein Vacuolar cation/proton exchanger 1a, putative, expressed
Contig11456_at	P0415C01.14 [Oryza sativa (japonica cultivar-group)]	AT1G22790	similar to expressed protein [Arabidopsis thaliana] (TAIR:At1g34010.1); similar to light stress-responsive one-helix	LOC_Os01g40700.1	1	23326953	protein expressed protein
Contig716_at		AT4G13340	leucine-rich repeat family protein / extensin family protein, similar to extensin-like protein (Lycopersicon esculentum)	LOC_Os01g41120.1	1	23612086	protein retrotransposon protein, putative, Ty3-gypsy subclass, expressed
Contig9418_at	nucleoid DNA-binding protein cnd41-like protein [Oryza sativa (japonica cultivar-group)]	AT3G61820	aspartyl protease family protein, contains Pfam domain, PF00026: eukaryotic aspartyl protease	LOC_Os01g41550.1	1	23841856	protein Eukaryotic aspartyl protease family protein, expressed
Contig11240_at	putative amino acid or GABA permease [Oryza sativa (japonica cultivar-group)]	AT2G01170	amino acid permease family protein, weak similarity to GABA permease (Emericella nidulans) GI:4972245; contains Pfam profile PF00324:	LOC_Os01g42234.1	1	24250566	protein amino acid permease family protein, putative, expressed
Contig6092_at	putative protein kinase, PF00069 [Oryza sativa (japonica cultivar-group)]	AT2G42880	mitogen-activated protein kinase, putative / MAPK, putative (MPK20), mitogen-activated protein kinase (MAPK)(AtMPK20),	LOC_Os01g43910.1	1	25485186	protein Protein kinase domain containing protein, expressed
rbaal5k15_s_at	P0039G05.22 [Oryza sativa (japonica cultivar-group)]			LOC_Os01g45470.1	1	26128012	protein hypothetical protein
Contig23196_at				LOC_Os01g45860.1	1	26372561	protein GRAS family transcription factor containing protein, expressed
Contig22777_at	OSJNBb0032K15.9 [Oryza sativa (japonica cultivar-group)] dbj|BAB86568.1| lustrin A-like [Oryza sativa (japonica cultivar-group)]	AT1G29050	expressed protein, similar to hypothetical protein GB:AAB67625 GI:2342727 from (Arabidopsis thaliana)	LOC_Os01g46350.1	1	26700949	protein expressed protein
Contig7034_at	OSJNBb0032K15.17 [Oryza sativa (japonica cultivar-group)] dbj|BAB86576.1| leaf senescence protein-like [Oryza sativa (japonica cultivar-grou	AT5G15900	expressed protein, several hypothetical proteins - Arabidopsis thaliana	LOC_Os01g46400.1	1	26730344	protein expressed protein
Contig17603_at	putative mitogen-activated protein kinase wjumk1 [Oryza sativa (japonica cultivar-group)] dbj|BAD72351.1| mitogen-activated protein kinase E			LOC_Os01g47530.1	1	27498135	protein Protein kinase domain containing protein, expressed
Contig8273_at	putative arabinogalactan-like protein [Oryza sativa (japonica cultivar-group)]	AT5G03170	fasciclin-like arabinogalactan-protein (FLA11)	LOC_Os01g47780.1	1	27668798	protein Fasciclin domain containing protein, expressed
HVSMEf0014C12r2_s_at	putative arabinogalactan-like protein [Oryza sativa (japonica cultivar-group)]	AT5G03170	fasciclin-like arabinogalactan-protein (FLA11)	LOC_Os01g47780.1	1	27668798	protein Fasciclin domain containing protein, expressed
HVSMEf0014C12r2_at	putative arabinogalactan-like protein [Oryza sativa (japonica cultivar-group)]	AT5G03170	fasciclin-like arabinogalactan-protein (FLA11)	LOC_Os01g47780.1	1	27668798	protein Fasciclin domain containing protein, expressed
Contig4215_at	B1144G04.20 [Oryza sativa (japonica cultivar-group)]	AT3G15190	chloroplast 30S ribosomal protein S20, putative, contains Pfam profile: PF01649 ribosomal protein S20	LOC_Os01g48690.1	1	28249166	protein ribosomal protein S20 containing protein, expressed
HW09D02u_at	P0431H09.18 [Oryza sativa (japonica cultivar-group)]			LOC_Os01g50010.1	1	29055968	protein Clathrin assembly protein, putative, expressed
Contig13064_at	putative transcription factor MADS32 [Triticum aestivum]	AT5G60910	agamous-like MADS box protein AGL8 / FRUITFULL (AGL8), NAP1-1, Nicotiana tabacum, EMBL:AF009126; identical to SP:Q38876	LOC_Os01g52680.1	1	30607659	protein SRF-type transcription factor family protein, expressed
Contig25726_at	putative receptor protein kinase tmk1 precursor [Oryza sativa (japonica cultivar-group)] dbj|BAB55510.1| putative receptor protein kinase tm	AT1G51940	protein kinase family protein / peptidoglycan-binding LysM domain-containing protein, contains protein kinases ATP-binding region	LOC_Os01g53840.1	1	31281586	protein protein kinase family protein, putative, expressed
Contig10084_at	putative (1-4)-beta-mannan endohydrolase [Oryza sativa (japonica cultivar-group)] dbj|BAC05600.1| putative (1-4)-beta-mannan endohydrolase [	AT2G20680	glycosyl hydrolase family 5 protein / cellulase family protein, similar to (1-4)-beta-mannan endohydrolase (Coffea arabica)	LOC_Os01g54300.1	1	31581752	protein glycosyl hydrolase family 5 protein, putative, expressed
Contig20681_at	dynamin family protein [Arabidopsis thaliana]	AT1G53140	dynamin family protein, low similarity to dynamin-like protein E (Arabidopsis thaliana) GI:19423872; contains Pfam profile PF0035	LOC_Os01g54420.1	1	31639733	protein dynamin family protein, putative, expressed
Contig4657_at	putative trehalose-6-phosphate synthase homolog [Oryza sativa (japonica cultivar-group)]	AT1G06410	glycosyl transferase family 20 protein / trehalose-phosphatase family protein, contains Pfam profile: PF02358	LOC_Os01g54560.1	1	31704392	protein Trehalose synthase, putative, expressed
Contig15116_at	putative cellulose synthase [Oryza sativa (japonica cultivar-group)] dbj|BAB67900.1| putative cellulose synthase [Oryza sativa (japonica cul	AT4G18780	cellulose synthase, catalytic subunit (IRX1), nearly identical to gi:12836997	LOC_Os01g54620.1	1	31749794	protein Cellulose synthase A catalytic subunit 8, putative, expressed
Contig5845_at	OJ1414_E05.5 [Oryza sativa (japonica cultivar-group)] dbj|BAB90140.1| unknown protein [Oryza sativa (japonica cultivar-group)]	AT1G29980	expressed protein, contains Pfam profile PF04862: Protein of unknown function, DUF642	LOC_Os01g55190.1	1	32076028	protein expressed protein
Contig14695_at	myosin heavy chain-like protein [Oryza sativa (japonica cultivar-group)]	AT1G17140	tropomyosin-related, similar to Tropomyosin 1. (Baker's yeast)(SP:P17536) {Saccharomyces cerevisiae}	LOC_Os01g55280.1	1	32143622	protein expressed protein
Contig6137_at	putative permease 1 [Oryza sativa (japonica cultivar-group)] dbj|BAB61205.1| putative permease 1 [Oryza sativa (japonica cultivar-group)]	AT2G34190	xanthine/uracil permease family protein, contains Pfam profile: PF00860 permease family	LOC_Os01g55500.1	1	32302851	protein xanthine/uracil permease family protein, expressed
Contig16592_at	putative dynein light chain [Oryza sativa (japonica cultivar-group)]	AT1G52250	dynein light chain type 1 family protein, similar to SP:O02414 Dynein light chain LC6, flagellar outer arm {Anthocidaris	LOC_Os01g55510.1	1	32308791	protein Dynein light chain type 1 family protein, expressed
Contig20303_at	putative serine proteinase [Oryza sativa (japonica cultivar-group)] dbj|BAB56061.1| putative meiotic serine proteinase [Oryza sativa (japoni	AT4G20430	subtilase family protein, contains Pfam profile: PF00082 subtilase family	LOC_Os01g56320.1	1	32777730	protein subtilase family protein, putative, expressed
HZ40A08r_at		AT5G07780	formin homology 2 domain-containing protein / FH2 domain-containing protein, contains formin homology 2 domain, Pfam:PF02181	LOC_Os01g57040.1	1	33273781	protein expressed protein
Contig13847_s_at	putative subtilase [Oryza sativa (japonica cultivar-group)] dbj|BAB89883.1| putative subtilisin-like serine protease [Oryza sativa (japonica	AT5G11940	subtilase family protein, contains similarity to subtilase; SP1 GI:9957714 from (Oryza sativa)	LOC_Os01g58270.1	1	34001253	protein Subtilisin N-terminal Region family protein
Contig7283_at	putative cyclin Ia [Oryza sativa (japonica cultivar-group)] dbj|BAB92272.1| putative cyclin [Oryza sativa (japonica cultivar-group)]	AT5G06150	cyclin 1b (CYC1b), identical to cyclin (Arabidopsis thaliana) GI:1360646	LOC_Os01g59120.1	1	34479216	protein G2/mitotic-specific cyclin S13-6, putative, expressed
HVSMEf0002J15r2_s_at	Tubulin beta chain (Beta tubulin) emb|CAA70891.1| beta-tubulin 1 [Hordeum vulgare subsp. vulgare]	AT5G12250	tubulin beta-6 chain (TUB6), nearly identical to SP:P29514 Tubulin beta-6 chain {Arabidopsis thaliana}	LOC_Os01g59150.2	1	34494781	protein Tubulin beta-6 chain, putative, expressed
Contig8925_at	putative ARF GAP-like zinc finger-containing protein ZiGA4 [Oryza sativa (japonica cultivar-group)] dbj|BAB90399.1| putative ARF GAP-like zi	AT1G08680	similar to human Rev interacting-like protein-related / hRIP protein-related [Arabidopsis thaliana] (TAIR:At4g13350.2); similar to	LOC_Os01g59850.1	1	34939499	protein GTPase activating protein, putative, expressed
Contig15540_at	P0031D11.8 [Oryza sativa (japonica cultivar-group)] dbj|BAB67875.1| unknown protein [Oryza sativa (japonica cultivar-group)]			LOC_Os01g62110.1	1	36280345	protein expressed protein
Contig9094_at	osmotin-like protein [Oryza sativa (japonica cultivar-group)] dbj|BAB93211.1| putative thaumatin-like cytokinin-binding protein [Oryza sativ	AT2G28790	osmotin-like protein, putative, similar to SP:Q41350 Osmotin-like protein precursor {Lycopersicon esculentum}; contains Pfam	LOC_Os01g62260.1	1	36357818	protein Osmotin-like protein precursor, putative, expressed
HVSMEn0005G15f_s_at	putative laccase [Oryza sativa (japonica cultivar-group)] dbj|BAB86452.1| putative laccase LAC5-6 [Oryza sativa (japonica cultivar-group)]	AT5G60020	laccase, putative / diphenol oxidase, putative, similar to laccase LAC2-4, Liriodendron tulipifera, EMBL:LTU73106 (GI:1621467)	LOC_Os01g62490.1	1	36506976	protein Multicopper oxidase family protein, expressed
Contig18447_at	putative laccase [Oryza sativa (japonica cultivar-group)] dbj|BAB86452.1| putative laccase LAC5-6 [Oryza sativa (japonica cultivar-group)]	AT5G60020	laccase, putative / diphenol oxidase, putative, similar to laccase LAC2-4, Liriodendron tulipifera, EMBL:LTU73106 (GI:1621467)	LOC_Os01g62490.1	1	36506976	protein Multicopper oxidase family protein, expressed
Contig18136_at	putative laccase [Oryza sativa (japonica cultivar-group)]	AT2G29130	laccase, putative / diphenol oxidase, putative, similar to laccase (Liriodendron tulipifera)(GI:1621467)	LOC_Os01g62600.1	1	36563691	protein laccase, putative
Contig18746_at	putative laccase [Oryza sativa (japonica cultivar-group)]	AT2G29130	laccase, putative / diphenol oxidase, putative, similar to laccase (Liriodendron tulipifera)(GI:1621467)	LOC_Os01g62600.1	1	36563691	protein laccase, putative
Contig12274_at	homeodomain protein JUBEL2 [Hordeum vulgare]	AT5G02030	homeodomain protein (BELLRINGER), several homeodomain proteins;	LOC_Os01g62920.1	1	36776800	protein homeodomain protein JUBEL2, putative, expressed
Contig10632_s_at	laccase LAC5-4 [Lolium perenne]	AT3G09220	laccase family protein / diphenol oxidase family protein, similar to laccase (Pinus taeda)(GI:13661201), laccase GB:CAA74105 (Popul	LOC_Os01g63190.2	1	36949678	protein Multicopper oxidase family protein, expressed
Contig3836_at	P0529E05.11 [Oryza sativa (japonica cultivar-group)]	AT3G09050	expressed protein	LOC_Os01g63410.1	1	37064056	protein expressed protein
Contig1337_s_at	COLD-REGULATED PROTEIN 2 pir||B45512 cold-regulated protein 2 - barley (fragment) gb|AAC98703.1| cold-regulated [Hordeum vulgare]	AT5G42540	5'-3' exoribonuclease (XRN2), identical to XRN2 (Arabidopsis thaliana) GI:11875630; contains Pfam domain PF03159: Putative	LOC_Os01g65220.1	1	38179627	protein 5'-3' exoribonuclease, putative, expressed
Contig12956_at	putative amidophosphoribosyltransferase [Oryza sativa (japonica cultivar-group)] dbj|BAB86554.1| putative amidophosphoribosyltransferase [Or	AT4G34740	amidophosphoribosyltransferase / glutamine phosphoribosylpyrophosphate amidotransferase /	LOC_Os01g65260.1	1	38194909	protein Amidophosphoribosyltransferase, chloroplast precursor, putative, expressed
HVSMEn0019B10f_s_at	contains ESTs AU093915(E1276),AU162319(E60301)~similar to cytosolic factor~unknown protein [Oryza sativa (japonica	AT1G72160	SEC14 cytosolic factor family protein / phosphoglyceride transfer family protein, similar to GI:807956 from (Saccharomyces	LOC_Os01g65380.1	1	38275729	protein Patellin-5, putative, expressed
Contig12939_at	hypothetical protein~similar to Arabidopsis thaliana chromosome 1, At1g44760 [Oryza sativa (japonica cultivar-group)] dbj|BAB86230.1| hypoth	AT1G44760	universal stress protein (USP) family protein, contains Pfam profile PF00582: universal stress protein family	LOC_Os01g65440.1	1	38309698	protein universal stress protein family protein, expressed
Contig14515_at	P0696G06.26 [Oryza sativa (japonica cultivar-group)] dbj|BAC06269.1| P0696G06.26 [Oryza sativa (japonica cultivar-group)]	AT5G36710	expressed protein	LOC_Os01g67110.1	1	39287084	protein expressed protein
Contig15208_at	B1065G12.16 [Oryza sativa (japonica cultivar-group)] dbj|BAD82777.1| putative PrMC3 [Oryza sativa (japonica cultivar-group)] dbj|BAB90534.1|	AT5G14310	expressed protein, low similarity to PrMC3 (Pinus radiata) GI:5487873	LOC_Os01g67600.1	1	39626634	protein esterase, putative, expressed
Contig3965_at	hypothetical protein~similar to Arabidopsis thaliana chromosome 1, At1g27440 [Oryza sativa (japonica cultivar-group)]	AT5G61840	exostosin family protein, contains Pfam profile: PF03016 exostosin family ;supported by cDNA gi:23821293:dbj:AB080693.1:;	LOC_Os01g70180.1	1	40946479	protein exostosin family protein, putative, expressed
Contig14657_at	putative hexokinase [Oryza sativa (japonica cultivar-group)]	AT1G50460	hexokinase, putative, similar to hexokinase 1 (Spinacia oleracea) Swiss-Prot:Q9SEK3	LOC_Os01g71320.1	1	41637984	protein Hexokinase 1, putative, expressed
Contig19223_at	B1139B11.12 [Oryza sativa (japonica cultivar-group)]	AT2G41200	expressed protein	LOC_Os01g72560.1	1	42407915	protein expressed protein
EBro03_SQ003_J21_at	putative peroxidase [Oryza sativa (japonica cultivar-group)] tpe|CAH69262.1| TPA: class III peroxidase 20 precursor [Oryza sativa (japonica	AT1G71695	peroxidase 12 (PER12) (P12) (PRXR6), identical to SP:Q96520 Peroxidase 12 precursor (EC 1.11.1.7) (Atperox P12) (PRXR6) (ATP4a)	LOC_Os01g73170.1	1	42756350	protein Peroxidase 12 precursor, putative, expressed
Contig4481_s_at	OJ1656_A11.18 [Oryza sativa (japonica cultivar-group)] dbj|BAB85329.1| putative dTDP-glucose 4,6-dehydratase [Oryza sativa (japonica cultiva	AT1G08200	expressed protein	LOC_Os01g73790.1	1	43069022	protein NAD dependent epimerase/dehydratase family protein, expressed
Contig2490_at	putative soluble acid invertase [Lolium temulentum]	AT1G62660	beta-fructosidase (BFRUCT3) / beta-fructofuranosidase / invertase, vacuolar, identical to beta-fructosidase GB:CAA67560	LOC_Os02g01590.1	2	343057	protein Beta-fructofuranosidase 1 precursor, putative, expressed
Contig2495_s_at	probable beta-fructofuranosidase (EC 3.2.1.26), vacuolar - wheat (fragment) gb|AAC23502.1| vacuolar invertase [Triticum aestivum]	AT1G62660	beta-fructosidase (BFRUCT3) / beta-fructofuranosidase / invertase, vacuolar, identical to beta-fructosidase GB:CAA67560	LOC_Os02g01590.1	2	343057	protein Beta-fructofuranosidase 1 precursor, putative, expressed
Contig2492_s_at	putative soluble acid invertase [Lolium temulentum]	AT1G62660	beta-fructosidase (BFRUCT3) / beta-fructofuranosidase / invertase, vacuolar, identical to beta-fructosidase GB:CAA67560	LOC_Os02g01590.1	2	343057	protein Beta-fructofuranosidase 1 precursor, putative, expressed
rbah48h06_s_at	putative soluble acid invertase [Lolium temulentum]	AT1G62660	beta-fructosidase (BFRUCT3) / beta-fructofuranosidase / invertase, vacuolar, identical to beta-fructosidase GB:CAA67560	LOC_Os02g01590.1	2	343057	protein Beta-fructofuranosidase 1 precursor, putative, expressed
Contig2499_s_at	putative soluble acid invertase [Lolium temulentum]	AT1G62660	beta-fructosidase (BFRUCT3) / beta-fructofuranosidase / invertase, vacuolar, identical to beta-fructosidase GB:CAA67560	LOC_Os02g01590.1	2	343057	protein Beta-fructofuranosidase 1 precursor, putative, expressed
Contig2493_s_at	probable beta-fructofuranosidase (EC 3.2.1.26), vacuolar - wheat (fragment) gb|AAC23502.1| vacuolar invertase [Triticum aestivum]	AT1G62660	beta-fructosidase (BFRUCT3) / beta-fructofuranosidase / invertase, vacuolar, identical to beta-fructosidase GB:CAA67560	LOC_Os02g01590.1	2	343057	protein Beta-fructofuranosidase 1 precursor, putative, expressed
Contig2491_at	putative soluble acid invertase [Lolium temulentum]	AT1G62660	beta-fructosidase (BFRUCT3) / beta-fructofuranosidase / invertase, vacuolar, identical to beta-fructosidase GB:CAA67560	LOC_Os02g01590.1	2	343057	protein Beta-fructofuranosidase 1 precursor, putative, expressed
HV_CEa0002D05f_s_at		AT4G27960	ubiquitin-conjugating enzyme E2-17 kDa 9 (UBC9), E2; identical to gi:297883, SP:P35132; identical to cDNA UBC9 for ubiquitin	LOC_Os02g02830.1	2	1078475	protein Ubiquitin-conjugating enzyme E2-17 kDa 9, putative, expressed
Contig11421_at	cold shock protein [Yersinia pestis] ref|NP_993136.1| cold shock protein [Yersinia pestis biovar Medievalis str. 91001] pir||AB0202 cold sho	AT4G36020	cold-shock DNA-binding family protein, contains Pfam domains, PF00313: 'Cold-shock' DNA-binding domain and PF00098: Zinc	LOC_Os02g02870.1	2	1104294	protein Zinc knuckle family protein, expressed
Contig14825_at	unknown protein [Oryza sativa (japonica cultivar-group)] dbj|BAD08018.1| unknown protein [Oryza sativa (japonica cultivar-group)]	AT4G37445	expressed protein	LOC_Os02g03430.1	2	1397698	protein expressed protein
Contig13013_at	putative polygalacturonase [Oryza sativa (japonica cultivar-group)] dbj|BAD07736.1| putative polygalacturonase [Oryza sativa (japonica culti	AT1G70500	polygalacturonase, putative / pectinase, putative, similar to polygalacturonase (Cucumis sativus) GI:6624205;	LOC_Os02g03750.1	2	1574900	protein Polygalacturonase family protein, expressed
Contig19670_at		AT1G62440	leucine-rich repeat family protein / extensin family protein, similar to extensin-like protein (Lycopersicon esculentum)	LOC_Os02g04540.1	2	2023354	protein retrotransposon protein, putative, Ty3-gypsy subclass, expressed
Contig11980_at				LOC_Os02g04680.2	2	2106371	protein SBP domain containing protein, expressed
Contig11983_at	galactosyltransferase family protein [Arabidopsis thaliana] gb|AAM62612.1| Avr9 elicitor response-like protein [Arabidopsis thaliana]	AT1G05170	galactosyltransferase family protein	LOC_Os02g06840.1	2	3453469	protein galactosyltransferase family protein, putative, expressed
Contig16491_at	dem protein - tomato emb|CAA73973.1| dem [Lycopersicon esculentum]	AT4G33400	dem protein-related / defective embryo and meristems protein-related, identical to dem GI:2190419 from (Lycopersicon	LOC_Os02g08190.1	2	4338099	protein Protein CYPRO4, putative, expressed
Contig13866_at	expressed protein [Arabidopsis thaliana] pir||T48568 hypothetical protein T31B5.30 - Arabidopsis thaliana emb|CAB86628.1| putative protein [	AT5G13210	expressed protein	LOC_Os02g08330.1	2	4426617	protein expressed protein
Contig10369_at	TPA: cellulose synthase-like A1 [Oryza sativa (japonica cultivar-group)] ref|XP_464428.1| putative cellulose synthase-like protein OsCslA9 [	AT5G22740	glycosyl transferase family 2 protein, similar to beta-(1-3)-glucosyl transferase GB:AAC62210 GI:3687658 from (Bradyrhizobium	LOC_Os02g09930.1	2	5158882	protein glycosyltransferase 10, putative, expressed
Contig11716_at	BRI1-KD interacting protein 118 [Oryza sativa (japonica cultivar-group)]	AT4G32330	expressed protein	LOC_Os02g10690.1	2	5623354	protein Targeting protein for Xklp2 containing protein, expressed
Contig10884_at	hypothetical protein - castor bean emb|CAB02653.1| unknown [Ricinus communis]	AT4G32460	expressed protein, contains Pfam profile PF04862: Protein of unknown function, DUF642	LOC_Os02g11040.1	2	5914192	protein expressed protein
Contig9074_at	protein phosphatase-2C; PP2C [Mesembryanthemum crystallinum]	AT5G36250	protein phosphatase 2C, putative / PP2C, putative	LOC_Os02g13100.1	2	6956599	protein protein phosphatase 2c, putative, expressed
Contig10898_at	early nodulin [Oryza sativa (japonica cultivar-group)] dbj|BAD25664.1| early nodulin [Oryza sativa (japonica cultivar-group)] dbj|BAD25860.1	AT5G25940	early nodulin-related, contains weak similarity to Swiss-Prot:Q02921 early nodulin 93 (N-93) (Glycine max)	LOC_Os02g13380.1	2	7138046	protein Early nodulin 93, putative, expressed
Contig12191_at	peroxidase, putative [Arabidopsis thaliana] sp|Q9FLC0|PE52_ARATH Peroxidase 52 precursor (Atperox P52) (ATP49)	AT5G05340	peroxidase, putative, similar to peroxidase (Nicotiana tabacum) gi:5381253:dbj:BAA82306; similar to Peroxidase P7	LOC_Os02g14160.1	2	7751298	protein Peroxidase 52 precursor, putative, expressed
Contig12191_s_at	peroxidase, putative [Arabidopsis thaliana] sp|Q9FLC0|PE52_ARATH Peroxidase 52 precursor (Atperox P52) (ATP49)	AT5G05340	peroxidase, putative, similar to peroxidase (Nicotiana tabacum) gi:5381253:dbj:BAA82306; similar to Peroxidase P7	LOC_Os02g14160.1	2	7751298	protein Peroxidase 52 precursor, putative, expressed
Contig20292_at	unnamed protein product [Oryza sativa (japonica cultivar-group)]	AT3G58120	bZIP transcription factor family protein, contains Pfam profile: PF00170 bZIP transcription factor ;supported by cDNA	LOC_Os02g14910.1	2	8323890	protein bZIP transcription factor family protein, expressed
HVSMEa0001J12r2_at				LOC_Os02g16030.1	2	9106570	protein Harpin-induced protein 1 containing protein, expressed
Contig3401_at	MtN3-like protein [Oryza sativa (japonica cultivar-group)] dbj|BAB92465.1| senescence-associated protein-like [Oryza sativa (japonica cultiv	AT4G10850	nodulin MtN3 family protein, similar to MtN3 GI:1619602 (root nodule development) from (Medicago truncatula)	LOC_Os02g19820.1	2	11596446	protein LILLIM07, putative, expressed
Contig18643_at	unknown [Arabidopsis thaliana]	AT3G15110	expressed protein	LOC_Os02g20490.1	2	12086013	protein expressed protein
Contig12143_at	unknown protein [Oryza sativa] gb|AAK50581.1| unknown protein [Oryza sativa]	AT3G18170	expressed protein, contains Pfam domain, PF04577: Protein of unknown function (DUF563)	LOC_Os02g22480.1	2	13417118	protein glycosyltransferase, putative, expressed
HV_CEb0008E13r2_at	putative inositol 1,3,4-trisphosphate 5/6-kinase [Oryza sativa (japonica cultivar-group)] gb|AAP55148.1| putative inositol 1,3,4-trisphospha	AT5G16760	Encodes a inositol 1,3,4-trisphosphate 5/6-kinase.	LOC_Os02g26720.1	2	15691973	protein Inositol 1, 3, 4-trisphosphate 5/6-kinase family protein, expressed
Contig24754_at	inositol phosphate kinase [Zea mays]	AT5G16760	Encodes a inositol 1,3,4-trisphosphate 5/6-kinase.	LOC_Os02g26720.1	2	15691973	protein Inositol 1, 3, 4-trisphosphate 5/6-kinase family protein, expressed
Contig8049_at	glycerophosphoryl diester phosphodiesterase family protein [Arabidopsis thaliana] dbj|BAB09710.1| unnamed protein product [Arabidopsis thali	AT5G41080	glycerophosphoryl diester phosphodiesterase family protein, weak similarity to SP:P37965 Glycerophosphoryl diester	LOC_Os02g31030.1	2	18531301	protein glycerophosphoryl diester phosphodiesterase family protein, putative, expressed
Contig25702_at	OSJNBa0073L04.8 [Oryza sativa (japonica cultivar-group)] ref|XP_472401.1| OSJNBa0073L04.8 [Oryza sativa (japonica cultivar-group)]	AT2G27500	similar to glycosyl hydrolase family 17 protein [Arabidopsis thaliana] (TAIR:At1g32860.1); similar to putative	LOC_Os02g33000.1	2	19613375	protein Glycosyl hydrolases family 17 protein, expressed
Contig23672_at	OJ991214_12.17 [Oryza sativa (japonica cultivar-group)] emb|CAD40930.3| OSJNBa0033G16.4 [Oryza sativa (japonica cultivar-group)]	AT5G22200	harpin-induced family protein / HIN1 family protein / harpin-responsive family protein, similar to harpin-induced protein hin1 (	LOC_Os02g33550.1	2	19949786	protein harpin-induced family protein, putative, expressed
Contig9532_at	ACT domain containing protein [Arabidopsis thaliana] ref|NP_849896.1| ACT domain containing protein [Arabidopsis thaliana]	AT1G76990	similar to ACT domain containing protein (ACR4) [Arabidopsis thaliana] (TAIR:At1g69040.2); similar to ACT domain containing	LOC_Os02g34990.2	2	20980107	protein ACT domain containing protein, expressed
Contig17682_at	DNAJ heat shock N-terminal domain-containing protein [Arabidopsis thaliana]	AT1G77020	DNAJ heat shock N-terminal domain-containing protein, similar to SP:P39101 CAJ1 protein (Saccharomyces cerevisiae);	LOC_Os02g35000.1	2	20991249	protein Chaperone protein dnaJ 10, putative, expressed
Contig10175_at	expressed protein [Arabidopsis thaliana] dbj|BAA97245.1| unnamed protein product [Arabidopsis thaliana]	AT5G23550	expressed protein	LOC_Os02g35640.1	2	21429114	protein pRGR1, putative, expressed
Contig1539_s_at	14-3-3-LIKE PROTEIN B (14-3-3B) pir||T04406 14-3-3b protein - barley emb|CAA63658.1| Hv14-3-3b [Hordeum vulgare subsp. vulgare]	AT3G02520	14-3-3 protein GF14 nu (GRF7), identical to 14-3-3 protein GF14 nu GI:1531631 from (Arabidopsis thaliana)	LOC_Os02g36974.3	2	22327413	protein 14-3-3-like protein B, putative, expressed
Contig1243_at	OSJNBb0022F23.11 [Oryza sativa (japonica cultivar-group)] ref|XP_472843.1| OSJNBb0022F23.11 [Oryza sativa (japonica cultivar-group)]	AT1G18540	60S ribosomal protein L6 (RPL6A), similar to 60S ribosomal protein L6 GI:7208784 from (Cicer arietinum)	LOC_Os02g37862.1	2	22878287	protein 60S ribosomal protein L6, putative, expressed
Contig7678_at	F12A21.16 [Arabidopsis thaliana]	AT1G67700	expressed protein	LOC_Os02g38820.1	2	23462169	protein expressed protein
HVSMEa0019D10r2_at	CONSTANS-like protein CO5 [Hordeum vulgare subsp. vulgare]	AT2G24790	zinc finger (B-box type) family protein	LOC_Os02g39710.1	2	23983881	protein CONSTANS-like protein CO5, putative, expressed
Contig3217_s_at	defensin [Triticum aestivum]	AT2G02100	plant defensin-fusion protein, putative (PDF2.2), plant defensin protein family member, personal communication, Bart Thomma	LOC_Os02g41910.1	2	25184705	protein Gamma-thionins family protein, expressed
Contig6477_s_at	pherophorin-dz1 protein [Volvox carteri f. nagariensis]	AT4G13340	leucine-rich repeat family protein / extensin family protein, similar to extensin-like protein (Lycopersicon esculentum)	LOC_Os02g43640.1	2	26331706	protein expressed protein
Contig13922_at	putative protein [Oryza sativa]	AT5G07620	protein kinase family protein, contains protein kinase domain, Pfam:PF00069	LOC_Os02g43870.1	2	26491835	protein Protein kinase domain containing protein, expressed
Contig11552_at	putative AP2 domain containing protein [Oryza sativa] gb|AAQ24204.1| AP2 domain-containing protein Rap211 [Oryza sativa] dbj|BAD25756.1| put	AT2G44940	encodes a member of the DREB subfamily A-4 of ERF/AP2 transcription factor family. The protein contains one AP2 domain. There are	LOC_Os02g43970.1	2	26545085	protein AP2 domain containing protein, expressed
Contig1310_at	putative aquaporin [Oryza sativa] dbj|BAC79359.1| tonoplast intrinsic protein [Oryza sativa (japonica cultivar-group)]	AT5G47450	major intrinsic family protein / MIP family protein, contains Pfam profile: MIP PF00230	LOC_Os02g44080.1	2	26603789	protein aquaporin TIP-type RB7-5A, putative, expressed
Contig1308_at	tonoplast intrinsic protein 1 [Hordeum vulgare]	AT5G47450	major intrinsic family protein / MIP family protein, contains Pfam profile: MIP PF00230	LOC_Os02g44080.1	2	26603789	protein aquaporin TIP-type RB7-5A, putative, expressed
HW09I11u_s_at	transmembrane protein [Hordeum vulgare subsp. vulgare]	AT4G23400	major intrinsic family protein / MIP family protein, contains Pfam profile: MIP PF00230	LOC_Os02g44630.1	2	27038450	protein Aquaporin RWC3, putative, expressed
Contig1225_s_at	transmembrane protein [Hordeum vulgare subsp. vulgare]	AT4G23400	major intrinsic family protein / MIP family protein, contains Pfam profile: MIP PF00230	LOC_Os02g44630.1	2	27038450	protein Aquaporin RWC3, putative, expressed
Contig1230_at	HvPIP1;5 [Hordeum vulgare subsp. vulgare]	AT4G23400	major intrinsic family protein / MIP family protein, contains Pfam profile: MIP PF00230	LOC_Os02g44630.1	2	27038450	protein Aquaporin RWC3, putative, expressed
HVSMEb0002A22r2_at				LOC_Os02g44670.1	2	27067387	protein Harpin-induced protein 1 containing protein, expressed
HVSMEa0005O15r2_s_at	P0025H06.17 [Oryza sativa (japonica cultivar-group)] dbj|BAC10728.1| unknown protein [Oryza sativa (japonica cultivar-group)] dbj|BAB63645.1	AT3G16570	rapid alkalinization factor (RALF) family protein, similar to RALF precursor (Nicotiana tabacum) GI:16566316	LOC_Os02g44940.1	2	27222966	protein Rapid ALkalinization Factor family protein, expressed
HV02P01u_at	Rho GTPase activating protein 2 [Oryza sativa (japonica cultivar-group)]			LOC_Os02g45600.1	2	27738383	protein rac GTPase activating protein, putative, expressed
Contig8372_at	similar to A. thaliana protein BAB01483 similar to kinesin light chain [Hordeum vulgare subsp. vulgare]	AT3G27960	kinesin light chain-related, low similarity to kinesin light chain (Plectonema boryanum) GI:2645229; contains Pfam profile	LOC_Os02g47880.1	2	29285765	protein Kinesin light chain, putative, expressed
Contig18863_at	cellulase; endo-beta-1,4-glucanase [Capsicum annuum]	AT1G70710	endo-1,4-beta-glucanase (EGASE) / cellulase, identical to endo-1,4-beta-glucanase GB:CAA67157 GI:2440035 from	LOC_Os02g50040.1	2	30567534	protein Endoglucanase 1 precursor, putative, expressed
Contig5770_at	pyruvate dehydrogenase E1 alpha subunit [Zea mays]	AT1G59900	pyruvate dehydrogenase E1 component alpha subunit, mitochondrial (PDHE1-A), identical to SP:P52901 Pyruvate dehydrogenase E1	LOC_Os02g50620.1	2	30917073	protein Pyruvate dehydrogenase E1 component alpha subunit, mitochondrial precursor, putative, expressed
Contig12147_at	phi-1 [Nicotiana tabacum]	AT4G08950	phosphate-responsive protein, putative (EXO), similar to phi-1 (phosphate-induced gene) (Nicotiana tabacum) GI:3759184;	LOC_Os02g52010.1	2	31835899	protein Phi-1-like phosphate-induced protein, putative, expressed
Contig9813_at	phi-1 [Nicotiana tabacum]	AT4G08950	phosphate-responsive protein, putative (EXO), similar to phi-1 (phosphate-induced gene) (Nicotiana tabacum) GI:3759184;	LOC_Os02g52040.1	2	31845499	protein phosphate-induced protein 1, putative, expressed
Contig13477_at	Blue copper protein precursor pir||T06555 blue copper-binding protein II - garden pea	AT2G32300	uclacyanin I, identical to uclacyanin I GI:3399767 from (Arabidopsis thaliana); contains Pfam profile PF02298: Plastocyanin-like	LOC_Os02g52180.1	2	31947229	protein Plastocyanin-like domain containing protein, expressed
Contig16695_at	possible OmpA family member [Rhodopseudomonas palustris CGA009] emb|CAE25657.1| possible OmpA family member [Rhodopseudomonas palustris CGA0	AT1G61080	proline-rich family protein	LOC_Os02g53870.1	2	32985610	protein expressed protein
Contig16001_at	NAD-dependent epimerase/dehydratase family protein [Arabidopsis thaliana]	AT4G30440	NAD-dependent epimerase/dehydratase family protein, similar to nucleotide sugar epimerase from Vibrio vulnificus	LOC_Os02g54890.1	2	33612432	protein NAD dependent epimerase/dehydratase family protein, expressed
Contig13145_at		AT5G25280	serine-rich protein-related, contains some similarity to serine-rich proteins	LOC_Os02g55610.1	2	34053164	protein serine-rich protein, putative, expressed
Contig10851_at	glycosyl hydrolase family 79 N-terminal domain-containing protein [Arabidopsis thaliana]	AT5G34940	glycosyl hydrolase family 79 N-terminal domain-containing protein, similar to beta-glucuronidase precursor (Scutellaria	LOC_Os02g55870.1	2	34193672	protein Heparanase-like protein 3 precursor, putative, expressed
Contig15125_at	auxin-responsive protein / indoleacetic acid-induced protein 13 (IAA13) [Arabidopsis thaliana]	AT2G33310	auxin-responsive protein / indoleacetic acid-induced protein 13 (IAA13), identical to SP:Q38831 Auxin-responsive protein IAA13	LOC_Os02g57250.1	2	35069930	protein Auxin-responsive protein IAA13, putative, expressed
Contig15032_at	replication protein A2 [Oryza sativa]	AT2G24490	replication protein, putative, similar to replication protein A 30kDa (Oryza sativa (japonica cultivar-group)) GI:13516746; conta	LOC_Os02g58220.1	2	35636693	protein OB-fold nucleic acid binding domain containing protein, expressed
Contig3775_s_at	lipid transfer protein-like protein [Oryza sativa (japonica cultivar-group)]	AT1G12090	protease inhibitor/seed storage/lipid transfer protein (LTP) family protein, similar to 14 kDa polypeptide (Catharanthus roseus)	LOC_Os03g01300.1	3	186677	protein Cortical cell delineating protein precursor, putative, expressed
Contig3780_x_at	lipid transfer protein-like protein [Oryza sativa (japonica cultivar-group)]	AT1G12090	protease inhibitor/seed storage/lipid transfer protein (LTP) family protein, similar to 14 kDa polypeptide (Catharanthus roseus)	LOC_Os03g01300.1	3	186677	protein Cortical cell delineating protein precursor, putative, expressed
Contig3777_at	lipid transfer protein-like protein [Oryza sativa (japonica cultivar-group)]	AT1G12090	protease inhibitor/seed storage/lipid transfer protein (LTP) family protein, similar to 14 kDa polypeptide (Catharanthus roseus)	LOC_Os03g01300.1	3	186677	protein Cortical cell delineating protein precursor, putative, expressed
Contig3778_x_at	lipid transfer protein-like protein [Oryza sativa (japonica cultivar-group)]	AT1G12090	protease inhibitor/seed storage/lipid transfer protein (LTP) family protein, similar to 14 kDa polypeptide (Catharanthus roseus)	LOC_Os03g01310.1	3	189424	protein Protease inhibitor/seed storage/LTP family protein, expressed
Contig8493_at	Hypothetical protein [Oryza sativa (japonica cultivar-group)] gb|AAO17030.1| Hypothetical protein [Oryza sativa (japonica cultivar-group)]	AT1G64640	plastocyanin-like domain-containing protein, contains InterPro:IPR003245 plastocyanin-like domain	LOC_Os03g02400.1	3	829110	protein Plastocyanin-like domain containing protein, expressed
HY02O18u_s_at	putative membrane protein [Oryza sativa (japonica cultivar-group)] gb|AAP54675.1| putative membrane protein [Oryza sativa (japonica cultivar	AT1G63120	rhomboid family protein, contains PFAM domain PF01694, Rhomboid family	LOC_Os03g02530.1	3	910586	protein membrane protein, putative, expressed
Contig12417_at	Putative serine protease [Oryza sativa (japonica cultivar-group)] gb|AAO15291.1| Putative serine protease [Oryza sativa (japonica cultivar-g	AT4G34980	subtilase family protein, similar to SBT1, a subtilase from tomato plants GI:1771160 from (Lycopersicon esculentum)	LOC_Os03g02750.1	3	1015016	protein Subtilisin N-terminal Region family protein, expressed
Contig5903_s_at	proteinase inhibitor Rgpi9 [Triticum aestivum]	AT2G02130	plant defensin-fusion protein, putative (PDF2.3), plant defensin protein family member, personal communication, Bart Thomma	LOC_Os03g03810.1	3	1692927	protein Gamma-thionin homolog PPT precursor, putative, expressed
Contig9944_s_at	Putative glutathione S-transferase [Oryza sativa (japonica cultivar-group)] gb|AAS86423.1| glutathione S-transferase GSTF15 [Oryza sativa (j	AT2G47730	glutathione S-transferase 6 (GST6), identical to GB:X95295. Based on identical cDNA hits, the translation is now 40 AAs	LOC_Os03g04240.1	3	1928654	protein Glutathione S-transferase, C-terminal domain containing protein, expressed
Contig9946_at	Putative glutathione S-transferase [Oryza sativa (japonica cultivar-group)] gb|AAS86423.1| glutathione S-transferase GSTF15 [Oryza sativa (j	AT2G47730	glutathione S-transferase 6 (GST6), identical to GB:X95295. Based on identical cDNA hits, the translation is now 40 AAs	LOC_Os03g04240.1	3	1928654	protein Glutathione S-transferase, C-terminal domain containing protein, expressed
Contig9190_at	Putative glutathione S-transferase [Oryza sativa (japonica cultivar-group)] gb|AAS86423.1| glutathione S-transferase GSTF15 [Oryza sativa (j	AT2G30870	glutathione S-transferase, putative, supported by cDNA GI:443698 GB:D17673	LOC_Os03g04250.1	3	1932563	protein Glutathione S-transferase, C-terminal domain containing protein, expressed
HVSMEb0011O06r2_at	Putative bHLH transcription protein [Oryza sativa (japonica cultivar-group)]	AT5G65640	basic helix-loop-helix (bHLH) family protein	LOC_Os03g04310.1	3	1964778	protein basic helix-loop-helix, putative, expressed
Contig10915_s_at	Putative anion transporter [Oryza sativa]	AT1G02260	transmembrane protein, putative, similar to P protein (Melanocyte-specific transporter protein) (SP:Q04671) {Homo sapiens};	LOC_Os03g05390.4	3	2640812	protein transmembrane protein, putative, expressed
Contig11309_at	TBP-associated factor 15 isoform 1; TAF15 RNA polymerase II, TATA box binding protein (TBP)-associated factor, 68 kD; TATA box-binding prote	AT5G40490	RNA recognition motif (RRM)-containing protein, ribonucleoprotein, Xenopus laevis, PIR:S40778; contains InterPro entry IPR000504:	LOC_Os03g06980.1	3	3544476	protein expressed protein
HK03F11r_at	Unknown protein [Oryza sativa (japonica cultivar-group)] gb|AAO13476.1| Unknown protein [Oryza sativa (japonica cultivar-group)]			LOC_Os03g08250.1	3	4179852	protein expressed protein
HVSMEc0004G20r2_at	Putative glycogenin [Oryza sativa]	AT4G33330	similar to glycogenin glucosyltransferase (glycogenin)-related [Arabidopsis thaliana] (TAIR:At3g18660.1); similar to P0018C10.26	LOC_Os03g08600.2	3	4407955	protein glycogenin glucosyltransferase, putative, expressed
Contig26531_at		AT3G19184	similar to transcriptional factor B3 family protein [Arabidopsis thaliana] (TAIR:At5g58280.1); similar to Unknown protein [Oryza	LOC_Os03g08620.1	3	4418991	protein B3 DNA binding domain containing protein, expressed
Contig11825_at	Unknown protein [Oryza sativa (japonica cultivar-group)] gb|AAN64143.1| Unknown protein [Oryza sativa (japonica cultivar-group)]	AT1G31810	similar to formin homology 2 domain-containing protein / FH2 domain-containing protein [Arabidopsis thaliana]	LOC_Os03g08940.1	3	4614255	protein hypothetical protein
Contig6014_at	Unknown protein [Oryza sativa (japonica cultivar-group)] gb|AAN64143.1| Unknown protein [Oryza sativa (japonica cultivar-group)]	AT5G64310	arabinogalactan-protein (AGP1), identical to gi:3883120 gb:AAC77823	LOC_Os03g08940.1	3	4614255	protein hypothetical protein
Contig12177_at	protease inhibitor/seed storage/lipid transfer protein (LTP) family protein [Arabidopsis thaliana]	AT5G64080	protease inhibitor/seed storage/lipid transfer protein (LTP) family protein, contains Pfam protease inhibitor/seed storage/LTP fa	LOC_Os03g09230.1	3	4801840	protein Protease inhibitor/seed storage/LTP family protein, expressed
Contig22239_at	hypothetical protein [Oryza sativa (japonica cultivar-group)] gb|AAP53285.1| hypothetical protein [Oryza sativa (japonica cultivar-group)] g	AT4G34320	expressed protein, similar to At14a, GI:11994571 and GI:11994573 (Arabidopsis thaliana)	LOC_Os03g10240.1	3	5193230	protein expressed protein
Contig13758_at	expressed protein [Arabidopsis thaliana] gb|AAG51320.1| hypothetical protein; 557-2776 [Arabidopsis thaliana]	AT3G01015	expressed protein, ; expression supported by MPSS	LOC_Os03g11400.2	3	5844753	protein Targeting protein for Xklp2 containing protein, expressed
Contig7208_at	Putative abscisic acid-induced protein - rice [Oryza sativa (japonica cultivar-group)] gb|AAN05334.1| Putative abscisic acid-induced protein	AT2G33380	calcium-binding RD20 protein (RD20), induced by abscisic acid during dehydration PMID:10965948; putative transmembrane	LOC_Os03g12230.1	3	6397103	protein caleosin, putative, expressed
Contig3097_at	allene oxide synthase [Hordeum vulgare subsp. vulgare]	AT5G42650	allene oxide synthase (AOS) / hydroperoxide dehydrase / cytochrome P450 74A (CYP74A), identical to Allene oxide synthase,	LOC_Os03g12500.1	3	6587692	protein Cytochrome P450 74A2, putative, expressed
Contig10767_at	Putative receptor-like protein kinase [Oryza sativa (japonica cultivar-group)]	AT5G65700	leucine-rich repeat transmembrane protein kinase, putative	LOC_Os03g12730.1	3	6787461	protein Receptor protein kinase CLAVATA1 precursor, putative, expressed
Contig8247_at	branched-chain amino acid aminotransferase [Hordeum vulgare subsp. vulgare]	AT1G50090	aminotransferase class IV family protein, contains Pfam profile: PF01063 aminotransferase class IV	LOC_Os03g12890.2	3	6927108	protein Branched-chain-amino-acid aminotransferase 5, chloroplast precursor, putative, expressed
rbags16h12_s_at	Putative Squalene monooxygenase [Oryza sativa (japonica cultivar-group)]	AT1G58440	squalene monooxygenase, putative / squalene epoxidase, putative, similar to SP:O65404 (SE 1,1), SP:O65402 (SE 1,2) 6566341 dbj	LOC_Os03g12910.1	3	6941707	protein Squalene monooxygenase, putative, expressed
Contig17639_at				LOC_Os03g14080.1	3	7625702	protein AUX1 protein, putative, expressed
Contig17838_at	putative proline-rich protein [Oryza sativa (japonica cultivar-group)] gb|AAP52118.1| putative proline-rich protein [Oryza sativa (japonica	AT4G38770	proline-rich family protein (PRP4), similar to proline-rich protein (Arabidopsis thaliana) gi:6782442:gb:AAF28388; contains	LOC_Os03g14140.1	3	7658183	protein expressed protein
Contig17320_at	putative Cytochrome P450 [Oryza sativa (japonica cultivar-group)] gb|AAP52279.1| putative Cytochrome P450 [Oryza sativa (japonica cultivar-g	AT2G45570	cytochrome P450 76C2, putative (CYP76C2) (YLS6), identical to SP:O64637 Cytochrome P450 76C2 (EC 1.14.-.-) {Arabidopsis	LOC_Os03g14400.1	3	7812796	protein Cytochrome P450 family protein, expressed
Contig8483_at	nucleotide sugar epimerase, putative [Arabidopsis thaliana]	AT4G00110	NAD-dependent epimerase/dehydratase family protein, similar to nucleotide sugar epimerase from Vibrio vulnificus	LOC_Os03g14540.1	3	7868377	protein NAD dependent epimerase/dehydratase family protein, expressed
HP01B12w_at	patatin-related [Arabidopsis thaliana] pir||T06725 hypothetical protein F28P10.70 - Arabidopsis thaliana	AT3G54950	patatin-related, low similarity to patatin (GI:169500)(Solanum tuberosum); contains Patatin domain PF01734	LOC_Os03g14950.1	3	8131605	protein Patatin-like phospholipase family protein, expressed
Contig11353_at	putative growth factor [Oryza sativa (japonica cultivar-group)] ref|XP_469424.1| putative growth factor [Oryza sativa (japonica cultivar-gro	AT2G29210	splicing factor PWI domain-containing protein, contains Pfam profile PF01480: PWI domain	LOC_Os03g16369.2	3	9014353	protein retrotransposon protein, putative, unclassified, expressed
Contig15572_at	expressed protein [Arabidopsis thaliana] gb|AAF05861.1| unknown protein [Arabidopsis thaliana]	AT3G04020	expressed protein	LOC_Os03g16870.1	3	9354845	protein expressed protein
Contig76_at	Histone H2A gb|AAB04687.1| histone H2A pir||T02076 histone H2A - maize	AT5G02560	histone H2A, putative, similar to histone H2A from Pisum sativum SP:P25470, Zea mays SP:P40280, Petroselinum crispum SP:P19177; conta	LOC_Os03g17100.1	3	9478877	protein Histone H2A, putative, expressed
Contig656_at	putative histone H2A [Oryza sativa (japonica cultivar-group)] dbj|BAB44136.1| putative histone H2A [Oryza sativa (japonica cultivar-group)]	AT5G02560	histone H2A, putative, similar to histone H2A from Pisum sativum SP:P25470, Zea mays SP:P40280, Petroselinum crispum SP:P19177; conta	LOC_Os03g17100.1	3	9478877	protein Histone H2A, putative, expressed
Contig10170_at	unknown protein [Arabidopsis thaliana] emb|CAB83113.1| putative protein [Arabidopsis thaliana] gb|AAO41871.1| unknown protein [Arabidopsis t	AT3G62630	expressed protein	LOC_Os03g19090.1	3	10671364	protein expressed protein
HVSMEn0021L12r2_at	OSJNBb0054B09.16 [Oryza sativa (japonica cultivar-group)] ref|XP_471786.1| OSJNBb0054B09.16 [Oryza sativa (japonica cultivar-group)]	AT2G03200	aspartyl protease family protein, contains Pfam domain, PF00026: eukaryotic aspartyl protease	LOC_Os03g20260.1	3	11428263	protein Eukaryotic aspartyl protease family protein
Contig20819_at	OSJNBa0077B15.1 [Oryza sativa (japonica cultivar-group)]	AT4G20940	leucine-rich repeat family protein, contains leucine rich-repeat (LRR) domains Pfam:PF00560, INTERPRO:IPR001611; contains similar	LOC_Os03g20450.1	3	11564133	protein Leucine Rich Repeat family protein, expressed
Contig18263_at	guanylate kinase, putative [Arabidopsis thaliana] gb|AAK55680.1| AT3g06200/F28L1_14 [Arabidopsis thaliana]	AT3G06200	guanylate kinase, putative, similar to guanylate kinase (GMP kinase) (Bacillus halodurans) Swiss-Prot:Q9K9Y2; contains Pfam	LOC_Os03g20460.1	3	11574287	protein Guanylate kinase family protein, expressed
Contig10418_at	SAR DNA binding protein [Oryza sativa]	AT3G05060	SAR DNA-binding protein, putative, strong similarity to SAR DNA-binding protein-1 (Pisum sativum) GI:3132696; contains Pfam profile	LOC_Os03g22730.3	3	13109055	protein Nucleolar protein NOP5, putative, expressed
Contig23262_at	putative peroxidase [Oryza sativa] tpe|CAH69288.1| TPA: class III peroxidase 46 precursor [Oryza sativa (japonica cultivar-group)]	AT5G66390	peroxidase 72 (PER72) (P72) (PRXR8), identical to SP:Q9FJZ9 Peroxidase 72 precursor (EC 1.11.1.7) (Atperox P72) (PRXR8) (ATP6a)	LOC_Os03g25340.1	3	14459349	protein Peroxidase family protein, expressed
Contig4307_s_at	unknown protein [Oryza sativa (japonica cultivar-group)]	AT5G64080	protease inhibitor/seed storage/lipid transfer protein (LTP) family protein, contains Pfam protease inhibitor/seed storage/LTP fa	LOC_Os03g26820.1	3	15286386	protein Protease inhibitor/seed storage/LTP family protein, expressed
EBpi03_SQ003_E09_s_at		AT2G27920	serine carboxypeptidase S10 family protein, similar to retinoid-inducible serine carboxypeptidase precursor (GI:15146429) (Mus mu	LOC_Os03g27590.1	3	15807865	protein Serine carboxypeptidase family protein, expressed
Contig6313_at	putative progesterone 5-beta-reductase [Oryza sativa (japonica cultivar-group)]	AT4G24220	expressed protein, protein induced upon wounding - Arabidopsis thaliana, PID:e257749	LOC_Os03g32170.1	3	18361745	protein progesterone 5-beta-reductase, putative, expressed
Contig12292_at		AT1G17020	oxidoreductase, 2OG-Fe(II) oxygenase family protein, similar to flavonol synthase (Petunia x hybrida)(GI:311658), leucoanthocyanidi	LOC_Os03g32470.1	3	18524368	protein oxidoreductase, 2OG-Fe oxygenase family protein, expressed
Contig26322_at	hypothetical protein [Oryza sativa] gb|AAK52167.1| hypothetical protein [Oryza sativa]	AT2G29210	splicing factor PWI domain-containing protein, contains Pfam profile PF01480: PWI domain	LOC_Os03g35920.1	3	19880952	protein expressed protein
Contig2147_at	putaive subtilisin-like proteinase [Oryza sativa (japonica cultivar-group)] gb|AAT78773.1| putative serine protease [Oryza sativa (japonica	AT5G67360	cucumisin-like serine protease (ARA12), Asp48; almost identical to cucumisin-like serine protease (ARA12) GI:3176874 from	LOC_Os03g40830.1	3	22657624	protein cucumisin-like serine protease, putative, expressed
Contig4833_at	putative N-acetyl-gamma-glutamyl-phosphate reductase [Oryza sativa (japonica cultivar-group)] gb|AAP54418.1| putative N-acetyl-gamma-glutamy	AT2G19940	semialdehyde dehydrogenase family protein, similar to N-acetyl-glutamyl-phosphate reductase (Campylobacter jejuni) GI:6650362; cont	LOC_Os03g42110.1	3	23396597	protein N-acetyl-gamma-glutamyl-phosphate reductase, chloroplast precursor, putative, expressed
Contig11452_at	putative U3 small nucleolar ribonucleoprotein complex-associated protein [Oryza sativa (japonica cultivar-group)] ref|XP_463241.1| putative	AT4G05410	transducin family protein / WD-40 repeat family protein, contains 6 WD-40 repeats (PF00400); U3 snoRNP-associated 55-kDa protein, H	LOC_Os03g42770.1	3	23778523	protein U3 snoRNP-associated, putative, expressed
Contig9991_at		AT1G04240	auxin-responsive protein / indoleacetic acid-induced protein 3 (IAA3), identical to SP:Q38822 Auxin-responsive protein IAA3 (Indole	LOC_Os03g43410.1	3	24166753	protein AUX/IAA family protein, expressed
Contig1511_s_at	beta-tubulin 6 [Triticum aestivum]	AT5G44340	tubulin beta-4 chain (TUB4), nearly identical to SP:P24636 Tubulin beta-4 chain {Arabidopsis thaliana}	LOC_Os03g45920.1	3	25896903	protein Tubulin beta-8 chain, putative, expressed
HVSMEf0019F08r2_s_at	putative ammonium transporter [Oryza sativa (japonica cultivar-group)]	AT2G22770	similar to basic helix-loop-helix (bHLH) family protein [Arabidopsis thaliana] (TAIR:At2g22760.1); similar to putative	LOC_Os03g46860.1	3	26458705	protein Helix-loop-helix DNA-binding domain containing protein, expressed
HVSMEn0004M06f_s_at	putative xylan xylanohydrolase isoenzyme [Oryza sativa (japonica cultivar-group)] gb|AAR87197.1| putative xylan xylanohydrolase [Oryza sativ	AT1G58370	glycosyl hydrolase family 10 protein / carbohydrate-binding domain-containing protein, similar to (1,4)-beta-xylan endohydrolase	LOC_Os03g47010.1	3	26525670	protein Endo-1,4-beta-xylanase, putative, expressed
Contig1737_at	probable lipoxygenase (EC 1.13.11.12) - barley gb|AAB60715.1| lipoxygenase [Hordeum vulgare]	AT1G55020	lipoxygenase (LOX1), identical to SP:Q06327	LOC_Os03g49380.1	3	28056077	protein Lipoxygenase 3, putative, expressed
HVSMEf0020A12r2_s_at	probable lipoxygenase (EC 1.13.11.12) - barley gb|AAB60715.1| lipoxygenase [Hordeum vulgare]	AT1G55020	lipoxygenase (LOX1), identical to SP:Q06327	LOC_Os03g49380.1	3	28056077	protein Lipoxygenase 3, putative, expressed
Contig7525_at	putative phospholipase [Oryza sativa]	AT2G06925	phospholipase A2 family protein, similar to secretory low molecular weight phospholipase A2 beta (Arabidopsis thaliana)	LOC_Os03g50030.1	3	28497524	protein Phospholipase A2, putative, expressed
Contig1397_at	actin [Oryza sativa (japonica cultivar-group)] dbj|BAC76319.1| actin [Oryza sativa (japonica cultivar-group)]	AT3G12110	actin 11 (ACT11), identical to SP:P53496 Actin 11 {Arabidopsis thaliana}	LOC_Os03g50890.1	3	29024020	protein Actin-1, putative, expressed
HVSMEk0018M19r2_at	Histone H2A pir||S30155 histone H2A - Norway spruce emb|CAA48030.1| histone H2A [Picea abies]	AT1G54690	histone H2A, putative, strong similarity to histone H2A GI:3204129 SP:O65759 from Cicer arietinum, Picea abies SP:P35063; contain	LOC_Os03g51200.1	3	29242072	protein Histone H2A, putative, expressed
HV_CEb0021I03r2_at	Putative glycosyl hydrolase [Oryza sativa (japonica cultivar-group)] gb|AAN60993.1| Putative glycosyl hydrolase [Oryza sativa (japonica	AT5G42720	glycosyl hydrolase family 17 protein, similar to glucan endo-1,3-beta-glucosidase precursor SP:P52409 from	LOC_Os03g51240.2	3	29263297	protein Glucan endo-1,3-beta-glucosidase 7 precursor, putative, expressed
Contig8052_at	expressed protein [Oryza sativa (japonica cultivar-group)]	AT2G29210	splicing factor PWI domain-containing protein, contains Pfam profile PF01480: PWI domain	LOC_Os03g51530.1	3	29429795	protein expressed protein
HVSMEf0009L21r2_s_at	lipoxygenase (EC 1.13.11.12) 2 - barley gb|AAB70865.1| lipoxygenase 2 [Hordeum vulgare subsp. vulgare]	AT3G22400	lipoxygenase, putative, similar to lipoxygenase gi:8649004 (Prunus dulcis), gi:1495802 and gi:1495804 from (Solanum tuberosum)	LOC_Os03g52860.1	3	30266016	protein Lipoxygenase 2, putative, expressed
Contig2504_at	IAA1 protein [Triticum aestivum]	AT3G23050	auxin-responsive protein / indoleacetic acid-induced protein 7 (IAA7), identical to SP:Q38825:AXI7_ARATH Auxin-responsive protein I	LOC_Os03g53150.1	3	30433699	protein Auxin-responsive protein IAA14, putative, expressed
Contig2942_at	putative arginine-rich protein [Oryza sativa]	AT5G32450	RNA recognition motif (RRM)-containing protein, various predicted proteins, Arabidopsis thaliana and others	LOC_Os03g53770.1	3	30775598	protein RNA recognition motif family protein, expressed
Contig4843_at	putative cytochrome c oxidase subunit VIa precursor [Oryza sativa (japonica cultivar-group)] gb|AAP68890.1| putative cytochrome c oxidase	AT4G37830	cytochrome c oxidase-related, contains weak similarity to cytochrome c oxidase polypeptide VIa-liver, mitochondrial precursor	LOC_Os03g56190.1	3	31956589	protein Cytochrome c oxidase subunit VIa family protein, expressed
Contig13740_at	unknown protein [Oryza sativa (japonica cultivar-group)] gb|AAP68895.1| unknown protein [Oryza sativa (japonica cultivar-group)]	AT1G10020	expressed protein	LOC_Os03g56220.1	3	31968819	protein expressed protein
Contig10148_at	putative receptor-like protein kinase 1 [Oryza sativa (japonica cultivar-group)] gb|AAP68887.1| putative receptor-like protein kinase 1 [O	AT5G65700	leucine-rich repeat transmembrane protein kinase, putative	LOC_Os03g56270.1	3	32017589	protein Receptor protein kinase CLAVATA1 precursor, putative, expressed
Contig1516_s_at	Tubulin beta-4 chain (Beta-4 tubulin) gb|AAD10490.1| beta-tubulin 4 [Triticum aestivum]	AT5G62700	tubulin beta-2/beta-3 chain (TUB3), nearly identical to SP:P29512 Tubulin beta-2/beta-3 chain {Arabidopsis thaliana}	LOC_Os03g56810.2	3	32310694	protein Tubulin beta-7 chain, putative, expressed
Contig1506_s_at	Tubulin beta-4 chain (Beta-4 tubulin) gb|AAD10490.1| beta-tubulin 4 [Triticum aestivum]	AT5G62700	tubulin beta-2/beta-3 chain (TUB3), nearly identical to SP:P29512 Tubulin beta-2/beta-3 chain {Arabidopsis thaliana}	LOC_Os03g56810.2	3	32310694	protein Tubulin beta-7 chain, putative, expressed
Contig5274_s_at	putative DD1A protein [Oryza sativa (japonica cultivar-group)]	AT1G55360	expressed protein, contains Pfam profile PF03080: Arabidopsis proteins of unknown function	LOC_Os03g59240.1	3	33670350	protein Carboxyl-terminal peptidase, putative, expressed
Contig5275_at	putative DD1A protein [Oryza sativa (japonica cultivar-group)]	AT1G55360	expressed protein, contains Pfam profile PF03080: Arabidopsis proteins of unknown function	LOC_Os03g59240.1	3	33670350	protein Carboxyl-terminal peptidase, putative, expressed
Contig5252_at	unknown protein [Oryza sativa (japonica cultivar-group)]	AT3G11030	expressed protein, contains Pfam domain PF03005: Arabidopsis proteins of unknown function	LOC_Os03g60340.1	3	34253736	protein expressed protein
Contig19054_at	putative permease [Oryza sativa (japonica cultivar-group)] gb|AAO18455.1| putative permease [Oryza sativa (japonica cultivar-group)]	AT5G62890	permease, putative, similar to permease 1 (Zea mays) GI:7844006; contains Pfam profile: PF00860 Xanthine/uracil permeases family;	LOC_Os03g60880.1	3	34540141	protein Permease I, putative, expressed
HK06N02r_s_at	unknown protein [Oryza sativa] gb|AAK82443.1| unknown protein [Oryza sativa] gb|AAL79748.1| unknown protein [Oryza sativa]			LOC_Os03g61150.2	3	34673699	protein expressed protein
Contig7021_at	unknown protein [Oryza sativa (japonica cultivar-group)] gb|AAP46231.1| unknown protein [Oryza sativa (japonica cultivar-group)] gb|AAO39852	AT3G16810	pumilio/Puf RNA-binding domain-containing protein, contains Pfam profile:PF00806 Pumilio-family RNA binding domains	LOC_Os03g61560.1	3	34850961	protein expressed protein
Contig25706_at	unknown protein [Oryza sativa (japonica cultivar-group)]	AT2G28440	proline-rich family protein, contains proline-rich extensin domains, INTERPRO:IPR002965; contains similarity to vegetative	LOC_Os03g63540.1	3	35835736	protein expressed protein
HVSMEn0017O18r2_at	putative heavy-metal-associated protein [Oryza sativa (japonica cultivar-group)] ref|XP_470515.1| putative heavy-metal-associated protein [O	AT5G03380	similar to heavy-metal-associated domain-containing protein [Arabidopsis thaliana] (TAIR:At2g36950.1); similar to	LOC_Os03g64340.1	3	36306704	protein heavy metal-associated domain containing protein, expressed
Contig15777_at	OSJNBb0004G23.2 [Oryza sativa (japonica cultivar-group)] emb|CAD39347.2| OSJNBa0094O15.16 [Oryza sativa (japonica cultivar-group)] ref|XP_47	AT2G29210	splicing factor PWI domain-containing protein, contains Pfam profile PF01480: PWI domain	LOC_Os04g01500.1	4	337148	protein expressed protein
Contig11534_at	Root-specific lectin precursor pir||T05936 agglutinin isolectin 1 precursor - barley gb|AAA32969.1| lectin precursor	AT2G40070	expressed protein	LOC_Os04g09390.1	4	4986213	protein Lectin precursor, putative, expressed
HVSMEb0010O13f2_at	OSJNBb0072N21.3 [Oryza sativa (japonica cultivar-group)] ref|XP_474946.1| OSJNBb0072N21.3 [Oryza sativa (japonica cultivar-group)]	AT1G19250	flavin-containing monooxygenase family protein / FMO family protein, low similarity to SP:P97501 Dimethylaniline monooxygenase	LOC_Os04g14690.1	4	8229773	protein Flavin-binding monooxygenase-like family protein, expressed
Contig3676_at	alpha-expansin 3 [Zea mays]	AT1G20190	expansin, putative (EXP11), similar to GB:U30460 from (Cucumis sativus); alpha-expansin gene family, PMID:11641069	LOC_Os04g15840.1	4	8578856	protein Alpha-expansin 11 precursor, putative, expressed
Contig1216_s_at	OSJNBb0093G06.10 [Oryza sativa (japonica cultivar-group)]	AT2G16850	plasma membrane intrinsic protein, putative, very strong similarity to plasma membrane intrinsic protein (SIMIP) (Arabidopsis	LOC_Os04g16450.1	4	8929872	protein aquaporin PIP2.8, putative, expressed
Contig8045_at	OSJNBb0032D24.1 [Oryza sativa (japonica cultivar-group)] emb|CAD40223.2| OSJNBa0019J05.21 [Oryza sativa (japonica cultivar-group)]	AT5G24880	expressed protein, ; expression supported by MPSS	LOC_Os04g21710.1	4	12256920	protein expressed protein
Contig18649_at	OSJNBb0066J23.22 [Oryza sativa (japonica cultivar-group)] ref|XP_472057.1| OSJNBb0066J23.22 [Oryza sativa (japonica cultivar-group)]			LOC_Os04g28850.1	4	16910333	protein expressed protein
Contig3057_at	OSJNBa0053B21.14 [Oryza sativa (japonica cultivar-group)] ref|XP_472294.1| OSJNBa0053B21.14 [Oryza sativa (japonica cultivar-group)]	AT5G63530	copper chaperone (CCH)-related, low similarity to copper homeostasis factor (GI:3168840); nearly identical to farnesylated	LOC_Os04g32030.1	4	19001737	protein heavy metal-associated domain containing protein, expressed
Contig3057_s_at	OSJNBa0053B21.14 [Oryza sativa (japonica cultivar-group)] ref|XP_472294.1| OSJNBa0053B21.14 [Oryza sativa (japonica cultivar-group)]	AT5G63530	copper chaperone (CCH)-related, low similarity to copper homeostasis factor (GI:3168840); nearly identical to farnesylated	LOC_Os04g32030.1	4	19001737	protein heavy metal-associated domain containing protein, expressed
Contig19672_at	OSJNBa0042I15.15 [Oryza sativa (japonica cultivar-group)]	AT3G09980	expressed protein, contains Pfam profile PF04949: Family of unknown function (DUF662)	LOC_Os04g33450.1	4	20035688	protein expressed protein
Contig4124_s_at	probable extensin - barley (fragment) emb|CAB10894.1| extensin [Hordeum vulgare]	AT2G27380	proline-rich family protein, contains proline-rich extensin domains, INTERPRO:IPR002965	LOC_Os04g34170.3	4	20520646	protein transposon protein, putative, CACTA, En/Spm sub-class, expressed
Contig14421_at	OSJNBa0027P08.16 [Oryza sativa (japonica cultivar-group)] ref|XP_472651.1| OSJNBa0027P08.16 [Oryza sativa (japonica cultivar-group)]			LOC_Os04g36820.1	4	22011497	protein hypothetical protein
Contig12118_at	OSJNBa0086B14.8 [Oryza sativa (japonica cultivar-group)] ref|XP_472666.1| OSJNBa0086B14.8 [Oryza sativa (japonica cultivar-group)]	AT5G10430	arabinogalactan-protein (AGP4), identical to gi_3883126_gb_AAC77826	LOC_Os04g37770.1	4	22233534	protein transposon protein, putative, CACTA, En/Spm sub-class, expressed
Contig5648_s_at	OSJNBa0036B21.19 [Oryza sativa (japonica cultivar-group)] ref|XP_472739.1| OSJNBa0036B21.19 [Oryza sativa (japonica cultivar-group)]	AT5G15140	aldose 1-epimerase family protein, similar to SP:P05149 Aldose 1-epimerase precursor (EC 5.1.3.3) (Mutarotase) from Acinetobacter	LOC_Os04g38540.1	4	22683509	protein Aldose 1-epimerase family protein, expressed
Contig15302_at	OSJNBa0060P14.16 [Oryza sativa (japonica cultivar-group)] emb|CAE04827.1| OSJNBb0048E02.7 [Oryza sativa (japonica cultivar-group)] ref|XP_47	AT3G28200	peroxidase, putative, similar to peroxidase ATP26a GB:CAA72487 GI:1890317 (Arabidopsis thaliana)	LOC_Os04g39100.1	4	23018081	protein Peroxidase 65 precursor, putative, expressed
Contig4678_at	OSJNBa0044K18.7 [Oryza sativa (japonica cultivar-group)] ref|XP_472878.1| OSJNBa0044K18.7 [Oryza sativa (japonica cultivar-group)]	AT3G27540	glycosyl transferase family 17 protein, low similarity to beta-1,4-mannosyl-glycoprotein	LOC_Os04g40150.1	4	23677378	protein glycosyl transferase family 17 protein, putative, expressed
HVSMEf0023D17f_s_at	OSJNBa0067K08.1 [Oryza sativa (japonica cultivar-group)] emb|CAD41554.2| OSJNBb0091E11.23 [Oryza sativa (japonica cultivar-group)]	AT3G07570	membrane protein, putative, similar to membrane protein SDR2 (GI:1747306) (Mus musculus)	LOC_Os04g41810.1	4	24547171	protein DOMON domain containing protein, expressed
HVSMEk0005L21r2_s_at	OSJNBa0067K08.1 [Oryza sativa (japonica cultivar-group)] emb|CAD41554.2| OSJNBb0091E11.23 [Oryza sativa (japonica cultivar-group)]	AT3G07570	membrane protein, putative, similar to membrane protein SDR2 (GI:1747306) (Mus musculus)	LOC_Os04g41810.1	4	24547171	protein DOMON domain containing protein, expressed
Contig14272_at	OSJNBa0067K08.8 [Oryza sativa (japonica cultivar-group)] ref|XP_473031.1| OSJNBa0067K08.8 [Oryza sativa (japonica cultivar-group)]	AT5G16250	expressed protein	LOC_Os04g41900.1	4	24612280	protein expressed protein
Contig14638_at	40S ribosomal protein S11 [Euphorbia esula] sp|Q9M5M1|RS11_EUPES 40S ribosomal protein S11	AT3G48930	40S ribosomal protein S11 (RPS11A)	LOC_Os04g42380.1	4	24859940	protein 40S ribosomal protein S11, putative, expressed
Contig16732_at	OSJNBb0116K07.13 [Oryza sativa (japonica cultivar-group)] emb|CAE02948.2| OSJNBa0014K14.20 [Oryza sativa (japonica cultivar-group)] ref|XP_4	AT4G06744	leucine-rich repeat family protein / extensin family protein, similar to leucine-rich repeat/extensin 1 (GI:13809918)	LOC_Os04g42620.1	4	24998777	protein Leucine Rich Repeat family protein, expressed
Contig11237_at	OSJNBa0038O10.18 [Oryza sativa (japonica cultivar-group)] ref|XP_473246.1| OSJNBa0038O10.18 [Oryza sativa (japonica cultivar-group)]	AT5G08350	GRAM domain-containing protein / ABA-responsive protein-related, contains similarity to ABA-responsive protein in barley	LOC_Os04g44510.1	4	26129416	protein GRAM domain-containing protein, putative, expressed
Contig15319_at	OSJNBb0038F03.7 [Oryza sativa (japonica cultivar-group)] ref|XP_473383.1| OSJNBb0038F03.7 [Oryza sativa (japonica cultivar-group)]	AT2G35160	SET domain-containing protein (SUVH5), identical to SUVH5 (Arabidopsis thaliana) GI:13517751; contains Pfam profiles PF00856:	LOC_Os04g45990.1	4	27027705	protein YDG/SRA domain containing protein, expressed
Contig19972_at	OSJNBb0038F03.16 [Oryza sativa (japonica cultivar-group)] emb|CAD41459.2| OSJNBa0079A21.3 [Oryza sativa (japonica cultivar-group)]	AT4G09030	arabinogalactan-protein (AGP10), identical to gi:10880497:gb:AAG24278; supported by Ceres cDNA 265772	LOC_Os04g46110.1	4	27108415	protein expressed protein
Contig11161_s_at	OSJNBa0079A21.19 [Oryza sativa (japonica cultivar-group)] ref|XP_473408.1| OSJNBa0079A21.19 [Oryza sativa (japonica cultivar-group)]	AT5G47240	MutT/nudix family protein, similar to SP:P53370 Nucleoside diphosphate-linked moiety X motif 6 {Homo sapiens};	LOC_Os04g46280.1	4	27204350	protein Nudix hydrolase 8, putative, expressed
Contig11160_at	OSJNBa0079A21.19 [Oryza sativa (japonica cultivar-group)] ref|XP_473408.1| OSJNBa0079A21.19 [Oryza sativa (japonica cultivar-group)]	AT5G47240	MutT/nudix family protein, similar to SP:P53370 Nucleoside diphosphate-linked moiety X motif 6 {Homo sapiens};	LOC_Os04g46280.1	4	27204350	protein Nudix hydrolase 8, putative, expressed
Contig11853_at	OSJNBa0010H02.23 [Oryza sativa (japonica cultivar-group)] ref|XP_473449.1| OSJNBa0010H02.23 [Oryza sativa (japonica cultivar-group)]	AT4G12510	protease inhibitor/seed storage/lipid transfer protein (LTP) family protein, similar to 14 kDa polypeptide (Catharanthus roseus)	LOC_Os04g46820.1	4	27524246	protein Cortical cell delineating protein precursor, putative
Contig5807_s_at	ZmGR1a [Zea mays]	AT2G45180	protease inhibitor/seed storage/lipid transfer protein (LTP) family protein, similar to 14 kDa polypeptide (Catharanthus roseus)	LOC_Os04g46830.1	4	27534287	protein Protease inhibitor/seed storage/LTP family protein, expressed
HVSMEn0020G09f_s_at	ZmGR1a [Zea mays]	AT2G45180	protease inhibitor/seed storage/lipid transfer protein (LTP) family protein, similar to 14 kDa polypeptide (Catharanthus roseus)	LOC_Os04g46830.1	4	27534287	protein Protease inhibitor/seed storage/LTP family protein, expressed
Contig20608_at	OSJNBa0084K11.9 [Oryza sativa (japonica cultivar-group)]	AT1G76040	calcium-dependent protein kinase, putative / CDPK, putative, similar to calcium-dependent protein kinase GB:AAC25423 GI:3283996	LOC_Os04g47300.1	4	27863201	protein Calcium-dependent protein kinase, putative, expressed
Contig26292_at	OSJNBa0020J04.8 [Oryza sativa (japonica cultivar-group)]	AT4G36180	leucine-rich repeat family protein, contains protein kinase domain, Pfam:PF00069; contains leucine-rich repeats, Pfam:PF00560	LOC_Os04g48760.1	4	28863453	protein Leucine Rich Repeat family protein, expressed
Contig4062_at	OSJNBa0013K16.16 [Oryza sativa (japonica cultivar-group)] ref|XP_473679.1| OSJNBa0013K16.16 [Oryza sativa (japonica cultivar-group)]	AT5G47060	senescence-associated protein-related, similar to senescence-associated protein SAG102 (GI:22331931) (Arabidopsis thaliana);	LOC_Os04g49680.1	4	29406030	protein expressed protein
Contig8597_at	OSJNBa0086O06.22 [Oryza sativa (japonica cultivar-group)] ref|XP_473722.1| OSJNBa0086O06.22 [Oryza sativa (japonica cultivar-group)]	AT2G35410	33 kDa ribonucleoprotein, chloroplast, putative / RNA-binding protein cp33, putative, similar to SP:P19684 33 kDa	LOC_Os04g50110.1	4	29672108	protein RNA recognition motif family protein, expressed
Contig2302_at		AT5G60670	60S ribosomal protein L12 (RPL12C), 60S RIBOSOMAL PROTEIN L12 (like), Arabidopsis thaliana, PIR:T45883	LOC_Os04g50990.1	4	29961245	protein 60S ribosomal protein L12, putative, expressed
Contig6192_at	OSJNBa0041A02.28 [Oryza sativa (japonica cultivar-group)] emb|CAE03874.2| OSJNBb0015N08.2 [Oryza sativa (japonica cultivar-group)]			LOC_Os04g51480.1	4	30276469	protein expressed protein
Contig5401_s_at	Coproporphyrinogen III oxidase, chloroplast precursor (Coproporphyrinogenase) (Coprogen oxidase) pir||T04486 probable coproporphyrinogen oxi	AT1G03475	coproporphyrinogen III oxidase, putative / coproporphyrinogenase, putative / coprogen oxidase, putative, similar to	LOC_Os04g52130.1	4	30742528	protein Coproporphyrinogen III oxidase, chloroplast precursor, putative, expressed
Contig7581_at		AT1G31070	UDP-N-acetylglucosamine pyrophosphorylase-related, low similarity to SP:P43123 UDP-N-acetylglucosamine pyrophosphorylase (EC 2.7.	LOC_Os04g52370.1	4	30894370	protein UDP-N-acetylglucosamine pyrophosphorylase, putative, expressed
Contig17722_at	polyphenol oxidase [Triticum aestivum]			LOC_Os04g53300.1	4	31530077	protein Common central domain of tyrosinase family protein, expressed
EBro08_SQ007_J24_at	OSJNBa0089N06.22 [Oryza sativa (japonica cultivar-group)]	AT1G61720	dihydroflavonol 4-reductase (dihydrokaempferol 4-reductase) family (BAN), similar to dihydroflavonol 4-reductase GI:1332411	LOC_Os04g53920.1	4	31912935	protein NAD dependent epimerase/dehydratase family protein
Contig21684_at	xyloglucan:xyloglucosyl transferase, putative / xyloglucan endotransglycosylase, putative / endo-xyloglucan	AT4G03210	xyloglucan:xyloglucosyl transferase, putative / xyloglucan endotransglycosylase, putative / endo-xyloglucan transferase, putative,	LOC_Os04g53950.2	4	31926616	protein Glycosyl hydrolases family 16 protein, expressed
Contig8355_at	senescence-associated protein 6 [Hemerocallis hybrid cultivar]	AT1G11190	bifunctional nuclease (BFN1), identical to bifunctional nuclease bfn1 (Arabidopsis thaliana) gi:4099831:gb:AAD00693	LOC_Os04g54390.1	4	32143944	protein S1/P1 Nuclease family protein, expressed
Contig16541_at	OSJNBb0003B01.6 [Oryza sativa (japonica cultivar-group)]			LOC_Os04g54620.1	4	32259622	protein expressed protein
Contig20870_at	OSJNBb0003B01.6 [Oryza sativa (japonica cultivar-group)]			LOC_Os04g54620.1	4	32259622	protein expressed protein
Contig11661_at	putative G10 protein [Oryza sativa (japonica cultivar-group)] dbj|BAB63707.1| putative G10 protein [Oryza sativa (japonica cultivar-group)]	AT4G21110	G10 family protein, contains Pfam profile: PF01125 G10 protein	LOC_Os04g55290.2	4	32652552	protein G10 protein homolog, putative, expressed
Contig8739_at	asparaginase [Hordeum vulgare]	AT3G16150	L-asparaginase, putative / L-asparagine amidohydrolase, putative, similar to Swiss-Prot:P30364 L-asparaginase (EC 3.5.1.1)	LOC_Os04g55710.1	4	32942472	protein transposon protein, putative, unclassified, expressed
Contig1861_at	OSJNBa0071I13.13 [Oryza sativa (japonica cultivar-group)]	AT4G37520	peroxidase 50 (PER50) (P50) (PRXR2), identical to SP:Q43731 Peroxidase 50 precursor (EC 1.11.1.7) (Atperox P50) (PRXR2) (ATP9a))	LOC_Os04g56180.1	4	33287010	protein Peroxidase 45 precursor, putative, expressed
Contig11492_at	similar to H. sapiens NNP-1 / Nop52 AP001752 (Score = 92; E= 9e-18) [Hordeum vulgare subsp. vulgare]	AT5G20600	expressed protein	LOC_Os04g56350.1	4	33372769	protein Nucleolar protein, Nop52 containing protein, expressed
Contig12845_at	auxin response factor 8 [Oryza sativa]	AT5G37020	auxin-responsive factor (ARF8), identical to auxin response factor 8 GI:4104931 from (Arabidopsis thaliana)	LOC_Os04g57610.2	4	34066783	protein Auxin response factor 8, putative, expressed
Contig8572_s_at	OSJNBa0018M05.2 [Oryza sativa (japonica cultivar-group)] emb|CAE54553.1| OSJNBb0004A17.13 [Oryza sativa (japonica cultivar-group)]	AT3G48100	two-component responsive regulator / response regulator 5 (ARR5) / response reactor 2 (RR2), identical to responce reactor2 (AtRR	LOC_Os04g57720.1	4	34156916	protein Two-component response regulator ARR3, putative, expressed
Contig4647_at	OSJNBa0088H09.13 [Oryza sativa (japonica cultivar-group)] ref|XP_474417.1| OSJNBa0088H09.13 [Oryza sativa (japonica cultivar-group)]	AT2G37990	ribosome biogenesis regulatory protein (RRS1) family protein, contains Pfam profile PF04939: Ribosome biogenesis regulatory prote	LOC_Os04g58830.1	4	34775731	protein Ribosome biogenesis regulatory protein containing protein, expressed
Contig26235_at	OSJNBa0088H09.14 [Oryza sativa (japonica cultivar-group)]	AT3G52500	aspartyl protease family protein, contains Pfam PF00026: eukaryotic aspartyl protease	LOC_Os04g58840.1	4	34778015	protein Eukaryotic aspartyl protease family protein, expressed
Contig5331_s_at	OSJNBa0088H09.16 [Oryza sativa (japonica cultivar-group)] ref|XP_474420.1| OSJNBa0088H09.16 [Oryza sativa (japonica cultivar-group)]	AT3G44220	harpin-induced family protein / HIN1 family protein / harpin-responsive family protein, similar to harpin-induced protein hin1 (	LOC_Os04g58860.1	4	34793355	protein Harpin-induced protein 1 containing protein, expressed
rbah59e19_s_at	OSJNBa0070M12.3 [Oryza sativa (japonica cultivar-group)] emb|CAE03463.1| OSJNBa0088H09.21 [Oryza sativa (japonica cultivar-group)] ref|XP_47	AT3G23750	leucine-rich repeat family protein / protein kinase family protein, contains Pfam domains PF00560: Leucine Rich Repeat and PF00069:	LOC_Os04g58910.1	4	34824722	protein Protein kinase domain containing protein, expressed
Contig6776_s_at	putative cysteine proteinase [Oryza sativa] gb|AAP97431.1| cysteine protease CP1 [Oryza sativa (japonica cultivar-group)]	AT4G35350	cysteine endopeptidase, papain-type (XCP1), identical to papain-type cysteine endopeptidase XCP1 GI:6708181 from (Arabidopsis	LOC_Os05g01810.1	5	464100	protein Vignain precursor, putative, expressed
Contig6777_at	putative cysteine proteinase [Oryza sativa] gb|AAP97431.1| cysteine protease CP1 [Oryza sativa (japonica cultivar-group)]	AT4G35350	cysteine endopeptidase, papain-type (XCP1), identical to papain-type cysteine endopeptidase XCP1 GI:6708181 from (Arabidopsis	LOC_Os05g01810.1	5	464100	protein Vignain precursor, putative, expressed
Contig5009_at	Actin-depolymerizing factor 1 (ADF 1) gb|AAG16973.1| actin-depolymerizing factor 1 [Petunia x hybrida]	AT5G59890	actin-depolymerizing factor 4 (ADF4), identical to SP:Q9ZSK3 Actin-depolymerizing factor 4 (ADF-4) (AtADF4)	LOC_Os05g02250.2	5	694284	protein expressed protein
HW06I17u_at	probable inorganic diphosphatase (EC 3.6.1.1), soluble - potato emb|CAA12415.1| magnesium dependent soluble inorganic pyrophosphatase [Solan	AT3G53620	inorganic pyrophosphatase, putative (soluble) / pyrophosphate phospho-hydrolase, putative / PPase, putative, similar	LOC_Os05g02310.1	5	721003	protein Soluble inorganic pyrophosphatase, putative, expressed
Contig1862_at	putative peroxidase [Oryza sativa (japonica cultivar-group)] dbj|BAB12033.1| putative peroxidase [Oryza sativa (japonica cultivar-group)] tp	AT4G33420	peroxidase, putative, identical to class III peroxidase ATP32 (Arabidopsis thaliana) gi:17530547:gb:AAL40837; identical to cDNA	LOC_Os05g04380.1	5	1988177	protein Peroxidase family protein, expressed
Contig14115_at	putative transcription factor (myb) [Oryza sativa (japonica cultivar-group)]	AT1G09540	myb family transcription factor (MYB61), contains PFAM profile: myb DNA-binding domain PF00249	LOC_Os05g04820.1	5	2289413	protein Myb-like DNA-binding domain containing protein, expressed
Contig7133_at	putative CENP-E like kinetochore protein [Hordeum vulgare subsp. vulgare]	AT5G58320	kinase interacting protein-related, low similarity to kinase interacting protein 1 (Petunia integrifolia) GI:13936326	LOC_Os05g07680.1	5	4112242	protein CENP-E like kinetochore protein, putative, expressed
HY03H15u_s_at	putative CENP-E like kinetochore protein [Hordeum vulgare subsp. vulgare]	AT5G58320	kinase interacting protein-related, low similarity to kinase interacting protein 1 (Petunia integrifolia) GI:13936326	LOC_Os05g07680.1	5	4112242	protein CENP-E like kinetochore protein, putative, expressed
EBem05_SQ002_E15_at	P0583G08.7 [Oryza sativa (japonica cultivar-group)]	AT1G70550	expressed protein, similar to hypothetical protein GB:AAD31338 (Arabidopsis thaliana) and to putative putative carboxyl-terminal	LOC_Os05g07764.1	5	4163796	protein Carboxyl-terminal proteinase, putative, expressed
HVSMEn0017K13r2_at	phospholipase D1 [Craterostigma plantagineum]	AT3G15730	phospholipase D alpha 1 / PLD alpha 1 (PLDALPHA1) (PLD1) / choline phosphatase 1, identical to SP:Q38882 Phospholipase D alpha 1 (E	LOC_Os05g07880.1	5	4238093	protein Phospholipase D alpha 1 precursor, putative, expressed
Contig4452_at	putative cellulose synthase catalytic subunit [Hordeum vulgare]	AT4G32410	cellulose synthase, catalytic subunit, putative, similar to cellulose synthase-1 (gi:9622874) and -2 (gi:9622876) from Zea mays	LOC_Os05g08370.1	5	4549377	protein Cellulose synthase A catalytic subunit 1, putative, expressed
Contig9531_at	putative extensin-like protein [Oryza sativa (japonica cultivar-group)]	AT4G13340	leucine-rich repeat family protein / extensin family protein, similar to extensin-like protein (Lycopersicon esculentum)	LOC_Os05g08770.1	5	4793434	protein leucine-rich repeat family protein, putative, expressed
Contig2427_at	putative acid phosphatase [Hordeum vulgare subsp. vulgare] emb|CAF31501.1| putative acid phosphatase [Hordeum vulgare subsp. vulgare]	AT4G29260	acid phosphatase class B family protein, similar to acid phosphatase (Glycine max) GI:3341443; contains Pfam profile PF03767: HAD	LOC_Os05g10330.1	5	5620429	protein HAD superfamily phosphatase containing protein
Contig1383_s_at	metallothionein-like protein type 3 [Hordeum vulgare subsp. vulgare]	AT3G15353	metallothionein protein, putative	LOC_Os05g11320.1	5	6373200	protein Metallothionein-like protein type 3, putative, expressed
rbaal22i06_at	unnamed protein product [Oryza sativa (japonica cultivar-group)]	AT5G53190	nodulin MtN3 family protein, similar to MtN3 GI:1619602 (root nodule development) from (Medicago truncatula)	LOC_Os05g12320.1	5	7062200	protein MtN3/saliva family protein, expressed
Contig10962_at	P0694A04.12 [Oryza sativa (japonica cultivar-group)] dbj|BAB63730.1| unknown protein [Oryza sativa (japonica cultivar-group)]	AT2G46330	arabinogalactan-protein (AGP16), identical to gi:10880509:gb:AAG24284	LOC_Os05g12580.1	5	7199210	protein hypothetical protein
Contig22558_at	unknown protein [Oryza sativa (japonica cultivar-group)] gb|AAM93694.1| unknown protein [Oryza sativa (japonica cultivar-group)]	AT1G28100	expressed protein	LOC_Os05g13420.1	5	7429603	protein expressed protein
Contig11350_at	ABC transporter family protein [Arabidopsis thaliana]	AT1G51500	ABC transporter family protein, similar to GB:AAF61569 from (Bombyx mori)	LOC_Os05g13520.1	5	7477633	protein ABC-2 type transporter family protein, expressed
HU10K22u_s_at	putative Glucan 1,3-beta-glucosidase precursor [Oryza sativa (japonica cultivar-group)] gb|AAP53379.1| putative Glucan 1,3-beta-glucosidase	AT2G18470	protein kinase family protein, contains Pfam PF00069: Protein kinase domain	LOC_Os05g15510.2	5	8753687	protein Cellulase containing protein, expressed
Contig22112_at	putative 0-deacetylbaccatin III-10-O-acetyl transferase-like protein [Musa acuminata]	AT3G62160	transferase family protein, low similarity to Taxus cuspidata transferases: 10-deacetylbaccatin III-10-O-acetyl transferase	LOC_Os05g19910.2	5	11594325	protein Transferase family protein, expressed
rbags29m11_s_at	P0034A04.2 [Oryza sativa (japonica cultivar-group)]	AT5G01740	expressed protein, wound-inducible protein wun1 protein - Solanum tuberosum, PIR:JQ0398	LOC_Os05g27580.1	5	15972672	protein Wound-induced protein WI12 containing protein
Contig6902_at	P0034A04.2 [Oryza sativa (japonica cultivar-group)]	AT5G01740	expressed protein, wound-inducible protein wun1 protein - Solanum tuberosum, PIR:JQ0398	LOC_Os05g27580.1	5	15972672	protein Wound-induced protein WI12 containing protein
Contig15596_at	SEC14 cytosolic factor family protein / phosphoglyceride transfer family protein [Arabidopsis thaliana]	AT3G51670	SEC14 cytosolic factor family protein / phosphoglyceride transfer family protein, similar to polyphosphoinositide binding protein	LOC_Os05g27820.1	5	16138396	protein CRAL/TRIO, N-terminus family protein, expressed
Contig9200_at	annexin 4 (ANN4) [Arabidopsis thaliana] pir||H84808 probable annexin [imported] - Arabidopsis thaliana	AT2G38750	annexin 4 (ANN4), nearly identical to annexin (AnnAt4) (Arabidopsis thaliana) GI:6503084; contains Pfam profile PF00191: Annexin	LOC_Os05g31750.1	5	18414870	protein Annexin family protein, expressed
Contig17354_at	expressed protein [Arabidopsis thaliana] gb|AAM13874.1| unknown protein [Arabidopsis thaliana] gb|AAM91720.1| unknown protein [Arabidopsis t	AT5G25590	expressed protein, contains Pfam profile PF04783: Protein of unknown function (DUF630)	LOC_Os05g32760.1	5	19095361	protein bZIP protein, putative, expressed
Contig3574_s_at	chitinase 2 [Triticum aestivum]	AT3G12500	basic endochitinase, identical to basic endochitinase precursor SP:P19171 from (Arabidopsis thaliana)	LOC_Os05g33130.1	5	19343286	protein Basic endochitinase A precursor, putative, expressed
Contig3300_at	pyruvate, phosphate dikinase (EC 2.7.9.1) precursor - rice dbj|BAA22419.1| orthophosphate dikinase [Oryza sativa (japonica cultivar-group)]	AT4G15530	similar to pyruvate,orthophosphate dikinase [Flaveria brownii] (GB:CAA55784.1); similar to pyruvate,orthophosphate	LOC_Os05g33570.2	5	19654558	protein Pyruvate, phosphate dikinase, chloroplast precursor, putative, expressed
Contig21135_at	inosine-uridine preferring nucleoside hydrolase family protein [Arabidopsis thaliana]	AT5G18890	inosine-uridine preferring nucleoside hydrolase family protein, contains Pfam profile PF01156: Inosine-uridine preferring nucleosid	LOC_Os05g33644.1	5	19722494	protein inosine-uridine preferring nucleoside hydrolase family protein, putative, expressed
Contig10648_at	glycosyl hydrolase family 20 protein [Arabidopsis thaliana] gb|AAM91092.1| At1g65600/F5I14_13 [Arabidopsis thaliana]	AT1G65590	glycosyl hydrolase family 20 protein, contains Pfam PF00728: Glycosyl hydrolase family 20, catalytic domain; contains Pfam	LOC_Os05g34320.2	5	20232082	protein Glycosyl hydrolase family 20, catalytic domain containing protein, expressed
Contig18837_at	laccase [Liriodendron tulipifera]	AT5G60020	laccase, putative / diphenol oxidase, putative, similar to laccase LAC2-4, Liriodendron tulipifera, EMBL:LTU73106 (GI:1621467)	LOC_Os05g38420.1	5	22450351	protein laccase LAC5-6, putative, expressed
Contig9433_at	P0031D11.8 [Oryza sativa (japonica cultivar-group)] dbj|BAB67875.1| unknown protein [Oryza sativa (japonica cultivar-group)]	AT2G29210	splicing factor PWI domain-containing protein, contains Pfam profile PF01480: PWI domain	LOC_Os05g38660.1	5	22582154	protein expressed protein
rbags11h24_s_at	alanine--glyoxylate aminotransferase, putative / beta-alanine-pyruvate aminotransferase, putative / AGT,	AT3G08860	alanine--glyoxylate aminotransferase, putative / beta-alanine-pyruvate aminotransferase, putative / AGT, putative, similar to	LOC_Os05g39770.1	5	23276828	protein Alanine-glyoxylate aminotransferase 2 homolog 3, mitochondrial precursor, putative, expressed
Contig7739_at	alanine--glyoxylate aminotransferase, putative / beta-alanine-pyruvate aminotransferase, putative / AGT,	AT3G08860	alanine--glyoxylate aminotransferase, putative / beta-alanine-pyruvate aminotransferase, putative / AGT, putative, similar to	LOC_Os05g39770.1	5	23276828	protein Alanine-glyoxylate aminotransferase 2 homolog 3, mitochondrial precursor, putative, expressed
Contig1559_at	putative 60S ribosomal protein L38 [Oryza sativa (japonica cultivar-group)]	AT3G59540	60S ribosomal protein L38 (RPL38B), 60S RIBOSOMAL PROTEIN L38 - Lycopersicon esculentum, EMBL:X69979	LOC_Os05g40250.1	5	23556994	protein hypothetical protein
Contig8710_at	globulin [Hordeum vulgare]	AT3G28830	expressed protein	LOC_Os05g41970.1	5	24494509	protein 19 kDa globulin precursor, putative, expressed
Contig15640_at	P0010B10.2 [Oryza sativa (japonica cultivar-group)]	AT4G26320	arabinogalactan-protein (AGP13), identical to gi:10880503:gb:AAG24281	LOC_Os05g42360.1	5	24702099	protein expressed protein
Contig22452_at	P0010B10.2 [Oryza sativa (japonica cultivar-group)]			LOC_Os05g42360.1	5	24702099	protein expressed protein
Contig14299_at	P0010B10.2 [Oryza sativa (japonica cultivar-group)]			LOC_Os05g42360.1	5	24702099	protein expressed protein
Contig8486_at	putative glucosyltransferase [Oryza sativa (japonica cultivar-group)] dbj|BAC10759.1| putative glucosyltransferase [Oryza sativa (japonica c	AT4G07960	glycosyl transferase family 2 protein, similar to cellulose synthase from Agrobacterium tumeficiens (gi:710492) and Agrobacterium	LOC_Os05g43530.1	5	25221292	protein glycosyl transferase family 2 protein, putative, expressed
Contig15444_at	putative o-methyltransferase ZRP4 [Oryza sativa (japonica cultivar-group)] gb|AAP51892.1| putative o-methyltransferase ZRP4 [Oryza sativa (j	AT4G35160	O-methyltransferase family 2 protein, similar to caffeic acid O-methyltransferase, Pinus taeda, gb:U39301	LOC_Os05g43930.1	5	25481311	protein O-methyltransferase ZRP4, putative, expressed
Contig14215_at	unknown protein [Oryza sativa (japonica cultivar-group)] gb|AAT47074.1| unknown protein [Oryza sativa (japonica cultivar-group)] gb|AAS72356	AT1G28290	pollen Ole e 1 allergen and extensin family protein, similar to arabinogalactan protein (Daucus carota) GI:11322245; contains Pfam	LOC_Os05g45460.1	5	26288216	protein Pollen proteins Ole e I family protein, expressed
EBem09_SQ001_O02_s_at	probable lipid transfer protein - barley gb|AAB47967.1| nonspecific lipid transfer protein [Hordeum vulgare]	AT3G18280	protease inhibitor/seed storage/lipid transfer protein (LTP) family protein, similar to TED4 (Zinnia elegans) GI:493721; contains	LOC_Os05g47700.1	5	27247373	protein nonspecific lipid-transfer protein AKCS9 precursor, putative, expressed
Contig6043_at	probable lipid transfer protein - barley gb|AAB47967.1| nonspecific lipid transfer protein [Hordeum vulgare]	AT3G18280	protease inhibitor/seed storage/lipid transfer protein (LTP) family protein, similar to TED4 (Zinnia elegans) GI:493721; contains	LOC_Os05g47700.1	5	27247373	protein nonspecific lipid-transfer protein AKCS9 precursor, putative, expressed
Contig7155_at	P0019E03.5 [Oryza sativa (japonica cultivar-group)] dbj|BAC01247.1| membrane protein-like [Oryza sativa (japonica cultivar-group)]	AT3G61750	auxin-responsive protein -related, similar to auxin-induced protein AIR12 GI:11357190 (Arabidopsis thaliana);	LOC_Os05g48270.1	5	27583058	protein auxin-responsive protein, putative, expressed
EBro01_SQ004_L11_at		AT2G31081	Clavata3 / ESR-Related-4 (CLE4), CLAVATA3/ESR-Related 4 (CLE4)	LOC_Os05g48730.1	5	27845754	protein hypothetical protein
Contig7789_at	putative arabinogalactan-like protein [Oryza sativa (japonica cultivar-group)]	AT5G03170	fasciclin-like arabinogalactan-protein (FLA11)	LOC_Os05g48890.1	5	27964097	protein Fasciclin domain containing protein, expressed
Contig15351_s_at	putative arabinogalactan-like protein [Oryza sativa (japonica cultivar-group)]	AT5G03170	fasciclin-like arabinogalactan-protein (FLA11)	LOC_Os05g48890.1	5	27964097	protein Fasciclin domain containing protein, expressed
Contig6782_at	putative arabinogalactan-like protein [Oryza sativa (japonica cultivar-group)]	AT5G60490	fasciclin-like arabinogalactan-protein (FLA12)	LOC_Os05g48900.1	5	27968486	protein Fasciclin domain containing protein, expressed
Contig10600_s_at				LOC_Os05g50500.1	5	28875380	protein expressed protein
Contig10600_at				LOC_Os05g50500.1	5	28875380	protein expressed protein
Contig11667_at	P0501G01.11 [Oryza sativa (japonica cultivar-group)] dbj|BAB21082.1| unknown protein [Oryza sativa (japonica cultivar-group)]	AT2G46225	Encodes a subunit of the WAVE complex. The WAVE complex is required for activation of ARP2/3 complex which functions in actin	LOC_Os05g50800.1	5	29054191	protein expressed protein
Contig11397_s_at	unknown protein [Oryza sativa (japonica cultivar-group)] dbj|BAC24819.1| unknown protein [Oryza sativa (japonica cultivar-group)] dbj|BAC769	AT1G32560	late embryogenesis abundant group 1 domain-containing protein / LEA group 1 domain-containing protein, contains Pfam domain,	LOC_Os06g02040.1	6	592578	protein Late embryogenesis abundant group 1 family protein, expressed
Contig10119_at	chloroplast nucleoid DNA-binding protein cnd41-like [Oryza sativa (japonica cultivar-group)]	AT5G10770	chloroplast nucleoid DNA-binding protein, putative, similar to CND41, chloroplast nucleoid DNA binding protein (Nicotiana	LOC_Os06g03120.1	6	1152607	protein Aspartic proteinase nepenthesin-2 precursor, putative, expressed
HV03D01u_s_at	chloroplast nucleoid DNA-binding protein cnd41-like [Oryza sativa (japonica cultivar-group)]	AT5G10770	chloroplast nucleoid DNA-binding protein, putative, similar to CND41, chloroplast nucleoid DNA binding protein (Nicotiana	LOC_Os06g03120.1	6	1152607	protein Aspartic proteinase nepenthesin-2 precursor, putative, expressed
Contig15910_at	OSJNBa0038F22.4 [Oryza sativa (japonica cultivar-group)]	AT3G22800	leucine-rich repeat family protein / extensin family protein, similar to extensin-like protein (Lycsimilar to extensin-like	LOC_Os06g03640.2	6	1413222	protein BAG domain-containing protein, putative, expressed
HV_CEa0009G05r2_at	leucine carboxyl methyltransferase family protein [Arabidopsis thaliana]	AT1G02100	leucine carboxyl methyltransferase family protein, contains Pfam PF04072: Leucine carboxyl methyltransferase domain; similar to	LOC_Os06g04820.1	6	2104395	protein Leucine carboxyl methyltransferase family protein, expressed
Contig16373_at	ESTs AU055950(S20175),C73125(E2952), AU055951(S20175) correspond to a region of the predicted gene.~Similar to acyl-ACP thioesterase (U92878	AT1G08510	acyl-(acyl carrier protein) thioesterase / acyl-ACP thioesterase / oleoyl-(acyl-carrier protein) hydrolase / S-acyl fatty	LOC_Os06g05130.1	6	2273699	protein Myristoyl-acyl carrier protein thioesterase, chloroplast precursor, putative, expressed
Contig15501_at	putative mitochondrial protein of ancient origin (10.0 kD) (1H319) [Caenorhabditis elegans]	AT5G67490	expressed protein	LOC_Os06g06330.1	6	2944576	protein expressed protein
Contig14795_at	EST AU082548(E60543) corresponds to a region of the predicted gene.~Similar to Arabidopsis thaliana chromosome II BAC F2I9 genomic sequence,	AT5G35200	epsin N-terminal homology (ENTH) domain-containing protein, contains Pfam PF01417: ENTH domain. ENTH (Epsin N-terminal homology)	LOC_Os06g07830.1	6	3806767	protein Clathrin assembly protein, putative, expressed
HV_CEb0017C21r2_s_at	EST AU082548(E60543) corresponds to a region of the predicted gene.~Similar to Arabidopsis thaliana chromosome II BAC F2I9 genomic sequence,	AT5G35200	epsin N-terminal homology (ENTH) domain-containing protein, contains Pfam PF01417: ENTH domain. ENTH (Epsin N-terminal homology)	LOC_Os06g07830.1	6	3806767	protein Clathrin assembly protein, putative, expressed
Contig4273_at	Similar to Prunus armeniaca ethylene-forming-enzyme-like dioxygenase. (U97530) [Oryza sativa (japonica cultivar-group)]	AT5G20400	oxidoreductase, 2OG-Fe(II) oxygenase family protein, similar to naringenin,2-oxoglutarate 3-dioxygenase	LOC_Os06g08032.1	6	3892673	protein oxidoreductase, 2OG-Fe oxygenase family protein
Contig18184_at	UDPglucose:flavonoid-3-oxy glucosyl transferase [Zea mays]	AT5G17050	UDP-glucoronosyl/UDP-glucosyl transferase family protein, similar to UDP glucose:flavonoid 3-o-glucosyltransferase,	LOC_Os06g09240.1	6	4646955	protein Flavonol 3-O-glucosyltransferase, putative, expressed
Contig12179_at	peptidoglycan-binding LysM domain-containing protein [Arabidopsis thaliana]	AT1G21880	peptidoglycan-binding LysM domain-containing protein, contains Pfam profile PF01476: LysM domain	LOC_Os06g10660.1	6	5558910	protein LysM domain GPI-anchored protein 1 precursor, putative, expressed
Contig20423_at	AT3g48690/T8P19_200 [Arabidopsis thaliana]	AT3G48690	expressed protein, similar to PrMC3 (Pinus radiata) GI:5487873	LOC_Os06g11130.1	6	5834563	protein 2-Hydroxyisoflavanone dehydratase, putative, expressed
Contig14174_at	oxo-phytodienoic acid reductase [Oryza sativa (japonica cultivar-group)]	AT1G76690	12-oxophytodienoate reductase (OPR2), identical to 12-oxophytodienoate reductase OPR2 GB:AAC78441 (Arabidopsis thaliana)	LOC_Os06g11210.1	6	5885142	protein 12-oxophytodienoate reductase 2, putative, expressed
Contig2329_x_at	12-oxophytodienoic acid reductase [Oryza sativa] emb|CAD89604.1| oxo-phytodienoic acid reductase [Oryza sativa (japonica cultivar-group)]	AT1G76680	12-oxophytodienoate reductase (OPR1), identical to 12-oxophytodienoate reductase OPR1 GB:AAC78440 (Arabidopsis thaliana)	LOC_Os06g11210.1	6	5885142	protein 12-oxophytodienoate reductase 2, putative, expressed
HW09H22u_at				LOC_Os06g11730.1	6	6213435	protein RNA recognition motif family protein, expressed
Contig9197_at	OSJNBb0079B02.2 [Oryza sativa (japonica cultivar-group)] ref|XP_474060.1| OSJNBb0079B02.2 [Oryza sativa (japonica cultivar-group)] dbj|BAD83	AT2G21940	shikimate kinase, putative, similar to shikimate kinase precursor from Lycopersicon esculentum (SP:Q00497); contains Pfam	LOC_Os06g12150.1	6	6496899	protein Shikimate kinase, chloroplast precursor, putative, expressed
Contig5632_s_at	NOD26-like membrane integral protein ZmNIP2-2 [Zea mays]	AT4G10380	major intrinsic family protein / MIP family protein, contains Pfam profile: MIP PF00230	LOC_Os06g12310.1	6	6652003	protein MIP family channel proteins containing protein, expressed
Contig5632_at	NOD26-like membrane integral protein ZmNIP2-2 [Zea mays]	AT4G10380	major intrinsic family protein / MIP family protein, contains Pfam profile: MIP PF00230	LOC_Os06g12310.1	6	6652003	protein MIP family channel proteins containing protein, expressed
Contig25552_at	putative ROP4 protein [Hordeum vulgare subsp. vulgare]	AT3G48040	Encodes a member of the Rop subfamily of Rho GTPases in Arabidopsis that contains a putative farnesylation motif. It is	LOC_Os06g12790.1	6	6989940	protein RAC-like GTP binding protein ARAC10, putative, expressed
Contig9921_at	unnamed protein product [Arabidopsis thaliana]	AT5G55960	expressed protein	LOC_Os06g19390.1	6	11039141	protein expressed protein
Contig19847_at	OSJNBa0036B17.11 [Oryza sativa (japonica cultivar-group)]	AT5G25610	dehydration-responsive protein (RD22), identical to SP:Q08298 Dehydration-responsive protein RD22 precursor	LOC_Os06g19800.1	6	11308412	protein BURP domain containing protein, expressed
Contig8178_at		AT2G41905	expressed protein	LOC_Os06g21410.1	6	12365595	protein expressed protein
Contig1315_s_at	delta tonoplast intrinsic protein TIP2;2 [Triticum aestivum]	AT3G16240	delta tonoplast integral protein (delta-TIP), identical to delta tonoplast integral protein (delta-TIP) (GI:9279707)(GB:U39485)	LOC_Os06g22960.1	6	13406320	protein aquaporin TIP-type RB7-18C, putative, expressed
Contig12702_at	putative copper amine oxidase [Oryza sativa (japonica cultivar-group)]	AT4G14940	copper amine oxidase, putative, highly similar to copper amine oxidase (Arabidopsis thaliana) gi:2654118:gb:AAB87690	LOC_Os06g23114.1	6	13475515	protein Copper amine oxidase, enzyme domain containing protein, expressed
Contig1885_s_at	Eukaryotic translation initiation factor 1A (EIF-1A) (EIF-4C)	AT2G04520	eukaryotic translation initiation factor 1A, putative / eIF-1A, putative / eIF-4C, putative, strong similarity to translation	LOC_Os06g23440.1	6	13684423	protein Eukaryotic translation initiation factor 1A, putative, expressed
HVSMEn0024A10r2_at		AT1G11915	expressed protein	LOC_Os06g25950.1	6	15188243	protein expressed protein
Contig21737_at	HGA1 [Hordeum vulgare]	AT2G41640	expressed protein, contains Pfam domain, PF04577: Protein of unknown function (DUF563)	LOC_Os06g28124.1	6	15972952	protein HGA1, putative, expressed
Contig1458_x_at	AmiB [Triticum aestivum]			LOC_Os06g31070.1	6	18071904	protein Protease inhibitor/seed storage/LTP family protein, expressed
Contig1460_x_at	AmiB [Triticum aestivum]			LOC_Os06g31070.1	6	18071904	protein Protease inhibitor/seed storage/LTP family protein, expressed
Contig1466_s_at	AmiB [Triticum aestivum]			LOC_Os06g31070.1	6	18071904	protein Protease inhibitor/seed storage/LTP family protein, expressed
Contig7007_s_at	thionin Osthi1 [Oryza sativa (japonica cultivar-group)]	AT2G15010	thionin, putative, similar to thionin (Arabidopsis thaliana) gi:1181533:gb:AAC41679	LOC_Os06g31280.1	6	18201886	protein Plant thionin family protein
Contig16114_at	unknown protein [Arabidopsis thaliana]	AT4G01080	expressed protein	LOC_Os06g33330.1	6	19414237	protein expressed protein
Contig8549_at	OSJNBa0038J17.23 [Oryza sativa (japonica cultivar-group)]	AT5G45910	GDSL-motif lipase/hydrolase family protein, similar to lipase (Arabidopsis thaliana) GI:1145627; contains InterPro	LOC_Os06g34120.1	6	19869007	protein GDSL-like Lipase/Acylhydrolase family protein, expressed
Contig8550_s_at	OSJNBa0038J17.23 [Oryza sativa (japonica cultivar-group)]	AT5G45910	GDSL-motif lipase/hydrolase family protein, similar to lipase (Arabidopsis thaliana) GI:1145627; contains InterPro	LOC_Os06g34120.1	6	19869007	protein GDSL-like Lipase/Acylhydrolase family protein, expressed
Contig14547_at	amino acid permease 6 [Brassica napus]	AT1G58360	amino acid permease I (AAP1), identical to amino acid permease I GI:22641 from (Arabidopsis thaliana)	LOC_Os06g36180.1	6	21184226	protein amino acid transporter, putative, expressed
HV02C03u_at				LOC_Os06g38960.2	6	23118062	protein expressed protein
Contig13481_at	phosphatidic acid phosphatase-related / PAP2-related [Arabidopsis thaliana] dbj|BAB02313.1| unnamed protein product [Arabidopsis thaliana]	AT3G15820	phosphatidic acid phosphatase-related / PAP2-related, contains Pfam profile PF01569: PAP2 superfamily	LOC_Os06g40500.1	6	24138353	protein phosphatidic acid phosphatase, putative, expressed
Contig14342_at	putative chloroplast nucleoid DNA-binding protein [Brassica oleracea]	AT5G10770	chloroplast nucleoid DNA-binding protein, putative, similar to CND41, chloroplast nucleoid DNA binding protein (Nicotiana	LOC_Os06g40818.1	6	24347662	protein Eukaryotic aspartyl protease family protein, expressed
Contig13852_at		AT5G35090	expressed protein	LOC_Os06g43810.1	6	26383997	protein expressed protein
Contig14712_at	unknown protein [Oryza sativa (japonica cultivar-group)] dbj|BAD25058.1| unknown protein [Oryza sativa (japonica cultivar-group)]	AT5G35090	expressed protein	LOC_Os06g43810.1	6	26383997	protein expressed protein
Contig5066_at	cell wall surface anchor family protein [Streptococcus pneumoniae TIGR4] gb|AAK75846.1| cell wall surface anchor family protein [Streptococc	AT3G28780	similar to expressed protein [Arabidopsis thaliana] (TAIR:At3g28840.1); similar to unnamed protein product [Yarrowia lipolytica	LOC_Os06g44280.1	6	26713871	protein retrotransposon protein, putative, Ty3-gypsy subclass, expressed
Contig7785_at	senescence-associated protein 5 [Hemerocallis hybrid cultivar]	AT4G28050	senescence-associated protein, putative, similar to senescence-associated protein 5 (Hemerocallis hybrid cultivar)	LOC_Os06g44310.1	6	26751576	protein senescence-associated protein 5, putative, expressed
HA28N02r_s_at	senescence-associated protein 5 [Hemerocallis hybrid cultivar]	AT2G23810	similar to senescence-associated family protein [Arabidopsis thaliana] (TAIR:At4g30430.1); similar to	LOC_Os06g44310.1	6	26751576	protein senescence-associated protein 5, putative, expressed
Contig16816_at	OSJNBa0041A02.21 [Oryza sativa (japonica cultivar-group)] ref|XP_473783.1| OSJNBa0041A02.21 [Oryza sativa (japonica cultivar-group)]	AT2G29210	splicing factor PWI domain-containing protein, contains Pfam profile PF01480: PWI domain	LOC_Os06g44870.1	6	27123655	protein hypothetical protein
Contig9637_at	ubiquitin-conjugating enzyme, putative [Arabidopsis thaliana] dbj|BAB11530.1| unnamed protein product [Arabidopsis thaliana] gb|AAL16250.1|	AT5G05080	ubiquitin-conjugating enzyme, putative, similar to SP:Q16763 Ubiquitin-conjugating enzyme E2-24 kDa (EC 6.3.2.19)	LOC_Os06g45000.2	6	27218540	protein Ubiquitin-conjugating enzyme E2S, putative, expressed
Contig10797_at	ubiquitin-conjugating enzyme, putative [Arabidopsis thaliana] dbj|BAB11530.1| unnamed protein product [Arabidopsis thaliana] gb|AAL16250.1|	AT5G05080	ubiquitin-conjugating enzyme, putative, similar to SP:Q16763 Ubiquitin-conjugating enzyme E2-24 kDa (EC 6.3.2.19)	LOC_Os06g45000.2	6	27218540	protein Ubiquitin-conjugating enzyme E2S, putative, expressed
EBpi05_SQ003_M06_at	peroxidase (EC 1.11.1.7) precursor prx10 - spinach (fragment)	AT4G11290	peroxidase, putative, identical to peroxidase ATP19a (Arabidopsis thaliana) gi:1546692:emb:CAA67337	LOC_Os06g46799.1	6	28413036	protein Peroxidase 3 precursor, putative, expressed
Contig2671_at	xyloglucan endo-1,4-beta-D-glucanase (EC 3.2.1.-) - barley emb|CAA63663.1| xyloglucan endotransglycosylase (XET) [Hordeum vulgare subsp. vul	AT4G25810	xyloglucan:xyloglucosyl transferase, putative / xyloglucan endotransglycosylase, putative / endo-xyloglucan transferase, putative	LOC_Os06g48160.1	6	29132108	protein xyloglucan endotransglucosylase/hydrolase protein 15precursor, putative, expressed
rbaal15p09_s_at	OSJNBa0035M09.18 [Oryza sativa (japonica cultivar-group)]	AT4G25870	expressed protein, contains Pfam profile PF03267: Arabidopsis protein of unknown function, DUF266	LOC_Os06g48700.1	6	29466298	protein expressed protein
Contig20667_s_at		AT5G66350	zinc finger protein, putative (SHI), similar to lateral root primordium 1 (LRP1) (Arabidopsis thaliana) GI:882341; contains Pfam	LOC_Os06g49830.1	6	30160501	protein expressed protein
HX01F12w_at	G2/mitotic-specific cyclin 2 (B-like cyclin) (CYCOS2) pir||T03675 cyclin 2 - rice emb|CAA57556.1| cyclin [Oryza sativa]	AT2G17620	cyclin, putative (CYC2a), similar to cyclin 2b protein (Arabidopsis thaliana) GI:509423; contains Pfam profiles PF00134: Cyclin,	LOC_Os06g51110.2	6	30917864	protein G2/mitotic-specific cyclin 2, putative, expressed
Contig2173_s_at	HMG1/2-like protein pir||S18991 high mobility group protein - wheat emb|CAA77641.1| high mobility group protein [Triticum aestivum]	AT1G20693	high mobility group protein beta1 (HMGbeta1) / HMG protein beta1, nearly identical to HMG protein (HMGbeta1) (Arabidopsis	LOC_Os06g51220.4	6	30992256	protein DNA-binding protein MNB1B, putative, expressed
HVSMEb0002K22r2_at				LOC_Os07g01970.1	7	586973	protein retrotransposon protein, putative, unclassified
Contig7036_at	blue copper-binding protein-like [Oryza sativa (japonica cultivar-group)]	AT2G27035	plastocyanin-like domain-containing protein, low similarity to SP:P80728 Mavicyanin {Cucurbita pepo}; contains Pfam profile	LOC_Os07g02200.1	7	699125	protein Plastocyanin-like domain containing protein, expressed
HI01B12w_at	hypothetical protein [Oryza sativa (japonica cultivar-group)] dbj|BAC82946.1| unknown protein [Oryza sativa (japonica cultivar-group)]	AT1G10020	expressed protein	LOC_Os07g04150.1	7	1770859	protein expressed protein
HW09L19u_at	putative leucine rich repeat protein [Oryza sativa (japonica cultivar-group)]	AT2G34680	similar to leucine-rich repeat family protein [Arabidopsis thaliana] (TAIR:At1g78230.1); similar to putative leucine rich	LOC_Os07g05470.1	7	2537720	protein leucine-rich repeat family protein, putative, expressed
Contig18242_s_at	unknown protein [Oryza sativa (japonica cultivar-group)] dbj|BAC83421.1| unknown protein [Oryza sativa (japonica cultivar-group)]	AT3G22620	protease inhibitor/seed storage/lipid transfer protein (LTP) family protein, similar to pEARLI 1 (Accession No. L43080): an	LOC_Os07g07920.1	7	3974486	protein Protease inhibitor/seed storage/LTP family protein, expressed
Contig22666_at	protease inhibitor-like protein [Oryza sativa (japonica cultivar-group)] dbj|BAC83422.1| protease inhibitor-like protein [Oryza sativa (japo	AT3G22600	protease inhibitor/seed storage/lipid transfer protein (LTP) family protein, contains Pfam protease inhibitor/seed storage/LTP fami	LOC_Os07g07930.1	7	3978511	protein Protease inhibitor/seed storage/LTP family protein, expressed
HVSMEf0022D18r2_s_at	protease inhibitor-like protein [Oryza sativa (japonica cultivar-group)] dbj|BAC83422.1| protease inhibitor-like protein [Oryza sativa (japo	AT3G22600	protease inhibitor/seed storage/lipid transfer protein (LTP) family protein, contains Pfam protease inhibitor/seed storage/LTP fami	LOC_Os07g07930.1	7	3978511	protein Protease inhibitor/seed storage/LTP family protein, expressed
Contig9427_at	extensin-like protein [Oryza sativa (japonica cultivar-group)]	AT3G22800	leucine-rich repeat family protein / extensin family protein, similar to extensin-like protein (Lycsimilar to extensin-like	LOC_Os07g07990.1	7	4029140	protein Leucine Rich Repeat family protein, expressed
Contig8831_s_at	putative membrane related protein CP5 [Oryza sativa (japonica cultivar-group)]	AT4G14500	expressed protein, weak similarity to SP:Q9UKL6 Phosphatidylcholine transfer protein (PC-TP) {Homo sapiens}	LOC_Os07g08760.1	7	4505973	protein Nodule membrane protein, putative, expressed
Contig23070_at	galactosyltransferase family-like protein [Oryza sativa (japonica cultivar-group)]	AT1G74800	galactosyltransferase family protein, contains Pfam profile: PF01762 galactosyltransferase	LOC_Os07g09670.2	7	5131268	protein galactosyltransferase family protein, putative, expressed
Contig7047_at	unknown protein [Oryza sativa (japonica cultivar-group)] dbj|BAC16424.1| unknown protein [Oryza sativa (japonica cultivar-group)]	AT5G48485	protease inhibitor/seed storage/lipid transfer protein (LTP) family protein, contains Pfam protease inhibitor/seed storage/LTP fa	LOC_Os07g18750.1	7	11088829	protein Protease inhibitor/seed storage/LTP family protein, expressed
Contig15410_at	putative alpha subunit of F-actin capping protein [Oryza sativa (japonica cultivar-group)] dbj|BAC20863.1| putative alpha subunit of F-actin	AT3G05520	F-actin capping protein alpha subunit family protein, contains Pfam profile: PF01267 F-actin capping protein alpha subunit	LOC_Os07g23200.1	7	13076810	protein F-actin capping protein alpha subunit, putative, expressed
Contig1222_s_at	plasma membrane integral protein ZmPIP2-1 [Zea mays]	AT3G54820	aquaporin, putative, similar to plasma membrane aquaporin GI:3551133 from (Raphanus sativus)	LOC_Os07g26690.1	7	15404748	protein aquaporin PIP2.4, putative, expressed
Contig14713_at	unnamed protein product [Oryza sativa (japonica cultivar-group)] dbj|BAA84617.1| unknown protein [Oryza sativa (japonica cultivar-group)] db	AT3G66654	peptidyl-prolyl cis-trans isomerase cyclophilin-type family protein, contains Pfam domain, PF00160: peptidyl-prolyl cis-trans isome	LOC_Os07g29390.2	7	17258865	protein peptidyl-prolyl cis-trans isomerase, cyclophilin-type family protein, expressed
Contig11718_at	receptor-like protein kinase-like protein [Oryza sativa (japonica cultivar-group)]	AT1G28340	leucine-rich repeat family protein, contains leucine rich-repeat (LRR) domains Pfam:PF00560, INTERPRO:IPR001611; contains some	LOC_Os07g31840.1	7	18918766	protein leucine-rich repeat family protein, putative, expressed
Contig21909_at		AT1G03780	targeting protein-related, similar to microtubule-associated protein / targeting protein for Xklp2 ((TPX2) GI:8926138) {Homo sapiens}	LOC_Os07g32390.1	7	19256295	protein Targeting protein for Xklp2 containing protein, expressed
Contig8954_at	contains ESTs AU077505(C52303),AU077504(C52303)~unknown protein [Oryza sativa (japonica cultivar-group)]	AT5G54850	expressed protein	LOC_Os07g33650.3	7	20105113	protein expressed protein
Contig321_at	histone H2A (clone TH254) - wheat emb|CAA64356.1| histone H2A [Triticum aestivum] gb|AAL40108.1| histone H2A [Triticum aestivum]	AT4G27230	histone H2A, putative, strong similarity to histone H2A Arabidopsis thaliana GI:7595337, Triticum aestivum GI:536892, Picea abies	LOC_Os07g36130.1	7	21588126	protein Histone H2A, putative, expressed
Contig1478_s_at	hypothetical protein [Oryza sativa (japonica cultivar-group)] dbj|BAC57724.1| unknown protein [Oryza sativa (japonica cultivar-group)]	AT1G61667	expressed protein, contains Pfam profile PF04398: Protein of unknown function, DUF538	LOC_Os07g36410.1	7	21781555	protein expressed protein
Contig15977_at	membrane lipoprotein lipid attachment site-containing protein -like [Oryza sativa (japonica cultivar-group)]	AT4G27350	expressed protein	LOC_Os07g37310.1	7	22346569	protein expressed protein
Contig18894_at	arm repeat containing protein-like [Oryza sativa (japonica cultivar-group)]	AT1G61350	armadillo/beta-catenin repeat family protein, armadillo/beta-catenin-like repeats, Pfam:PF00514	LOC_Os07g37350.1	7	22370786	protein Armadillo/beta-catenin-like repeat family protein, expressed
Contig17575_at	putative organic cation transporter [Oryza sativa (japonica cultivar-group)]	AT1G79360	transporter-related, low similarity to SP:O76082 Organic cation/carnitine transporter 2 (Solute carrier family 22, member 5)	LOC_Os07g37454.1	7	22425967	protein Organic cation transporter 3, putative, expressed
Contig12344_at	remorin-like protein [Oryza sativa (japonica cultivar-group)]	AT3G57540	remorin family protein, contains Pfam domain, PF03763: Remorin, C-terminal region	LOC_Os07g38170.1	7	22889245	protein Remorin, C-terminal region family protein, expressed
Contig3745_at	plastocyanin-like domain-containing protein / mavicyanin, putative [Arabidopsis thaliana] pir||T01852 probable blue copper-binding protein F	AT5G26330	plastocyanin-like domain-containing protein / mavicyanin, putative, similar to mavicyanin SP:P80728 from (Cucurbita pepo)	LOC_Os07g38290.1	7	23000069	protein Plastocyanin-like domain containing protein, expressed
Contig5272_at	putative carboxyl-terminal proteinase [Oryza sativa (japonica cultivar-group)]	AT1G55360	expressed protein, contains Pfam profile PF03080: Arabidopsis proteins of unknown function	LOC_Os07g38590.1	7	23176530	protein Carboxyl-terminal peptidase, putative, expressed
Contig5272_s_at	putative carboxyl-terminal proteinase [Oryza sativa (japonica cultivar-group)]	AT1G55360	expressed protein, contains Pfam profile PF03080: Arabidopsis proteins of unknown function	LOC_Os07g38590.1	7	23176530	protein Carboxyl-terminal peptidase, putative, expressed
Contig411_at	Tubulin alpha-1 chain emb|CAA67942.1| alpha-tubulin 1 [Hordeum vulgare subsp. vulgare]	AT5G19780	tubulin alpha-3/alpha-5 chain (TUA5), nearly identical to SP:P20363 Tubulin alpha-3/alpha-5 chain {Arabidopsis thaliana}	LOC_Os07g38730.1	7	23242103	protein Tubulin alpha-1 chain, putative, expressed
Contig12033_at	putative zinc finger transcription factor WRKY [Oryza sativa (japonica cultivar-group)]	AT3G01080	WRKY family transcription factor, similar to NtWRKY1 transcription factor GB:BAA82107 from (Nicotiana tabacum)	LOC_Os07g40570.1	7	24313688	protein WRKY DNA binding domain containing protein, expressed
Contig13686_at	periaxin-like protein [Arabidopsis thaliana]	AT5G09530	hydroxyproline-rich glycoprotein family protein, contains proline-rich extensin domains, INTERPRO:IPR002965	LOC_Os07g40890.1	7	24480255	protein expressed protein
Contig15896_at	putative WD repeat protein [Oryza sativa (japonica cultivar-group)]	AT5G14050	transducin family protein / WD-40 repeat family protein, contains 4 WD-40 repeats (PF00400); similar to unknown protein (ref:NP_057	LOC_Os07g41190.1	7	24658444	protein WD-repeat protein 50, putative, expressed
HT12B06u_s_at	unknown protein [Oryza sativa (japonica cultivar-group)]	AT1G35780	expressed protein	LOC_Os07g43070.1	7	25806058	protein expressed protein
Contig24452_at	beta-glucosidase BGQ60 precursor - barley gb|AAA87339.1| beta-glucosidase	AT3G18070	glycosyl hydrolase family 1 protein, contains Pfam PF00232 : Glycosyl hydrolase family 1 domain; TIGRFAM TIGR01233:	LOC_Os07g46280.2	7	27613702	protein Glycosyl hydrolase family 1 protein, expressed
Contig9465_s_at	unknown protein [Oryza sativa (japonica cultivar-group)]	AT1G03470	similar to kinase interacting family protein [Arabidopsis thaliana] (TAIR:At2g47920.1); similar to putative centromere	LOC_Os07g47090.1	7	28147907	protein kinase interacting family protein, putative, expressed
Contig13380_at	copper chaperone (CCH)-related protein-like protein [Oryza sativa (japonica cultivar-group)]	AT4G13340	leucine-rich repeat family protein / extensin family protein, similar to extensin-like protein (Lycopersicon esculentum)	LOC_Os07g47480.1	7	28380891	protein heavy metal-associated domain containing protein, expressed
Contig2112_at	peroxidase (EC 1.11.1.7) 2 precursor - wheat emb|CAA59485.1| peroxidase [Triticum aestivum]	AT5G05340	peroxidase, putative, similar to peroxidase (Nicotiana tabacum) gi:5381253:dbj:BAA82306; similar to Peroxidase P7	LOC_Os07g48030.1	7	28676699	protein Peroxidase 2 precursor, putative, expressed
Contig1340_at	calmodulin [Oryza sativa] gb|AAD10246.1| calmodulin [Phaseolus vulgaris] emb|CAA74307.1| calmodulin [Zea mays]	AT3G43810	calmodulin-7 (CAM7), almost identical to calmodulin GI:16227 from (Arabidopsis thaliana), SP:P59220 Calmodulin-7	LOC_Os07g48780.1	7	29198699	protein Calmodulin, putative, expressed
HVSMEl0008B06r2_at	putative glycosyltransferase family [Oryza sativa (japonica cultivar-group)]	AT2G37090	Encodes a protein with similarity to glycosyltransferases. Mutants have irregular xylem phenotype suggesting a role in secondary	LOC_Os07g49370.1	7	29570021	protein Glycosyltransferase family 43 protein, expressed
Contig14134_at	unknown protein [Oryza sativa (japonica cultivar-group)] dbj|BAD10549.1| unknown protein [Oryza sativa (japonica cultivar-group)]	AT2G44080	expressed protein	LOC_Os08g02180.1	8	728904	protein expressed protein
HVSMEm0015O15f_s_at	putative photosystem II core complex proteins psbY, chloroplast precursor (L-arginine metabolising enzyme) (L-AME) [Oryza sativa (japonica c	AT1G67740	photosystem II core complex proteins psbY, chloroplast (PSBY) / L-arginine metabolising enzyme, identical to SP:O49347 Photosyste	LOC_Os08g02630.1	8	1084388	protein expressed protein
Contig25717_at	zinc finger (C3HC4-type RING finger) protein family-like [Oryza sativa (japonica cultivar-group)] dbj|BAD10798.1| zinc finger (C3HC4-type RI	AT3G27330	zinc finger (C3HC4-type RING finger) family protein, contains Pfam profiles: PF00097 zinc finger, C3HC4 type (RING finger), PF016	LOC_Os08g02850.1	8	1193731	protein zinc finger family protein, putative, expressed
Contig12685_at	putative blue copper binding protein [Oryza sativa (japonica cultivar-group)] dbj|BAD03084.1| putative blue copper binding protein [Oryza sa	AT2G32300	uclacyanin I, identical to uclacyanin I GI:3399767 from (Arabidopsis thaliana); contains Pfam profile PF02298: Plastocyanin-like	LOC_Os08g04370.1	8	2134038	protein Plastocyanin-like domain containing protein
Contig7711_at	putative nitrate transporter [Oryza sativa (japonica cultivar-group)]	AT1G12110	nitrate/chlorate transporter (NRT1.1) (CHL1), identical to nitrate/chlorate transporter SP:Q05085 from (Arabidopsis	LOC_Os08g05910.2	8	3184094	protein Nitrate/chlorate transporter, putative, expressed
Contig5312_at	O-methyltransferase [Hordeum vulgare]	AT5G54160	quercetin 3-O-methyltransferase 1 / flavonol 3-O-methyltransferase 1 / caffeic acid/5-hydroxyferulic acid	LOC_Os08g06100.1	8	3334574	protein Caffeic acid 3-O-methyltransferase, putative, expressed
Contig5313_s_at	O-methyltransferase [Hordeum vulgare]	AT5G54160	quercetin 3-O-methyltransferase 1 / flavonol 3-O-methyltransferase 1 / caffeic acid/5-hydroxyferulic acid	LOC_Os08g06100.1	8	3334574	protein Caffeic acid 3-O-methyltransferase, putative, expressed
Contig5311_at	O-methyltransferase [Hordeum vulgare]	AT5G54160	quercetin 3-O-methyltransferase 1 / flavonol 3-O-methyltransferase 1 / caffeic acid/5-hydroxyferulic acid	LOC_Os08g06100.1	8	3334574	protein Caffeic acid 3-O-methyltransferase, putative, expressed
Contig5706_at	putative cellulose synthase-5 [Oryza sativa (japonica cultivar-group)] dbj|BAC99779.1| putative cellulose synthase-5 [Oryza sativa (japonica	AT3G03050	cellulose synthase family protein (CslD3), similar to cellulose synthase catalytic subunit gi:2827143 from (Arabidopsis thaliana), ce	LOC_Os08g06380.1	8	3544316	protein Cellulose synthase family protein, expressed
Contig12927_at	OJ9990_A01.8 [Oryza sativa (japonica cultivar-group)] dbj|BAC99904.1| hypothetical protein [Oryza sativa (japonica cultivar-group)]	AT1G09815	DNA polymerase delta subunit 4 family, contains similarity to Swiss-Prot:Q9HCU8 DNA polymerase delta subunit 4 (DNA	LOC_Os08g06620.1	8	3722500	protein expressed protein
Contig13042_at	OSJNBb0003B01.6 [Oryza sativa (japonica cultivar-group)]			LOC_Os08g07490.1	8	4201570	protein expressed protein
Contig7423_at	putative Chain A, Crystal Structure Of Phosphopantothenoylcysteine Synthetase [Oryza sativa (japonica cultivar-group)]	AT1G12350	DNA/panthothenate metabolism flavoprotein family protein, contains Pfam domain PF04127: DNA / pantothenate metabolism	LOC_Os08g07880.1	8	4424574	protein DNA/pantothenate metabolism flavoprotein, expressed
Contig16473_at	putative RNase H domain-containing protein [Oryza sativa (japonica cultivar-group)] dbj|BAD03243.1| putative RNase H domain-containing prote	AT1G24090	RNase H domain-containing protein, very low similarity to GAG-POL precursor (Oryza sativa (japonica cultivar-group)) GI:5902445; co	LOC_Os08g08050.1	8	4563589	protein retrotransposon protein, putative, unclassified
Contig16311_at	putative kinesin-like protein [Solanum bulbocastanum]			LOC_Os08g08230.1	8	4702894	protein Kinesin, putative, expressed
HE01I24u_s_at	xyloglucan endo-1,4-beta-D-glucanase (EC 3.2.1.-) - barley emb|CAA63661.1| xyloglucan endotransglycosylase (XET) [Hordeum vulgare subsp. vul	AT5G57550	xyloglucan:xyloglucosyl transferase / xyloglucan endotransglycosylase / endo-xyloglucan transferase (XTR3), identical to	LOC_Os08g13920.1	8	8321646	protein Glycosyl hydrolases family 16 protein, expressed
Contig2958_at	xyloglucan endotransglycosylase (EC 2.4.1.-) - barley emb|CAA62848.1| PM2 [Hordeum vulgare subsp. vulgare]	AT5G57560	xyloglucan:xyloglucosyl transferase / xyloglucan endotransglycosylase / endo-xyloglucan transferase (TCH4), identical to	LOC_Os08g13920.1	8	8321646	protein Glycosyl hydrolases family 16 protein, expressed
Contig15040_at	unknown protein [Oryza sativa (japonica cultivar-group)]			LOC_Os08g16810.1	8	10281496	protein expressed protein
HVSMEb0002E18r2_at	hypothetical protein [Oryza sativa (japonica cultivar-group)] dbj|BAC99869.1| hypothetical protein [Oryza sativa (japonica cultivar-group)]			LOC_Os08g16860.1	8	10310634	protein F-box domain containing protein, expressed
Contig6939_at	putative fasciclin-like arabinogalactan-protein [Oryza sativa (japonica cultivar-group)] dbj|BAD03337.1| putative fasciclin-like arabinogala	AT5G55730	fasciclin-like arabinogalactan-protein (FLA1), identical to gi:13377776::AAK20857:13377775:gb:AF333970	LOC_Os08g23180.1	8	13855278	protein Fasciclin domain containing protein, expressed
HM14M18r_at	unknown protein [Oryza sativa (japonica cultivar-group)]	AT2G14890	arabinogalactan-protein (AGP9), identical to gi:10880495:gb:AAG24277	LOC_Os08g31070.1	8	19051528	protein expressed protein
Contig8295_at	splicing coactivator subunit SRm300 [Homo sapiens]	AT1G15830	expressed protein	LOC_Os08g31090.1	8	19073822	protein expressed protein
Contig11989_at	unknown protein [Oryza sativa (japonica cultivar-group)]	AT1G02180	ferredoxin-related, similar to Ferredoxin. (SP:O78510) (Cryptomonas phi) {Guillardia theta}	LOC_Os08g35710.1	8	22399637	protein expressed protein
Contig4196_at		AT2G26560	patatin, putative, similar to patatin-like latex allergen (Hevea brasiliensis)(PMID:10589016); contains patatin domain	LOC_Os08g37250.1	8	23415784	protein Patatin-like phospholipase family protein, expressed
EBpi01_SQ003_L11_at	oxoglutarate/malate translocator, putative [Arabidopsis thaliana] gb|AAL07178.1| putative 2-oxoglutarate/malate translocator protein [Arabid	AT5G64290	oxoglutarate/malate translocator, putative, similar to SWISS-PROT:Q41364 2-oxoglutarate/malate translocator, chloroplast	LOC_Os08g37600.1	8	23692257	protein anion transporter family protein, expressed
HVSMEa0011N23r2_at	leucine-rich repeat family protein [Arabidopsis thaliana] pir||T02154 protein kinase homolog T1F15.2 - Arabidopsis thaliana	AT1G67510	leucine-rich repeat family protein, contains protein kinase domain, Pfam:PF00069; contains leucine-rich repeats,	LOC_Os08g39590.1	8	24927945	protein Leucine Rich Repeat family protein, expressed
Contig20683_at	putative alcohol dehydrogenase homolog [Oryza sativa (japonica cultivar-group)]	AT3G55290	short-chain dehydrogenase/reductase (SDR) family protein, contains similarity to 3-oxoacyl-(acyl-carrier protein) reductase	LOC_Os08g39960.1	8	25187874	protein NAD dependent epimerase/dehydratase family protein, expressed
Contig26571_at	probable DNA binding protein PCF2 - rice dbj|BAA23143.1| PCF2 [Oryza sativa (japonica cultivar-group)]			LOC_Os08g43160.1	8	27164991	protein TCP family transcription factor containing protein, expressed
Contig14053_at	unknown protein [Oryza sativa (japonica cultivar-group)] dbj|BAD09734.1| unknown protein [Oryza sativa (japonica cultivar-group)] dbj|BAD09220.1| unknown protei	AT5G51920	expressed protein, ; expression supported by MPSS	LOC_Os08g43180.1	8	27176594	protein expressed protein
EBro08_SQ009_P22_at		AT2G17080	hypothetical protein, contains Pfam profile PF03087: Arabidopsis protein of unknown function	LOC_Os08g43870.1	8	27537096	protein hypothetical protein
Contig10045_at		AT5G35970	DNA-binding protein, putative, similar to SWISS-PROT:Q60560 DNA-binding protein SMUBP-2 (Immunoglobulin MU binding protein 2,	LOC_Os09g04440.1	9	2360255	protein DNA-binding protein, putative, expressed
Contig12910_at	putative flavonol 4'-sulfotransferase [Oryza sativa (japonica cultivar-group)] dbj|BAC56777.1| putative flavonol 4'-sulfotransferase [Oryza	AT5G07010	sulfotransferase family protein, similar to steroid sulfotransferase 3 (Brassica napus) GI:3420008, steroid sulfotransferase 1 (Bra	LOC_Os09g08190.1	9	4249758	protein Sulfotransferase domain containing protein, expressed
EBpi01_SQ002_A19_at				LOC_Os09g12780.1	9	7333179	protein expressed protein
Contig9365_at	S276 [Triticum aestivum]	AT2G46210	delta-8 sphingolipid desaturase, putative, similar to delta-8 sphingolipid desaturase GI:3819708 from (Brassica napus)	LOC_Os09g16920.1	9	10337557	protein S276, putative, expressed
HW05E10u_at	putative o-methyltransferase ZRP4 [Oryza sativa (japonica cultivar-group)] gb|AAP51892.1| putative o-methyltransferase ZRP4 [Oryza sativa (j			LOC_Os09g17560.1	9	10740907	protein O-methyltransferase family protein, expressed
Contig6633_at	unknown protein [Oryza sativa (japonica cultivar-group)]	AT1G78020	senescence-associated protein-related, similar to senescence-associated protein SAG102 (GI:22331931) (Arabidopsis thaliana)	LOC_Os09g20240.1	9	12125838	protein expressed protein
Contig6514_s_at	Chain A, A 30 Angstrom U-Shaped Catalytic Tunnel In The Crystal Structure Of Polyamine Oxidase	AT5G13700	polyamine oxidase, putative, similar to SP:O64411 Polyamine oxidase precursor (EC 1.5.3.11) from Zea mays	LOC_Os09g20260.1	9	12153366	protein Polyamine oxidase precursor, putative, expressed
rbags23e03_at	sinapyl alcohol dehydrogenase [Populus tremuloides]	AT4G39330	mannitol dehydrogenase, putative, nearly identical to SP:P42734, probable mannitol dehydrogenase	LOC_Os09g23540.1	9	13987781	protein mannitol dehydrogenase, putative, expressed
Contig6799_at	cinnamoyl CoA reductase [Hordeum vulgare]	AT1G15950	cinnamoyl-CoA reductase, putative, nearly identical to CCR1 (GI:12034897), similar to cinnamoyl CoA reductase GI:2058310 from	LOC_Os09g25150.1	9	15078325	protein cinnamoyl CoA reductase, putative, expressed
Contig12699_at	unknown protein [Oryza sativa (japonica cultivar-group)] dbj|BAD09480.1| unknown protein [Oryza sativa (japonica cultivar-group)] dbj|BAD100			LOC_Os09g25860.1	9	15505057	protein expressed protein
Contig7901_at		AT5G13640	lecithin:cholesterol acyltransferase family protein / LACT family protein, similar to SP:P40345 Phospholipid:diacylglycerol	LOC_Os09g27210.1	9	16548778	protein lecithine cholesterol acyltransferase, putative, expressed
Contig15227_s_at	Unknown protein [Oryza sativa (japonica cultivar-group)]	AT1G14690	similar to microtubule associated protein (MAP65/ASE1) family protein [Arabidopsis thaliana] (TAIR:At5g55230.1); similar to	LOC_Os09g27700.2	9	16860063	protein microtubule associated protein family protein, putative, expressed
Contig15227_at	Unknown protein [Oryza sativa (japonica cultivar-group)]	AT1G14690	similar to microtubule associated protein (MAP65/ASE1) family protein [Arabidopsis thaliana] (TAIR:At5g55230.1); similar to	LOC_Os09g27700.2	9	16860063	protein microtubule associated protein family protein, putative, expressed
HVSMEg0016J19r2_s_at		AT1G47480	expressed protein, similar to PrMC3 (Pinus radiata) GI:5487873	LOC_Os09g28690.1	9	17448589	protein 2-Hydroxyisoflavanone dehydratase, putative, expressed
Contig5704_at		AT1G47480	expressed protein, similar to PrMC3 (Pinus radiata) GI:5487873	LOC_Os09g28690.1	9	17448589	protein 2-Hydroxyisoflavanone dehydratase, putative, expressed
Contig18326_at	putative mitochondrial dicarboxylate carrier protein [Arabidopsis thaliana]	AT2G22500	mitochondrial substrate carrier family protein, contains Pfam profile: PF00153 mitochondrial carrier protein	LOC_Os09g29050.1	9	17642559	protein Mitochondrial carrier protein
Contig18128_at		AT5G55730	fasciclin-like arabinogalactan-protein (FLA1), identical to gi:13377776::AAK20857:13377775:gb:AF333970	LOC_Os09g30010.1	9	18256643	protein Fasciclin-like arabinogalactan protein 1 precursor, putative, expressed
Contig5833_s_at	probable hydroxymethylglutaryl-CoA reductase (NADPH2) (EC 1.1.1.34) - rice emb|CAA92821.1| 3-hydroxy-3-methylglutaryl-CoA reductase [Oryza s	AT1G76490	similar to 3-hydroxy-3-methylglutaryl-CoA reductase 2 / HMG-CoA reductase 2 (HMGR2) [Arabidopsis thaliana]	LOC_Os09g31970.1	9	19073649	protein 3-hydroxy-3-methylglutaryl-coenzyme A reductase 3, putative, expressed
Contig6213_s_at	putative chitinase precursor [Oryza sativa (japonica cultivar-group)] dbj|BAD08871.1| putative chitinase precursor [Oryza sativa (japonica c	AT1G05850	chitinase-like protein 1 (CTL1), similar to class I chitinase GI:7798656 from (Halimolobos perplexa var. perplexa); contains Pfam	LOC_Os09g32080.1	9	19147631	protein Chitinase class I family protein, expressed
Contig7510_at	expressed protein [Arabidopsis thaliana] dbj|BAB01710.1| unnamed protein product [Arabidopsis thaliana]	AT3G21190	expressed protein, contains Pfam PF03138: Plant protein family. The function of this family of plant proteins is unknown;	LOC_Os09g32320.1	9	19295663	protein expressed protein
HZ62K09r_at	peroxidase ATP9a [Arabidopsis thaliana]	AT4G37530	peroxidase, putative, similar to peroxidase (Arabidopsis thaliana) gi:1402906:emb:CAA66958; identical to Pfam profile	LOC_Os09g32964.1	9	19676631	protein Peroxidase 35 precursor, putative, expressed
Contig25029_at	B1033B05.12 [Oryza sativa (japonica cultivar-group)]	AT5G50760	auxin-responsive family protein, similar to auxin-induced protein TGSAUR22 (GI:10185820) (Tulipa gesneriana)	LOC_Os09g32984.1	9	19691531	protein Auxin responsive protein
rbags8a08_s_at	ankyrin-repeat protein HBP1 [Nicotiana tabacum]	AT4G35450	ankyrin repeat family protein / AFT protein (AFT), contains ankyrin repeats, Pfam:PF00023; identical to cDNA AFT protein (AFT)	LOC_Os09g33810.2	9	19960623	protein Ankyrin repeat domain protein 2, putative, expressed
Contig11158_at	serine/threonine protein kinase, putative [Arabidopsis thaliana]	AT3G59350	similar to serine/threonine protein kinase, putative [Arabidopsis thaliana] (TAIR:At2g43230.1); similar to salt-inducible	LOC_Os09g33860.1	9	19992273	protein Protein kinase domain containing protein, expressed
Contig7799_at	OJ1529_G03.6 [Oryza sativa (japonica cultivar-group)] dbj|BAB93370.1| OJ1529_G03.6 [Oryza sativa (japonica cultivar-group)]	AT1G20080	C2 domain-containing protein, contains INTERPRO:IPR000008 C2 domain	LOC_Os09g36770.3	9	21222455	protein C2 domain-containing protein, putative, expressed
Contig14654_at	expressed protein [Arabidopsis thaliana] pir||T04678 hypothetical protein F8D20.240 - Arabidopsis thaliana emb|CAA20043.1| putative protein	AT4G35730	expressed protein, similar to expressed protein [Arabidopsis thaliana] (TAIR:At1g34220.2); similar to unknown protein [Oryza	LOC_Os09g37510.1	9	21612608	protein expressed protein
Contig21141_at	OSJNBb0072N21.3 [Oryza sativa (japonica cultivar-group)] ref|XP_474946.1| OSJNBb0072N21.3 [Oryza sativa (japonica cultivar-group)]	AT1G19250	flavin-containing monooxygenase family protein / FMO family protein, low similarity to SP:P97501 Dimethylaniline monooxygenase	LOC_Os09g37620.1	9	21688242	protein Flavin-binding monooxygenase-like family protein, expressed
Contig13704_at	OSJNBb0072N21.3 [Oryza sativa (japonica cultivar-group)] ref|XP_474946.1| OSJNBb0072N21.3 [Oryza sativa (japonica cultivar-group)]	AT1G19250	flavin-containing monooxygenase family protein / FMO family protein, low similarity to SP:P97501 Dimethylaniline monooxygenase	LOC_Os09g37620.1	9	21688242	protein Flavin-binding monooxygenase-like family protein, expressed
rbasd2c09_s_at	OSJNBb0072N21.3 [Oryza sativa (japonica cultivar-group)] ref|XP_474946.1| OSJNBb0072N21.3 [Oryza sativa (japonica cultivar-group)]	AT1G19250	flavin-containing monooxygenase family protein / FMO family protein, low similarity to SP:P97501 Dimethylaniline monooxygenase	LOC_Os09g37620.1	9	21688242	protein Flavin-binding monooxygenase-like family protein, expressed
Contig15470_at	chromomethylase [Zea mays]	AT1G69770	chromomethylase 3 (CMT3), nearly	LOC_Os10g01570.1	10	366695	protein DNA cytosine methyltransferase MET2a, putative, expressed
Contig1865_at	putative peroxidase [Oryza sativa (japonica cultivar-group)] gb|AAP51822.1| putative peroxidase [Oryza sativa (japonica cultivar-group)] tpe	AT5G06730	peroxidase, putative, similar to peroxidase (Arabidopsis thaliana) gi:1491617:emb:CAA68212	LOC_Os10g02040.1	10	643042	protein Peroxidase 53 precursor, putative, expressed
EBro03_SQ001_C05_at				LOC_Os10g22050.1	10	11059272	protein expressed protein
Contig4806_at	putative Pollen specific protein C13 precursor [Oryza sativa (japonica cultivar-group)] gb|AAP53386.1| putative Pollen specific protein C13	AT4G08685	pollen Ole e 1 allergen and extensin family protein, contains Pfam domain, PF01190: Pollen proteins Ole e I family	LOC_Os10g22590.1	10	11392043	protein Pollen proteins Ole e I family protein, expressed
Contig23761_at	putative Tyrosine/DOPA decarboxylase 2 [Oryza sativa (japonica cultivar-group)] gb|AAP53445.1| putative Tyrosine/DOPA decarboxylase 2 [Oryza	AT2G20340	tyrosine decarboxylase, putative, similar to tyrosine/dopa decarboxylase (Papaver somniferum) GI:3282527, SP:Q06087 Tyrosine	LOC_Os10g23900.1	10	11930866	protein Pyridoxal-dependent decarboxylase conserved domain containing protein
Contig26382_at	bHLH family protein [Arabidopsis thaliana] pir||A96774 probable DNA-binding protein F1M20.18 [imported] - Arabidopsis thaliana	AT1G26945	expressed protein, supported by full length cDNA gi:26453215 from (Arabidopsis thaliana)	LOC_Os10g26460.1	10	13442381	protein hypothetical protein
Contig14827_s_at	putative putative glucosyltransferase [Oryza sativa (japonica cultivar-group)] gb|AAP53972.1| putative putative glucosyltransferase [Oryza s	AT2G36970	UDP-glucoronosyl/UDP-glucosyl transferase family protein, contains Pfam profile: PF00201 UDP-glucoronosyl	LOC_Os10g30560.1	10	15566669	protein UDP-glucoronosyl and UDP-glucosyl transferase family protein, expressed
HW03O22u_s_at	benzothiadiazole-induced protein (clone WCI-5) - wheat gb|AAC49288.1| unknown	AT2G15220	secretory protein, putative, similar to NtPRp27 (Nicotiana tabacum) GI:5360263; contains Pfam profile PF04450: Plant Basic	LOC_Os10g34910.1	10	18306517	protein secretory protein, putative
Contig11881_at	putative microtubule-associated protein [Oryza sativa (japonica cultivar-group)] gb|AAM93680.1| putative microtubule-associated protein [Ory	AT5G67270	microtubule-associated EB1 family protein, similar to SP:Q9UPY8 Microtubule-associated protein RP/EB family member 3	LOC_Os10g35580.1	10	18706702	protein microtubule-associated EB1 family protein, putative, expressed
Contig19_s_at	unknown protein [Oryza sativa (japonica cultivar-group)] gb|AAM93676.1| unknown protein [Oryza sativa (japonica cultivar-group)] gb|AAP54468	AT3G47160	expressed protein, similar to MTD2 (Medicago truncatula) GI:9294812; supporting cDNA gi:25083983:gb:BT002136.1:	LOC_Os10g35670.1	10	18749054	protein RNA-binding protein, putative, expressed
Contig8950_at	putative senescence-associated protein [Oryza sativa (japonica cultivar-group)] gb|AAP54499.1| putative senescence-associated protein [Oryza	AT1G63260	senescence-associated family protein, similar to senescence-associated protein 5 (Hemerocallis hybrid cultivar) gi:3551954:gb:AAC	LOC_Os10g35980.1	10	18903588	protein senescence-associated family protein, putative, expressed
Contig12954_at				LOC_Os10g37870.1	10	19948802	protein hypothetical protein
Contig139_x_at	similar to germinal histone H4 gene [Rattus norvegicus]	AT5G59690	histone H4, identical to histone H4 from Lycopersicon esculentum GI:297150, Lolium temulentum SP:P02308, Acropora formosa GI:4556	LOC_Os10g39410.1	10	20690218	protein Histone H4, putative, expressed
Contig488_at	similar to germinal histone H4 gene [Rattus norvegicus]	AT5G59690	histone H4, identical to histone H4 from Lycopersicon esculentum GI:297150, Lolium temulentum SP:P02308, Acropora formosa GI:4556	LOC_Os10g39410.1	10	20690218	protein Histone H4, putative, expressed
Contig877_x_at	similar to germinal histone H4 gene [Rattus norvegicus]	AT5G59690	histone H4, identical to histone H4 from Lycopersicon esculentum GI:297150, Lolium temulentum SP:P02308, Acropora formosa GI:4556	LOC_Os10g39410.1	10	20690218	protein Histone H4, putative, expressed
Contig173_at	similar to germinal histone H4 gene [Rattus norvegicus]	AT5G59690	histone H4, identical to histone H4 from Lycopersicon esculentum GI:297150, Lolium temulentum SP:P02308, Acropora formosa GI:4556	LOC_Os10g39410.1	10	20690218	protein Histone H4, putative, expressed
Contig30_s_at	histone H4 [Arabidopsis thaliana] ref|NP_190179.1| histone H4 [Arabidopsis thaliana] ref|NP_190941.1| histone H4 [Arabidopsis thaliana]	AT5G59690	histone H4, identical to histone H4 from Lycopersicon esculentum GI:297150, Lolium temulentum SP:P02308, Acropora formosa GI:4556	LOC_Os10g39410.1	10	20690218	protein Histone H4, putative, expressed
Contig26_at	similar to germinal histone H4 gene [Rattus norvegicus]	AT5G59690	histone H4, identical to histone H4 from Lycopersicon esculentum GI:297150, Lolium temulentum SP:P02308, Acropora formosa GI:4556	LOC_Os10g39410.1	10	20690218	protein Histone H4, putative, expressed
Contig2992_s_at	chitinase (EC 3.2.1.14) cht2b precursor - barley emb|CAA55345.1| chitinase [Hordeum vulgare subsp. vulgare]	AT3G12500	basic endochitinase, identical to basic endochitinase precursor SP:P19171 from (Arabidopsis thaliana)	LOC_Os10g39680.1	10	20876015	protein Acidic 27 kDa endochitinase precursor, putative, expressed
Contig12071_at	putative glutathione S-transferase [Oryza sativa (japonica cultivar-group)] gb|AAP54871.1| putative glutathione S-transferase [Oryza sativa	AT3G03190	glutathione S-transferase, putative, identical to glutathione S-transferase GB:AAB09584 from (Arabidopsis thaliana)	LOC_Os10g39740.1	10	20903398	protein Glutathione S-transferase, C-terminal domain containing protein, expressed
HW01L24u_s_at	putative glutathione S-transferase [Oryza sativa (japonica cultivar-group)] gb|AAP54871.1| putative glutathione S-transferase [Oryza sativa	AT3G03190	glutathione S-transferase, putative, identical to glutathione S-transferase GB:AAB09584 from (Arabidopsis thaliana)	LOC_Os10g39740.1	10	20903398	protein Glutathione S-transferase, C-terminal domain containing protein, expressed
Contig1616_at	putative cellulase [Oryza sativa (japonica cultivar-group)] gb|AAP54882.1| putative cellulase [Oryza sativa (japonica cultivar-group)] gb|AA	AT3G44990	xyloglucan:xyloglucosyl transferase, putative / xyloglucan endotransglycosylase, putative / endo-xyloglucan transferase, putative	LOC_Os10g39840.1	10	20990504	protein Glycosyl hydrolases family 16 protein, expressed
HVSMEa0013P16r2_at		AT1G08160	harpin-induced protein-related / HIN1-related / harpin-responsive protein-related, weak similarity to hin1 (Nicotiana	LOC_Os10g39970.1	10	21078300	protein Harpin-induced protein 1 containing protein, expressed
Contig68_at	putative proline oxidase [Oryza sativa (japonica cultivar-group)] gb|AAP54933.1| putative proline oxidase [Oryza sativa (japonica cultivar-g	AT5G38710	proline oxidase, putative / osmotic stress-responsive proline dehydrogenase, putative, similar to proline oxidase,	LOC_Os10g40360.1	10	21288526	protein Proline dehydrogenase family protein, expressed
Contig2877_at	expansin EXPB3 [Triticum aestivum]	AT1G65680	similar to beta-expansin, putative (EXPB4) [Arabidopsis thaliana] (TAIR:At2g45110.1); similar to cim1 protein - soybean	LOC_Os10g40720.1	10	21520035	protein Beta-expansin 1a precursor, putative, expressed
Contig2873_s_at	expansin EXPB2 [Triticum aestivum]	AT1G65680	similar to beta-expansin, putative (EXPB4) [Arabidopsis thaliana] (TAIR:At2g45110.1); similar to cim1 protein - soybean	LOC_Os10g40730.1	10	21529179	protein Beta-expansin 1a precursor, putative, expressed
Contig11522_at	putative chloroplast-targeted beta-amylase [Oryza sativa (japonica cultivar-group)] gb|AAP55052.1| putative chloroplast-targeted beta-amylas	AT4G17090	beta-amylase (CT-BMY) / 1,4-alpha-D-glucan maltohydrolase, identical to beta-amylase enzyme GI:6065749 from (Arabidopsis	LOC_Os10g41550.1	10	21997928	protein Glycosyl hydrolase family 14 protein, expressed
Contig19923_at	putative proline and glutamic acid rich nuclear protein [Oryza sativa (japonica cultivar-group)] gb|AAL58183.1| putative hypersensitive reac	AT5G66230	expressed protein	LOC_Os10g42660.1	10	22677978	protein expressed protein
Contig14278_at	hypothetical protein At2g38320 [imported] - Arabidopsis thaliana	AT2G38320	expressed protein	LOC_Os11g01570.1	11	328051	protein expressed protein
HW09M17u_at	apyrase (APY1) [Arabidopsis thaliana] gb|AAF00071.1| apyrase [Arabidopsis thaliana]	AT3G04080	apyrase (APY1), identical to apyrase (Atapy1) GI:6002631 from (Arabidopsis thaliana)	LOC_Os11g03290.1	11	1221863	protein GDA1/CD39 family protein
Contig3332_at	putative nucleoside-triphosphatase [Oryza sativa (japonica cultivar-group)]	AT5G18280	apyrase (APY2), identical to apyrase GI:6006801, GI:7672685 from (Arabidopsis thaliana)	LOC_Os11g03290.1	11	1221863	protein GDA1/CD39 family protein
HVSMEf0019O11r2_at	phosphoglycerate mutase-like protein [Arabidopsis thaliana]	AT3G50520	phosphoglycerate/bisphosphoglycerate mutase family protein, similar to SP:P00950 Phosphoglycerate mutase 1	LOC_Os11g04300.1	11	1791875	protein phosphoglycerate mutase family protein, expressed
Contig5759_at	expressed protein [Arabidopsis thaliana] pdb|1RJJ|A Chain A, Solution Structure Of A Homodimeric Hypothetical Protein, At5g22580, A Structur	AT5G22580	expressed protein	LOC_Os11g05290.1	11	2340541	protein expressed protein
Contig660_s_at	Histone H3 pir||S04520 histone H3 (clone pH3c-1) - alfalfa pir||A26014 histone H3 - wheat	AT5G10400	histone H3, identical to several histone H3 proteins, including Zea mays SP:P05203, Medicago sativa GI:166384, Encephalartos	LOC_Os11g05730.1	11	2622185	protein Histone H3, putative, expressed
Contig676_at	Histone H3 pir||S04520 histone H3 (clone pH3c-1) - alfalfa pir||A26014 histone H3 - wheat	AT5G10400	histone H3, identical to several histone H3 proteins, including Zea mays SP:P05203, Medicago sativa GI:166384, Encephalartos	LOC_Os11g05730.1	11	2622185	protein Histone H3, putative, expressed
Contig1394_at	actin [Musa x paradisiaca]	AT5G09810	actin 7 (ACT7) / actin 2, identical to SP:P53492 Actin 7 (Actin-2) {Arabidopsis thaliana}	LOC_Os11g06390.5	11	3074781	protein Actin-7, putative, expressed
Contig8961_at	putative ripening protein [Calystegia soldanella]	AT2G18540	cupin family protein, contains Pfam profile PF00190: Cupin	LOC_Os11g06720.1	11	3275323	protein ABA/WDS induced protein, expressed
Contig654_s_at	Alcohol dehydrogenase 3 pir||S04040 alcohol dehydrogenase (EC 1.1.1.1) 3 - barley emb|CAA31231.1| alcohol dehydrogenase [Hordeum vulgare sub	AT1G77120	The protein undergoes thiolation following treatment with the oxidant tert-butylhydroperoxide.	LOC_Os11g10510.1	11	5743620	protein Alcohol dehydrogenase 2, putative, expressed
Contig18793_at	putative protein [Sorghum bicolor] gb|AAM94317.1| putative protein [Sorghum bicolor]	AT1G65870	disease resistance-responsive family protein, similar to dirigent protein (Forsythia x intermedia)	LOC_Os11g10800.1	11	5942831	protein Dirigent-like protein, expressed
HX01C13w_at		AT3G59900	expressed protein, hypothetical protein At2g44080 - Arabidopsis thaliana, EMBL:AC004005	LOC_Os11g14190.2	11	7935117	protein expressed protein
Contig127_s_at	Tubulin alpha-3 chain emb|CAA10663.1| alpha-tubulin 3 [Hordeum vulgare subsp. vulgare]	AT4G14960	tubulin alpha-6 chain (TUA6), nearly identical to SP:P29511 Tubulin alpha-6 chain {Arabidopsis thaliana}	LOC_Os11g14220.2	11	7955980	protein Tubulin alpha-3 chain, putative, expressed
Contig333_M_at	Tubulin alpha-2 chain emb|CAA69724.1| alpha-tubulin 2 [Hordeum vulgare subsp. vulgare]	AT4G14960	tubulin alpha-6 chain (TUA6), nearly identical to SP:P29511 Tubulin alpha-6 chain {Arabidopsis thaliana}	LOC_Os11g14220.2	11	7955980	protein Tubulin alpha-3 chain, putative, expressed
Contig13674_at	putative beta-xylosidase [Triticum aestivum]	AT1G78060	glycosyl hydrolase family 3 protein, similar to xylosidase GI:2102655 from (Aspergillus niger)	LOC_Os11g19210.1	11	10950335	protein Glycosyl hydrolase family 3 C terminal domain containing protein, expressed
HW02A11u_s_at	O-methyltransferase [Secale cereale]	AT4G35160	O-methyltransferase family 2 protein, similar to caffeic acid O-methyltransferase, Pinus taeda, gb:U39301	LOC_Os11g20090.1	11	11573808	protein O-methyltransferase family protein, expressed
Contig3551_at	O-methyltransferase [Secale cereale]	AT4G35160	O-methyltransferase family 2 protein, similar to caffeic acid O-methyltransferase, Pinus taeda, gb:U39301	LOC_Os11g20090.1	11	11573808	protein O-methyltransferase family protein, expressed
Contig17956_at	3' exoribonuclease family domain 1-containing protein [Arabidopsis thaliana] pir||D96625 hypothetical protein T2K10.14 [imported] - Arabidop	AT1G60080	3' exoribonuclease family domain 1-containing protein, similar to SP:Q96B26 Exosome complex exonuclease RRP43 (EC 3.1.13.-)	LOC_Os11g20689.1	11	11958113	protein 3' exoribonuclease family domain 1-containing protein, putative, expressed
Contig1717_s_at	dehydrin 5 [imported] - barley gb|AAD02262.1| dehydrin 5 [Hordeum vulgare]	AT3G50970	dehydrin xero2 (XERO2) / low-temperature-induced protein LTI30 (LTI30), identical to dehydrin Xero 2 (Low-temperature-induced pro	LOC_Os11g26570.1	11	14724530	protein Dehydrin family protein, expressed
HVSMEa0006I22r2_s_at	dehydrin 5 [imported] - barley gb|AAD02262.1| dehydrin 5 [Hordeum vulgare]	AT3G50970	dehydrin xero2 (XERO2) / low-temperature-induced protein LTI30 (LTI30), identical to dehydrin Xero 2 (Low-temperature-induced pro	LOC_Os11g26570.1	11	14724530	protein Dehydrin family protein, expressed
Contig5258_at	Endoxyloglucan transferase (EXT) [Hordeum vulgare subsp. vulgare]	AT5G13870	xyloglucan:xyloglucosyl transferase / xyloglucan endotransglycosylase / endo-xyloglucan transferase (EXGT-A4), identical to	LOC_Os11g33270.1	11	19173506	protein xyloglucan endotransglucosylase/hydrolase precursor, putative, expressed
Contig2415_at	embryo-specific protein [Oryza sativa]			LOC_Os11g37270.1	11	21512320	protein expressed protein
Contig2416_at	embryo-specific protein [Oryza sativa]	AT1G15830	expressed protein	LOC_Os11g37270.1	11	21512320	protein expressed protein
Contig15874_at		AT3G23090	expressed protein	LOC_Os11g38010.1	11	22049000	protein Targeting protein for Xklp2 containing protein, expressed
Contig4194_at	patatin-like protein [Sorghum bicolor]	AT4G37070	patatin, putative, similar to patatin-like latex allergen (Hevea brasiliensis)(PMID:10589016); contains patatin domain	LOC_Os11g39990.1	11	23343292	protein Patatin-like phospholipase family protein, expressed
Contig4194_s_at	patatin-like protein [Sorghum bicolor]	AT4G37070	patatin, putative, similar to patatin-like latex allergen (Hevea brasiliensis)(PMID:10589016); contains patatin domain	LOC_Os11g39990.1	11	23343292	protein Patatin-like phospholipase family protein, expressed
Contig17642_at	adenylylsulfate kinase, putative [Arabidopsis thaliana] gb|AAF00628.1| putative adenylylsulfate kinase [Arabidopsis thaliana]	AT3G03900	adenylylsulfate kinase, putative, similar to adenylylsulfate kinase 1, chloroplast precursor (APS kinase,	LOC_Os11g41650.1	11	24487670	protein Adenylyl-sulfate kinase, chloroplast precursor, putative, expressed
Contig15387_at	putative laccase [Oryza sativa (japonica cultivar-group)] dbj|BAB68098.1| putative laccase [Oryza sativa (japonica cultivar-group)]	AT5G05390	laccase, putative / diphenol oxidase, putative, similar to laccase (Populus balsamifera subsp. trichocarpa)(GI:3805960)	LOC_Os12g01730.1	12	433076	protein Multicopper oxidase family protein, expressed
Contig5926_at	protein kinase homolog - rice gb|AAB62693.1| protein kinase [Oryza sativa]	AT5G07070	CBL-interacting protein kinase 2 (CIPK2), identical to CBL-interacting protein kinase 2 (Arabidopsis thaliana) gi:9280636:gb:AAF865	LOC_Os12g02200.1	12	681269	protein CBL-interacting serine/threonine-protein kinase 15, putative, expressed
Contig5924_s_at	protein kinase homolog - rice gb|AAB62693.1| protein kinase [Oryza sativa]	AT5G07070	CBL-interacting protein kinase 2 (CIPK2), identical to CBL-interacting protein kinase 2 (Arabidopsis thaliana) gi:9280636:gb:AAF865	LOC_Os12g02200.1	12	681269	protein CBL-interacting serine/threonine-protein kinase 15, putative, expressed
Contig10883_at	vacuolar targeting receptor bp-80 [Triticum aestivum]	AT3G52850	vacuolar sorting receptor, putative, nearly identical to vacuolar sorting receptor homolog (GP:1737218) (Arabidopsis thaliana)	LOC_Os12g02390.1	12	787103	protein Vacuolar sorting receptor 1 precursor, putative, expressed
Contig20791_at	hypothetical protein-like protein [Sorghum bicolor]	AT3G08600	expressed protein	LOC_Os12g02550.1	12	876652	protein expressed protein
rbags25g01_at				LOC_Os12g02910.1	12	1073692	protein Glycosyl transferase family 8 protein, expressed
Contig14798_at	P0683F02.22 [Oryza sativa (japonica cultivar-group)] dbj|BAB90556.1| putative hydrolase [Oryza sativa (japonica cultivar-group)] dbj|BAB6371	AT3G48410	hydrolase, alpha/beta fold family protein, low simiilarity to 2-hydroxy-6-oxo-6-phenylhexa-2,4-dienoate hydrolase	LOC_Os12g05600.1	12	2570685	protein hydrolase, alpha/beta fold family protein, putative, expressed
HW01I01u_s_at				LOC_Os12g05900.1	12	2712514	protein rac GTPase activating protein 1, putative, expressed
Contig11148_at	hydroxyproline-rich glycoprotein DZ-HRGP [Volvox carteri f. nagariensis]	AT1G49750	leucine-rich repeat family protein, contains leucine-rich repeats, Pfam:PF00560	LOC_Os12g08110.1	12	4131874	protein transposon protein, putative, CACTA, En/Spm sub-class
Contig5871_at				LOC_Os12g08340.1	12	4246500	protein hypothetical protein
HW03F12u_s_at				LOC_Os12g08340.1	12	4246500	protein hypothetical protein
HVSMEn0016A20r2_s_at	At1g09610 [Arabidopsis thaliana] ref|NP_172432.1| expressed protein [Arabidopsis thaliana] gb|AAS47664.1| At1g09610 [Arabidopsis thaliana]	AT1G09610	expressed protein, contains Pfam profile PF04669: Protein of unknown function (DUF579)	LOC_Os12g10320.1	12	5455810	protein uncharacterized plant-specific domain TIGR01627 family protein, expressed
Contig25307_at	putative receptor protein kinase [Arabidopsis thaliana] gb|AAO42928.1| At1g67510 [Arabidopsis thaliana]	AT1G67510	leucine-rich repeat family protein, contains protein kinase domain, Pfam:PF00069; contains leucine-rich repeats,	LOC_Os12g13310.1	12	7420523	protein Protein kinase domain containing protein
HI04I05u_at				LOC_Os12g17530.1	12	10046741	protein expressed protein
Contig5393_at	LIM transcription factor homolog [Zea mays]	AT1G10200	transcription factor LIM, putative, strong similarity to transcription factor Ntlim1 (Nicotiana tabacum) GI:5689136, LIM domain	LOC_Os12g32620.1	12	19651676	protein Pollen-specific protein SF3, putative, expressed
Contig11584_at	OSJNBa0080E14.9 [Oryza sativa (japonica cultivar-group)]	AT3G05130	expressed protein, ; expression supported by MPSS	LOC_Os12g34500.1	12	20851271	protein expressed protein
Contig4362_at	Acyl carrier protein I, chloroplast precursor (ACP I) pir||AYBH acyl carrier protein I precursor - barley gb|AAA32920.1| acyl carrier protei	AT4G25050	acyl carrier family protein / ACP family protein, similar to Acyl carrier protein, chloroplast precursor from {Spinacia oleracea}	LOC_Os12g34890.1	12	21209935	protein Acyl carrier protein I, chloroplast precursor, putative, expressed
EBro08_SQ005_A14_at	putative proteinase inhibitor [Hordeum vulgare subsp. vulgare]	AT2G38870	protease inhibitor, putative, similar to SP:P24076 Glu S.griseus protease inhibitor (BGIA) {Momordica charantia}; contains Pfam	LOC_Os12g36210.1	12	22160378	protein Subtilisin-chymotrypsin inhibitor CI-1B, putative, expressed
Contig19048_at	importin-beta2 [Oryza sativa (japonica cultivar-group)]	AT5G53480	importin beta-2, putative, similar to importin-beta2 (Oryza sativa (japonica cultivar-group)) GI:3983665; contains Pfam profile	LOC_Os12g38110.1	12	23369158	protein Importin-beta N-terminal domain containing protein, expressed
Contig24721_at		AT1G66540	cytochrome P450, putative, Similar to cytochrome P450 91A1 (SP:Q9FG65)(Arabidopsis thaliana); contains Pfam	LOC_Os12g39300.1	12	24148760	protein Cytochrome P450 family protein, expressed
Contig16015_at	putative NPH3 family protein [Oryza sativa (japonica cultivar-group)] ref|XP_506921.1| PREDICTED OSJNBa0034J04.14 gene product [Oryza sativa (japonica	AT4G37590	phototropic-responsive NPH3 family protein, contains NPH3 family domain, Pfam:PF03000	LOC_Os12g39380.1	12	24191415	protein transposon protein, putative, Mutator sub-class, expressed
Contig11283_at	SRM102 [Arabidopsis thaliana]	AT2G29210	splicing factor PWI domain-containing protein, contains Pfam profile PF01480: PWI domain	LOC_Os12g40180.1	12	24838217	protein expressed protein
Contig2501_at		AT3G04730	auxin-responsive protein / indoleacetic acid-induced protein 16 (IAA16), identical to SP:O24407 Auxin-responsive protein IAA16	LOC_Os12g40890.1	12	25282627	protein Auxin-induced protein AUX28, putative, expressed
Contig2503_s_at		AT3G04730	auxin-responsive protein / indoleacetic acid-induced protein 16 (IAA16), identical to SP:O24407 Auxin-responsive protein IAA16	LOC_Os12g40890.1	12	25282627	protein Auxin-induced protein AUX28, putative, expressed
Contig8538_at	light-induced protein CPRF-2 - parsley	AT5G28770	bZIP transcription factor family protein, similar to seed storage protein opaque-2(bZIP family)GI:168428 from Zea mays; contains	LOC_Os12g40920.1	12	25297076	protein bZIP transcription factor family protein, expressed
Contig18488_at	PHAVOLUTA-like HD-ZIPIII protein [Nicotiana sylvestris]	AT2G34710	homeobox-leucine zipper transcription factor (HB-14), identical to homeodomain transcription factor (ATHB-14)GP:3132474 GB:Y11122	LOC_Os12g41860.1	12	25893743	protein class III HD-Zip protein 4, putative, expressed
Contig11506_at	putative protein phosphatase [Oryza sativa]	AT3G04710	ankyrin repeat family protein, contains Pfam profile: PF00023 ankyrin repeat	LOC_Os12g43940.1	12	27232877	protein TPR Domain containing protein, expressed
EBro08_SQ011_I03_at
HV03D01u_at
Contig8740_at
Contig3187_s_at
HV01L03w_at
HR01G08u_at
HW04C21u_at
EBro02_SQ007_J14_at
Contig12338_at
HVSMEg0005O19r2_at
Contig12701_at
HW02E22u_at
EBem10_SQ004_A08_at
Contig21205_at
Contig20219_at
EBro07_SQ001_A12_at
Contig5588_at
Contig7315_at
EBed07_SQ001_P13_at
Contig19320_at
HVSMEf0022D18r2_x_at
Contig1507_at
Contig1235_at
HK04G05r_at
HK03D22r_x_at
HVSMEn0005G15f_x_at
Contig17670_at
HF11O02r_at
HVSMEf0019H05r2_at
HVSMEi0013J13r2_at
HV_CEa0007N07r2_at
Contig803_x_at
rbags25e03_at
Contig803_at
HVSMEn0020A01f_at
Contig19111_at
Contig13665_at
Contig616_at
rbaal38e14_x_at
HV10O20u_x_at
HF01O24T_at
Contig15259_at
HVSMEl0011N07r2_at
HVSMEf0023D17f_x_at
Contig24673_at
EBpi01_SQ002_N03_at
EBpi01_SQ005_L09_at
HZ49G19r_at
Contig3185_s_at
HS05C18u_at
HVSMEg0010B23r2_x_at
Contig5987_at
Contig20025_at
