# Supplementary material for: Comparing genomic expression patterns across plant species reveals highly diverged transcriptional dynamics in response to salt stress
Source: BMC Genomics. 2009 Aug 25;10:398. doi: 10.1186/1471-2164-10-398 (PMC2739230; doi:10.1186/1471-2164-10-398)
Supplement: Additional file 8 — Genes down-regulated in Maythorpe roots [file 1471-2164-10-398-S8.xls]

## Sheet: MTC VS MTS UP R ANN
Probe sets up-regulated in salt-sensitive barley Maythorpe
Input Probe Set	NR Desc	Ath Accn	Ath Description	Rice Model	Rice Chr	Rice 5'	Rice Description
Contig23295_at	putative chaperonin [Plasmodium yoelii yoelii]	AT5G03710	expressed protein	LOC_Os01g01410	1	206408	protein Protein kinase domain containing protein, expressed
Contig6854_at	putative 1-deoxy-D-xylulose 5-phosphate reductoisomerase [Hordeum vulgare subsp. vulgare]	AT5G62790	1-deoxy-D-xylulose 5-phosphate reductoisomerase (DXR), nearly identical to 1-deoxy-d-xylulose-5-phosphate reductoisomerase	LOC_Os01g01710	1	377518	protein 1-deoxy-D-xylulose 5-phosphate reductoisomerase, chloroplast precursor, putative, expressed
Contig10743_at	receptor-like kinase [Hordeum vulgare]	AT1G66910	protein kinase, putative, similar to receptor serine/threonine kinase PR5K gi:1235680:gb:AAC49208	LOC_Os01g02580	1	857385	protein receptor kinase ORK10, putative
Contig13446_at	P0443D08.12 [Oryza sativa (japonica cultivar-group)]	AT1G18390	protein kinase family protein, contains protein kinase domain, Pfam:PF00069	LOC_Os01g04450	1	1979286	protein Protein kinase domain containing protein, expressed
Contig13829_s_at	unknown protein [Oryza sativa (japonica cultivar-group)] dbj|BAB64635.1| unknown protein [Oryza sativa (japonica cultivar-group)] dbj|BAB44066.1| unknown protei	AT5G01130	hypothetical protein, contains Pfam profile PF05056: Protein of unknown function (DUF674)	LOC_Os01g06140	1	2922737	protein expressed protein
Contig3198_x_at	unknown protein [Oryza sativa (japonica cultivar-group)] dbj|BAB64647.1| unknown protein [Oryza sativa (japonica cultivar-group)]	AT2G05440	glycine-rich protein	LOC_Os01g06310	1	2996395	protein expressed protein
Contig7697_at	carboxypeptidase D (EC 3.4.16.6) precursor - barley emb|CAA70815.1| serine carboxypeptidase II, CP-MII [Hordeum vulgare subsp. vulgare]	AT3G07990	serine carboxypeptidase S10 family protein, similar to serine carboxypeptidase II (CP-MII) GB:CAA70815 (Hordeum vulgare)	LOC_Os01g06490	1	3051267	protein Serine carboxypeptidase II precursor, putative, expressed
Contig19403_at	ESTs C26093(C11622),AU090634(C12429) correspond to a region of the predicted gene.~Similar to Arabidopsis thaliana chromosome II BAC T3K9; h			LOC_Os01g06640	1	3125794	protein Helix-loop-helix DNA-binding domain containing protein, expressed
Contig5532_at	Similar to Zea mays mRNA for pyruvate decarboxylase (X17555) [Oryza sativa (japonica cultivar-group)] dbj|BAA96769.1| unnamed protein produc	AT5G54960	pyruvate decarboxylase, putative, strong similarity to pyruvate decarboxylase 1 (Vitis vinifera) GI:10732644; contains InterPro e	LOC_Os01g06660	1	3137019	protein Pyruvate decarboxylase isozyme 1, putative, expressed
Contig17381_at	putative PRLI-interacting factor N [Oryza sativa (japonica cultivar-group)]	AT5G58720	PRLI-interacting factor, putative, similar to PRLI-interacting factor N (Arabidopsis thaliana) GI:11139276; contains Pfam	LOC_Os01g12530	1	6886153	protein Smr domain containing protein, expressed
Contig13089_at	P0492F05.26 [Oryza sativa (japonica cultivar-group)]	AT1G64110	AAA-type ATPase family protein, contains Pfam domain, PF00004: ATPase, AAA family	LOC_Os01g12660	1	6973508	protein AAA-type ATPase family protein, putative, expressed
Contig16450_at	P0452F10.20 [Oryza sativa (japonica cultivar-group)]	AT3G24630	expressed protein	LOC_Os01g12840	1	7105897	protein expressed protein
Contig15224_at	NADP-dependent isocitrate dehydrogenase [Oryza sativa (japonica cultivar-group)] dbj|BAD81495.1| putative NADP-dependent isocitrate dehydrog	AT1G65930	isocitrate dehydrogenase, putative / NADP+ isocitrate dehydrogenase, putative, strong similarity to isocitrate	LOC_Os01g14580	1	8167111	protein Isocitrate dehydrogenase, putative, expressed
Contig4533_at	unnamed protein product [Oryza sativa (japonica cultivar-group)]	AT3G16830	WD-40 repeat family protein, contains 10 WD-40 repeats (PF00400) (1 weak)	LOC_Os01g15020	1	8427082	protein WD-40 repeat family protein, putative, expressed
rbaal40l24_s_at	putative protein kinase [Oryza sativa (japonica cultivar-group)]	AT5G18610	protein kinase family protein, contains eukaryotic protein kinase domain, PROSITE:PS00107	LOC_Os01g15470	1	8679813	protein Serine/threonine-protein kinase RLCKVII, putative, expressed
Contig7564_at	unnamed protein product [Oryza sativa (japonica cultivar-group)]	AT2G32080	PUR alpha-1 protein, identical to PUR alpha-1 GI:5081612 from (Arabidopsis thaliana); contains Pfam profile: PF04845 PurA ssDNA a	LOC_Os01g15600	1	8756172	protein Purine-rich single-stranded DNA-binding protein, putative, expressed
Contig12277_at	unnamed protein product [Oryza sativa (japonica cultivar-group)]	AT1G22180	SEC14 cytosolic factor family protein / phosphoglyceride transfer family protein, contains Pfam profile: PF00650 CRAL/TRIO	LOC_Os01g16000	1	9004857	protein SEC14 cytosolic factor family protein, putative, expressed
Contig2212_s_at	Pathogenesis-related protein 1 precursor pir||S39474 pathogenesis-related protein 1 precursor - barley emb|CAA79703.1| Pathogenesis-related	AT2G14610	pathogenesis-related protein 1 (PR-1), identical to GB:M90508 SP:P33154	LOC_Os01g28500	1	16286363	protein Pathogenesis-related protein PRMS precursor, putative, expressed
Contig11242_at		AT4G27340	Met-10+ like family protein, ; contains Pfam profile PF02475: Met-10+ like-protein	LOC_Os01g29409	1	16807264	protein Met-10 family protein, putative, expressed
Contig6073_at	farnesylated protein 3 [Hordeum vulgare subsp. vulgare]	AT1G71050	heavy-metal-associated domain-containing protein / copper chaperone (CCH)-related, low similarity to copper homeostasis	LOC_Os01g32330	1	18067906	protein farnesylated protein 2, putative, expressed
Contig3841_at	B1156H12.22 [Oryza sativa (japonica cultivar-group)]	AT5G42050	expressed protein, similar to gda-1 (Pisum sativum) GI:2765418	LOC_Os01g36950	1	20929106	protein expressed protein
rbaal3d15_s_at	B1156H12.22 [Oryza sativa (japonica cultivar-group)]	AT5G42050	expressed protein, similar to gda-1 (Pisum sativum) GI:2765418	LOC_Os01g36950	1	20929106	protein expressed protein
Contig3841_x_at	B1156H12.22 [Oryza sativa (japonica cultivar-group)]	AT5G42050	expressed protein, similar to gda-1 (Pisum sativum) GI:2765418	LOC_Os01g36950	1	20929106	protein expressed protein
Contig18431_at	P0710A02.2 [Oryza sativa (japonica cultivar-group)] dbj|BAB55804.1| P0710A02.2 [Oryza sativa (japonica cultivar-group)]			LOC_Os01g40750	1	23352964	protein expressed protein
EBro08_SQ004_B22_at	cytochrome P450 monooxygenase CYP72A26 [Zea mays]	AT3G14690	cytochrome P450, putative, similar to GB:Q05047 from (Catharanthus roseus)	LOC_Os01g43774	1	25400697	protein Cytochrome P450 family protein, expressed
Contig17284_at	putative cytochrome P450 [Oryza sativa (japonica cultivar-group)]	AT3G14680	cytochrome P450, putative, similar to GB:Q05047 from (Catharanthus roseus)	LOC_Os01g43844	1	25441084	protein Cytochrome P450 family protein, expressed
Contig23540_at	acidic class III chitinase OsChib3a [Oryza sativa (japonica cultivar-group)] dbj|BAC06302.1| putative chitinase [Oryza sativa (japonica cult	AT5G24090	acidic endochitinase (CHIB1), identical to SP:P19172 Acidic endochitinase precursor (EC 3.2.1.14) {Arabidopsis thaliana}	LOC_Os01g47070	1	27212345	protein Acidic endochitinase precursor, putative, expressed
Contig12629_s_at	P0034C09.1 [Oryza sativa (japonica cultivar-group)]	AT5G38210	serine/threonine protein kinase family protein, contains protein kinase domain, Pfam:PF00069; contains serine/threonine protein k	LOC_Os01g49529	1	28823023	protein Protein kinase domain containing protein, expressed
Contig12629_at	P0034C09.1 [Oryza sativa (japonica cultivar-group)]	AT5G38210	serine/threonine protein kinase family protein, contains protein kinase domain, Pfam:PF00069; contains serine/threonine protein k	LOC_Os01g49529	1	28823023	protein Protein kinase domain containing protein, expressed
EBro08_SQ003_G19_at	putative multidrug resistance protein 1 homolog [Oryza sativa (japonica cultivar-group)]	AT2G47000	multidrug resistant (MDR) ABC transporter, putative, similar to multidrug-resistant protein CjMDR1 (Coptis japonica)	LOC_Os01g50070	1	29095823	protein multidrug resistance protein 1 homolog, putative
HVSMEa0001M23r2_at	P0435H01.23 [Oryza sativa (japonica cultivar-group)] tpg|DAA05079.1| TPA: WRKY transcription factor 14 [Oryza sativa (japonica cultivar-grou			LOC_Os01g53040	1	30809009	protein WRKY DNA binding domain containing protein, expressed
Contig13378_at	putative peptidase-like protein [Oryza sativa (japonica cultivar-group)]	AT5G19740	peptidase M28 family protein, ileal peptidase I100 - Rattus norvegicus, EMBL:AF009921; contains Pfam profiles PF04389: Peptidase	LOC_Os01g54010	1	31392001	protein Transferrin receptor-like dimerisation domain containing protein, expressed
Contig1747_at	aspartate aminotransferase [Oryza sativa (japonica cultivar-group)] sp|P37833|AATC_ORYSA Aspartate aminotransferase, cytoplasmic (Transamina	AT5G11520	aspartate aminotransferase, chloroplast / transaminase A (ASP3) (YLS4), identical to SP:P46644 Aspartate	LOC_Os01g55540	1	32330538	protein Aspartate aminotransferase, cytoplasmic, putative, expressed
Contig11754_at	hypothetical protein [Oryza sativa (japonica cultivar-group)] dbj|BAB61213.1| hypothetical protein [Oryza sativa (japonica cultivar-group)]	AT2G46225	Encodes a subunit of the WAVE complex. The WAVE complex is required for activation of ARP2/3 complex which functions in actin	LOC_Os01g55560	1	32340070	protein expressed protein
Contig12102_at	putative auxin-responsive GH3 protein [Oryza sativa (japonica cultivar-group)] dbj|BAB63594.1| putative auxin-responsive GH3 protein [Oryza	AT4G37390	encodes an IAA-amido synthase that conjugates Asp and other amino acids to auxin in vitro. Lines carrying insertions in this gene	LOC_Os01g55940	1	32548226	protein indole-3-acetic acid-amido synthetase GH3.1, putative, expressed
Contig21140_at	B1100D10.33 [Oryza sativa (japonica cultivar-group)]	AT4G21390	S-locus lectin protein kinase family protein, contains Pfam profiles: PF00954 S-locus glycoprotein family, PF00069 protein kinase	LOC_Os01g57480	1	33537079	protein D-mannose binding lectin family protein, expressed
Contig11892_at	putative 4-diphosphocytidyl-2-C-methyl-D- erythritol kinase [Oryza sativa (japonica cultivar-group)] dbj|BAB86428.1| putative isopentenyl mo	AT2G26930	4-diphosphocytidyl-2-C-methyl-D-erythritol kinase (CMK) (CDPMEK), terpenoid biosynthesis	LOC_Os01g58790	1	34298035	protein 4-diphosphocytidyl-2-C-methyl-D-erythritol kinase, chloroplast precursor, putative, expressed
Contig3667_s_at	myb-related protein - barley emb|CAA61021.1| GAMyb protein [Hordeum vulgare subsp. vulgare]	AT5G06100	Encodes a member of the myb family of transcription factors (MYB33), microRNA regulated	LOC_Os01g59660	1	34835213	protein Transcription factor GAMYB, putative, expressed
Contig5581_at	auxin efflux carrier family protein [Arabidopsis thaliana] pir||T48220 hypothetical protein T7H20.40 - Arabidopsis thaliana emb|CAB82972.1|	AT5G01990	auxin efflux carrier family protein, contains auxin efflux carrier domain, Pfam:PF03547	LOC_Os01g60230	1	35161430	protein auxin efflux carrier family protein, putative, expressed
Contig5580_s_at	P0454H12.16 [Oryza sativa (japonica cultivar-group)]	AT5G01990	auxin efflux carrier family protein, contains auxin efflux carrier domain, Pfam:PF03547	LOC_Os01g60230	1	35161430	protein auxin efflux carrier family protein, putative, expressed
Contig3814_at	putative delta l pyrroline-5-carboxylate synthetase [Oryza sativa (japonica cultivar-group)] dbj|BAB64280.1| putative delta-1-pyrroline-5-ca	AT2G39800	delta 1-pyrroline-5-carboxylate synthetase A / P5CS A (P5CS1), identical to SP:P54887:P5C1_ARATH	LOC_Os01g62900	1	36757827	protein Delta 1-pyrroline-5-carboxylate synthetase, putative, expressed
Contig9296_at	P0005H10.22 [Oryza sativa (japonica cultivar-group)]	AT3G55646	expressed protein, similar to expressed protein [Arabidopsis thaliana] (TAIR:At2g39855.1); contains domain SER_RICH (PS50324)	LOC_Os01g62970	1	36807359	protein expressed protein
Contig16209_at	OJ1402_H07.11 [Oryza sativa (japonica cultivar-group)] dbj|BAD82315.1| unknown protein [Oryza sativa (japonica cultivar-group)] dbj|BAB63700	AT5G01260	glycoside hydrolase starch-binding domain-containing protein, low similarity to SP:P31797 Cyclomaltodextrin glucanotransferase	LOC_Os01g63810	1	37348393	protein Starch binding domain containing protein, expressed
Contig21055_at	contains EST AU065194(E60541)~similar to oligopeptide transporter [Oryza sativa (japonica cultivar-group)] dbj|BAB86548.1| contains EST AU06	AT1G22540	proton-dependent oligopeptide transport (POT) family protein, contains Pfam profile: PF00854 POT family	LOC_Os01g65210	1	38163986	protein POT family protein, expressed
Contig15379_at	seven transmembrane protein Mlo4 [Zea mays]	AT1G11000	seven transmembrane MLO family protein / MLO-like protein 4 (MLO4), identical to membrane protein Mlo4 (Arabidopsis thaliana)	LOC_Os01g66510	1	38954595	protein MLO-like protein 1, putative, expressed
Contig5075_s_at	P0470A12.5 [Oryza sativa (japonica cultivar-group)] dbj|BAB90280.1| P0470A12.5 [Oryza sativa (japonica cultivar-group)] dbj|BAB92626.1| P045	AT3G09000	proline-rich family protein	LOC_Os01g68300	1	40010287	protein expressed protein
Contig5075_at	P0470A12.5 [Oryza sativa (japonica cultivar-group)] dbj|BAB90280.1| P0470A12.5 [Oryza sativa (japonica cultivar-group)] dbj|BAB92626.1| P045	AT3G09000	proline-rich family protein	LOC_Os01g68300	1	40010287	protein expressed protein
Contig7973_at	putative histidine kinase [Oryza sativa (japonica cultivar-group)]	AT1G27320	histidine kinase (AHK3), identical to histidine kinase AHK3 (Arabidopsis thaliana) cytokinin signaling	LOC_Os01g69920	1	40736460	protein histidine kinase 2, putative, expressed
Contig19871_at	putative CRK1 protein [Oryza sativa (japonica cultivar-group)] dbj|BAB89661.1| putative CRK1 protein [Oryza sativa (japonica cultivar-group)			LOC_Os01g70130	1	40918122	protein Protein kinase domain containing protein, expressed
Contig10529_at	sec14 like protein [Oryza sativa (japonica cultivar-group)] dbj|BAB89672.1| sec14 like protein [Oryza sativa (japonica cultivar-group)]	AT1G01630	SEC14 cytosolic factor, putative / phosphoglyceride transfer protein, putative, contains Pfam PF00650 : CRAL/TRIO domain and PF03765	LOC_Os01g70210	1	40971463	protein Polyphosphoinositide-binding protein, putative, expressed
Contig16752_at	putative flowering-time protein isoform alpha [Oryza sativa (japonica cultivar-group)] dbj|BAB64183.1| putative flowering-time protein isofo	AT4G35800	DNA-directed RNA polymerase II largest subunit (RPB205) (RPII) (RPB1), nearly identical to P:P18616 DNA-directed RNA polymerase	LOC_Os01g70810	1	41311305	protein flowering-time protein isoform alpha, putative, expressed
Contig8502_at	P0492G09.20 [Oryza sativa (japonica cultivar-group)] dbj|BAB64198.1| P0492G09.20 [Oryza sativa (japonica cultivar-group)]	AT4G03200	expressed protein, contains Pfam PF03190: Protein of unknown function, DUF255	LOC_Os01g70950	1	41397603	protein sperm protein SSP411, putative, expressed
Contig4633_at	putative dermal glycoprotein precursor [Oryza sativa (japonica cultivar-group)] dbj|BAB89707.1| putative xylanase inhibitor [Oryza sativa (j	AT1G03220	extracellular dermal glycoprotein, putative / EDGP, putative, similar to extracellular dermal glycoprotein EDGP precursor (Daucus	LOC_Os01g71080	1	41467498	protein xylanase inhibitor TAXI-IV, putative, expressed
Contig4633_x_at	putative dermal glycoprotein precursor [Oryza sativa (japonica cultivar-group)] dbj|BAB89707.1| putative xylanase inhibitor [Oryza sativa (j	AT1G03220	extracellular dermal glycoprotein, putative / EDGP, putative, similar to extracellular dermal glycoprotein EDGP precursor (Daucus	LOC_Os01g71080	1	41467498	protein xylanase inhibitor TAXI-IV, putative, expressed
Contig9887_at	glutathione S-transferase GST 28 [Zea mays]	AT3G09270	glutathione S-transferase, putative, similar to glutathione transferase GB:CAA71784 (Glycine max)	LOC_Os01g72120	1	42166847	protein Glutathione S-transferase, N-terminal domain containing protein, expressed
Contig23141_at	putative glutathione S-transferase GST 24 [Oryza sativa (japonica cultivar-group)]	AT3G09270	glutathione S-transferase, putative, similar to glutathione transferase GB:CAA71784 (Glycine max)	LOC_Os01g72160	1	42174554	protein Glutathione S-transferase, N-terminal domain containing protein, expressed
Contig10278_at	B1147A04.22 [Oryza sativa (japonica cultivar-group)]	AT5G13480	similar to WD-40 repeat family protein [Arabidopsis thaliana] (TAIR:At5g67320.1); similar to putative FY protein	LOC_Os01g72220	1	42207376	protein WD-repeat protein 33, putative, expressed
Contig11926_s_at	OJ1656_A11.23 [Oryza sativa (japonica cultivar-group)] dbj|BAB85334.1| OJ1656_A11.23 [Oryza sativa (japonica cultivar-group)]			LOC_Os01g72670	1	42493310	protein expressed protein
Contig6627_at	P0483G10.15 [Oryza sativa (japonica cultivar-group)] dbj|BAB63621.1| putative Ubiquitin-fold modifier 1 [Oryza sativa (japonica cultivar-group)]	AT1G77710	expressed protein, similar to hypothetical protein GB:P34661 (Caenorhabditis elegans)	LOC_Os01g73140	1	42748224	protein ubiquitin-fold modifier 1 precursor, putative, expressed
Contig8487_s_at	putative syntaxin [Oryza sativa (japonica cultivar-group)]	AT1G28490	syntaxin 61 (SYP61) / osmotic stess-sensitive mutant 1 (OSM1), identical to SP:Q946Y7 Syntaxin 61 (AtSYP61) (Osmotic stess-sensit	LOC_Os01g73230	1	42777771	protein SNELIPTRC, putative, expressed
Contig14972_s_at	peroxisomal membrane protein ABC transporter homologue [Oryza sativa (japonica cultivar-group)]	AT4G39850	peroxisomal ABC transporter (PXA1), identical to peroxisomal ABC transporter PXA1 auxin	LOC_Os01g73530	1	42935890	protein ABC transporter family protein, expressed
Contig7463_at	P0518C01.5 [Oryza sativa (japonica cultivar-group)] dbj|BAB63668.1| unknown protein [Oryza sativa (japonica cultivar-group)]			LOC_Os01g73940	1	43165822	protein expressed protein
Contig10985_at	putative cytochrome P450 [Lolium rigidum]	AT1G64950	cytochrome P450, putative, similar to cytochrome P450 89A2 (CYPLXXXIX) (SP:Q42602) (Arabidopsis thaliana);similar to cytochrome	LOC_Os02g01890	2	488913	protein Cytochrome P450 family protein, expressed
Contig8087_at		AT4G16130	GHMP kinase family protein, contains GHMP kinases putative ATP-binding protein domain, Pfam:PF00288	LOC_Os02g04840	2	2239226	protein Arabinose kinase, putative, expressed
Contig5551_at	probable choline-phosphate cytidylyltransferase (EC 2.7.7.15) (clone CCT2) - rape dbj|BAA09642.1| CTP:phosphocholine cytidylyltransferase [B	AT2G32260	cholinephosphate cytidylyltransferase, putative / phosphorylcholine transferase, putative / CTP:phosphocholine	LOC_Os02g07720	2	4024688	protein Choline-phosphate cytidylyltransferase B, putative, expressed
Contig4823_at	putative glossy1 protein [Oryza sativa (japonica cultivar-group)]	AT5G57800	CER1 protein, putative (WAX2), similar to maize glossy1 homolog GI:2213643 from (Oryza sativa); contains Pfam profile PF01598: St	LOC_Os02g08230	2	4362385	protein Gl1 protein, putative, expressed
Contig10449_at	hypothetical protein [Oryza sativa (japonica cultivar-group)] dbj|BAD10424.1| unknown protein [Oryza sativa (japonica cultivar-group)]	AT4G35220	cyclase family protein, contains Pfam profile: PF04199 putative cyclase	LOC_Os02g09420	2	4831146	protein cyclase family protein, putative, expressed
HV12E23u_at	cysteine synthase [Oryza sativa] dbj|BAD53765.1| cysteine synthase [Oryza sativa (japonica cultivar-group)]	AT2G43750	cysteine synthase, chloroplast / O-acetylserine (thiol)-lyase / O-acetylserine sulfhydrylase / cpACS1 (OASB), identical	LOC_Os02g12900	2	6810648	protein Cysteine synthase, putative, expressed
Contig12674_at	aminotransferase class IV family protein [Arabidopsis thaliana] sp|Q8L493|BAL3_ARATH Branched-chain amino acid aminotransferase-like protein	AT5G57850	aminotransferase class IV family protein, contains Pfam profile: PF01063 aminotransferase class IV	LOC_Os02g17330	2	9954958	protein Branched-chain-amino-acid aminotransferase-like protein 3, chloroplast precursor, putative, expressed
Contig24207_at	putative branched-chain amino acid aminotransferase [Oryza sativa (japonica cultivar-group)] dbj|BAD28292.1| putative branched-chain amino a	AT5G57850	aminotransferase class IV family protein, contains Pfam profile: PF01063 aminotransferase class IV	LOC_Os02g17330	2	9954958	protein Branched-chain-amino-acid aminotransferase-like protein 3, chloroplast precursor, putative, expressed
Contig10520_s_at	sugar transporter [Citrus unshiu]	AT1G67300	hexose transporter, putative, similar to hexose transporters from Solanum tuberosum (GI:8347246), Nicotiana tabacum (GI:8347244),	LOC_Os02g17500	2	10074588	protein Sugar transporter family protein, expressed
HV02I22r_at	transducin family protein / WD-40 repeat family protein [Arabidopsis thaliana]	AT1G27840	similar to transducin family protein / WD-40 repeat family protein [Arabidopsis thaliana] (TAIR:At1g19750.1); similar to	LOC_Os02g20430	2	12052019	protein DNA excision repair protein ERCC-8, putative, expressed
Contig21830_at	kelch repeat-containing F-box family protein [Arabidopsis thaliana]	AT4G03030	kelch repeat-containing F-box family protein, contains Pfam profiles PF01344: Kelch motif, PF00646: F-box domain	LOC_Os02g21110	2	12533292	protein Kelch motif family protein, expressed
Contig12841_at	oxidoreductase NAD-binding domain-containing protein [Arabidopsis thaliana]	AT1G15140	oxidoreductase NAD-binding domain-containing protein, Contains Pfam profile PF00175: Oxidoreductase NAD-binding domain; ESTs	LOC_Os02g22260	2	13280877	protein Fruit protein PKIWI502, putative, expressed
Contig18478_at	unknown [Arabidopsis thaliana]	AT3G25410	bile acid:sodium symporter family protein, low similarity to SP:Q14973 Sodium/bile acid cotransporter (Na(+)/bile acid cotransporte	LOC_Os02g27490	2	16259536	protein Sodium Bile acid symporter family protein, expressed
Contig12443_at	hydroxyproline-rich glycoprotein family protein [Arabidopsis thaliana]	AT3G14010	hydroxyproline-rich glycoprotein family protein, similar to Mrs16p (GI:2737884) (Saccharomyces cerevisiae); weak similarity	LOC_Os02g27950	2	16539876	protein Ataxin-2 N-terminal region family protein, expressed
Contig7067_at	O-linked N-acetyl glucosamine transferase, putative [Arabidopsis thaliana]	AT3G04240	O-linked N-acetyl glucosamine transferase, putative, similar to O-GlcNAc transferase, Homo sapiens (SP:O15294), Rattus norvegicus	LOC_Os02g28830	2	17052660	protein TPR Domain containing protein, expressed
Contig21229_at	OSJNBa0073L04.5 [Oryza sativa (japonica cultivar-group)]	AT2G36290	hydrolase, alpha/beta fold family protein, low similarity to 2-hydroxy-6-oxo-6-phenylhexa-2,4-dienoate hydrolase	LOC_Os02g32970	2	19585409	protein hydrolase, alpha/beta fold family protein, putative, expressed
Contig4229_at	NTGP4 [Nicotiana tabacum]	AT1G33970	similar to avirulence-responsive family protein / avirulence induced gene (AIG1) family protein [Arabidopsis	LOC_Os02g35130	2	21076774	protein AIG1 family protein, expressed
Contig13947_at	ABC transporter-like [Arabidopsis thaliana]	AT5G64940	ABC1 family protein, contains Pfam domain, PF03109: ABC1 family	LOC_Os02g36570	2	22071618	protein ABC1 family protein, putative, expressed
HS16J06u_at	OSJNBa0086B14.13 [Oryza sativa (japonica cultivar-group)] ref|XP_472671.1| OSJNBa0086B14.13 [Oryza sativa (japonica cultivar-group)]	AT1G22340	UDP-glucoronosyl/UDP-glucosyl transferase family protein, contains Pfam profile: PF00201 UDP-glucoronosyl	LOC_Os02g36840	2	22223706	protein Cytokinin-O-glucosyltransferase 2, putative, expressed
Contig2656_at	OSJNBa0044K18.2 [Oryza sativa (japonica cultivar-group)] ref|XP_472873.1| OSJNBa0044K18.2 [Oryza sativa (japonica cultivar-group)]	AT4G24690	ubiquitin-associated (UBA)/TS-N domain-containing protein / octicosapeptide/Phox/Bemp1 (PB1) domain-containing	LOC_Os02g38050	2	22981721	protein PB1 domain containing protein, expressed
Contig3822_at	GCPE protein [Catharanthus roseus]	AT5G60600	1-hydroxy-2-methyl-2-(E)-butenyl 4-diphosphate synthase, putative / GcpE family protein, similar to GcpE; terpenoid biosynthesis	LOC_Os02g39160	2	23653305	protein 4-hydroxy-3-methylbut-2-en-1-yl diphosphate synthase family protein, expressed
Contig6878_at	unknown [Arabidopsis thaliana]	AT2G22570	isochorismatase hydrolase family protein, contains Pfam profile PF00857: isochorismatase family protein	LOC_Os02g39400	2	23767238	protein isochorismatase family protein, expressed
Contig16219_at	OSJNBa0014K14.6 [Oryza sativa (japonica cultivar-group)] ref|XP_473075.1| OSJNBa0014K14.6 [Oryza sativa (japonica cultivar-group)]	AT1G15740	leucine-rich repeat family protein	LOC_Os02g39970	2	24168376	protein F-box protein FBL2, putative, expressed
Contig14492_at	tRNA synthetase class II (D, K and N) family protein [Arabidopsis thaliana]	AT3G13490	tRNA synthetase class II (D, K and N) family protein, similar to SP:Q9RHV9 Lysyl-tRNA synthetase (EC 6.1.1.6) (Lysine--tRNA ligase)	LOC_Os02g41470	2	24854226	protein Lysyl-tRNA synthetase, putative, expressed
HR01G01r_at	cytochrome b5 [Ananas comosus]	AT5G48810	cytochrome b5, identical to cytochrome b5 (Arabidopsis thaliana) GI:4240122; strong similarity to Cytochrome B5 SP:P49098 from	LOC_Os02g43360	2	26158352	protein Cytochrome b5, putative, expressed
Contig8758_at	putative UDP-glucose:glycoprotein glucosyltransferase [Oryza sativa (japonica cultivar-group)]	AT1G71220	UDP-glucose:glycoprotein glucosyltransferase, putative, similar to UDP-glucose:glycoprotein glucosyltransferase precursor	LOC_Os02g44510	2	26937222	protein UDP-glucose:glycoprotein glucosyltransferase 1 precursor, putative, expressed
Contig9801_at	2-C-methyl-D-erythritol 2,4-cyclodiphosphate synthase, chloroplast precursor (MECPS) (MECDP-synthase) gb|AAF65155.1| 2C-methyl-D-erythritol	AT1G63970	2C-methyl-D-erythritol 2,4-cyclodiphosphate synthase, putative, similar to 2C-methyl-D-erythritol 2,4-cyclodiphosphate synthase	LOC_Os02g45660	2	27769641	protein 2-C-methyl-D-erythritol 2,4-cyclodiphosphate synthase, chloroplast precursor, putative, expressed
HVSMEb0005E07r2_s_at	putative zinc-binding protein [Oryza sativa (japonica cultivar-group)] dbj|BAD07695.1| putative zinc-binding protein [Oryza sativa (japonica	AT1G32700	zinc-binding family protein, similar to zinc-binding protein (Pisum sativum) GI:16117799; contains Pfam profile PF04640 : Protein	LOC_Os02g46610	2	28430833	protein zinc-binding family protein, putative, expressed
Contig3950_at	putative WD-40 repeat protein [Oryza sativa (japonica cultivar-group)] ref|XP_506946.1| PREDICTED P0654B04.16-1 gene product [Oryza sativa (	AT1G55680	WD-40 repeat family protein, contains 2 (1 significant) WD-40 repeats (PF0400); similar to Trp-Asp repeat protein (PIR:T40094)	LOC_Os02g48964	2	29935779	protein WD-40 repeat family protein, putative, expressed
Contig18520_at	cellulose synthase-like protein OsCslE2 [Oryza sativa]	AT1G55850	cellulose synthase family protein, similar to cellulose synthase catalytic subunit (gi:13925881) from Nicotiana alata, cellulose	LOC_Os02g49332	2	30142989	protein cellulose synthase-like protein CslE, putative, expressed
Contig12535_at	protein F26F24.8 [imported] - Arabidopsis thaliana gb|AAF86997.1| F26F24.8 [Arabidopsis thaliana]	AT1G23230	expressed protein	LOC_Os02g49992	2	30547698	protein expressed protein
Contig14094_at	unknown protein [Oryza sativa (japonica cultivar-group)] dbj|BAD15758.1| unknown protein [Oryza sativa (japonica cultivar-group)]			LOC_Os02g50700	2	30965708	protein expressed protein
Contig14842_at	OSJNBa0013K16.12 [Oryza sativa (japonica cultivar-group)]	AT4G39795	senescence-associated protein-related, similar to senescence-associated protein SAG102 (GI:22331931) (Arabidopsis thaliana);	LOC_Os02g51550	2	31570121	protein expressed protein
Contig4110_s_at	putative RING-H2 zinc finger protein [Oryza sativa (japonica cultivar-group)] dbj|BAD17101.1| putative RING-H2 zinc finger protein [Oryza sa	AT5G27420	zinc finger (C3HC4-type RING finger) family protein, similar to RING-H2 zinc finger protein ATL6 (Arabidopsis thaliana)	LOC_Os02g52210	2	31961936	protein Zinc finger, C3HC4 type family protein, expressed
rbaal21j20_s_at	putative RING-H2 zinc finger protein [Oryza sativa (japonica cultivar-group)] dbj|BAD17101.1| putative RING-H2 zinc finger protein [Oryza sa	AT5G27420	zinc finger (C3HC4-type RING finger) family protein, similar to RING-H2 zinc finger protein ATL6 (Arabidopsis thaliana)	LOC_Os02g52210	2	31961936	protein Zinc finger, C3HC4 type family protein, expressed
Contig4110_at	putative RING-H2 zinc finger protein [Oryza sativa (japonica cultivar-group)] dbj|BAD17101.1| putative RING-H2 zinc finger protein [Oryza sa	AT5G27420	zinc finger (C3HC4-type RING finger) family protein, similar to RING-H2 zinc finger protein ATL6 (Arabidopsis thaliana)	LOC_Os02g52210	2	31961936	protein Zinc finger, C3HC4 type family protein, expressed
Contig25716_at	Galactoside 2-alpha-L-fucosyltransferase (Xyloglucan alpha-(1,2)-fucosyltransferase) (PsFT1)	AT2G03220	galactoside 2-alpha-L-fucosyltransferase / xyloglucan alpha-(1,2)-fucosyltransferase (FUT1) (FT1), identical	LOC_Os02g52610	2	32173486	protein Galactoside 2-alpha-L-fucosyltransferase, putative, expressed
Contig4312_s_at	neutral leucine aminopeptidase preprotein; preLAP-N; metallo-exopeptidase; leucyl aminopeptidase; LAP [Lycopersicon esculentum]	AT2G24200	cytosol aminopeptidase, identical to cytosol aminopeptidase SP:P30184 from (Arabidopsis thaliana); contains Pfam profiles: PF0088	LOC_Os02g55140	2	33776827	protein Cytosol aminopeptidase, putative, expressed
Contig8038_s_at	ABC1 family protein [Arabidopsis thaliana] dbj|BAB01360.1| unnamed protein product [Arabidopsis thaliana]	AT3G24190	ABC1 family protein, contains Pfam domain, PF03109: ABC1 family	LOC_Os02g57160	2	35003489	protein ABC1 family protein, expressed
Contig2750_s_at	3-ketoacyl-CoA thiolase-like protein [Oryza sativa (japonica cultivar-group)] dbj|BAD21525.1| putative 3-ketoacyl-CoA thiolase; acetyl-CoA a	AT2G33150	acetyl-CoA C-acyltransferase, putative / 3-ketoacyl-CoA thiolase, putative, similar to 3-ketoacyl-CoA thiolase (E.C.	LOC_Os02g57260	2	35079330	protein 3-ketoacyl-CoA thiolase 2, peroxisomal precursor, putative, expressed
Contig14007_at	expressed protein [Arabidopsis thaliana]	AT5G04460	expressed protein	LOC_Os02g57750	2	35357005	protein expressed protein
Contig23021_at	AGO1 homologous protein [Oryza sativa (japonica cultivar-group)]	AT1G48410	argonaute protein (AGO1), identical to SP:O04379 Argonaute protein (AGO1) {Arabidopsis thaliana}; contains Pfam profiles PF02171:	LOC_Os02g58490	2	35762519	protein PINHEAD protein, putative, expressed
Contig20989_at	putative palmitoyl-protein thioesterase [Oryza sativa (japonica cultivar-group)] gb|AAP55031.1| putative palmitoyl-protein thioesterase [Ory	AT3G60340	palmitoyl protein thioesterase family protein, palmitoyl-protein thioesterase precursor, Mus musculus, EMBL:AF071025	LOC_Os03g01150	3	84875	protein Palmitoyl protein thioesterase containing protein, expressed
Contig9955_at	Pollen allergen Lol p 2-A (Lol p II-A) pir||A34291 pollen allergen Lol p IIA - perennial ryegrass	AT1G65680	similar to beta-expansin, putative (EXPB4) [Arabidopsis thaliana] (TAIR:At2g45110.1); similar to cim1 protein - soybean	LOC_Os03g01640	3	375686	protein Major pollen allergen Ory s 1 precursor, putative, expressed
Contig6208_at	putative C-4 sterol methyl oxidase [Oryza sativa (japonica cultivar-group)] gb|AAP54879.1| putative C-4 sterol methyl oxidase [Oryza sativa	AT4G22756	sterol desaturase family protein, similar to sterol 4-alpha-methyl-oxidase GI:16973471 from (Arabidopsis thaliana); contains Pfam	LOC_Os03g01820	3	480200	protein Sterol desaturase family protein, expressed
Contig25041_at	Hypothetical protein [Oryza sativa (japonica cultivar-group)] gb|AAO17031.1| Hypothetical protein [Oryza sativa (japonica cultivar-group)]	AT1G01220	GHMP kinase-related, contains similarity to L-fucose kinase (Homo sapiens) gi:21212956:emb:CAD29647	LOC_Os03g02410	3	835526	protein GHMP kinases putative ATP-binding protein, expressed
Contig19065_at	Putative glucan synthase [Oryza sativa (japonica cultivar-group)] gb|AAM19120.1| Putative glucan synthase [Oryza sativa (japonica cultivar-g	AT1G05570	similar to glycosyl transferase family 48 protein [Arabidopsis thaliana] (TAIR:At5g13000.1); similar to glycosyl transferase	LOC_Os03g03610	3	1574179	protein 1,3-beta-glucan synthase component family protein, expressed
Contig17715_at				LOC_Os03g05240	3	2517931	protein retrotransposon protein, putative, unclassified
Contig10352_s_at	Hypothetical protein [Oryza sativa]	AT2G36810	expressed protein	LOC_Os03g05330	3	2576121	protein HEAT repeat family protein, expressed
Contig14289_at	putative protein C prepropeptide [Oryza sativa (japonica cultivar-group)] gb|AAP53796.1| putative protein C prepropeptide [Oryza sativa (jap	AT4G14746	similar to Unknown protein [Oryza sativa (japonica cultivar-group)] (GB:AAN06866.1)	LOC_Os03g06580	3	3293893	protein expressed protein
HA13O21r_s_at	putative protein C prepropeptide [Oryza sativa (japonica cultivar-group)] gb|AAP53796.1| putative protein C prepropeptide [Oryza sativa (jap	AT4G14746	similar to Unknown protein [Oryza sativa (japonica cultivar-group)] (GB:AAN06866.1)	LOC_Os03g06580	3	3293893	protein expressed protein
Contig9064_at	unnamed protein product [Arabidopsis thaliana]	AT3G13845	expressed protein	LOC_Os03g07640	3	3862749	protein transposon protein, putative, CACTA, En/Spm sub-class
Contig25993_at	Putative dihydroflavonal-4-reductase [Oryza sativa]	AT4G33360	terpene cyclase/mutase-related, low similarity to squalene-hopene cyclase from Zymomonas mobilis	LOC_Os03g08630	3	4423132	protein dihydrokaempferol 4-reductase, putative, expressed
Contig13799_at	Putative alcohol dehydrogenase [Oryza sativa (japonica cultivar-group)] gb|AAN64148.1| Putative alcohol dehydrogenase [Oryza sativa (japonic	AT1G22430	similar to alcohol dehydrogenase, putative [Arabidopsis thaliana] (TAIR:At4g22110.1); similar to alcohol dehydrogenase,	LOC_Os03g08999	3	4659082	protein oxidoreductase, zinc-binding dehydrogenase family protein, expressed
Contig6706_at	mannitol transporter, putative [Arabidopsis thaliana] dbj|BAB01812.1| sugar transporter protein [Arabidopsis thaliana]	AT3G18830	This gene encodes a plasma membrane-localized polyol/cyclitol/monosaccharide-H+-symporter. The AtPLT5	LOC_Os03g10100	3	5091309	protein Sugar transporter family protein, expressed
Contig16010_at	putative 1,4-beta-xylanase [Oryza sativa (japonica cultivar-group)] gb|AAP53220.1| putative 1,4-beta-xylanase [Oryza sativa (japonica cultiv	AT4G33830	glycosyl hydrolase family 10 protein, xylan endohydrolase isoenzyme X-I, Hordeum vulgare,PID:g1813595	LOC_Os03g10478	3	5314859	protein 1,4-beta-xylanase, putative, expressed
Contig15716_at	glyoxal oxidase-related [Arabidopsis thaliana] gb|AAF87115.1| F10A5.18 [Arabidopsis thaliana]	AT1G75620	glyoxal oxidase-related, contains similarity to glyoxal oxidase precursor (Phanerochaete chrysosporium) gi:1050302:gb:AAA87594	LOC_Os03g15320	3	8363259	protein glyoxal oxidase, putative, expressed
Contig5189_at	hypothetical protein [Oryza sativa (japonica cultivar-group)] gb|AAP06907.1| hypothetical protein [Oryza sativa (japonica cultivar-group)] g	AT5G06060	tropinone reductase, putative / tropine dehydrogenase, putative, similar to tropinone reductase SP:P50165 from (Datura stramonium)	LOC_Os03g16230	3	8931135	protein Tropinone reductase homolog At1g07440, putative, expressed
Contig6641_at	P0009G03.13 [Oryza sativa (japonica cultivar-group)]	AT2G37570	expressed protein	LOC_Os03g16910	3	9381693	protein SLT1 protein, putative, expressed
Contig8153_at	P0506B12.26 [Oryza sativa (japonica cultivar-group)]	AT3G12360	ankyrin repeat family protein, contains ankyrin repeat domains, Pfam:PF00023	LOC_Os03g17240	3	9584235	protein ankyrin repeat family protein, putative, expressed
Contig17964_at	At5g01610 [Arabidopsis thaliana]	AT5G37070	expressed protein, contains Pfam profile PF04398: Protein of unknown function, DUF538	LOC_Os03g18560	3	10371797	protein expressed protein
HO14C15S_at	P0496H05.21 [Oryza sativa (japonica cultivar-group)] dbj|BAC03293.1| P0496H05.21 [Oryza sativa (japonica cultivar-group)]	AT3G50190	expressed protein, similar to expressed protein [Arabidopsis thaliana] (TAIR:At3g50130.1); similar to expressed protein	LOC_Os03g19700	3	11062018	protein expressed protein
Contig14026_at	Putative NAM (no apical meristem) protein [Oryza sativa (japonica cultivar-group)] gb|AAN64999.1| Putative NAM (no apical meristem) protein	AT1G61110	no apical meristem (NAM) family protein, contains Pfam PF02365: No apical meristem (NAM) domain; similar to NAM protein GI:127963	LOC_Os03g21060	3	11955207	protein NAC domain transcription factor, putative, expressed
Contig7297_at	putative CDPK substrate protein 1 [Oryza sativa (japonica cultivar-group)]	AT4G28610	myb family transcription factor, putative / phosphate starvation response regulator, putative (PHR1), contains Pfam profile:	LOC_Os03g21240	3	12105094	protein myb-like DNA-binding domain, SHAQKYF class family protein, expressed
Contig16518_at		AT1G07730	disease resistance-responsive family protein, contains Pfam PF03018: Plant disease resistance response protein	LOC_Os03g24560	3	13975479	protein expressed protein
Contig5665_at	putative cytochrome P450-related protein [Oryza sativa] gb|AAG46147.1| putative cytochrome P450-related protein [Oryza sativa]	AT2G46950	cytochrome P450 family protein, similar to cytochrome P450 72A1 (SP:Q05047) (Catharanthus roseus); contains Pfam profile: PF00067	LOC_Os03g25480	3	14531818	protein Cytochrome P450 family protein, expressed
HW06D22u_at	secretory carrier membrane protein (SCAMP) family protein (SC3) [Arabidopsis thaliana]	AT1G61250	secretory carrier membrane protein (SCAMP) family protein (SC3), contains Pfam domain, PF04144: SCAMP family	LOC_Os03g38590	3	21375180	protein Secretory carrier-associated membrane protein, putative, expressed
Contig14987_at	putative ACT domain repeat protein [Oryza sativa (japonica cultivar-group)] gb|AAO59994.1| putative ACT domain repeat protein [Oryza sativa	AT2G03730	similar to ACT domain containing protein (ACR4) [Arabidopsis thaliana] (TAIR:At1g69040.2); similar to putative ACT domain	LOC_Os03g40100	3	22236313	protein ACT domain containing protein, putative, expressed
Contig11855_at	putative ubiquitin-conjugating enzyme binding protein [Oryza sativa (japonica cultivar-group)] ref|XP_463240.1| putative ubiquitin-conjugati	AT2G16090	zinc finger protein-related, contains similarity to zinc finger proteins and Pfam domain, PF01485: IBR domain	LOC_Os03g42760	3	23766859	protein IBR domain containing protein, expressed
Contig11270_at	CCAAT-binding transcription factor (CBF-B/NF-YA) family protein [Arabidopsis thaliana]	AT5G06510	CCAAT-binding transcription factor (CBF-B/NF-YA) family protein, contains Pfam profile: PF02045 CCAAT-binding	LOC_Os03g44540	3	25028891	protein CCAAT-binding transcription factor subunit B family protein, expressed
Contig13009_at	putative oxidoreductase protein [Oryza sativa (japonica cultivar-group)] ref|XP_469064.1| putative oxidoreductase protein [Oryza sativa (jap	AT5G04900	short-chain dehydrogenase/reductase (SDR) family protein, contains INTERPRO family IPR002198 Short-chain	LOC_Os03g45194	3	25479421	protein myb-like DNA-binding domain, SHAQKYF class family protein, expressed
Contig7803_at	hypothetical protein [Oryza sativa (japonica cultivar-group)]	AT2G32090	lactoylglutathione lyase family protein / glyoxalase I family protein, contains glyoxalase family protein domain, Pfam:PF00903	LOC_Os03g45720	3	25758585	protein glyoxalase family protein, expressed
Contig1648_at	phosphoglucomutase [Triticum aestivum]	AT1G70730	phosphoglucomutase, cytoplasmic, putative / glucose phosphomutase, putative, strong similarity to SP:P93804 Phosphoglucomutase,	LOC_Os03g50480	3	28762755	protein Phosphoglucomutase, cytoplasmic 2, putative, expressed
Contig18001_at	3,4-dihydroxy-2-butanone kinase [Oryza sativa (japonica cultivar-group)]	AT3G17770	dihydroxyacetone kinase family protein, contains Pfam domains, PF02733: DAK1 domain and PF02734: DAK2 domain	LOC_Os03g51000	3	29096123	protein 3,4-dihydroxy-2-butanone kinase, putative, expressed
Contig3848_at	LYTB-like protein precursor [Adonis palaestina]	AT4G34350	Arabidopsis ISPH is involved in the plastid nonmevalonate pathway of isoprenoid biosynthesis. It was shown to complement the	LOC_Os03g52170	3	29904464	protein 4-hydroxy-3-methylbut-2-enyl diphosphate reductase, putative, expressed
Contig3848_s_at	LYTB-like protein precursor [Adonis palaestina]	AT4G34350	Arabidopsis ISPH is involved in the plastid nonmevalonate pathway of isoprenoid biosynthesis. It was shown to complement the	LOC_Os03g52170	3	29904464	protein 4-hydroxy-3-methylbut-2-enyl diphosphate reductase, putative, expressed
Contig16764_at	LIP isoform of BLIP [Homo sapiens]			LOC_Os03g52830	3	30243651	protein FATC domain containing protein, expressed
Contig15344_at	unknown protein [Oryza sativa (japonica cultivar-group)] ref|XP_469667.1| unknown protein [Oryza sativa (japonica cultivar-group)]	AT1G56290	CwfJ-like family protein, contains Pfam profiles PF04677: Protein similar to CwfJ N terminus 1, PF04676: Protein similar to CwfJ	LOC_Os03g52980	3	30337025	protein CwfJ C-terminus 1 containing protein, expressed
Contig2776_at	sulfate adenylyltransferase (EC 2.7.7.4) - maize gb|AAB94542.1| ATP sulfurylase [Zea mays]	AT3G22890	sulfate adenylyltransferase 1 / ATP-sulfurylase 1 (APS1), nearly identical to ATP sulfurylase (APS1) (Arabidopsis	LOC_Os03g53230	3	30485708	protein Bifunctional 3'-phosphoadenosine 5'-phosphosulfate synthethase, putative, expressed
Contig7413_s_at	putative ABC transporter [Hordeum vulgare subsp. vulgare]	AT5G39040	ABC transporter (TAP2), TAP-like ABC transporter, Rattus norvegicus, EMBL:AB027520; identical to cDNA transporter associated	LOC_Os03g54790	3	31088889	protein ABC transporter transmembrane region family protein, expressed
Contig15963_at	putative heat shock protein [Oryza sativa (japonica cultivar-group)]	AT4G37480	DNAJ heat shock N-terminal domain-containing protein, low similarity to J-Domain (Residues 2-76) In The Escherichia coli	LOC_Os03g55360	3	31434870	protein DnaJ domain containing protein, expressed
Contig16143_at	hypothetical protein [Oryza sativa (japonica cultivar-group)] gb|AAM19029.1| hypothetical protein [Oryza sativa (japonica cultivar-group)] g			LOC_Os03g56620	3	32187851	protein expressed protein
HK03H05r_s_at	unknown protein [Oryza sativa (japonica cultivar-group)]	AT3G14160	oxidoreductase, 2OG-Fe(II) oxygenase family protein, low similarity to alkB protein (Caulobacter crescentus)(GI:2055386); contains	LOC_Os03g60190	3	34173380	protein oxidoreductase, 2OG-Fe oxygenase family protein, putative, expressed
HV10J12u_s_at	putative actin-binding protein [Oryza sativa (japonica cultivar-group)]	AT5G59880	actin-depolymerizing factor 3 (ADF3), identical to SP:Q9ZSK4 Actin-depolymerizing factor 3 (ADF 3) (AtADF3)	LOC_Os03g60580	3	34369405	protein Actin-depolymerizing factor 4, putative, expressed
Contig17082_at	putative Bowman-Birk serine protease inhibitor [Oryza sativa (japonica cultivar-group)] gb|AAO18460.1| putative Bowman-Birk serine protease			LOC_Os03g60840	3	34507021	protein Bowman-Birk serine protease inhibitor family protein, expressed
Contig13983_at	putative hydrolase [Oryza sativa (japonica cultivar-group)] gb|AAL79744.1| putative hydrolase [Oryza sativa] gb|AAO39862.1| putative hydrola	AT4G02340	epoxide hydrolase, putative, similar to epoxide hydrolases from Glycine max GI:2764806, Solanum tuberosum GI:407938; contains Pfam	LOC_Os03g61340	3	34762463	protein hydrolase, alpha/beta fold family protein, expressed
HVSMEc0004G11r2_s_at	putative galactose kinase [Oryza sativa (japonica cultivar-group)] ref|XP_470165.1| putative galactose kinase [Oryza sativa (japonica cultiv	AT3G06580	galactokinase (GAL1), identical to galactokinase (Galactose kinase) (Arabidopsis thaliana) SWISS-PROT:Q9SEE5	LOC_Os03g61710	3	34913653	protein Galactokinase, putative, expressed
Contig7990_at	putative basic blue copper protein [Oryza sativa (japonica cultivar-group)]	AT2G02850	plastocyanin-like domain-containing protein / plantacyanin, putative, similar to plantacyanin GI:3395754 from (Spinacia	LOC_Os03g63390	3	35759693	protein Chemocyanin precursor, putative, expressed
Contig23023_at	OSJNBb0004G23.9 [Oryza sativa (japonica cultivar-group)] emb|CAE02757.2| OSJNBb0085F13.4 [Oryza sativa (japonica cultivar-group)]	AT4G12390	invertase/pectin methylesterase inhibitor family protein, low similarity to pectinesterase from Arabidopsis thaliana SP:Q42534,	LOC_Os04g01570	4	377523	protein pectinesterase inhibitor domain containing protein, expressed
Contig25605_at	OSJNBa0027O01.2 [Oryza sativa (japonica cultivar-group)] emb|CAD39708.1| OSJNBa0052P16.24 [Oryza sativa (japonica cultivar-group)]	AT3G26210	cytochrome P450 71B23, putative (CYP71B23), Identical to Cytochrome P450 71B23 (SP:Q9LTM0)(Arabidopsis thaliana);contains Pfam prof	LOC_Os04g10160	4	5464874	protein Cytochrome P450 CYP99A1, putative, expressed
Contig17510_s_at	OSJNBb0006L01.7 [Oryza sativa (japonica cultivar-group)]	AT1G59520	expressed protein (CW7)	LOC_Os04g10420	4	5646506	protein expressed protein
Contig11751_at	farnesylated protein 1 [Hordeum vulgare subsp. vulgare]	AT5G66110	similar to heavy-metal-associated domain-containing protein / copper chaperone (CCH)-related [Arabidopsis thaliana]	LOC_Os04g17100	4	9344407	protein farnesylated protein 1, putative, expressed
Contig10432_at	OSJNBa0072D08.7 [Oryza sativa (japonica cultivar-group)] ref|XP_471447.1| OSJNBa0072D08.7 [Oryza sativa (japonica cultivar-group)]	AT2G45290	transketolase, putative, strong similarity to transketolase 1 (Capsicum annuum) GI:3559814; contains Pfam profiles PF02779:	LOC_Os04g19740	4	11001922	protein Transketolase, chloroplast precursor, putative, expressed
Contig22173_at	OSJNBa0079F16.16 [Oryza sativa (japonica cultivar-group)]			LOC_Os04g21110	4	11842537	protein Phosphoribulokinase/Uridine kinase family protein, expressed
HVSMEi0009N09r2_at	OSJNBa0008A08.5 [Oryza sativa (japonica cultivar-group)] ref|XP_471937.1| OSJNBa0008A08.5 [Oryza sativa (japonica cultivar-group)]	AT3G02740	aspartyl protease family protein, contains Pfam profile: PF00026 eukaryotic aspartyl protease	LOC_Os04g26834	4	15666302	protein aspartyl protease family protein, putative, expressed
HI04J08u_s_at	OSJNBa0038P21.12 [Oryza sativa (japonica cultivar-group)]	AT4G14150	phragmoplast-associated kinesin-related protein (PAKRP1)	LOC_Os04g28260	4	16511596	protein Kinesin-related family protein, expressed
Contig17685_at	OSJNBa0044M19.10 [Oryza sativa (japonica cultivar-group)] ref|XP_472276.1| OSJNBa0044M19.10 [Oryza sativa (japonica cultivar-group)]	AT1G27990	expressed protein	LOC_Os04g31710	4	18807125	protein expressed protein
HB26N23r_at	OSJNBa0039C07.10 [Oryza sativa (japonica cultivar-group)] ref|XP_472341.1| OSJNBa0039C07.10 [Oryza sativa (japonica cultivar-group)]	AT5G13330	encodes a member of the ERF (ethylene response factor) subfamily B-4 of ERF/AP2 transcription factor family. The protein contains o	LOC_Os04g32620	4	19464268	protein AP2 domain containing protein, expressed
Contig8724_at	OSJNBb0012E08.3 [Oryza sativa (japonica cultivar-group)]	AT1G09020	protein kinase, putative, similar to protein kinase AKINbetagamma-2 (Zea mays) GI:11139548, AKINbetagamma-1 (Zea mays) GI:11139546;	LOC_Os04g32880	4	19671656	protein CBS domain containing protein, expressed
Contig13552_at	OSJNBb0118P14.13 [Oryza sativa (japonica cultivar-group)] ref|XP_472385.1| OSJNBb0118P14.13 [Oryza sativa (japonica cultivar-group)]	AT5G27730	expressed protein	LOC_Os04g33200	4	19904245	protein expressed protein
Contig11241_at	apoplastic invertase 1 [Hordeum vulgare subsp. vulgare]	AT3G52600	beta-fructosidase, putative / beta-fructofuranosidase, putative, similar to beta-fructofuranosidase (Daucus carota) GI:18324	LOC_Os04g33740	4	20234783	protein Beta-fructofuranosidase, insoluble isoenzyme 2 precursor, putative, expressed
Contig20468_at	OSJNBa0084A10.13 [Oryza sativa (japonica cultivar-group)] ref|XP_472552.1| OSJNBa0084A10.13 [Oryza sativa (japonica cultivar-group)]	AT1G58060	helicase domain-containing protein, contains similarity to SP:P24785 Dosage compensation regulator (Male-less protein) (No action	LOC_Os04g35260	4	21258041	protein helicase domain-containing protein, putative, expressed
Contig19197_at	NBS-LRR type resistance protein - barley (fragment) gb|AAB96976.1| NBS-LRR type resistance protein [Hordeum vulgare]	AT4G26090	disease resistance protein RPS2 (CC-NBS-LRR class), putative, domain signature CC-NBS-LRR exists, suggestive of a disease resista	LOC_Os04g43440	4	25493439	protein NB-ARC domain containing protein, expressed
HVSMEm0012J18r2_at	OSJNBa0017B10.13 [Oryza sativa (japonica cultivar-group)]	AT2G15490	UDP-glucoronosyl/UDP-glucosyl transferase family protein, contains Pfam profile: PF00201 UDP-glucoronosyl	LOC_Os04g47770	4	28117492	protein Cis-zeatin O-glucosyltransferase, putative, expressed
Contig13900_at	OSJNBa0064M23.9 [Oryza sativa (japonica cultivar-group)] ref|XP_473636.1| OSJNBa0064M23.9 [Oryza sativa (japonica cultivar-group)]	AT3G57870	ubiquitin-conjugating enzyme, putative, strong similarity to SP:P50550 Ubiquitin-like protein SUMO-1 conjugating enzyme (EC	LOC_Os04g49130	4	29073108	protein Ubiquitin-conjugating enzyme E2 I, putative, expressed
Contig12692_at	OSJNBb0015N08.5 [Oryza sativa (japonica cultivar-group)] ref|XP_473793.1| OSJNBb0015N08.5 [Oryza sativa (japonica cultivar-group)]	AT5G57540	xyloglucan:xyloglucosyl transferase, putative / xyloglucan endotransglycosylase, putative / endo-xyloglucan transferase, putative	LOC_Os04g51520	4	30304461	protein Glycosyl hydrolases family 16 protein, expressed
Contig12692_s_at	OSJNBb0015N08.5 [Oryza sativa (japonica cultivar-group)] ref|XP_473793.1| OSJNBb0015N08.5 [Oryza sativa (japonica cultivar-group)]	AT5G57540	xyloglucan:xyloglucosyl transferase, putative / xyloglucan endotransglycosylase, putative / endo-xyloglucan transferase, putative	LOC_Os04g51520	4	30304461	protein Glycosyl hydrolases family 16 protein, expressed
Contig18382_at	leucine-rich repeat family protein / extensin family protein [Arabidopsis thaliana] pir||T04859 extensin homolog F28A21.80 - Arabidopsis tha	AT4G18670	leucine-rich repeat family protein / extensin family protein, similar to extensin-like protein (Lycopersicon esculentum)	LOC_Os04g52250	4	30832100	protein transposon protein, putative, CACTA, En/Spm sub-class, expressed
Contig13669_at	OSJNBa0008M17.13 [Oryza sativa (japonica cultivar-group)]			LOC_Os04g52560	4	31034974	protein transposon protein, putative, unclassified, expressed
Contig6449_s_at	OSJNBa0058K23.19 [Oryza sativa (japonica cultivar-group)]	AT1G30470	SIT4 phosphatase-associated family protein, contains similarity to copper chaperone homolog CCH GB:AAF15286; cell cycle	LOC_Os04g52940	4	31312921	protein SIT4 phosphatase-associated family protein, putative, expressed
Contig7827_at	OSJNBa0089N06.19 [Oryza sativa (japonica cultivar-group)]	AT1G61720	dihydroflavonol 4-reductase (dihydrokaempferol 4-reductase) family (BAN), similar to dihydroflavonol 4-reductase GI:1332411	LOC_Os04g53850	4	31866534	protein NAD dependent epimerase/dehydratase family protein, expressed
Contig17511_at	OSJNBa0043L09.29 [Oryza sativa (japonica cultivar-group)] ref|XP_474033.1| OSJNBa0043L09.29 [Oryza sativa (japonica cultivar-group)]	AT2G25970	KH domain-containing protein	LOC_Os04g54350	4	32132785	protein SPRY domain containing protein, expressed
Contig17325_s_at	OSJNBa0033G05.14 [Oryza sativa (japonica cultivar-group)]	AT2G12550	ubiquitin-associated (UBA)/TS-N domain-containing protein, low similarity to NUB1 (NEDD8-interacting protein) (Homo sapiens)	LOC_Os04g55150	4	32569674	protein UBA/TS-N domain containing protein, expressed
Contig6105_s_at	OSJNBa0070O11.2 [Oryza sativa (japonica cultivar-group)] ref|XP_474099.1| OSJNBa0070O11.2 [Oryza sativa (japonica cultivar-group)]	AT1G15290	similar to expressed protein [Arabidopsis thaliana] (TAIR:At4g28080.1); similar to tetratricopeptide repeat (TPR)-containing protei	LOC_Os04g55230	4	32616110	protein Ataxin-2 C-terminal region family protein, expressed
Contig18368_at	OSJNBa0010D21.1 [Oryza sativa (japonica cultivar-group)] ref|XP_474110.1| OSJNBa0010D21.1 [Oryza sativa (japonica cultivar-group)]	AT1G58190	leucine-rich repeat family protein, contains leucine rich-repeat (LRR) domains Pfam:PF00560, INTERPRO:IPR001611; contains similar	LOC_Os04g55420	4	32744512	protein Leucine Rich Repeat family protein, expressed
Contig8494_at	molybdenum cofactor biosynthesis protein Cnx1 [Hordeum vulgare]	AT5G20990	Involved in molybdenum cofactor (Moco) biosynthesis, inserting Mo into Molybdopterin. sir loss-of-function mutants are	LOC_Os04g56620	4	33542302	protein Molybdopterin biosynthesis CNX1 protein, putative, expressed
Contig14310_at	OSJNBa0043A12.32 [Oryza sativa (japonica cultivar-group)]	AT5G67170	SEC-C motif-containing protein / OTU-like cysteine protease family protein, contains Pfam profiles PF02338: OTU-like cysteine	LOC_Os04g57480	4	33986622	protein OTU-like cysteine protease family protein, expressed
Contig2018_at	Soluble inorganic pyrophosphatase (Pyrophosphate phospho-hydrolase) (PPase) gb|AAB88618.1| inorganic pyrophosphatase [Zea mays]	AT1G01050	inorganic pyrophosphatase, putative (soluble) / pyrophosphate phospho-hydrolase, putative / PPase, putative, strong similarity to	LOC_Os04g59040	4	34905046	protein Soluble inorganic pyrophosphatase, putative, expressed
Contig2536_at	putative GTP-binding protein [Oryza sativa (japonica cultivar-group)]	AT3G11730	Ras-related GTP-binding protein, putative, similar to Rab1-like small GTP-binding protein GI:4096662 from (Petunia x hybrida)	LOC_Os05g01490	5	268749	protein GTP-binding protein YPTM1, putative, expressed
Contig8557_at	33 kDa secretory protein-related [Arabidopsis thaliana] dbj|BAA96974.1| 33 kDa secretory protein-like [Arabidopsis thaliana]	AT5G48540	33 kDa secretory protein-related, contains Pfam PF01657: Domain of unknown function, duplicated in 33 KDa secretory	LOC_Os05g02200	5	669814	protein 33 kDa secretory protein, putative, expressed
Contig6489_at	putative DNA-binding protein [Oryza sativa (japonica cultivar-group)] gb|AAT39226.1| putative DNA-binding protein [Oryza sativa (japonica cu	AT5G60410	similar to putative zinc finger protein [Oryza sativa (japonica cultivar-group)] (GB:AAT77838.1); similar to putative protein inh	LOC_Os05g03430	5	1404955	protein Sumoylation ligase E3, putative, expressed
Contig18274_at	phosphoinositide-specific phospholipase C (EC 3.1.4.-) P25 (clone SPM537) - soybean	AT3G08510	similar to phosphoinositide-specific phospholipase C family protein [Arabidopsis thaliana] (TAIR:At5g58700.1); similar to	LOC_Os05g03610	5	1513750	protein phospholipase C, putative, expressed
Contig22073_at	phospholipase C [Vigna radiata]	AT3G55940	phosphoinositide-specific phospholipase C, putative, similar to phosphoinositide specific phospholipase C	LOC_Os05g03610	5	1513750	protein phospholipase C, putative, expressed
HU12E11u_s_at	Aspartic proteinase precursor pir||JS0732 aspartic proteinase (EC 3.4.23.-) - rice	AT1G11910	aspartyl protease family protein, contains Pfam profiles: PF00026 eukaryotic aspartyl protease, PF03489 surfactant protein B, PF051	LOC_Os05g04630	5	2152939	protein Aspartic proteinase precursor, putative, expressed
Contig16306_at	thioesterase family protein [Arabidopsis thaliana] pir||B96523 F11A17.13 [imported] - Arabidopsis thaliana gb|AAD49765.1| F11A17.13 [Arabido	AT1G48320	thioesterase family protein, similar to ComAB (Bacillus licheniformis) GI:1834379; contains Pfam profile PF03061: thioesterase	LOC_Os05g04660	5	2175921	protein uncharacterized domain 1 family protein, expressed
Contig14122_at				LOC_Os05g05230	5	2537189	protein homeotic gene regulator, putative, expressed
Contig12077_at	P0455H0310.25 [Oryza sativa (japonica cultivar-group)]	AT5G38560	protein kinase family protein, contains protein kinase domain, Pfam:PF00069	LOC_Os05g05500	5	2716681	protein F-box domain containing protein, expressed
Contig8646_at		AT3G14360	lipase class 3 family protein, low similarity to Chain A, Lipase Ii From Rhizopus Niveus GI:1942798; contains Pfam profile	LOC_Os05g06140	5	3052410	protein Lipase family protein, expressed
Contig12554_at	ESTs AU075348(C11252),C98151(C0804),C98150(C0804), C25947(C11252) correspond to a region of the predicted gene.~Similar to Lotus japonicus g	AT2G37150	zinc finger (C3HC4-type RING finger) family protein, contains Pfam profile: PF00097 zinc finger, C3HC4 type (RING finger)	LOC_Os05g07070	5	3703439	protein Zinc finger, C3HC4 type family protein, expressed
Contig17142_at	diacylglycerol acylCoA acyltransferase [Nicotiana tabacum]	AT2G19450	diacylglycerol O-acyltransferase / acyl CoA:diacylglycerol acyltransferase (DGAT), identical to gi:5050913,	LOC_Os05g10810	5	5951263	protein MBOAT family protein, expressed
Contig19214_at	major intrinsic protein - rice dbj|BAA04257.1| major intrinsic protein [Oryza sativa]	AT4G18910	aquaglyceroporin / NOD26-like major intrinsic protein 2 (NLM2), contains Pfam profile: MIP PF00230; aquaporin; water relations	LOC_Os05g11560	5	6524124	protein aquaporin NIP-type, putative, expressed
Contig9143_at		AT3G22120	protease inhibitor/seed storage/lipid transfer protein (LTP) family protein, similar to SP:Q00451:PRF1_LYCES 36.4 kDa proline-rich	LOC_Os05g13940	5	7727555	protein retrotransposon protein, putative, Ty3-gypsy subclass, expressed
Contig12806_at	target of rapamycin protein (TOR) [Arabidopsis thaliana] gb|AAG43423.1| pTOR [Arabidopsis thaliana]	AT1G50030	target of rapamycin protein (TOR), identical to pTOR (Arabidopsis thaliana) GI:12002902; contains Pfam profiles PF00454	LOC_Os05g14550	5	8256273	protein Phosphatidylinositol 3-kinase tor2, putative, expressed
Contig7039_at	sad1/unc-84 protein-related [Arabidopsis thaliana] dbj|BAB11521.1| unnamed protein product [Arabidopsis thaliana] gb|AAL08289.1| AT5g04990/M	AT5G04990	sad1/unc-84 protein-related, contains weak similarity to Sad1/unc-84 protein-like 1 (Swiss-Prot:O94901) (Homo sapiens)	LOC_Os05g18770	5	10866011	protein expressed protein
Contig565_at	Lactoylglutathione lyase (Methylglyoxalase) (Aldoketomutase) (Glyoxalase I) (Glx I) (Ketone-aldehyde mutase)	AT1G08110	similar to lactoylglutathione lyase, putative / glyoxalase I, putative [Arabidopsis thaliana] (TAIR:At1g67280.1);	LOC_Os05g22970	5	13021099	protein Lactoylglutathione lyase, putative, expressed
Contig11698_at	zinc finger (C3HC4-type RING finger) family protein [Arabidopsis thaliana]	AT5G01960	zinc finger (C3HC4-type RING finger) family protein, contains Pfam profile: PF00097 zinc finger, C3HC4 type (RING finger)	LOC_Os05g25180	5	14515582	protein Zinc finger, C3HC4 type family protein, expressed
Contig14997_at	metal transporter family protein [Arabidopsis thaliana]	AT3G08650	metal transporter family protein, contains ZIP Zinc transporter domain, Pfam:PF02535	LOC_Os05g25194	5	14528126	protein metal transporter family protein, putative, expressed
Contig23378_at	P0551A11.23 [Oryza sativa (japonica cultivar-group)] dbj|BAB92759.1| B1011A07.5 [Oryza sativa (japonica cultivar-group)]	AT4G17910	zinc finger (C3HC4-type RING finger) family protein / pentatricopeptide (PPR) repeat-containing protein, contains Pfam domains PF01	LOC_Os05g29710	5	17094716	protein Zinc finger, C3HC4 type family protein, expressed
Contig24491_at	putative beta-glucosidase [Oryza sativa (japonica cultivar-group)]	AT1G02850	glycosyl hydrolase family 1 protein, contains Pfam PF00232 : Glycosyl hydrolase family 1 domain; TIGRFAM TIGR01233:	LOC_Os05g30350	5	17513995	protein Glycosyl hydrolase family 1 protein, expressed
Contig19642_at	glycine-rich protein [Arabidopsis thaliana] gb|AAL69514.1| unknown protein [Arabidopsis thaliana]	AT4G17620	glycine-rich protein	LOC_Os05g32580	5	18988309	protein expressed protein
Contig12649_at	similar to hsr203J [Lycopersicon esculentum]	AT5G06570	expressed protein, similar to PrMC3 (Pinus radiata) GI:5487873	LOC_Os05g33940	5	19954831	protein hsr203J, putative, expressed
Contig13803_at	atherin [Oryctolagus cuniculus]	AT2G29210	splicing factor PWI domain-containing protein, contains Pfam profile PF01480: PWI domain	LOC_Os05g34500	5	20372362	protein expressed protein
Contig12623_at	P0018C10.36 [Oryza sativa (japonica cultivar-group)] dbj|BAC06235.1| putative MtN3 [Oryza sativa (japonica cultivar-group)] dbj|BAB90353.1|	AT1G21460	nodulin MtN3 family protein, contains similarity to MTN3 (nodule development protein) GB:Y08726 GI:1619601 from (Medicago truncatul	LOC_Os05g35140	5	20786939	protein MtN3/saliva family protein, expressed
Contig3674_at	expansin EXPA1 [Triticum aestivum]	AT1G69530	expansin, putative (EXP1), identical to expansin (At-EXP1) (Arabidopsis thaliana) GI:1041702; alpha-expansin gene family,	LOC_Os05g39990	5	23414366	protein Alpha-expansin 1 precursor, putative, expressed
Contig4574_at	leucine-rich repeat protein [x Citrofortunella mitis]	AT5G21090	leucine-rich repeat protein, putative, similar to leucine rich repeat protein (LRP) GI:1619300 from (Lycopersicon esculentum);	LOC_Os05g41230	5	24068334	protein BRASSINOSTEROID INSENSITIVE 1-associated receptor kinase 1 precursor, putative, expressed
Contig20575_at	OSJNBb0021A09.1 [Oryza sativa (japonica cultivar-group)] ref|NP_916463.1| B1060H01.30 [Oryza sativa (japonica cultivar-group)] dbj|BAB68095.	AT2G46150	expressed protein, and genefinder	LOC_Os05g45070	5	26107353	protein Harpin-induced protein 1 containing protein, expressed
Contig13161_at	protein phosphatase 2C-like protein [Oryza sativa (japonica cultivar-group)]	AT1G72770	protein phosphatase 2C P2C-HA / PP2C P2C-HA (P2C-HA), identical to protein phosphatase 2C (AtP2C-HA) GB:AJ003119 (Arabidopsis	LOC_Os05g46040	5	26624551	protein Protein phosphatase 2C ABI2, putative, expressed
Contig19992_at	probable lipid transfer protein - barley gb|AAB47967.1| nonspecific lipid transfer protein [Hordeum vulgare]	AT3G18280	protease inhibitor/seed storage/lipid transfer protein (LTP) family protein, similar to TED4 (Zinnia elegans) GI:493721; contains	LOC_Os05g47730	5	27262527	protein nonspecific lipid-transfer protein AKCS9 precursor, putative, expressed
HVSMEn0012L05r2_at	P0003E08.17 [Oryza sativa (japonica cultivar-group)] dbj|BAB63550.1| P0003E08.17 [Oryza sativa (japonica cultivar-group)]	AT3G09000	proline-rich family protein	LOC_Os05g49100	5	28071421	protein WRKY DNA binding domain containing protein, expressed
HV_CEa0010I04r2_s_at	DegP protease, putative [Arabidopsis thaliana] gb|AAK62640.1| K16N12.18/K16N12.18 [Arabidopsis thaliana]	AT3G27925	DegP protease, putative, SP:022609; almost identical to DegP protease precursor GB:AF028842 from (Arabidopsis thaliana) (J. Biol.	LOC_Os05g49380	5	28235367	protein Protease Do-like 1, chloroplast precursor, putative, expressed
Contig8238_at	expressed protein [Arabidopsis thaliana] pir||T48519 hypothetical protein F15N18.190 - Arabidopsis thaliana	AT5G11600	expressed protein	LOC_Os05g51754	5	29611350	protein Rap8, putative, expressed
Contig10282_at	ESTs AU067992(C11433),AU077424(C11433) correspond to a region of the predicted gene.~Similar to ABC transporter-7 (U43892) [Oryza sativa (ja	AT5G58270	mitochondrial half-ABC transporter (STA1), identical to half-molecule ABC transporter ATM3 GI:9964121 from (Arabidopsis thaliana)	LOC_Os06g03770	6	1501584	protein ATP-binding cassette sub-family B member 7, mitochondrial, putative, expressed
HS06C04u_s_at	ESTs AU078183(C62904),C73912(E21020) correspond to a region of the predicted gene.~Similar to water stress inducible protein (U74296) [Oryza	AT2G18050	histone H1-3 (HIS1-3), similar to histone H1 (Lycopersicon pennellii) SWISS-PROT:P40267; identical to cDNA histone H1-3	LOC_Os06g04020	6	1642800	protein linker histone H1 and H5 family protein, expressed
Contig25651_at	cysteine synthase [Oryza sativa]	AT2G43750	cysteine synthase, chloroplast / O-acetylserine (thiol)-lyase / O-acetylserine sulfhydrylase / cpACS1 (OASB), identical	LOC_Os06g05700	6	2578090	protein Cysteine synthase, putative, expressed
Contig20803_at	ESTs D22477(C11179),AU075323(C11179) corresponds to a region of the predicted gene.~Similar to Rabbit multifunctional thyroid hormone bindin	AT3G16110	Encodes a protein disulfide isomerase-like (PDIL) protein, a member of a multigene family within the thioredoxin (TRX)	LOC_Os06g06790	6	3198377	protein protein disulfide isomerase, putative, expressed
Contig10361_at	Similar to Prunus armeniaca ethylene-forming-enzyme-like dioxygenase. (U97530) [Oryza sativa (japonica cultivar-group)]	AT5G20400	oxidoreductase, 2OG-Fe(II) oxygenase family protein, similar to naringenin,2-oxoglutarate 3-dioxygenase	LOC_Os06g08032	6	3892673	protein oxidoreductase, 2OG-Fe oxygenase family protein
Contig24765_at				LOC_Os06g08440	6	4136249	protein Two-component response regulator ARR12, putative, expressed
Contig460_s_at	Sucrose synthase 1 (Sucrose-UDP glucosyltransferase 1) pir||S29242 sucrose synthase (EC 2.4.1.13) Ss1 - barley emb|CAA46701.1| sucrose synth	AT3G43190	sucrose synthase, putative / sucrose-UDP glucosyltransferase, putative, strong similarity to SP:P49040 Sucrose synthase (EC	LOC_Os06g09450	6	4803233	protein Sucrose synthase 1, putative, expressed
Contig689_s_at	Sucrose synthase 1 (Sucrose-UDP glucosyltransferase 1) pir||S29242 sucrose synthase (EC 2.4.1.13) Ss1 - barley emb|CAA46701.1| sucrose synth	AT3G43190	sucrose synthase, putative / sucrose-UDP glucosyltransferase, putative, strong similarity to SP:P49040 Sucrose synthase (EC	LOC_Os06g09450	6	4803233	protein Sucrose synthase 1, putative, expressed
Contig10726_at	pyruvate dehydrogenase E1 alpha subunit [Zea mays]	AT1G24180	pyruvate dehydrogenase E1 component alpha subunit, mitochondrial, putative, similar to SP:P52901 Pyruvate dehydrogenase E1 componen	LOC_Os06g13720	6	7601365	protein Pyruvate dehydrogenase E1 component alpha subunit, mitochondrial precursor, putative, expressed
Contig15493_at	calmodulin-binding heat-shock protein - common tobacco gb|AAB34987.1| calmodulin-binding heat-shock protein; CaMBP [Nicotiana tabacum]	AT5G37710	lipase class 3 family protein / calmodulin-binding heat-shock protein, putative, similar to almodulin-binding heat-shock	LOC_Os06g14490	6	8141729	protein calmodulin-binding heat-shock protein, putative, expressed
Contig15885_at	transducin family protein / WD-40 repeat family protein [Arabidopsis thaliana]	AT3G13300	transducin family protein / WD-40 repeat family protein, contains 2 WD-40 repeats (PF00400); autoantigen locus HUMAUTANT (GI:53320	LOC_Os06g19660	6	11218922	protein expressed protein
Contig10871_at	zinc finger (C3HC4-type RING finger) family protein [Arabidopsis thaliana]	AT3G16090	zinc finger (C3HC4-type RING finger) family protein, contains Pfam profile: PF00097 zinc finger, C3HC4 type (RING finger)	LOC_Os06g19680	6	11241797	protein RING finger family protein, putative, expressed
Contig5340_at	unnamed protein product [Arabidopsis thaliana]	AT3G13330	expressed protein	LOC_Os06g19730	6	11263737	protein HEAT repeat family protein, expressed
Contig26053_at	N-methyltransferase [Coffea canephora] gb|AAQ16154.1| putative caffeine synthase [Coffea canephora]	AT5G04370	similar to S-adenosyl-L-methionine:carboxyl methyltransferase family protein [Arabidopsis thaliana]	LOC_Os06g22440	6	13040901	protein SAM dependent carboxyl methyltransferase family protein, expressed
Contig11664_at	HGA1 [Hordeum vulgare]	AT3G18170	expressed protein, contains Pfam domain, PF04577: Protein of unknown function (DUF563)	LOC_Os06g28124	6	15972952	protein HGA1, putative, expressed
Contig23029_at	OSJNBa0069D17.7 [Oryza sativa (japonica cultivar-group)] ref|XP_472177.1| OSJNBa0069D17.7 [Oryza sativa (japonica cultivar-group)]	AT5G52450	MATE efflux protein-related, strong similarity to unknown protein (pir::T02324); contains Pfam profile PF01554	LOC_Os06g29844	6	17193077	protein MATE efflux family protein, expressed
HV14M24u_s_at	susceptibility homeodomain transciption factor [Oryza sativa]	AT1G56580	expressed protein, contains Pfam profile PF04398: Protein of unknown function, DUF538	LOC_Os06g34790	6	20223695	protein expressed protein
Contig6349_at	expressed protein [Arabidopsis thaliana] gb|AAM63695.1| unknown [Arabidopsis thaliana] dbj|BAC43216.1| unknown protein [Arabidopsis thaliana	AT4G29735	expressed protein, contains Pfam domain PF05251: Uncharacterised protein family (UPF0197)	LOC_Os06g37070	6	21882015	protein Uncharacterised protein family containing protein, expressed
Contig13589_at	histone deacetylase family protein (HDA2) [Arabidopsis thaliana]	AT5G26040	histone deacetylase family protein (HDA2), identical to HDA2 (Arabidopsis thaliana) GI:21105771; similar to SP:Q96DB2 Histone deace	LOC_Os06g37420	6	22126349	protein Histone deacetylase 11, putative, expressed
HD05F08r_at	putative anthocyanin 5-O-glucosyltransferase [Oryza sativa (japonica cultivar-group)]	AT1G05560	UDP-glucose transferase (UGT75B2), similar to UDP-glucose:indole-3-acetate beta-D-glucosyltransferase GI:2149127 from (Arabidopsis	LOC_Os06g39330	6	23334033	protein UDP-glucoronosyl and UDP-glucosyl transferase family protein, expressed
HW02B06u_at	heme oxygenase 1 [Lycopersicon esculentum]	AT2G26670	heme oxygenase 1 (HO1) (HY1), identical to plastid heme oxygenase (HY1) (Arabidopsis thaliana) GI:4877362, heme oxygenase 1	LOC_Os06g40080	6	23857026	protein heme oxygenase 1, putative, expressed
Contig6269_at	C2 domain-containing protein [Arabidopsis thaliana] gb|AAL06551.1| AT4g34150/F28A23_90 [Arabidopsis thaliana]	AT4G34150	C2 domain-containing protein, similar to calcium-dependent protein kinase (Dunaliella tertiolecta) GI:6644464; contains Pfam	LOC_Os06g43190	6	25966412	protein C2 domain containing protein, expressed
Contig6496_at	sucrose-phosphate synthase [Saccharum officinarum]	AT5G20280	sucrose-phosphate synthase, putative, similar to sucrose-phosphate synthase (EC 2.4.1.14) isoform 1 - Citrus unshiu,	LOC_Os06g43630	6	26248834	protein Sucrose-phosphate synthase 1, putative, expressed
HVSMEc0008G05r2_s_at	sucrose-phosphate synthase [Saccharum officinarum]	AT5G20280	sucrose-phosphate synthase, putative, similar to sucrose-phosphate synthase (EC 2.4.1.14) isoform 1 - Citrus unshiu,	LOC_Os06g43630	6	26248834	protein Sucrose-phosphate synthase 1, putative, expressed
Contig10022_at	unnamed protein product [Arabidopsis thaliana] ref|NP_200198.1| plastocyanin-like domain-containing protein [Arabidopsis thaliana]	AT5G53870	plastocyanin-like domain-containing protein, contains similarity to SP:Q02917 Early nodulin 55-2 precursor {Glycine max};	LOC_Os06g46740	6	28388576	protein Plastocyanin-like domain containing protein, expressed
Contig13498_at	receptor-like protein kinase-like protein [Oryza sativa (japonica cultivar-group)]	AT4G23280	protein kinase, putative, similar to receptor-like protein kinase 4 (gi:13506745), 5 (gi:13506747), and 6 (gi:13506749) from	LOC_Os06g47790	6	28921170	protein Protein kinase domain containing protein, expressed
Contig2672_at	xyloglucan endo-1,4-beta-D-glucanase (EC 3.2.1.-) - maize gb|AAC49012.1| xyloglucan endo-transglycosylase homolog; similar to Triticum aesti	AT5G57560	xyloglucan:xyloglucosyl transferase / xyloglucan endotransglycosylase / endo-xyloglucan transferase (TCH4), identical to	LOC_Os06g48180	6	29143890	protein Brassinosteroid-regulated protein BRU1 precursor, putative, expressed
HO13O09S_s_at	auxin response factor 7a [Oryza sativa]	AT5G20730	auxin-responsive factor (ARF7), identical to auxin response factor 7 GI:4104929 from (Arabidopsis thaliana)	LOC_Os06g48950	6	29656481	protein Auxin response factor family protein
Contig1382_at	cyclophilin [Triticum aestivum] gb|AAP80861.1| cyclophilin [Triticum aestivum]	AT5G58710	peptidyl-prolyl cis-trans isomerase, putative / cyclophilin, putative / rotamase, putative (ROC7), similar to cyclophilin (root formation role)	LOC_Os06g49480	6	29972847	protein Peptidyl-prolyl cis-trans isomerase 1, putative, expressed
EBem05_SQ002_D05_s_at	chitinase (EC 3.2.1.14) - wheat emb|CAA53626.1| endochitinase [Triticum aestivum]	AT3G12500	basic endochitinase, identical to basic endochitinase precursor SP:P19171 from (Arabidopsis thaliana)	LOC_Os06g51060	6	30889767	protein Basic endochitinase 1 precursor, putative, expressed
Contig7001_at	chitinase (EC 3.2.1.14) - wheat emb|CAA53626.1| endochitinase [Triticum aestivum]	AT3G12500	basic endochitinase, identical to basic endochitinase precursor SP:P19171 from (Arabidopsis thaliana)	LOC_Os06g51060	6	30889767	protein Basic endochitinase 1 precursor, putative, expressed
Contig14017_at	proteophosphoglycan, membrane-associated [imported] - Leishmania major (fragment) emb|CAB46680.1| proteophosphoglycan [Leishmania major]	AT3G13275	expressed protein, supported by Brassica genomic sequence alignment and EST/cDNA sequences.	LOC_Os07g01214	7	120554	protein transposon protein, putative, unclassified, expressed
Contig12667_at	protein phosphatase regulatory subunit-like protein [Oryza sativa (japonica cultivar-group)]			LOC_Os07g01550	7	342234	protein Leucine Rich Repeat family protein, expressed
Contig10911_at	protein phosphatase regulatory subunit-like [Oryza sativa (japonica cultivar-group)]	AT4G03260	leucine-rich repeat family protein, contains leucine rich repeat (LRR) domains, Pfam:PF00560	LOC_Os07g01550	7	342234	protein Leucine Rich Repeat family protein, expressed
Contig11499_at	TPA: putative phytosulfokine peptide precursor [Triticum aestivum]	AT4G37720	phytosulfokines-related, contains similarities to phytosulfokines from (Arabidopsis thaliana)	LOC_Os07g03200	7	1253967	protein Phytosulfokines 4 precursor, putative, expressed
Contig16179_s_at	putative receptor-type protein kinase LRK1 [Oryza sativa (japonica cultivar-group)]	AT4G02420	lectin protein kinase, putative, similar to receptor lectin kinase 3 (Arabidopsis thaliana) gi:4100060:gb:AAD00733; contains	LOC_Os07g03900	7	1631553	protein Lectin receptor-type protein kinase, putative
HV_CEb0017M09r2_s_at	putative receptor-type protein kinase LRK1 [Oryza sativa (japonica cultivar-group)] dbj|BAC24931.1| putative receptor-type protein kinase LR	AT2G37710	lectin protein kinase, putative, similar to receptor lectin kinase 3 (Arabidopsis thaliana) gi:4100060:gb:AAD00733; contains	LOC_Os07g03930	7	1647256	protein Protein kinase domain containing protein, expressed
Contig8810_at		AT1G17210	expressed protein, distantly related to dentin phosphoryn (Homo sapiens) (GI:4322670)	LOC_Os07g05610	7	2638789	protein expressed protein
Contig1964_at	putative branched-chain alpha-keto acid decarboxylase E1 beta subunit [Oryza sativa (japonica cultivar-group)]	AT1G55510	2-oxoisovalerate dehydrogenase, putative / 3-methyl-2-oxobutanoate dehydrogenase, putative / branched-chain alpha-keto acid	LOC_Os07g07470	7	3720951	protein 2-oxoisovalerate dehydrogenase beta subunit, mitochondrial precursor, putative, expressed
Contig22697_at	putative 1-deoxyxylulose 5-phosphate synthase [Oryza sativa (japonica cultivar-group)]	AT4G15560	1-deoxy-D-xylulose 5-phosphate synthase, putative / 1-deoxyxylulose-5-phosphate synthase, putative /	LOC_Os07g09190	7	4819507	protein 1-deoxy-D-xylulose-5-phosphate synthase, chloroplast precursor, putative, expressed
Contig11794_at	DNA-binding protein homolog HALF-1 - wheat dbj|BAA10928.1| HALF-1 [Triticum aestivum]	AT4G36730	G-box binding factor 1 (GBF1), identical to G-box binding factor 1 SP:P42774 from (Arabidopsis thaliana); contains Pfam profile:	LOC_Os07g10890	7	5949034	protein HALF-1 transcription factor, putative, expressed
Contig7015_at	ABC1 family protein kinase-like protein [Oryza sativa (japonica cultivar-group)]	AT5G05200	ABC1 family protein, contains Pfam domain, PF03109: ABC1 family	LOC_Os07g12530	7	7156206	protein ABC1 family protein, expressed
Contig16375_at	unknown protein [Oryza sativa (japonica cultivar-group)] dbj|BAC22475.1| unknown protein [Oryza sativa (japonica cultivar-group)]	AT5G48485	protease inhibitor/seed storage/lipid transfer protein (LTP) family protein, contains Pfam protease inhibitor/seed storage/LTP fa	LOC_Os07g18990	7	11239665	protein Protease inhibitor/seed storage/LTP family protein, expressed
Contig13505_at	putative WD-40 repeat protein family [Oryza sativa (japonica cultivar-group)]	AT5G67320	WD-40 repeat family protein, strong similarity to unknown protein (ref:NP_005638.1)	LOC_Os07g22220	7	12422402	protein F-box-like/WD-repeat protein TBL1XR1, putative, expressed
Contig19492_at	unknown protein [Oryza sativa (japonica cultivar-group)]			LOC_Os07g23900	7	13514082	protein F-box domain containing protein, expressed
Contig4586_at	carboxypeptidase C cbp31 [Oryza sativa (japonica cultivar-group)] dbj|BAD31260.1| carboxypeptidase C cbp31 [Oryza sativa (japonica cultivar-	AT3G10410	serine carboxypeptidase III, putative, similar to serine carboxypeptidase III from Oryza sativa SP:P37891, Matricaria chamomilla	LOC_Os07g29620	7	17412155	protein Serine carboxypeptidase-like precursor, putative, expressed
Contig8936_at	NUCLEOSIDE DIPHOSPHATE KINASE I (NDK I) (NDP KINASE I) (NDPK I) pir||S43330 nucleoside-diphosphate kinase (EC 2.7.4.6) - rice	AT4G09320	nucleoside diphosphate kinase 1 (NDK1), identical to identical to Nucleoside diphosphate kinase I (NDK I) (NDP kinase I) (NDPK I)	LOC_Os07g30970	7	18335793	protein Nucleoside diphosphate kinase 1, putative, expressed
HV_CEb0015P21f_s_at	putative malate dehydrogenase [Oryza sativa (japonica cultivar-group)]	AT2G13560	malate oxidoreductase, putative, similar to NAD-dependent malic enzyme 62 kDa isoform, mitochondrial precursor (EC 1.1.1.39) (NAD-M	LOC_Os07g31380	7	18585704	protein NAD-dependent malic enzyme 62 kDa isoform, mitochondrial precursor, putative, expressed
Contig23961_at	putative MATE efflux protein family protein [Oryza sativa (japonica cultivar-group)]	AT3G23560	MATE efflux family protein, similar to ripening regulated protein DDTFR18 (Lycopersicon esculentum) GI:12231296; ethylene related	LOC_Os07g31884	7	18961508	protein MATE efflux family protein, expressed
Contig18116_at	putative beta-1,3-glucanase precursor [Oryza sativa (japonica cultivar-group)]	AT2G39640	glycosyl hydrolase family 17 protein	LOC_Os07g35560	7	21280941	protein Glycosyl hydrolases family 17 protein, expressed
Contig13227_at	hypothetical protein [Oryza sativa (japonica cultivar-group)]	AT4G18670	leucine-rich repeat family protein / extensin family protein, similar to extensin-like protein (Lycopersicon esculentum)	LOC_Os07g36920	7	22105972	protein F-box domain containing protein, expressed
Contig8129_at	OJ1092_A07.26 [Oryza sativa (japonica cultivar-group)]	AT4G36720	similar to ABA-responsive protein (HVA22b) [Arabidopsis thaliana] (TAIR:At5g62490.1); similar to ABA-responsive protein	LOC_Os07g38100	7	22848027	protein TB2/DP1, HVA22 family protein, expressed
Contig13002_at	unknown protein [Oryza sativa (japonica cultivar-group)]	AT1G45150	expressed protein	LOC_Os07g39300	7	23525572	protein expressed protein
Contig5509_at	putative MO25 protein (CGI-66) [Oryza sativa (japonica cultivar-group)]	AT5G47540	Mo25 family protein, similar to MO25 protein (early mouse development protein family) (Mouse) SWISS-PROT:Q06138	LOC_Os07g39630	7	23751413	protein Calcium-binding protein 39, putative, expressed
Contig25357_at	putative WD repeat protein [Oryza sativa (japonica cultivar-group)] dbj|BAC82981.1| putative WD repeat protein [Oryza sativa (japonica culti	AT5G66240	transducin family protein / WD-40 repeat family protein, contains Pfam PF00400: WD domain, G-beta repeat (4 copies, 1 weak);	LOC_Os07g40030	7	24018685	protein transducin family protein, putative, expressed
Contig14186_at	putative cyclin-dependent kinase CDC2C [Oryza sativa (japonica cultivar-group)]	AT1G18670	Encodes a cyclin-dependent kinase-like protein with a ser/thr protein kinase domain and an N-terminal myristoylation sequence. Mut	LOC_Os07g40550	7	24297488	protein protein kinase family protein, putative, expressed
Contig10074_at	putative transcription factor [Oryza sativa (japonica cultivar-group)]	AT1G54160	CCAAT-binding transcription factor (CBF-B/NF-YA) family protein, contains Pfam profile: PF02045 CCAAT-binding	LOC_Os07g41720	7	24999525	protein CCAAT-box transcription factor complex WHAP10, putative, expressed
Contig15515_at	disease resistance response protein-like [Oryza sativa (japonica cultivar-group)] dbj|BAC21498.1| disease resistance response protein-like [	AT5G42500	disease resistance-responsive family protein, similar to disease resistance response protein 206-d (Pisum sativum)	LOC_Os07g42570	7	25467856	protein Dirigent-like protein
Contig24352_at	lipase-like protein~predicted by FGENESH etc. [Oryza sativa (japonica cultivar-group)] dbj|BAC16480.1| lipase-like protein [Oryza sativa (ja	AT1G28590	lipase, putative, similar to lipase (Arabidopsis thaliana) GI:1145627; contains InterPro Entry IPR001087 Lipolytic enzyme,	LOC_Os07g44780	7	26728284	protein GDSL-like Lipase/Acylhydrolase family protein, expressed
Contig8975_at	FAT domain-containing protein / phosphatidylinositol 3- and 4-kinase family protein [Arabidopsis thaliana]	AT2G17930	FAT domain-containing protein / phosphatidylinositol 3- and 4-kinase family protein, contains Pfam profiles PF02259 FAT domain,	LOC_Os07g45070	7	26906849	protein FAT domain-containing protein, putative, expressed
Contig2920_at	Ferredoxin-dependent glutamate synthase, chloroplast precursor (Fd-GOGAT) pir||A38596 glutamate synthase (ferredoxin) (EC 1.4.7.1) precursor	AT5G04140	glutamate synthase (GLU1) / ferredoxin-dependent glutamate synthase (Fd-GOGAT 1), identical to ferredoxin-dependent glutamate synth	LOC_Os07g46460	7	27736505	protein Ferredoxin-dependent glutamate synthase, chloroplast precursor, putative, expressed
HC113H04_SK_at				LOC_Os07g46950	7	28059684	protein transposon protein, putative, unclassified, expressed
EBro08_SQ004_P13_at	putative triacylglycerol lipase [Oryza sativa (japonica cultivar-group)]	AT5G18630	lipase class 3 family protein, low similarity to Triacylglycerol Acylhydrolase (E.C.3.1.1.3) (Rhizomucor miehei) GI:230348; contain	LOC_Os07g47250	7	28238772	protein Lipase family protein, expressed
Contig16766_at	hypothetical protein [Oryza sativa (japonica cultivar-group)]	AT3G14260	similar to expressed protein [Arabidopsis thaliana] (TAIR:At1g53870.1); similar to expressed protein [Arabidopsis thaliana]	LOC_Os07g47540	7	28435753	protein expressed protein
HVSMEa0003P18r2_s_at	putative acyl-CoA dehydrogenase [Oryza sativa (japonica cultivar-group)]	AT3G06810	acyl-CoA dehydrogenase-related, low similarity to acyl-CoA dehydrogenase (Acinetobacter sp. NCIMB9871) GI:14587418;	LOC_Os07g47820	7	28550948	protein Acyl-CoA dehydrogenase, C-terminal domain containing protein, expressed
Contig1246_at	r40g2 protein [Oryza sativa (japonica cultivar-group)]	AT2G39050	hydroxyproline-rich glycoprotein family protein, contains QXW lectin repeat domain, Pfam:PF00652	LOC_Os07g48460	7	28991039	protein expressed protein
Contig3810_at	WSI76 protein induced by water stress [Oryza sativa (japonica cultivar-group)] ref|XP_506583.1| PREDICTED OJ1165_F02.103 gene product [Oryza	AT1G09350	galactinol synthase, putative, contains Pfam profile: PF01501 glycosyl transferase family 8	LOC_Os07g48830	7	29220150	protein galactinol synthase 3, putative, expressed
Contig3810_s_at	WSI76 protein induced by water stress [Oryza sativa (japonica cultivar-group)] ref|XP_506583.1| PREDICTED OJ1165_F02.103 gene product [Oryza	AT1G09350	galactinol synthase, putative, contains Pfam profile: PF01501 glycosyl transferase family 8	LOC_Os07g48830	7	29220150	protein galactinol synthase 3, putative, expressed
Contig14510_at	putative oxidase-like [Oryza sativa (japonica cultivar-group)] dbj|BAD10557.1| putative oxidase-like [Oryza sativa (japonica cultivar-group)	AT2G46750	FAD-binding domain-containing protein, low similarity to SP:P58710 L-gulonolactone oxidase (EC 1.1.3.8) {Mus musculus};	LOC_Os08g02230	8	764528	protein plant-specific FAD-dependent oxidoreductase family protein, expressed
Contig26099_at	putative receptor-type protein kinase LRK1 [Oryza sativa (japonica cultivar-group)] dbj|BAD09254.1| putative receptor-type protein kinase LR	AT5G55830	lectin protein kinase, putative, similar to receptor lectin kinase 3 (Arabidopsis thaliana) gi:4100060:gb:AAD00733; contains	LOC_Os08g03170	8	1461829	protein Protein kinase domain containing protein, expressed
Contig149_at	Glyceraldehyde 3-phosphate dehydrogenase, cytosolic pir||DEBHG glyceraldehyde-3-phosphate dehydrogenase (phosphorylating) (EC 1.2.1.12) - b	AT1G13440	glyceraldehyde 3-phosphate dehydrogenase, cytosolic, putative / NAD-dependent glyceraldehyde-3-phosphate dehydrogenase, putative, v	LOC_Os08g03290	8	1518951	protein Glyceraldehyde-3-phosphate dehydrogenase, cytosolic, putative, expressed
Contig14818_at	putative fringe-related protein [Oryza sativa (japonica cultivar-group)]	AT4G15240	fringe-related protein, + weak similarity to Fringe (Schistocerca gregaria)(GI:6573138);Fringe encodes an extracellular	LOC_Os08g04300	8	2101974	protein fringe protein, putative, expressed
Contig10340_at	NAC2 protein-like [Oryza sativa (japonica cultivar-group)]			LOC_Os08g06140	8	3387082	protein No apical meristem protein, expressed
AF250937_s_at	oxalate oxidase [Triticum aestivum]	AT5G39110	germin-like protein, putative, nearly identical to SP:Q9FID0 Germin-like protein subfamily 1 member 14 precursor (Arabidopsis	LOC_Os08g08980	8	5222478	protein Germin-like protein subfamily 1 member 7 precursor, putative, expressed
Contig1518_at	oxalate oxidase [Triticum aestivum]	AT5G39110	germin-like protein, putative, nearly identical to SP:Q9FID0 Germin-like protein subfamily 1 member 14 precursor (Arabidopsis	LOC_Os08g08980	8	5222478	protein Germin-like protein subfamily 1 member 7 precursor, putative, expressed
HVSMEi0015B11r2_s_at	OSJNBa0070C17.22 [Oryza sativa (japonica cultivar-group)] ref|XP_473874.1| OSJNBa0070C17.22 [Oryza sativa (japonica cultivar-group)]			LOC_Os08g10590	8	6225725	protein expressed protein
Contig8499_at		AT1G03280	transcription initiation factor IIE (TFIIE) alpha subunit family protein / general transcription factor TFIIE family protein,	LOC_Os08g25460	8	15361445	protein transcription initiation factor IIE, alpha subunit, putative, expressed
Contig13871_s_at	putative disease resistance protein RPM1 [Oryza sativa (japonica cultivar-group)]			LOC_Os08g29854	8	18213023	protein NB-ARC domain containing protein, expressed
HV06O23u_at	putative cleavage and polyadenylation specific factor [Oryza sativa (japonica cultivar-group)]	AT4G29820	expressed protein	LOC_Os08g30820	8	18900444	protein pre-mrna cleavage factor, putative, expressed
Contig9827_at	putative high affinity sulfate transporter [Oryza sativa (japonica cultivar-group)]	AT1G78000	sulfate transporter (Sultr1;2), identical to sulfate transporter Sultr1;2 (Arabidopsis thaliana) GI:7768660; contaisn Pfam	LOC_Os08g31410	8	19294618	protein Sulfate transporter 1.2, putative, expressed
Contig1189_at	unknown protein [Oryza sativa (japonica cultivar-group)] dbj|BAC55749.1| unknown protein [Oryza sativa (japonica cultivar-group)]	AT5G16550	expressed protein	LOC_Os08g32980	8	20332352	protein expressed protein
Contig17092_at	putative glutamate decarboxylase [Oryza sativa (japonica cultivar-group)] ref|XP_507262.1| PREDICTED P0104B02.16-1 gene product [Oryza sativ	AT5G17330	glutamate decarboxylase 1 (GAD 1), sp:Q42521	LOC_Os08g36320	8	22750106	protein Glutamate decarboxylase, putative, expressed
Contig7853_at	putative proton pump interactor [Oryza sativa (japonica cultivar-group)] dbj|BAD10072.1| putative proton pump interactor [Oryza sativa (japo	AT1G20970	adhesin-related, contains TIGRFAM TIGR01612: reticulocyte binding protein; contains TIGRFAM TIGR00864: polycystin cation channel pr	LOC_Os08g40250	8	25328770	protein expressed protein
HY03D08u_at				LOC_Os08g41900	8	26329702	protein expressed protein
Contig9408_at	receptor protein kinase PERK1-like protein [Oryza sativa (japonica cultivar-group)] dbj|BAD01266.1| receptor protein kinase PERK1-like prote	AT3G21630	protein kinase family protein, contains protein kinase domain, Pfam:PF00069	LOC_Os08g42580	8	26776238	protein Protein kinase domain containing protein, expressed
Contig3341_at	putative MtN19 [Oryza sativa (japonica cultivar-group)] dbj|BAD01267.1| putative MtN19 [Oryza sativa (japonica cultivar-group)]	AT5G61820	expressed protein, MtN19, Medicago truncatula, EMBL:MTY15367	LOC_Os08g42590	8	26785354	protein MtN19, putative, expressed
HV14I04u_s_at	putative MtN19 [Oryza sativa (japonica cultivar-group)] dbj|BAD01267.1| putative MtN19 [Oryza sativa (japonica cultivar-group)]	AT5G61820	expressed protein, MtN19, Medicago truncatula, EMBL:MTY15367	LOC_Os08g42590	8	26785354	protein MtN19, putative, expressed
Contig2868_at	peroxisome type ascorbate peroxidase [Hordeum vulgare subsp. vulgare]	AT4G35000	L-ascorbate peroxidase 3 (APX3), identical to ascorbate peroxidase 3 (Arabidopsis thaliana) GI:2444019, L-ascorbate peroxidase	LOC_Os08g43560	8	27426504	protein L-ascorbate peroxidase 4, putative, expressed
Contig11798_at	putative CTV.22 [Oryza sativa (japonica cultivar-group)] dbj|BAD12946.1| putative CTV.22 [Oryza sativa (japonica cultivar-group)] dbj|BAD103	AT1G15780	expressed protein	LOC_Os08g45080	8	28172498	protein expressed protein
Contig4747_at		AT2G05620	expressed protein	LOC_Os08g45190	8	28244927	protein PGR5, putative, expressed
Contig8243_at	ankyrin-like protein-like protein [Sorghum bicolor]	AT3G04710	ankyrin repeat family protein, contains Pfam profile: PF00023 ankyrin repeat	LOC_Os09g03750	9	1891170	protein Ankyrin-1, putative, expressed
Contig18427_s_at	subtilisin-like protein [Toxoplasma gondii]			LOC_Os09g04310	9	2292450	protein expressed protein
Contig12091_at	fibrillin-like protein [Oryza sativa (japonica cultivar-group)]	AT4G22240	plastid-lipid associated protein PAP, putative, similar to plastid-lipid associated proteins PAP2 (Brassica rapa) GI:14248550	LOC_Os09g04790	9	2548092	protein Light-induced protein, chloroplast precursor, putative, expressed
Contig7637_at	ABC1 family protein [Arabidopsis thaliana] ref|NP_850536.1| ABC1 family protein [Arabidopsis thaliana]	AT3G07700	ABC1 family protein, contains Pfam domain, PF03109: ABC1 family	LOC_Os09g07660	9	3854982	protein ABC1 family protein, expressed
Contig3562_at	phosphatidylinositol-phosphatidylcholine transfer protein SEC14 homolog Ssh1 - soybean	AT1G55840	SEC14 cytosolic factor (SEC14) / phosphoglyceride transfer protein, similar to polyphosphoinositide binding protein SEC14 homolog	LOC_Os09g08390	9	4354179	protein CRAL/TRIO, N-terminus family protein, expressed
Contig10739_at	putative potassium transporter [Vicia faba]	AT1G60160	potassium transporter family protein, similar to potassium transporter HAK2p (Mesembryanthemum crystallinum) gi:14091471:gb:AAK53	LOC_Os09g21000	9	12666522	protein Potassium transporter 12, putative, expressed
Contig8653_at		AT2G29210	splicing factor PWI domain-containing protein, contains Pfam profile PF01480: PWI domain	LOC_Os09g24590	9	14649157	protein expressed protein
Contig9620_at	expressed protein [Arabidopsis thaliana] dbj|BAB11383.1| unnamed protein product [Arabidopsis thaliana]	AT5G39785	expressed protein	LOC_Os09g24700	9	14698067	protein expressed protein
Contig14426_at	cinnamoyl-CoA reductase [Populus balsamifera subsp. trichocarpa]	AT1G15950	cinnamoyl-CoA reductase, putative, nearly identical to CCR1 (GI:12034897), similar to cinnamoyl CoA reductase GI:2058310 from	LOC_Os09g25150	9	15078325	protein cinnamoyl CoA reductase, putative, expressed
Contig26489_at	putative proteophosphoglycan [Oryza sativa (japonica cultivar-group)]	AT4G30710	expressed protein, contains Pfam domain, PF04484: Family of unknown function (DUF566)	LOC_Os09g25500	9	15291579	protein expressed protein
Contig14606_at	MORN (Membrane Occupation and Recognition Nexus) repeat-containing protein /phosphatidylinositol-4-phosphate 5-kinase-related [Arabidopsis t	AT1G21920	MORN (Membrane Occupation and Recognition Nexus) repeat-containing protein /phosphatidylinositol-4-phosphate 5-kinase-related,	LOC_Os09g28060	9	17034507	protein MORN repeat-containing protein, putative, expressed
Contig15354_at	OSJNBb0024F06.4 [Oryza sativa (japonica cultivar-group)]			LOC_Os09g32310	9	19286465	protein expressed protein
Contig7319_at	unnamed protein product [Arabidopsis thaliana]	AT5G41120	esterase/lipase/thioesterase family protein, contains Interpro entry IPR000379	LOC_Os09g33530	9	19780195	protein esterase/lipase/thioesterase family protein, putative, expressed
Contig9588_at		AT4G11740	ara4-interacting protein, putative (SAY1), similar to Ara4-interacting protein (Arabidopsis thaliana) GI:13160609; contains Pfam	LOC_Os09g35710	9	20539762	protein UBX domain containing protein, expressed
Contig9784_at	unknown protein [Oryza sativa (japonica cultivar-group)] dbj|BAD46592.1| unknown protein [Oryza sativa (japonica cultivar-group)]	AT5G66090	expressed protein	LOC_Os09g36990	9	21336091	protein expressed protein
EBro08_SQ005_M24_at	putative ornithine decarboxylase [Oryza sativa (japonica cultivar-group)]			LOC_Os09g37120	9	21410016	protein Ornithine decarboxylase, putative, expressed
Contig6745_s_at	putative zinc finger protein [Arabidopsis thaliana]	AT1G30970	zinc finger (C2H2 type) family protein, contains Pfam domain PF00096: Zinc finger, C2H2 type	LOC_Os09g38790	9	22291247	protein Zinc finger, C2H2 type family protein, expressed
Contig18410_s_at	unknown protein [Oryza sativa (japonica cultivar-group)] gb|AAP51898.1| unknown protein [Oryza sativa (japonica cultivar-group)] gb|AAM08709	AT1G31810	similar to formin homology 2 domain-containing protein / FH2 domain-containing protein [Arabidopsis thaliana]	LOC_Os10g02980	10	1218215	protein formin homology 2 domain-containing protein, putative, expressed
Contig14572_at	putative protein kinase [Oryza sativa (japonica cultivar-group)] gb|AAP52041.1| putative protein kinase [Oryza sativa (japonica cultivar-gro	AT1G11330	S-locus lectin protein kinase family protein, contains Pfam domains, PF00954: S-locus glycoprotein family, PF00069: Protein kinase	LOC_Os10g04730	10	2241638	protein Protein kinase domain containing protein, expressed
Contig19758_at	hypothetical protein [Oryza sativa (japonica cultivar-group)] gb|AAP52516.1| hypothetical protein [Oryza sativa (japonica cultivar-group)] g	AT1G31810	similar to formin homology 2 domain-containing protein / FH2 domain-containing protein [Arabidopsis thaliana]	LOC_Os10g10980	10	5834915	protein F-box domain containing protein, expressed
Contig11145_at	putative heat shock protein [Oryza sativa (japonica cultivar-group)] gb|AAP53794.1| putative heat shock protein [Oryza sativa (japonica	AT5G43850	acireductone dioxygenase (ARD/ARD') family protein, similar to iron-deficiency induced gene (Hordeum vulgare) SIPL ( ethylene recycling	LOC_Os10g28360	10	14430366	protein 1,2-dihydroxy-3-keto-5-methylthiopentene dioxygenase, putative, expressed
rbaal1k11_s_at	putative metal-binding protein [Oryza sativa (japonica cultivar-group)] gb|AAP53965.1| putative metal-binding protein [Oryza sativa (japonic	AT2G36950	heavy-metal-associated domain-containing protein, nearly identical to farnesylated protein ATFP2 (GI:4097545) Pfam profile	LOC_Os10g30450	10	15497761	protein heavy metal-associated domain containing protein, expressed
Contig19663_at	protein serine/threonine kinase [Lophopyrum elongatum] gb|AAK11674.1| protein kinase [Lophopyrum elongatum]	AT3G09830	protein kinase, putative, similar to protein kinase (Lophopyrum elongatum) gi:13022177:gb:AAK11674	LOC_Os10g30600	10	15594562	protein Protein kinase domain containing protein, expressed
Contig12080_at	hypothetical protein [Oryza sativa (japonica cultivar-group)] gb|AAP54005.1| hypothetical protein [Oryza sativa (japonica cultivar-group)]	AT2G46060	transmembrane protein-related, contains weak similarity to Swiss-Prot:Q9HCN3 transmembrane protein 8 precursor (M83	LOC_Os10g30910	10	15791881	protein transmembrane protein, putative, expressed
Contig11554_at	putative stress inducible protein [Oryza sativa (japonica cultivar-group)] gb|AAP54134.1| putative stress inducible protein [Oryza sativa (j	AT1G22700	tetratricopeptide repeat (TPR)-containing protein, contains Pfam profile PF00515 TPR Domain; ESTs gb:T43026, gb:R64902, gb:Z18169 a	LOC_Os10g32300	10	16627595	protein tetratricopeptide repeat, putative, expressed
HO04L23S_at	zinc finger (C3HC4-type RING finger) family protein [Arabidopsis thaliana]	AT5G60710	zinc finger (C3HC4-type RING finger) family protein, low similarity to SP:P97280 Inter-alpha-trypsin inhibitor heavy chain H3 pre	LOC_Os10g32760	10	16828353	protein von Willebrand factor type A domain containing protein, expressed
Contig11312_at	unknown protein [Oryza sativa (japonica cultivar-group)] gb|AAP54189.1| unknown protein [Oryza sativa (japonica cultivar-group)] gb|AAK27810			LOC_Os10g32850	10	16866271	protein expressed protein
Contig8027_at	unknown protein [Oryza sativa (japonica cultivar-group)] gb|AAP54343.1| unknown protein [Oryza sativa (japonica cultivar-group)] gb|AAL59023	AT4G33630	expressed protein	LOC_Os10g34400	10	18013400	protein expressed protein
Contig15045_at	alpha-galactosidase (EC 3.2.1.22) - barley (fragment) emb|CAA74161.1| alpha-galactosidase [Hordeum vulgare subsp. vulgare]	AT5G08380	alpha-galactosidase, putative / melibiase, putative / alpha-D-galactoside galactohydrolase, putative, similar to	LOC_Os10g35070	10	18378181	protein Alpha-galactosidase precursor, putative, expressed
Contig5493_at	putative mitochondrial NAD+-dependent malic enzyme protein [Oryza sativa (japonica cultivar-group)] gb|AAP54497.1| putative mitochondrial NA	AT4G00570	malate oxidoreductase, putative, similar to NAD-dependent malic enzyme 59 kDa isoform, mitochondrial precursor (EC 1.1.1.39) (NAD-ME)	LOC_Os10g35960	10	18888990	protein NAD-dependent malic enzyme 59 kDa isoform, mitochondrial precursor, putative, expressed
Contig8336_at	unknown protein [Oryza sativa (japonica cultivar-group)] gb|AAP54557.1| unknown protein [Oryza sativa (japonica cultivar-group)] gb|AAM94934	AT3G49550	expressed protein	LOC_Os10g36550	10	19225446	protein expressed protein
HV_CEa0008P09r2_s_at	putative sphingosine kinase [Oryza sativa (japonica cultivar-group)] gb|AAP54628.1| putative sphingosine kinase [Oryza sativa (japonica	AT5G23450	diacylglycerol kinase family protein, contains INTERPRO domain, IPR001206, DAG-kinase catalytic domain	LOC_Os10g37280	10	19633110	protein sphingosine kinase, putative, expressed
Contig8164_at	putative Ste20-related protein kinase [Oryza sativa (japonica cultivar-group)] gb|AAP54648.1| putative Ste20-related protein kinase [Oryza s	AT4G24100	protein kinase family protein, contains eukaryotic protein kinase domain, INTERPRO:IPR000719	LOC_Os10g37480	10	19731246	protein Protein kinase domain containing protein, expressed
Contig6578_at	putative transporter [Oryza sativa (japonica cultivar-group)] gb|AAP54651.1| putative transporter [Oryza sativa (japonica cultivar-group)] g	AT1G64650	expressed protein	LOC_Os10g37520	10	19762051	protein Major Facilitator Superfamily protein, expressed
Contig10383_at	MADS box protein 1 [Zea mays] emb|CAD23418.1| m5 [Zea mays]	AT2G45660	MADS-box protein (AGL20)	LOC_Os10g39130	10	20533326	protein Agamous-like MADS box protein AGL19, putative, expressed
Contig10268_at	putative cytochrome P450 monooxygenase [Oryza sativa (japonica cultivar-group)] gb|AAP54891.1| putative cytochrome P450 monooxygenase [Oryza	AT3G53130	cytochrome P450 family protein, similar to Cytochrome P450 97B2 (SP:048921) (Glycine max)	LOC_Os10g39930	10	21038699	protein Cytochrome P450 family protein, expressed
Contig14887_at	putative oxysterol-binding protein [Oryza sativa (japonica cultivar-group)] gb|AAP54957.1| putative oxysterol-binding protein [Oryza sativa	AT4G22540	similar to oxysterol-binding family protein [Arabidopsis thaliana] (TAIR:At4g08180.2); similar to oxysterol-binding family	LOC_Os10g40590	10	21419780	protein Oxysterol-binding protein, expressed
Contig9716_at	putative carnitine/acylcarnitine translocase [Oryza sativa (japonica cultivar-group)] gb|AAP55125.1| putative carnitine/acylcarnitine transl	AT5G46800	mitochondrial carnitine/acyl carrier, putative / a bout de souffle (BOU) / CAC-like protein, identical to SP:Q93XM7	LOC_Os10g42299	10	22450442	protein Mitochondrial carnitine/acylcarnitine carrier, putative, expressed
Contig5122_at	putative zinc finger protein [Oryza sativa (japonica cultivar-group)] ref|XP_470448.1| putative zinc finger protein [Oryza sativa (japonica	AT4G17890	human Rev interacting-like family protein / hRIP family protein, contains InterPro accession IPR001164: Human Rev interacting-like	LOC_Os10g42420	10	22511053	protein GTPase activating protein, putative, expressed
Contig23488_at	putative sugar transporter protein [Oryza sativa (japonica cultivar-group)] gb|AAP55176.1| putative sugar transporter protein [Oryza sativa	AT5G17010	similar to sugar transporter family protein [Arabidopsis thaliana] (TAIR:At3g03090.1); similar to putative sugar	LOC_Os10g42830	10	22770044	protein Sugar transporter family protein, expressed
Contig16549_at	unknown protein [Arabidopsis thaliana] gb|AAO50506.1| unknown protein [Arabidopsis thaliana]	AT2G38300	similar to myb family transcription factor [Arabidopsis thaliana] (TAIR:At2g40260.1); similar to myb family transcription	LOC_Os11g01480	11	282849	protein myb-like DNA-binding domain, SHAQKYF class family protein, expressed
Contig18568_at	F-box family protein (FBL3) [Arabidopsis thaliana] gb|AAM14053.1| putative F-box protein family, AtFBL3 [Arabidopsis thaliana] gb|AAM67471.1	AT5G01720	F-box family protein (FBL3), contains similarity to leucine-rich repeats containing F-box protein FBL3 GI:5919219 from (Homo sapiens)	LOC_Os11g01780	11	416626	protein Leucine Rich Repeat family protein, expressed
Contig6515_at	peroxidase [Nicotiana tabacum]	AT5G05340	peroxidase, putative, similar to peroxidase (Nicotiana tabacum) gi:5381253:dbj:BAA82306; similar to Peroxidase P7	LOC_Os11g02130	11	582211	protein Peroxidase 52 precursor, putative, expressed
Contig6516_at	peroxidase [Nicotiana tabacum]	AT5G05340	peroxidase, putative, similar to peroxidase (Nicotiana tabacum) gi:5381253:dbj:BAA82306; similar to Peroxidase P7	LOC_Os11g02130	11	582211	protein Peroxidase 52 precursor, putative, expressed
Contig7882_at	biogenesis protein [Hordeum vulgare subsp. vulgare]	AT5G54290	cytochrome c biogenesis protein family, low similarity to cytochrome c biogenesis protein CcdA (Paracoccus pantotrophus)	LOC_Os11g04500	11	1886469	protein Cytochrome C biogenesis protein transmembrane region containing protein, expressed
Contig25817_at		AT1G31810	similar to formin homology 2 domain-containing protein / FH2 domain-containing protein [Arabidopsis thaliana]	LOC_Os11g05840	11	2720179	protein retrotransposon protein, putative, Ty1-copia subclass
Contig3502_at	60 kDa jasmonate-induced protein (rRNA N-glycosidase) pir||S25092 jasmonate-induced protein - barley emb|CAA47017.1| jasmonate-induced prote			LOC_Os11g06610	11	3190193	protein 60 kDa jasmonate-induced protein, putative
Contig10082_at	phytoalexin-deficient 4 protein (PAD4) [Arabidopsis thaliana] pir||T08456 hypothetical protein F22O6.190 - Arabidopsis thaliana emb|CAB43438	AT3G52430	phytoalexin-deficient 4 protein (PAD4), identical to phytoalexin-deficient 4 protein (Arabidopsis thaliana) GI:6457331; contains	LOC_Os11g09010	11	4781030	protein Lipase family protein, expressed
rbaal16g11_s_at	ABC1 family protein [Arabidopsis thaliana] gb|AAM13112.1| unknown protein [Arabidopsis thaliana]	AT4G31390	ABC1 family protein, contains Pfam domain, PF03109: ABC1 family	LOC_Os11g11000	11	6069244	protein ABC1 family protein, expressed
Contig6547_at	putative receptor-like protein kinase [Oryza sativa (japonica cultivar-group)] gb|AAP52678.1| putative receptor-like protein kinase [Oryza s	AT4G23180	receptor-like protein kinase 4, putative (RLK4), nearly identical to receptor-like protein kinase 4 (Arabidopsis thaliana)	LOC_Os11g11890	11	6591843	protein Protein kinase domain containing protein, expressed
rbasd16a13_s_at	Nonspecific lipid-transfer protein 4.1 precursor (LTP 4.1) (CW21) (CW-21) pir||S45371 nonspecific lipid transfer protein Cw-21 precursor - b	AT5G59310	lipid transfer protein 4 (LTP4), identical to lipid transfer protein 4 from Arabidopsis thaliana (gi:8571923); contains Pfam	LOC_Os11g24070	11	13168268	protein Nonspecific lipid-transfer protein 1 precursor, putative, expressed
Contig20187_s_at	putative serine carboxypeptidase I [Oryza sativa (japonica cultivar-group)]	AT1G73280	serine carboxypeptidase S10 family protein, similar to serine carboxypeptidase I precursor (SP:P07519) (Hordeum vulgare); glucose	LOC_Os11g24389	11	13415272	protein Serine carboxypeptidase family protein, expressed
Contig1709_at	dehydrin; DHN7 [Hordeum vulgare]	AT5G66400	dehydrin (RAB18), nearly identical to SP:P30185 Dehydrin Rab18 {Arabidopsis thaliana}	LOC_Os11g26790	11	14843405	protein Dehydrin family protein, expressed
Contig1701_s_at	DEHYDRIN DHN2 (B9) pir||S05543 dehydrin 9 - barley emb|CAA33363.1| dehydrin [Hordeum vulgare subsp. vulgare]	AT3G50980	dehydrin, putative, similar to dehydrin Xero 1 (Arabidopsis thaliana) SWISS-PROT:P25863	LOC_Os11g26790	11	14843405	protein Dehydrin family protein, expressed
Contig1724_s_at	DEHYDRIN DHN3 (B17) pir||S05547 dehydrin 17 - barley emb|CAA33360.1| dehydrin [Hordeum vulgare subsp. vulgare]	AT5G66400	dehydrin (RAB18), nearly identical to SP:P30185 Dehydrin Rab18 {Arabidopsis thaliana}	LOC_Os11g26790	11	14843405	protein Dehydrin family protein, expressed
Contig1725_s_at	DEHYDRIN DHN1 (B8) pir||S05544 dehydrin 8 - barley emb|CAA33362.1| dehydrin [Hordeum vulgare subsp. vulgare]	AT5G66400	dehydrin (RAB18), nearly identical to SP:P30185 Dehydrin Rab18 {Arabidopsis thaliana}	LOC_Os11g26790	11	14843405	protein Dehydrin family protein, expressed
Contig3635_s_at	leucine-rich repeat protein LRP - sorghum gb|AAC49559.1| leucine-rich repeat-containing extracellular glycoprotein; contains six N-glycosyla	AT1G71830	leucine-rich repeat family protein / protein kinase family protein, contains Pfam domains PF00560: Leucine Rich Repeat and PF0006	LOC_Os11g31540	11	17929837	protein BRASSINOSTEROID INSENSITIVE 1-associated receptor kinase 1 precursor, putative, expressed
Contig3636_at	leucine-rich repeat protein LRP - sorghum gb|AAC49559.1| leucine-rich repeat-containing extracellular glycoprotein; contains six N-glycosyla	AT1G71830	leucine-rich repeat family protein / protein kinase family protein, contains Pfam domains PF00560: Leucine Rich Repeat and PF0006	LOC_Os11g31540	11	17929837	protein BRASSINOSTEROID INSENSITIVE 1-associated receptor kinase 1 precursor, putative, expressed
HF08D05r_at	proline-rich antigen [Mycobacterium leprae]	AT4G16140	proline-rich family protein, contains proline-rich extensin domains, INTERPRO:IPR002965	LOC_Os11g33030	11	19022276	protein C2 domain containing protein, expressed
Contig18307_at	regulator of chromosome condensation (RCC1) family protein / UVB-resistance protein-related [Arabidopsis thaliana]	AT5G08710	regulator of chromosome condensation (RCC1) family protein / UVB-resistance protein-related, contains Pfam PF00415 : Regulator of	LOC_Os11g34320	11	19623872	protein uvb-resistance protein uvr8, possible, putative, expressed
Contig15039_at	patatin-related [Arabidopsis thaliana] gb|AAR24649.1| At1g33270 [Arabidopsis thaliana]	AT1G33270	patatin-related, contains Patatin domain PF01734	LOC_Os11g34370	11	19646664	protein patatin, putative, expressed
Contig21659_s_at	PDR-like ABC transporter [Oryza sativa (japonica cultivar-group)]	AT1G66950	ABC transporter family protein, similar to PDR5-like ABC transporter GI:1514643 from (Spirodela polyrhiza)	LOC_Os11g37700	11	21780972	protein ABC transporter, putative, expressed
Contig20553_at	PDR-like ABC transporter [Oryza sativa (japonica cultivar-group)]	AT1G66950	ABC transporter family protein, similar to PDR5-like ABC transporter GI:1514643 from (Spirodela polyrhiza)	LOC_Os11g37700	11	21780972	protein ABC transporter, putative, expressed
Contig2550_x_at	pathogenesis-related protein 4 - barley emb|CAA71774.1| pathogenesis-related protein 4 [Hordeum vulgare]	AT3G04720	hevein-like protein (HEL), identical to SP:P43082 Hevein-like protein precursor {Arabidopsis thaliana}; similar to SP:P09762	LOC_Os11g37950	11	22000685	protein Barwin, putative, expressed
Contig4391_s_at	receptor kinase-like [Oryza sativa (japonica cultivar-group)]	AT4G35920	expressed protein, contains Pfam profile PF04749: Protein of unknown function, DUF614; isoform contains AT-acceptor splice	LOC_Os11g44870	11	26648502	protein expressed protein
Contig20298_at	expressed protein [Arabidopsis thaliana] dbj|BAC42136.1| unknown protein [Arabidopsis thaliana]	AT2G30280	expressed protein	LOC_Os12g01940	12	561829	protein expressed protein
Contig20034_at	P0413C03.15 [Oryza sativa (japonica cultivar-group)] dbj|BAB86140.1| P0413C03.15 [Oryza sativa (japonica cultivar-group)]	AT1G65295	expressed protein	LOC_Os12g02800	12	988874	protein expressed protein
Contig8641_at	phosphoethanolamine cytidylyltransferase [Hordeum vulgare subsp. vulgare]	AT2G38670	ethanolamine-phosphate cytidylyltransferase, putative / phosphorylethanolamine transferase, putative / CTP:phosphoethanolamine	LOC_Os12g02820	12	1010142	protein Cytidylyltransferase family protein, expressed
HT12J02u_at	expressed protein [Arabidopsis thaliana] gb|AAL24319.1| unknown protein [Arabidopsis thaliana]	AT3G06080	expressed protein, identical to unknown protein GB:AAF30301 from (Arabidopsis thaliana)	LOC_Os12g05080	12	2230443	protein expressed protein
Contig11748_at	putative growth regulator protein [Arabidopsis thaliana]	AT1G35510	expressed protein, contains Pfam PF03138: Plant protein family. The function of this family of plant proteins is unknown;	LOC_Os12g07540	12	3752602	protein Growth regulator protein, putative, expressed
rbah38o04_s_at	Glutathione S-transferase (GST class-zeta) pir||T06333 probable glutathione transferase (EC 2.5.1.18) - wheat gb|AAB60886.1| glutathione-S-t	AT2G02390	glutathione S-transferase zeta 1 (GSTZ1) (GST18), identical to SP:Q9ZVQ3:GTZ1_ARATH Glutathione S-transferase	LOC_Os12g10730	12	5759492	protein Glutathione S-transferase, putative, expressed
Contig6928_at	aspartyl aminopeptidase, putative [Arabidopsis thaliana] dbj|BAA97497.1| aspartyl aminopeptidase [Arabidopsis thaliana]	AT5G60160	aspartyl aminopeptidase, putative, similar to SP:Q9ULA0 Aspartyl aminopeptidase (EC 3.4.11.21) {Homo sapiens}; contains Pfam prof	LOC_Os12g13390	12	7487184	protein Aspartyl aminopeptidase, putative, expressed
Contig2771_at	dnaK-type molecular chaperone HSC70-9, chloroplast - spinach gb|AAB91471.1| heat shock 70 protein [Spinacia oleracea] gb|AAB96659.1| heat sh	AT5G49910	heat shock protein 70 / HSP70 (HSC70-7), identical to heat shock protein 70 (Arabidopsis thaliana) GI:6746592	LOC_Os12g14070	12	7983582	protein Stromal 70 kDa heat shock-related protein, chloroplast precursor, putative, expressed
Contig13654_at	serine threonine kinase-like [Oryza sativa (japonica cultivar-group)]	AT3G59420	receptor protein kinase, putative (ACR4), identical to putative receptor protein kinase ACR4 (Arabidopsis thaliana) GI:20302590;	LOC_Os12g31560	12	18956069	protein Protein kinase domain containing protein
Contig16261_at	expressed protein [Arabidopsis thaliana]	AT4G24460	expressed protein	LOC_Os12g32650	12	19672493	protein expressed protein
Contig6301_s_at	F-box family protein [Arabidopsis thaliana] dbj|BAC41915.1| unknown protein [Arabidopsis thaliana]	AT5G27920	F-box family protein, contains similarity to leucine-rich repeats containing F-box protein FBL3 GI:5919219 from (Homo sapiens)	LOC_Os12g36670	12	22424316	protein Leucine Rich Repeat family protein, expressed
HVSMEi0019L06r2_at				LOC_Os12g36680	12	22432801	protein expressed protein
Contig4406_x_at	pathogenesis-related protein 10 [Hordeum vulgare]	AT1G31810	similar to formin homology 2 domain-containing protein / FH2 domain-containing protein [Arabidopsis thaliana]	LOC_Os12g36830	12	22547233	protein pathogenesis-related protein 10, putative, expressed
Contig4405_x_at	pathogenesis-related protein 10 [Hordeum vulgare]	AT1G31810	similar to formin homology 2 domain-containing protein / FH2 domain-containing protein [Arabidopsis thaliana]	LOC_Os12g36830	12	22547233	protein pathogenesis-related protein 10, putative, expressed
Contig4402_s_at	pathogenesis-related protein 10 [Hordeum vulgare]	AT1G16610	arginine/serine-rich protein, putative (SR45), similar to arginine/serine-rich protein GI:6601502 from	LOC_Os12g36830	12	22547233	protein pathogenesis-related protein 10, putative, expressed
HD08F14r_x_at	pathogenesis-related protein 10 [Hordeum vulgare]	AT1G31810	similar to formin homology 2 domain-containing protein / FH2 domain-containing protein [Arabidopsis thaliana]	LOC_Os12g36860	12	22561808	protein pathogenesis-related protein 10, putative, expressed
Contig10344_at	unknown protein [Oryza sativa (japonica cultivar-group)]	AT1G56460	PAPA-1-like family protein / zinc finger (HIT type) family protein, contains Pfam profile PF04795: PAPA-1-like conserved	LOC_Os12g37430	12	22942646	protein PAPA-1-like conserved region family protein, expressed
Contig14488_at	early-responsive to dehydration protein-related / ERD protein-related [Arabidopsis thaliana]	AT3G01100	early-responsive to dehydration protein-related / ERD protein-related, low similarity to ERD4 protein (early-responsive to dehydration	LOC_Os12g39320	12	24157896	protein early-responsive to dehydration protein, putative, expressed
Contig2789_at	thaumatin-like protein TLP7 [Hordeum vulgare]	AT4G11650	osmotin-like protein (OSM34), nearly identical to SP:P50700:OSL3_ARATH Osmotin-like protein OSM34 precursor {Arabidopsis	LOC_Os12g43490	12	26947438	protein Alpha-amylase/trypsin inhibitor, putative, expressed
Contig2790_s_at	thaumatin-like protein TLP7 [Hordeum vulgare]	AT4G11650	osmotin-like protein (OSM34), nearly identical to SP:P50700:OSL3_ARATH Osmotin-like protein OSM34 precursor {Arabidopsis	LOC_Os12g43490	12	26947438	protein Alpha-amylase/trypsin inhibitor, putative, expressed
HV_CEb0005N09r2_at	epoxide hydrolase, putative [Arabidopsis thaliana] pir||T45731 epoxide hydrolase-like protein - Arabidopsis thaliana emb|CAB62622.1| epoxide	AT3G51000	epoxide hydrolase, putative, similar to epoxide hydrolase (Glycine max) GI:2764806; contains Pfam profile PF00561: hydrolase,	LOC_Os12g43970	12	27255061	protein hydrolase, alpha/beta fold family protein, expressed
Contig7643_at	epoxide hydrolase, putative [Arabidopsis thaliana] pir||T45731 epoxide hydrolase-like protein - Arabidopsis thaliana emb|CAB62622.1| epoxide	AT3G51000	epoxide hydrolase, putative, similar to epoxide hydrolase (Glycine max) GI:2764806; contains Pfam profile PF00561: hydrolase,	LOC_Os12g43970	12	27255061	protein hydrolase, alpha/beta fold family protein, expressed
Contig4967_s_at	ubiquitin-conjugating enzyme UBC2-1 - Arabidopsis thaliana emb|CAA48378.1| ubiquitin-conjugating enzyme [Arabidopsis thaliana]	AT1G45050	ubiquitin-conjugating enzyme 15 (UBC15), E2; identical to ubiquitin-conjugating enzyme 15 GI:2801442 from	LOC_Os12g44000	12	27265116	protein Ubiquitin-conjugating enzyme family protein, expressed
HD11F21r_at	protein kinase family protein [Arabidopsis thaliana] gb|AAM12977.1| protein kinase-like protein [Arabidopsis thaliana] gb|AAM91189.1| protei	AT3G25840	protein kinase family protein, contains Pfam profile: PF00069 eukaryotic protein kinase domain	LOC_Os12g44330	12	27452843	protein Protein kinase domain containing protein, expressed
EBro08_SQ009_G15_at
EBem09_SQ006_P13_at
EBro03_SQ006_C07_at
Contig22191_at
Contig10409_s_at
HT08O11u_at
EBro08_SQ011_N18_at
EBro03_SQ005_K07_at
Contig16640_at		AT2G02100	plant defensin-fusion protein, putative (PDF2.2), plant defensin protein family member, personal communication, Bart Thomma
HVSMEn0016K19r2_at
Contig23004_at
Contig20189_at
HS05N23u_x_at
HD03A05u_at
HM07L17r_at
Contig18988_at
Contig14462_at
HVSMEc0001A03r2_at
Contig17635_at
Contig19296_at
HV_CEb0009D09r2_at
Contig21734_at
baak4a13_at
Contig2446_at
Contig2446_x_at
HVSMEn0004G12r2_x_at
EBem08_SQ003_L01_at
HY10O15u_at
HVSMEm0012P04r2_at
EBpi01_SQ002_G23_at
HW06F15u_at	unnamed protein product [Oryza sativa (japonica cultivar-group)]	AT3G06540	GDP dissociation inhibitor family protein / Rab GTPase activator family protein, similar to SP:P26374 Rab proteins
Contig1159_s_at	pathogenesis-related protein 4 - barley emb|CAA71773.1| pathogenesis-related protein [Hordeum vulgare]
HVSMEl0003C03r2_at
HT05K20u_at
HVSMEi0009J18r2_at
Contig21748_s_at
HVSMEl0025L16f_at
HF06A04r_at
Contig19500_at
HB30J05r_at
Contig1185_at
HO14P06S_at
Contig13218_at
HVSMEi0016B10r2_x_at
Contig17352_at
HV03P03u_at
Contig639_at	pathogenesis-related protein 4 - barley emb|CAA71773.1| pathogenesis-related protein [Hordeum vulgare]
HV_CEa0006I19r2_at
Contig22314_at	GDP-Mannose transporter [Arabidopsis thaliana]	AT2G13650	GDP-mannose transporter (GONST1), identical to GDP-mannose transporter SP:Q941R4 from (Arabidopsis thaliana)
HS05D20u_s_at
Contig21716_at	hypothetical protein Y50E8A.i - Caenorhabditis elegans
