# Supplementary material for: Comparing genomic expression patterns across plant species reveals highly diverged transcriptional dynamics in response to salt stress
Source: BMC Genomics. 2009 Aug 25;10:398. doi: 10.1186/1471-2164-10-398 (PMC2739230; doi:10.1186/1471-2164-10-398)
Supplement: Additional file 9 — Figure 2:Cluster 1 [file 1471-2164-10-398-S9.xls]

## Sheet: CLUSTER1_HARVEST
Input Probe Set	UniProt Desc	Rice Accn	Rice Chr	Rice 5'	Rice Desc	Arab Accn	Arab Desc
Os.1899.1.S1_at	Cluster: Putative PrMC3; n=1; Oryza sativa (japonica cultivar-group)|Rep: Putative PrMC3 - Oryza sativa (japonica cultivar-group)	LOC_Os01g06060.1	1	2893487	cDNA gibberellin receptor GID1L2, putative, expressed	AT5G06570	similar to unknown protein [Arabidopsis thaliana] (TAIR:AT5G16080.1); similar to CXE carboxylesterase [Actinidia deliciosa]
Os.20316.1.S1_at	Cluster: NBS-LRR disease resistance protein-like; n=1; Oryza sativa (japonica cultivar-group)|Rep: NBS-LRR disease resistance protein-like - Oryza sativa (japon	LOC_Os01g15580.1	1	8747873	cDNA disease resistance protein RGA2, putative, expressed	AT3G14470	disease resistance protein (NBS-LRR class), putative
Os.6667.1.S1_at	Cluster: Putative galactose kinase; n=1; Oryza sativa (japonica cultivar-group)|Rep: Putative galactose kinase - Oryza sativa (japonica cultivar-group)	LOC_Os03g61710.1	3	34913639	cDNA galactokinase, putative, expressed	AT3G06580	GAL1 (GALACTOSE KINASE 1); ATP binding / galactokinase
Os.18638.1.S1_at	Cluster: Putative zinc-binding protein; n=1; Oryza sativa (japonica cultivar-group)|Rep: Putative zinc-binding protein - Oryza sativa (japonica	LOC_Os02g46610.1	2	28430833	cDNA expressed protein	AT1G32700	zinc-binding family protein
Os.27079.1.A1_at	Cluster: SLT1 protein, putative, expressed; n=2; Oryza sativa (japonica cultivar-group)|Rep: SLT1 protein, putative, expressed - Oryza sativa (japonica	LOC_Os03g16910.1	3	9381674	cDNA SLT1 protein, putative, expressed	AT2G37570	SLT1 (SODIUM- AND LITHIUM-TOLERANT 1)
Os.20595.1.S1_a_at	Cluster: Protein phosphatase regulatory subunit-like protein; n=1; Oryza sativa (japonica cultivar-group)|Rep: Protein phosphatase regulatory	LOC_Os07g01550.1	7	342225	cDNA protein binding protein, putative, expressed	AT4G03260	leucine-rich repeat family protein
Os.9372.1.S1_at	Cluster: Hypothetical protein OJ1027_G06.28; n=1; Oryza sativa (japonica cultivar-group)|Rep: Hypothetical protein OJ1027_G06.28 - Oryza sativa (japonica	LOC_Os07g05610.1	7	2638790	cDNA expressed protein	AT1G17210	zinc ion binding
Os.7321.1.S1_at	Cluster: Putative Shwachman-Bodian-Diamond syndrome protein; n=1; Oryza sativa (japonica cultivar-group)|Rep: Putative Shwachman-Bodian-Diamond	LOC_Os08g01620.1	8	361414	cDNA shwachman-Bodian-Diamond syndrome protein, putative, expressed	AT1G43860	transcription factor
Os.27514.1.S1_at	Cluster: Putative arm repeat-containing protein; n=1; Oryza sativa (japonica cultivar-group)|Rep: Putative arm repeat-containing protein - Oryza sativa	LOC_Os08g01900.1	8	545227	cDNA ubiquitin-protein ligase, putative, expressed	AT2G23140	armadillo/beta-catenin repeat family protein / U-box domain-containing protein
Os.18885.1.S1_at	Cluster: Os07g0539900 protein; n=2; Oryza sativa (japonica cultivar-group)|Rep: Os07g0539900 protein - Oryza sativa (japonica cultivar-group)	LOC_Os07g35560.2	7	21280943	cDNA hydrolase, hydrolyzing O-glycosyl compounds, putative, expressed	AT2G01630	glycosyl hydrolase family 17 protein / beta-1,3-glucanase, putative
Os.8267.1.S1_at	Cluster: Hypothetical protein B1274F11.20; n=1; Oryza sativa (japonica cultivar-group)|Rep: Hypothetical protein B1274F11.20 - Oryza sativa (japonica	LOC_Os09g36890.1	9	21275819	cDNA expressed protein	AT5G02850	hydroxyproline-rich glycoprotein family protein
Os.25535.1.S1_at	Rep: Putative hydrolase - Oryza sativa (Rice)	LOC_Os03g61340.1	3	34762463	cDNA epoxide hydrolase 2, putative, expressed	AT4G02340	epoxide hydrolase, putative
OsAffx.32171.3.S1_at	Cluster: Alpha-amylase/trypsin inhibitor, putative, expressed; n=1; Oryza sativa (japonica cultivar-group)|Rep: Alpha-amylase/trypsin inhibitor,	LOC_Os12g43490.1	12	26947486	cDNA alpha-amylase/trypsin inhibitor, putative, expressed	AT4G11650	ATOSM34 (OSMOTIN 34)
Os.22594.1.S1_at	Cluster: Putative Bowman Birk trypsin inhibitor; n=2; Oryza sativa|Rep: Putative Bowman Birk trypsin inhibitor - Oryza sativa (Rice)	LOC_Os01g03390.1	1	1363305	cDNA Bowman-Birk type bran trypsin inhibitor precursor, putative, expressed	AT5G01280	similar to proline-rich family protein [Arabidopsis thaliana] (TAIR:AT3G09000.1); similar to Os01g0141900 [Oryza
Os.4653.1.S1_at	Cluster: Putative Bowman Birk trypsin inhibitor; n=2; Oryza sativa|Rep: Putative Bowman Birk trypsin inhibitor - Oryza sativa (Rice)	LOC_Os01g03340.1	1	1345588	cDNA Bowman-Birk type bran trypsin inhibitor precursor, putative, expressed	AT2G29210	splicing factor PWI domain-containing protein
