# Supplementary material for: Comparing genomic expression patterns across plant species reveals highly diverged transcriptional dynamics in response to salt stress
Source: BMC Genomics. 2009 Aug 25;10:398. doi: 10.1186/1471-2164-10-398 (PMC2739230; doi:10.1186/1471-2164-10-398)
Supplement: Additional file 10 — Figure 2:Cluster 2 [file 1471-2164-10-398-S10.xls]

## Sheet: CLUSTER2_HARVEST
Input Probe Set	UniProt Desc	Rice Accn	Rice Chr	Rice 5'	Rice Desc	Arab Accn	Arab Desc
Os.1445.1.S1_at	Cluster: Pyruvate decarboxylase 1; n=1; Vitis vinifera|Rep: Pyruvate decarboxylase 1 - Vitis vinifera (Grape)	LOC_Os01g06660.1	1	3137019	cDNA pyruvate decarboxylase isozyme 1, putative, expressed	AT4G33070	pyruvate decarboxylase, putative
Os.9029.1.S1_at	Cluster: Zinc finger CCCH domain-containing protein ZFN-like 3; n=2; Oryza sativa|Rep: Zinc finger CCCH domain-containing protein ZFN-like 3 - Oryza sativa	LOC_Os01g15350.1	1	8596216	cDNA zinc finger CCCH type domain-containing protein ZFN-like 3, putative, expressed	AT2G47850	zinc finger (CCCH-type) family protein
Os.19344.1.S1_at	Cluster: Hypothetical protein B1103C09.17; n=1; Oryza sativa (japonica cultivar-group)|Rep: Hypothetical protein B1103C09.17 - Oryza sativa (japonica	LOC_Os01g41220.1	1	23659858	cDNA expressed protein	AT5G19590	similar to unknown protein [Arabidopsis thaliana] (TAIR:AT4G02360.1); similar to protein of unknown function [Oryza sativa
Os.20863.1.S1_at	Cluster: Os01g0848900 protein; n=2; Oryza sativa (japonica cultivar-group)|Rep: Os01g0848900 protein - Oryza sativa (japonica cultivar-group)	LOC_Os01g62970.1	1	36806428	cDNA expressed protein	AT2G39855	similar to unknown protein [Arabidopsis thaliana] (TAIR:AT3G55646.1)
Os.5334.2.S1_a_at	Cluster: Glycogenin-like protein; n=1; Oryza sativa (japonica cultivar-group)|Rep: Glycogenin-like protein - Oryza sativa (japonica cultivar-group)	LOC_Os01g65780.3	1	38523866	cDNA secondary cell wall-related glycosyltransferase family 8, putative, expressed	AT3G18660	PGSIP1 (PLANT GLYCOGENIN-LIKE STARCH INITIATION PROTEIN 1); transferase, transferring glycosyl groups
Os.12303.1.S1_at	Cluster: Hypothetical protein P0518C01.6; n=1; Oryza sativa (japonica cultivar-group)|Rep: Hypothetical protein P0518C01.6 - Oryza sativa (japonica	LOC_Os01g73940.1	1	43165817	cDNA expressed protein
Os.2450.1.S1_a_at	Cluster: Phosphoenolpyruvate carboxylase 1; n=11; Magnoliophyta|Rep: Phosphoenolpyruvate carboxylase 1 - Sorghum bicolor (Sorghum) (Sorghum vulgare)	LOC_Os02g14770.2	2	8184212	cDNA phosphoenolpyruvate carboxylase 1, putative, expressed	AT3G14940	ATPPC3 (PHOSPHOENOLPYRUVATE CARBOXYLASE 3); phosphoenolpyruvate carboxylase
Os.19289.1.S1_a_at	Rep: Cryptochrome 2 - Oryza sativa (Rice)	LOC_Os02g41550.1	2	24909993	cDNA cryptochrome 2 apoprotein, putative, expressed	AT1G04400	CRY2 (CRYPTOCHROME 2)
Os.11327.1.S1_at	Cluster: Asparagine synthetase, putative, expressed; n=1; Oryza sativa (japonica cultivar-group)|Rep: Asparagine synthetase, putative,	LOC_Os03g18130.1	3	10103435	cDNA asparagine synthetase, putative, expressed	AT5G65010	ASN2 (ASPARAGINE SYNTHETASE 2); asparagine synthase (glutamine-hydrolyzing)
Os.10787.1.S1_at	Cluster: Stem-specific protein TSJT1, putative, expressed; n=4; Oryza sativa (japonica cultivar-group)|Rep: Stem-specific protein TSJT1,	LOC_Os03g53270.1	3	30514102	cDNA stem-specific protein TSJT1, putative, expressed	AT3G22850	similar to unknown protein [Arabidopsis thaliana] (TAIR:AT5G43830.1); similar to aluminum-induced protein-like protein
Os.6250.1.S1_at	Cluster: OSIGBa0106G07.16 protein; n=3; Oryza sativa|Rep: OSIGBa0106G07.16 protein - Oryza sativa (Rice)	LOC_Os04g40080.1	4	23645051	cDNA protein lap1, putative, expressed	AT3G11330	leucine-rich repeat family protein
Os.57474.1.S1_x_at	Rep: H0402C08.9 protein - Oryza sativa (Rice)	LOC_Os04g58110.1	4	34390061	cDNA pyruvate kinase, cytosolic isozyme, putative, expressed	AT5G08570	pyruvate kinase, putative
Os.20352.1.S1_at	Cluster: Putative heme oxygenase 1; n=1; Oryza sativa (japonica cultivar-group)|Rep: Putative heme oxygenase 1 - Oryza sativa (japonica cultivar-group)	LOC_Os06g40080.1	6	23857064	cDNA heme oxygenase 1, putative, expressed	AT2G26670	HY1 (HEME OXYGENASE 1)
Os.27205.1.S1_at	Cluster: Putative xyloglucan endotransglycosylase; n=1; Oryza sativa (japonica cultivar-group)|Rep: Putative xyloglucan endotransglycosylase - Oryza sativa	LOC_Os06g48180.1	6	29143890	cDNA xyloglucan endotransglucosylase/hydrolase protein 23 precursor, putative, expressed	AT5G57550	XTR3 (XYLOGLUCAN ENDOTRANSGLYCOSYLASE 3); hydrolase, acting on glycosyl bonds
Os.12221.1.S1_at	Cluster: Hydrophobic LEA-like protein; n=2; Oryza sativa|Rep: Hydrophobic LEA-like protein - Oryza sativa (Rice)	LOC_Os07g24000.1	7	13606009	cDNA plasma membrane associated protein, putative, expressed	AT1G04560	AWPM-19-like membrane family protein
Os.146.1.S1_at	Cluster: Nucleoside diphosphate kinase 1; n=2; Oryza sativa|Rep: Nucleoside diphosphate kinase 1 - Oryza sativa (Rice)	LOC_Os07g30970.1	7	18335793	cDNA nucleoside diphosphate kinase 1, putative, expressed	AT4G09320	NDPK1 (nucleoside diphosphate kinase 1); ATP binding / nucleoside diphosphate kinase
Os.5814.1.S1_at	Cluster: Putative ATP synthase delta' chain, mitochondrial; n=1; Oryza sativa (japonica cultivar-group)|Rep: Putative ATP synthase delta' chain,	LOC_Os07g31300.1	7	18533386	cDNA ATP synthase delta chain, mitochondrial precursor, putative, expressed	AT5G47030	ATP synthase delta' chain, mitochondrial
Os.17181.1.S1_at	Cluster: Putative glucosyltransferase; n=1; Oryza sativa (japonica cultivar-group)|Rep: Putative glucosyltransferase - Oryza sativa (japonica	LOC_Os07g32010.1	7	19035975	cDNA anthocyanidin 5,3-O-glucosyltransferase, putative, expressed	AT1G07250	UDP-glucoronosyl/UDP-glucosyl transferase family protein
Os.11898.1.S1_at	Cluster: Putative zinc finger POZ domain protein; n=1; Oryza sativa (japonica cultivar-group)|Rep: Putative zinc finger POZ domain protein - Oryza sativa	LOC_Os07g46160.1	7	27543580	cDNA speckle-type POZ protein, putative, expressed	AT5G19000	ATBPM1 (BTB-POZ AND MATH DOMAIN 1); protein binding
Os.17852.1.S1_at	Cluster: Putative 6-phosphogluconolactonase; n=1; Oryza sativa (japonica cultivar-group)|Rep: Putative 6-phosphogluconolactonase - Oryza sativa (japonica	LOC_Os09g35970.1	9	20727503	cDNA 6-phosphogluconolactonase, putative, expressed	AT5G24400	EMB2024 (EMBRYO DEFECTIVE 2024); catalytic
Os.11408.1.S1_at	Cluster: Os09g0543100 protein; n=2; Oryza sativa (japonica cultivar-group)|Rep: Os09g0543100 protein - Oryza sativa (japonica cultivar-group)	LOC_Os09g37100.1	9	21391293	cDNA phospholipase D delta, putative, expressed	AT4G35790	ATPLDDELTA (Arabidopsis thaliana phospholipase D delta); phospholipase D		oleate-stimulated PLDdelta constitutes an important step in the plant response to H2O2 and increasing plant stress tolerance
Os.2232.1.S1_a_at	Rep: Enolase 2 - Zea mays (Maize)	LOC_Os10g08550.1	10	4410384	cDNA enolase, putative, expressed	AT2G36530	LOS2 (Low expression of osmotically responsive genes 1); phosphopyruvate hydratase
OsAffx.28308.2.S1_x_at	Cluster: Hypothetical protein OSJNBa0071K18.16; n=1; Oryza sativa (japonica cultivar-group)|Rep: Hypothetical protein OSJNBa0071K18.16 - Oryza sativa (japonica	LOC_Os10g32760.1	10	16828353	cDNA protein binding protein, putative, expressed	AT5G60710	zinc finger (C3HC4-type RING finger) family protein
Os.32501.1.S1_a_at	Cluster: Rhodanese, putative, expressed; n=2; Oryza sativa (japonica cultivar-group)|Rep: Rhodanese, putative, expressed - Oryza sativa (japonica	LOC_Os10g39860.1	10	20997989	cDNA expressed protein	AT5G03455	CDC25
Os.12316.1.S1_at	Cluster: Ubiquitin-conjugating enzyme family protein, expressed; n=2; Oryza sativa (japonica cultivar-group)|Rep: Ubiquitin-conjugating enzyme family	LOC_Os12g44000.1	12	27265138	cDNA ubiquitin-conjugating enzyme E2 W, putative, expressed	AT5G42990	UBC18 (ubiquitin-conjugating enzyme 16); ubiquitin-protein ligase
