# Supplementary material for: Comparing genomic expression patterns across plant species reveals highly diverged transcriptional dynamics in response to salt stress
Source: BMC Genomics. 2009 Aug 25;10:398. doi: 10.1186/1471-2164-10-398 (PMC2739230; doi:10.1186/1471-2164-10-398)
Supplement: Additional file 11 — Figure 2:Cluster 3 [file 1471-2164-10-398-S11.xls]

## Sheet: CLUSTER3_HARVEST
Input Probe Set	UniProt Desc	Rice Accn	Rice Chr	Rice 5'	Rice Desc	Arab Accn	Arab Desc
Os.1445.1.S1_at	Cluster: Pyruvate decarboxylase 1; n=1; Vitis vinifera|Rep: Pyruvate decarboxylase 1 - Vitis vinifera (Grape)	LOC_Os01g06660.1	1	3137019	cDNA pyruvate decarboxylase isozyme 1, putative, expressed	AT4G33070	pyruvate decarboxylase, putative
Os.41199.1.A1_at	Rep: Cytochrome P450 - Oryza sativa (Rice)	LOC_Os01g43774.1	1	25400697	cDNA cytochrome P450 72A1, putative, expressed	AT3G14690	CYP72A15 (cytochrome P450, family 72, subfamily A, polypeptide 15); oxygen binding
Os.171.1.S1_at	Cluster: Acidic class III chitinase OsChib3a precursor; n=1; Oryza sativa (japonica cultivar-group)|Rep: Acidic class III chitinase OsChib3a	LOC_Os01g47070.1	1	27212338	cDNA acidic endochitinase precursor, putative, expressed	AT5G24090	acidic endochitinase (CHIB1)
Os.2359.1.S1_s_at	Cluster: Katanin p80 (WD40-containing) subunit B 1-like protein; n=1; Oryza sativa (japonica cultivar-group)|Rep: Katanin p80 (WD40-containing)	LOC_Os01g57220.1	1	33386035	cDNA SC3 protein, putative, expressed	AT5G08390	similar to transducin family protein / WD-40 repeat family protein [Arabidopsis thaliana] (TAIR:AT5G23430.1); similar to Os04g067
Os.15134.1.S1_at	Cluster: Probable phytol kinase 2, chloroplast precursor; n=2; Oryza sativa|Rep: Probable phytol kinase 2, chloroplast precursor - Oryza sativa (Rice)	LOC_Os01g61560.1	1	35930878	cDNA phytol kinase 2, chloroplast precursor, putative, expressed	AT5G58560	phosphatidate cytidylyltransferase family protein
Os.4158.1.S1_at	Rep: Nitrilase 2 - Zea mays (Maize)	LOC_Os02g42350.1	2	25459865	cDNA nitrilase 4, putative, expressed	AT5G22300	NIT4 (NITRILASE 4)	up in response to low nitrates and low glucose in ath
OsAffx.12853.1.A1_at	Cluster: Expressed protein; n=1; Oryza sativa (japonica cultivar-group)|Rep: Expressed protein - Oryza sativa (japonica cultivar-group)	LOC_Os03g14110.1	3	7646975	cDNA hypothetical protein	AT4G36040	DNAJ heat shock N-terminal domain-containing protein (J11)
Os.12766.1.S1_at	Cluster: Expressed protein; n=1; Oryza sativa (japonica cultivar-group)|Rep: Expressed protein - Oryza sativa (japonica cultivar-group)	LOC_Os03g14570.1	3	7886959	cDNA expressed protein	AT2G21180	similar to unknown protein [Arabidopsis thaliana] (TAIR:AT5G19875.1); similar to Os06g0206900 [Oryza sativa (japonica
Os.17364.1.S1_at	Cluster: Os03g0659300 protein; n=2; Oryza sativa (japonica cultivar-group)|Rep: Os03g0659300 protein - Oryza sativa (japonica cultivar-group)	LOC_Os03g45720.1	3	25758585	cDNA lactoylglutathione lyase, putative, expressed	AT2G32090	lactoylglutathione lyase family protein / glyoxalase I family protein
Os.3228.1.S1_a_at	Cluster: DEAD/DEAH box helicase, putative; n=1; Oryza sativa (japonica cultivar-group)|Rep: DEAD/DEAH box helicase, putative - Oryza sativa (japonica	LOC_Os03g50090.2	3	28520493	cDNA ATP-dependent RNA helicase DDX23, putative, expressed	AT2G33730	DEAD box RNA helicase, putative
Os.11421.2.S1_x_at	Cluster: Expressed protein; n=2; Oryza sativa (japonica cultivar-group)|Rep: Expressed protein - Oryza sativa (japonica cultivar-group)	LOC_Os03g58170.1	3	33049599	cDNA stem-specific protein TSJT1, putative, expressed	AT3G22850	similar to unknown protein [Arabidopsis thaliana] (TAIR:AT5G43830.1); similar to aluminum-induced protein-like protein
Os.7979.1.S1_at	Cluster: Ankyrin repeat domain protein 2, putative, expressed; n=2; Oryza sativa (japonica cultivar-group)|Rep: Ankyrin repeat domain protein 2,	LOC_Os03g63480.1	3	35800455	cDNA ankyrin repeat domain-containing protein 2, putative, expressed	AT4G35450	AKR2 (ANKYRIN REPEAT-CONTAINING PROTEIN 2); protein binding
Os.12722.1.S1_at	Cluster: OSJNBa0006B20.3 protein; n=1; Oryza sativa (japonica cultivar-group)|Rep: OSJNBa0006B20.3 protein - Oryza sativa (japonica cultivar-group)	LOC_Os04g35590.1	4	21511229	cDNA thioesterase superfamily member 2, putative, expressed	AT1G04290	thioesterase family protein
Os.52543.1.S1_at	Cluster: OSJNBb0060E08.20 protein; n=1; Oryza sativa|Rep: OSJNBb0060E08.20 protein - Oryza sativa (Rice)	LOC_Os04g53580.1	4	31720132	cDNA RIC10, putative, expressed	AT4G28556	similar to RIC6 (ROP-INTERACTIVE CRIB MOTIF-CONTAINING PROTEIN 6) [Arabidopsis thaliana] (TAIR:AT2G20430.1); similar to
Os.15320.1.S1_at	Cluster: Putative PHG1A protein; n=2; Oryza sativa (japonica cultivar-group)|Rep: Putative PHG1A protein - Oryza sativa (japonica cultivar-group)	LOC_Os06g37150.1	6	21950204	cDNA L-ascorbate oxidase precursor, putative, expressed	AT3G13772	endomembrane protein 70, putative
Os.12206.1.S1_at	Cluster: Phytosulfokines 4 precursor [Contains: Phytosulfokine-alpha (PSK- alpha) (Phytosulfokine-a); Phytosulfokine-beta (PSK-beta) (Phytosulfokine-b)]; n=2;	LOC_Os07g03200.1	7	1253967	cDNA phytosulfokines 4 precursor, putative, expressed	AT3G49780	ATPSK4 (PHYTOSULFOKINE 4 PRECURSOR); growth factor	plant growth factor in ath; Plants overexpressing this gene (under a 35S promoter), develop normal cotyledons and hypocotyls but their growth, in particular that of their roots, was faster than that of wildtype.
Os.11037.1.S1_a_at	Cluster: Thioredoxin H-type; n=1; Oryza sativa|Rep: Thioredoxin H-type - Oryza sativa	LOC_Os07g08840.1	7	4574534	cDNA thioredoxin H-type, putative, expressed	AT1G19730	ATTRX4 (thioredoxin H-type 4); thiol-disulfide exchange intermediate
Os.16990.1.S1_a_at	Cluster: Putative FH protein interacting protein FIP1; n=1; Oryza sativa (japonica cultivar-group)|Rep: Putative FH protein interacting protein FIP1 - Oryza	LOC_Os07g42890.1	7	25676187	cDNA FIP1, putative, expressed	AT2G22475	GRAM domain-containing protein / ABA-responsive protein-related
Os.52271.1.S1_at	Cluster: Hypothetical protein P0680F05.34; n=1; Oryza sativa (japonica cultivar-group)|Rep: Hypothetical protein P0680F05.34 - Oryza sativa (japonica	LOC_Os08g04090.1	8	1981960	cDNA expressed protein
Os.10401.1.S1_s_at	Cluster: Disease resistant allele XA13; n=3; Oryza sativa|Rep: Disease resistant allele XA13 - Oryza sativa (indica cultivar-group)	LOC_Os08g42350.1	8	26595952	cDNA MTN3, putative, expressed	AT5G50790	nodulin MtN3 family protein
Os.34459.1.S1_at	Cluster: 1,2-dihydroxy-3-keto-5-methylthiopentene dioxygenase 4; n=1; Oryza sativa|Rep: 1,2-dihydroxy-3-keto-5-methylthiopentene dioxygenase 4 -	LOC_Os10g28360.1	10	14430384	cDNA 1,2-dihydroxy-3-keto-5-methylthiopentene dioxygenase 4, putative, expressed	AT5G43850	ATARD4; acireductone dioxygenase (Fe2+-requiring)/ metal ion binding
Os.6594.1.S1_at	Cluster: Serine carboxypeptidase family protein, expressed; n=1; Oryza sativa (japonica cultivar-group)|Rep: Serine carboxypeptidase family	LOC_Os11g24510.1	11	13479390	cDNA serine carboxypeptidase 1 precursor, putative, expressed	AT5G09640	SNG2 (SINAPOYLGLUCOSE ACCUMULATOR 2); serine carboxypeptidase
Os.49486.1.S1_at	Cluster: Leucine Rich Repeat family protein, expressed; n=2; Oryza sativa (japonica cultivar-group)|Rep: Leucine Rich Repeat family protein,	LOC_Os12g36670.1	12	22424277	cDNA ubiquitin-protein ligase, putative, expressed	AT5G27920	F-box family protein
Os.27640.1.A1_s_at	Cluster: Expressed protein; n=1; Oryza sativa (japonica cultivar-group)|Rep: Expressed protein - Oryza sativa (japonica cultivar-group)	LOC_Os12g36680.1	12	22432801	cDNA expressed protein	AT1G62760	invertase/pectin methylesterase inhibitor family protein
Os.9468.2.A1_at	Cluster: Protein kinase domain containing protein, expressed; n=1; Oryza sativa (japonica cultivar-group)|Rep: Protein kinase domain containing	LOC_Os12g41490.1	12	25666158	cDNA receptor-like protein kinase homolog RK20-1, putative, expressed	AT5G10530	lectin protein kinase, putative
Os.54768.1.S1_at	Cluster: Hydrolase, alpha/beta fold family protein, expressed; n=1; Oryza sativa (japonica cultivar-group)|Rep: Hydrolase, alpha/beta fold family	LOC_Os12g43970.1	12	27255061	cDNA epoxide hydrolase 2, putative, expressed	AT3G51000	epoxide hydrolase, putative
