# Supplementary material for: Comparing genomic expression patterns across plant species reveals highly diverged transcriptional dynamics in response to salt stress
Source: BMC Genomics. 2009 Aug 25;10:398. doi: 10.1186/1471-2164-10-398 (PMC2739230; doi:10.1186/1471-2164-10-398)
Supplement: Additional file 12 — Figure 2:Cluster 4 [file 1471-2164-10-398-S12.xls]

## Sheet: CLUSTER4_HARVEST
Input Probe Set	UniProt Desc	Rice Accn	Rice Chr	Rice 5'	Rice Desc	Arab Accn	Arab Desc
Os.6389.1.S1_at	Cluster: Hypothetical protein P0011G08.23; n=1; Oryza sativa (japonica cultivar-group)|Rep: Hypothetical protein P0011G08.23 - Oryza sativa (japonica	LOC_Os01g06310.1	1	2996378	cDNA glycine-rich cell wall structural protein precursor, putative, expressed	AT1G31750	proline-rich family protein
Os.1445.1.S1_at	Cluster: Pyruvate decarboxylase 1; n=1; Vitis vinifera|Rep: Pyruvate decarboxylase 1 - Vitis vinifera (Grape)	LOC_Os01g06660.1	1	3137019	cDNA pyruvate decarboxylase isozyme 1, putative, expressed	AT4G33070	pyruvate decarboxylase, putative
Os.28952.1.S1_at	Cluster: Putative cytochrome P450; n=1; Oryza sativa (japonica cultivar-group)|Rep: Putative cytochrome P450 - Oryza sativa (japonica cultivar-group)	LOC_Os01g08810.1	1	4418120	cDNA cytochrome P450 86A1, putative, expressed	AT4G39490	CYP96A10 (cytochrome P450, family 96, subfamily A, polypeptide 10); heme binding / iron ion binding / monooxygenase
Os.10122.1.S1_at	Cluster: Farnesylated protein 2-like; n=1; Oryza sativa (japonica cultivar-group)|Rep: Farnesylated protein 2-like - Oryza sativa (japonica cultivar-group)	LOC_Os01g32330.1	1	18067847	cDNA farnesylated protein 2, putative, expressed	AT1G71050	heavy-metal-associated domain-containing protein / copper chaperone (CCH)-related
Os.4189.1.S1_at	Cluster: Asparaginyl endopeptidase; n=2; Oryza sativa|Rep: Asparaginyl endopeptidase - Oryza sativa (Rice)	LOC_Os01g37910.1	1	21557240	cDNA vacuolar processing enzyme precursor, putative, expressed	AT4G32940	GAMMA-VPE (Vacuolar processing enzyme gamma); cysteine-type endopeptidase
Os.41199.1.A1_at	Rep: Cytochrome P450 - Oryza sativa (Rice)	LOC_Os01g43774.1	1	25400697	cDNA cytochrome P450 72A1, putative, expressed	AT3G14690	CYP72A15 (cytochrome P450, family 72, subfamily A, polypeptide 15); oxygen binding
Os.171.1.S1_at	Cluster: Acidic class III chitinase OsChib3a precursor; n=1; Oryza sativa (japonica cultivar-group)|Rep: Acidic class III chitinase OsChib3a	LOC_Os01g47070.1	1	27212338	cDNA acidic endochitinase precursor, putative, expressed	AT5G24090	acidic endochitinase (CHIB1)
Os.42067.1.S1_at	Cluster: Probable protein ABIL5; n=2; Oryza sativa|Rep: Probable protein ABIL5 - Oryza sativa (Rice)	LOC_Os01g55560.1	1	32340268	cDNA expressed protein	AT2G46225	ABI1L1 (ABI-1-LIKE 1)
Os.2359.1.S1_s_at	Cluster: Katanin p80 (WD40-containing) subunit B 1-like protein; n=1; Oryza sativa (japonica cultivar-group)|Rep: Katanin p80 (WD40-containing)	LOC_Os01g57220.1	1	33386035	cDNA SC3 protein, putative, expressed	AT5G08390	similar to transducin family protein / WD-40 repeat family protein [Arabidopsis thaliana] (TAIR:AT5G23430.1); similar to Os04g067
Os.24310.1.A1_a_at	Cluster: Rhodanese, putative, expressed; n=2; Oryza sativa (japonica cultivar-group)|Rep: Rhodanese, putative, expressed - Oryza sativa (japonica	LOC_Os03g01770.1	3	463108	cDNA rhodanese-like protein, putative, expressed	AT5G03455	CDC25
Os.12723.1.S1_at	Cluster: L-ascorbate peroxidase 1, cytosolic; n=6; Poaceae|Rep: L-ascorbate peroxidase 1, cytosolic - Oryza sativa (Rice)	LOC_Os03g17690.1	3	9822378	cDNA OsAPx1 - Cytosolic Ascorbate Peroxidase encoding gene, expressed	AT1G07890	APX1 (ASCORBATE PEROXIDASE 1, MATERNAL EFFECT EMBRYO ARREST 6); L-ascorbate peroxidase
Os.7445.1.S1_at	Rep: H0418A01.2 protein - Oryza sativa (Rice)	LOC_Os04g39489.1	4	23303993	cDNA AAP7, putative, expressed	AT5G23810	AAP7 (amino acid permease 7); amino acid permease
Os.7341.1.S1_at	Cluster: OSJNBa0064M23.9 protein; n=1; Oryza sativa (japonica cultivar-group)|Rep: OSJNBa0064M23.9 protein - Oryza sativa (japonica cultivar-group)	LOC_Os04g49130.1	4	29073135	cDNA ubiquitin-conjugating enzyme E2 I, putative, expressed	AT3G57870	AHUS5 (EMBRYO DEFECTIVE 1637); ubiquitin-protein ligase
Os.11269.1.S1_at	Rep: H0112G12.13 protein - Oryza sativa (Rice)	LOC_Os04g56620.1	4	33542302	cDNA molybdopterin biosynthesis CNX1 protein, putative, expressed	AT5G20990	B73 (CHLORATE RESISTANT 6); molybdenum ion binding
Os.9831.1.S1_at	Cluster: Soluble inorganic pyrophosphatase; n=4; Poaceae|Rep: Soluble inorganic pyrophosphatase - Zea mays (Maize)	LOC_Os04g59040.1	4	34905056	cDNA soluble inorganic pyrophosphatase, putative, expressed	AT2G46860	inorganic pyrophosphatase, putative (soluble) / pyrophosphate phospho-hydrolase, putative / PPase, putative
Os.57426.1.S1_s_at	Cluster: Proline-rich protein; n=1; Oryza sativa (japonica cultivar-group)|Rep: Proline-rich protein - Oryza sativa (japonica cultivar-group)	LOC_Os05g13940.1	5	7727609	cDNA early nodulin 75 protein, putative, expressed	AT3G19020	leucine-rich repeat family protein / extensin family protein
Os.7552.1.S1_at	Cluster: Os06g0185900 protein; n=2; Oryza sativa (japonica cultivar-group)|Rep: Os06g0185900 protein - Oryza sativa (japonica cultivar-group)	LOC_Os06g08670.1	6	4320608	cDNA phospholipid hydroperoxide glutathione peroxidase 1, chloroplast precursor, putative, expressed	AT2G25080	ATGPX1 (GLUTATHIONE PEROXIDASE 1); glutathione peroxidase
Os.4905.4.S1_at	Cluster: Putative aminoacylase; n=1; Oryza sativa (japonica cultivar-group)|Rep: Putative aminoacylase - Oryza sativa (japonica cultivar-group)	LOC_Os06g10770.1	6	5620927	cDNA aminoacylase-1, putative, expressed	AT1G44820	aminoacylase, putative / N-acyl-L-amino-acid amidohydrolase, putative
Os.11037.1.S1_a_at	Cluster: Thioredoxin H-type; n=1; Oryza sativa|Rep: Thioredoxin H-type - Oryza sativa	LOC_Os07g08840.1	7	4574534	cDNA thioredoxin H-type, putative, expressed	AT1G19730	ATTRX4 (thioredoxin H-type 4); thiol-disulfide exchange intermediate
Os.27926.1.A1_s_at	Cluster: Os07g0683600 protein; n=1; Oryza sativa (japonica cultivar-group)|Rep: Os07g0683600 protein - Oryza sativa (japonica cultivar-group)	LOC_Os07g48460.1	7	28991021	cDNA expressed protein	AT2G39050	hydroxyproline-rich glycoprotein family protein
Os.8747.1.S1_at	Cluster: Os10g0183500 protein; n=1; Oryza sativa (japonica cultivar-group)|Rep: Os10g0183500 protein - Oryza sativa (japonica cultivar-group)	LOC_Os08g05280.1	8	2758811	cDNA oxidoreductase family, NAD-binding Rossmann fold containing protein, expressed
Os.53102.1.S1_s_at	Cluster: Putative HAK2; n=1; Oryza sativa (japonica cultivar-group)|Rep: Putative HAK2 - Oryza sativa (japonica cultivar-group)	LOC_Os09g21000.1	9	12666522	cDNA potassium transporter 12, putative, expressed	AT1G60160	potassium transporter family protein
Os.26943.1.S1_at	Cluster: Os09g0506000 protein; n=1; Oryza sativa (japonica cultivar-group)|Rep: Os09g0506000 protein - Oryza sativa (japonica cultivar-group)	LOC_Os09g32840.1	9	19585800	cDNA nucleotide pyrophosphatase/phosphodiesterase, putative, expressed	AT5G50400	ATPAP27/PAP27 (purple acid phosphatase 27); acid phosphatase/ protein serine/threonine phosphatase
OsAffx.30210.1.S1_at		LOC_Os09g39490.1	9	22691494	cDNA DNA polymerase epsilon subunit 3, putative, expressed
Os.15747.1.A1_at	Cluster: ABC transporter; n=1; Arabidopsis thaliana|Rep: ABC transporter - Arabidopsis thaliana (Mouse-ear cress)	LOC_Os09g39910.2	9	22887083	cDNA ATP-binding cassette sub-family F member 2, putative, expressed	AT5G60790	ATGCN1 (Arabidopsis thaliana general control non-repressible 1)
Os.10449.1.S1_a_at	Cluster: Esterase/lipase/thioesterase family protein, putative, expressed; n=2; Oryza sativa (japonica cultivar-group)|Rep:	LOC_Os10g08840.1	10	4549322	cDNA maspardin, putative, expressed	AT4G12230	esterase/lipase/thioesterase family protein
Os.6444.1.S1_at	Cluster: Ras-related protein Rab11D, putative, expressed; n=2; Oryza sativa|Rep: Ras-related protein Rab11D, putative, expressed - Oryza sativa (japonica	LOC_Os10g23100.1	10	11721568	cDNA ras-related protein Rab11D, putative, expressed	AT5G65270	AtRABA4a (Arabidopsis Rab GTPase homolog A4a); GTP binding
