# Supplementary material for: Comparing genomic expression patterns across plant species reveals highly diverged transcriptional dynamics in response to salt stress
Source: BMC Genomics. 2009 Aug 25;10:398. doi: 10.1186/1471-2164-10-398 (PMC2739230; doi:10.1186/1471-2164-10-398)
Supplement: Additional file 13 — Figure 2:Cluster 5 [file 1471-2164-10-398-S13.xls]

## Sheet: CLUSTER5_HARVEST
Input Probe Set	UniProt Desc	Rice Accn	Rice Chr	Rice 5'	Rice Desc	Arab Accn	Arab Desc
Os.17148.1.A1_at	Cluster: Expressed protein; n=2; Oryza sativa (japonica cultivar-group)|Rep: Expressed protein - Oryza sativa (japonica cultivar-group)	LOC_Os03g64320.1	3	36286751	cDNA expressed protein	AT5G43310	COP1-interacting protein-related
Os.26772.1.S1_x_at	Cluster: Expressed protein; n=4; Oryza sativa (japonica cultivar-group)|Rep: Expressed protein - Oryza sativa (japonica cultivar-group)	LOC_Os10g38980.3	10	20453911	cDNA expressed protein	AT2G30700	similar to unknown protein [Arabidopsis thaliana] (TAIR:AT1G61900.1); similar to expressed protein [Oryza sativa (japonica
Os.10576.1.S1_at	Cluster: Harpin-induced protein-like; n=1; Oryza sativa (japonica cultivar-group)|Rep: Harpin-induced protein-like - Oryza sativa (japonica cultivar-group)	LOC_Os02g33550.1	2	19949792	cDNA VAMP protein SEC22, putative, expressed	AT5G22200	harpin-induced family protein / HIN1 family protein / harpin-responsive family protein
Os.27403.1.A1_at	Cluster: Putative proton myo-inositol transporter; n=1; Oryza sativa (japonica cultivar-group)|Rep: Putative proton myo-inositol transporter - Oryza sativa	LOC_Os07g05640.1	7	2684737	cDNA proton myo-inositol cotransporter, putative, expressed	AT1G30220	ATINT2 (INOSITOL TRANSPORTER 2); carbohydrate transporter/ sugar porter
Os.5045.1.S1_at	Cluster: Putative Bowman Birk trypsin inhibitor; n=1; Oryza sativa (japonica cultivar-group)|Rep: Putative Bowman Birk trypsin inhibitor - Oryza sativa	LOC_Os01g03680.1	1	1512639	cDNA Bowman-Birk type bran trypsin inhibitor precursor, putative, expressed	AT4G18670	leucine-rich repeat family protein / extensin family protein
Os.33087.1.S1_at	Cluster: Hypothetical protein OJ1131_E05.126; n=2; Oryza sativa (japonica cultivar-group)|Rep: Hypothetical protein OJ1131_E05.126 - Oryza sativa (japonica	LOC_Os07g35060.1	7	21001135	cDNA F-box domain containing protein, expressed	AT5G07610	F-box family protein
Os.25562.1.S1_at	Cluster: Hypothetical protein OJ1214_E03.7; n=1; Oryza sativa (japonica cultivar-group)|Rep: Hypothetical protein OJ1214_E03.7 - Oryza sativa (japonica	LOC_Os05g48270.1	5	27583056	cDNA dopamine beta-monooxygenase, putative, expressed	AT3G61750	auxin-responsive protein -related
Os.4079.1.S1_a_at	Cluster: Rac-like GTP-binding protein 4; n=3; Poaceae|Rep: Rac-like GTP-binding protein 4 - Oryza sativa (Rice)	LOC_Os06g12790.3	6	6989940	cDNA rac-like GTP-binding protein 4, putative, expressed	AT3G48040	ARAC8/ATROP10/ROP10 (rho-related protein from plants 10); GTP binding / GTPase
Os.8263.1.S1_s_at	Cluster: OSIGBa0132D06.1 protein; n=2; Oryza sativa|Rep: OSIGBa0132D06.1 protein - Oryza sativa (Rice)	LOC_Os04g32030.1	4	19001730	cDNA ATFP3, putative, expressed	AT5G63530	ATFP3 (Arabidopsis thaliana farnesylated protein 3); metal ion binding
Os.54804.1.S1_at	Cluster: Os02g0130200 protein; n=2; Oryza sativa (japonica cultivar-group)|Rep: Os02g0130200 protein - Oryza sativa (japonica cultivar-group)	LOC_Os02g03750.1	2	1574900	cDNA polygalacturonase precursor, putative, expressed	AT1G23460	polygalacturonase
Os.4743.1.S1_at	Cluster: DTDP-glucose 4,6-dehydratase; n=2; Poaceae|Rep: DTDP-glucose 4,6-dehydratase - Zea mays (Maize)	LOC_Os01g73790.1	1	43069022	cDNA bifunctional polymyxin resistance arnA protein, putative, expressed	AT1G08200	AXS2 (UDP-D-APIOSE/UDP-D-XYLOSE SYNTHASE 2)
Os.9684.1.S1_at	Cluster: Hypothetical protein P0633E08.7; n=1; Oryza sativa (japonica cultivar-group)|Rep: Hypothetical protein P0633E08.7 - Oryza sativa (japonica	LOC_Os06g38960.1	6	23118061	cDNA expressed protein	AT5G62550	similar to unknown protein [Arabidopsis thaliana] (TAIR:AT3G28770.1); similar to unnamed protein product; gene_id:K19B1.16
Os.7022.1.S1_at	Cluster: Expressed protein; n=1; Oryza sativa (japonica cultivar-group)|Rep: Expressed protein - Oryza sativa (japonica cultivar-group)	LOC_Os03g46410.1	3	26198429	cDNA transmembrane protein 56, putative, expressed	AT1G31300	similar to unknown protein [Arabidopsis thaliana] (TAIR:AT4G19645.2); similar to unknown protein [Oryza sativa (japonica
OsAffx.25579.1.S1_x_at	Cluster: Putative non-LTR retroelement reverse transcriptase; n=2; Oryza sativa (japonica cultivar-group)|Rep: Putative non-LTR retroelement	LOC_Os10g37170.1	10	19554594	cDNA retrotransposon protein, putative, unclassified	AT4G29090	reverse transcriptase, putative / RNA-dependent DNA polymerase, putative
Os.48104.1.A1_s_at	Cluster: Putative arginine-rich protein; n=2; Oryza sativa|Rep: Putative arginine-rich protein - Oryza sativa (Rice)	LOC_Os03g53770.1	3	30775591	cDNA RNA-binding region RNP-1, putative, expressed	AT5G32450	RNA recognition motif (RRM)-containing protein
Os.3160.1.S1_at	Cluster: Putative phospholipase; n=2; Oryza sativa|Rep: Putative phospholipase - Oryza sativa (Rice)	LOC_Os03g50030.1	3	28497524	cDNA phospholipase A2, putative, expressed	AT2G06925	ATSPLA2-ALPHA/PLA2-ALPHA (PHOSPHOLIPASE A2-ALPHA); phospholipase A2
Os.17148.1.A1_at	Cluster: Expressed protein; n=2; Oryza sativa (japonica cultivar-group)|Rep: Expressed protein - Oryza sativa (japonica cultivar-group)	LOC_Os03g64320.1	3	36286751	cDNA expressed protein	AT5G43310	COP1-interacting protein-related
