# Supplementary material for: Comparing genomic expression patterns across plant species reveals highly diverged transcriptional dynamics in response to salt stress
Source: BMC Genomics. 2009 Aug 25;10:398. doi: 10.1186/1471-2164-10-398 (PMC2739230; doi:10.1186/1471-2164-10-398)
Supplement: Additional file 14 — Figure 2:Cluster 6 [file 1471-2164-10-398-S14.xls]

## Sheet: CLUSTER6_HARVEST
Input Probe Set	UniProt Desc	Rice Accn	Rice Chr	Rice 5'	Rice Desc	Arab Accn	Arab Desc
Os.17305.1.A1_s_at	Cluster: Putative ethylene-inducible CTR1-like protein kinase; n=1; Oryza sativa (japonica cultivar-group)|Rep: Putative ethylene-inducible	LOC_Os06g43840.1	6	26398279	cDNA protein kinase domain containing protein, expressed	AT3G46920	protein kinase family protein
OsAffx.17257.1.S1_at	Cluster: Hypothetical protein OSJNBa0086F04.26; n=1; Oryza sativa (japonica cultivar-group)|Rep: Hypothetical protein OSJNBa0086F04.26 - Oryza sativa	LOC_Os08g31070.1	8	19051528	cDNA hypothetical protein	AT3G19020	leucine-rich repeat family protein / extensin family protein
Os.12999.1.S1_at	Cluster: Os04g0639100 protein; n=1; Oryza sativa (japonica cultivar-group)|Rep: Os04g0639100 protein - Oryza sativa (japonica cultivar-group)	LOC_Os04g54620.1	4	32259613	cDNA expressed protein
Os.37531.1.S1_at	Cluster: Leaf senescence protein-like; n=1; Oryza sativa (japonica cultivar-group)|Rep: Leaf senescence protein-like - Oryza sativa (japonica cultivar-group)	LOC_Os06g33330.1	6	19414172	cDNA expressed protein	AT4G23790	similar to unknown protein [Arabidopsis thaliana] (TAIR:AT4G11090.1); similar to unknown protein Cr17 [Brassica napus]
Os.9627.1.S1_at	Rep: Actin-5C - Drosophila melanogaster (Fruit fly)	LOC_Os11g06390.3	11	3074762	cDNA actin-7, putative, expressed	AT5G09810	ACT7 (actin 7)
Os.5724.1.S1_at	Cluster: LysM-domain GPI-anchored protein; n=3; Oryza sativa (japonica cultivar-group)|Rep: LysM-domain GPI-anchored protein - Oryza sativa (japonica	LOC_Os06g10660.1	6	5558910	cDNA erwinia induced protein 1, putative, expressed	AT1G21880	peptidoglycan-binding LysM domain-containing protein
Os.2240.1.S1_at	Cluster: Probable voltage-gated potassium channel subunit beta (K(+) channel subunit beta); n=2; Oryza sativa|Rep: Probable voltage-gated potassium channel	LOC_Os02g57240.1	2	35062107	cDNA voltage-gated potassium channel beta subunit, putative, expressed	AT1G04690	KAB1 (POTASSIUM CHANNEL BETA SUBUNIT); potassium channel
Os.11520.1.S1_at	Cluster: Hypothetical protein OJ1076_H08.11; n=1; Oryza sativa (japonica cultivar-group)|Rep: Hypothetical protein OJ1076_H08.11 - Oryza sativa (japonica	LOC_Os05g12580.1	5	7199210	cDNA AGP20, putative	AT2G46330	AGP16 (ARABINOGALACTAN PROTEIN 16)
Os.28002.1.S1_at	Cluster: Hypothetical protein P0493A04.32; n=1; Oryza sativa (japonica cultivar-group)|Rep: Hypothetical protein P0493A04.32 - Oryza sativa (japonica	LOC_Os08g35710.1	8	22399637	cDNA expressed protein	AT1G02180	ferredoxin-related
Os.47339.1.S1_x_at	Cluster: Hypothetical protein OJ1562_H01.4; n=1; Oryza sativa (japonica cultivar-group)|Rep: Hypothetical protein OJ1562_H01.4 - Oryza sativa (japonica	LOC_Os05g32350.1	5	18779494	cDNA protein binding protein, putative, expressed	AT5G45290	zinc finger (C3HC4-type RING finger) family protein
Os.32108.1.S1_s_at	Cluster: Putative pectinesterase; n=1; Oryza sativa (japonica cultivar-group)|Rep: Putative pectinesterase - Oryza sativa (japonica cultivar-group)	LOC_Os01g21034.1	1	11723858	cDNA pectinesterase-2 precursor, putative, expressed	AT3G14310	ATPME3 (Arabidopsis thaliana pectin methylesterase 3)
Os.5208.1.S1_at	Cluster: Dentin sialophosphoprotein-like; n=1; Oryza sativa (japonica cultivar-group)|Rep: Dentin sialophosphoprotein-like - Oryza sativa (japonica	LOC_Os06g36050.1	6	21068933	cDNA expressed protein	AT2G22795	similar to unknown protein [Arabidopsis thaliana] (TAIR:AT4G37820.1); similar to hypothetical protein B14911_03489 [Bacillus
Os.20580.1.S1_at	Cluster: Putative beta-glucuronidase; n=1; Oryza sativa (japonica cultivar-group)|Rep: Putative beta-glucuronidase - Oryza sativa (japonica	LOC_Os02g55870.1	2	34193672	cDNA heparanase-like protein 3 precursor, putative, expressed	AT5G34940	glycosyl hydrolase family 79 N-terminal domain-containing protein
Os.11502.1.S1_at	Cluster: Hypothetical protein OSJNBb0056B16.13; n=2; Oryza sativa (japonica cultivar-group)|Rep: Hypothetical protein OSJNBb0056B16.13 - Oryza sativa	LOC_Os03g30430.1	3	17305478	cDNA NAP16kDa protein, putative, expressed	AT1G69230	SP1L2
Os.12742.1.A1_at	Cluster: Targeting protein for Xklp2 containing protein, expressed; n=1; Oryza sativa (japonica cultivar-group)|Rep: Targeting protein for Xklp2	LOC_Os11g36340.1	11	20912279	cDNA lymphoid organ expressed yellow head virus receptor protein, putative, expressed	AT2G35880	similar to unknown protein [Arabidopsis thaliana] (TAIR:AT4G32330.1); similar to putative BRI1-KD interacting protein [Oryza
Os.48857.1.S1_a_at	Cluster: Calmodulin-binding family protein-like; n=1; Oryza sativa (japonica cultivar-group)|Rep: Calmodulin-binding family protein-like - Oryza sativa	LOC_Os01g51840.3	1	30133756	cDNA calmodulin binding protein, putative, expressed	AT1G74690	IQD31 (IQ-domain 31); calmodulin binding
Os.11677.1.S1_x_at	Cluster: Os05g0123200 protein; n=2; Oryza sativa (japonica cultivar-group)|Rep: Os05g0123200 protein - Oryza sativa (japonica cultivar-group)	LOC_Os05g03190.1	5	1269444	cDNA IQD1, putative, expressed	AT5G03040	IQD2 (IQ-domain 2); calmodulin binding
Os.28214.2.S1_x_at	Cluster: Probable aquaporin TIP2.2; n=2; Oryza sativa|Rep: Probable aquaporin TIP2.2 - Oryza sativa (Rice)	LOC_Os06g22960.1	6	13406320	cDNA aquaporin TIP2.2, putative, expressed	AT3G16240	DELTA-TIP (delta tonoplast integral protein); water channel
Os.11155.1.S1_at	Cluster: Tubulin beta-5 chain; n=5; core eudicotyledons|Rep: Tubulin beta-5 chain - Gossypium hirsutum (Upland cotton)	LOC_Os03g45920.1	3	25896858	cDNA tubulin beta-8 chain, putative, expressed	AT5G62690	TUB2 (Tubulin beta-2); structural molecule
Os.9211.1.S1_at	Cluster: Os07g0645000 protein; n=2; Oryza sativa (japonica cultivar-group)|Rep: Os07g0645000 protein - Oryza sativa (japonica cultivar-group)	LOC_Os07g45060.1	7	26882382	cDNA GPI-anchored protein At5g19240 precursor, putative, expressed	AT3G06035	Identical to Putative GPI-anchored protein At3g06035 precursor [Arabidopsis Thaliana] (GB:Q84MC0;GB:Q8H7F7;GB:Q8L9J0); similar to
Os.49605.1.A1_at	Cluster: Hypothetical protein OSJNBa0059E14.19; n=1; Oryza sativa (japonica cultivar-group)|Rep: Hypothetical protein OSJNBa0059E14.19 - Oryza sativa	LOC_Os03g59200.1	3	33650407	cDNA expressed protein	AT5G28150	similar to unknown protein [Arabidopsis thaliana] (TAIR:AT3G04860.1); similar to Os07g0572300 [Oryza sativa (japonica
Os.37011.1.S1_at	Cluster: MpV17 transgene-like; n=1; Oryza sativa (japonica cultivar-group)|Rep: MpV17 transgene-like - Oryza sativa (japonica cultivar-group)	LOC_Os01g12800.1	1	7085996	cDNA mpv17 protein, putative, expressed	AT3G24570	peroxisomal membrane 22 kDa family protein
Os.17892.1.S1_at	Rep: H0723C07.1 protein - Oryza sativa (Rice)	LOC_Os04g58860.1	4	34793355	cDNA VAMP protein SEC22, putative, expressed	AT3G44220	harpin-induced family protein / HIN1 family protein / harpin-responsive family protein
Os.32126.1.S1_x_at	Cluster: Expressed protein; n=3; Oryza sativa (japonica cultivar-group)|Rep: Expressed protein - Oryza sativa (japonica cultivar-group)	LOC_Os03g54050.1	3	30940305	cDNA circumsporozoite protein precursor, putative, expressed	AT4G13340	leucine-rich repeat family protein / extensin family protein
Os.44707.1.S1_at	Cluster: Os07g0548800 protein; n=2; Oryza sativa (japonica cultivar-group)|Rep: Os07g0548800 protein - Oryza sativa (japonica cultivar-group)	LOC_Os07g36410.1	7	21781555	cDNA expressed protein	AT1G61667	similar to unknown protein [Arabidopsis thaliana] (TAIR:AT5G54530.1); similar to Os07g0548800 [Oryza sativa (japonica
Os.23841.1.A1_at		LOC_Os01g04120.1	1	1803069	cDNA expressed protein
Os.18630.1.S1_at	Cluster: Expressed protein; n=1; Oryza sativa (japonica cultivar-group)|Rep: Expressed protein - Oryza sativa (japonica cultivar-group)	LOC_Os11g26190.1	11	14497153	cDNA expressed protein	AT1G31810	actin binding
Os.5927.1.S1_at	Cluster: Hypothetical protein OSJNBa0015N08.26; n=1; Oryza sativa (japonica cultivar-group)|Rep: Hypothetical protein OSJNBa0015N08.26 - Oryza sativa	LOC_Os03g63540.1	3	35835736	cDNA expressed in cucumber hypocotyls, putative, expressed	AT1G31810	actin binding
Os.10455.1.S1_at	Cluster: Os07g0520600 protein; n=1; Oryza sativa (japonica cultivar-group)|Rep: Os07g0520600 protein - Oryza sativa (japonica cultivar-group)	LOC_Os07g33650.1	7	20105113	cDNA expressed protein	AT5G54850	similar to Os07g0520600 [Oryza sativa (japonica cultivar-group)] (GB:NP_001059803.1)
Os.26484.1.S1_at	Cluster: P0648C09.19 protein; n=1; Oryza sativa (japonica cultivar-group)|Rep: P0648C09.19 protein - Oryza sativa (japonica cultivar-group)	LOC_Os01g65440.1	1	38309698	cDNA universal stress protein family protein, expressed	AT1G69080	universal stress protein (USP) family protein
Os.8113.1.S1_at	Cluster: Putative leucine-rich repeat/extensin 1; n=1; Oryza sativa (japonica cultivar-group)|Rep: Putative leucine-rich repeat/extensin 1 - Oryza sativa	LOC_Os01g08470.1	1	4178236	cDNA protein binding protein, putative, expressed	AT4G13340	leucine-rich repeat family protein / extensin family protein
Os.37318.1.S1_at	Cluster: Major intrinsic protein-like; n=1; Oryza sativa (japonica cultivar-group)|Rep: Major intrinsic protein-like - Oryza sativa (japonica cultivar-group)	LOC_Os09g27230.1	9	16554670	cDNA expressed protein	AT5G20540	ATBRXL4/BRX-LIKE4 (BREVIS RADIX-LIKE 4)
Os.47737.1.S1_at	Cluster: Putative cysteine proteinase; n=1; Oryza sativa (japonica cultivar-group)|Rep: Putative cysteine proteinase - Oryza sativa (japonica cultivar-group)	LOC_Os02g48450.1	2	29661874	cDNA xylem cysteine proteinase 2 precursor, putative, expressed	AT4G35350	XCP1 (XYLEM CYSTEINE PEPTIDASE 1); cysteine-type peptidase
Os.13623.1.S1_at	Cluster: Nucleoid DNA-binding protein cnd41-like; n=1; Oryza sativa (japonica cultivar-group)|Rep: Nucleoid DNA-binding protein cnd41-like - Oryza sativa	LOC_Os01g41550.1	1	23841852	cDNA aspartic proteinase nepenthesin-2 precursor, putative, expressed	AT1G01300	aspartyl protease family protein
Os.17674.1.S1_at	Cluster: Expressed protein; n=1; Oryza sativa (japonica cultivar-group)|Rep: Expressed protein - Oryza sativa (japonica cultivar-group)	LOC_Os10g31810.1	10	16346121	cDNA expressed protein	AT4G12700	similar to unknown protein [Arabidopsis thaliana] (TAIR:AT2G04280.1); similar to Os10g0456400 [Oryza sativa (japonica
Os.18683.1.S1_at	Cluster: Fibroin heavy chain-like; n=2; Oryza sativa (japonica cultivar-group)|Rep: Fibroin heavy chain-like - Oryza sativa (japonica cultivar-group)	LOC_Os06g44280.1	6	26713869	cDNA fibroin heavy chain precursor, putative, expressed	AT4G01985	similar to glycine-rich protein [Arabidopsis thaliana] (TAIR:AT5G46730.1); similar to fibroin 1a [Deinopis spinosa]
Os.5297.1.S1_at	Cluster: Putative Pollen specific protein C13; n=1; Oryza sativa (japonica cultivar-group)|Rep: Putative Pollen specific protein C13 - Oryza sativa (japonica	LOC_Os10g22590.1	10	11392035	cDNA pollen-specific protein C13 precursor, putative, expressed	AT4G08685	SAH7
Os.39373.1.A1_at		LOC_Os01g09880.1	1	5129675	cDNA harpin-induced protein, putative, expressed
Os.47948.1.S1_at	Cluster: Putative TCP-domain protein; n=1; Oryza sativa (japonica cultivar-group)|Rep: Putative TCP-domain protein - Oryza sativa (japonica	LOC_Os02g51280.1	2	31390838	cDNA TCP-domain protein, putative, expressed	AT3G47620	TCP family transcription factor, putative
Os.48101.1.S1_at	Cluster: OSJNBb0003B01.27 protein; n=2; Oryza sativa|Rep: OSJNBb0003B01.27 protein - Oryza sativa (Rice)	LOC_Os04g54810.1	4	32376828	cDNA beta-D-xylosidase, putative, expressed	AT5G64570	XYL4 (beta-xylosidase 4); hydrolase, hydrolyzing O-glycosyl compounds
Os.23220.1.S1_at	Cluster: Os05g0436900 protein; n=3; Oryza sativa (japonica cultivar-group)|Rep: Os05g0436900 protein - Oryza sativa (japonica cultivar-group)	LOC_Os05g36090.1	5	21305522	cDNA palmitoyltransferase ZDHHC9, putative, expressed	AT4G24630	zinc ion binding
Os.6821.1.S1_at	Cluster: Hypothetical protein OSJNBa0086E02.17; n=1; Oryza sativa (japonica cultivar-group)|Rep: Hypothetical protein OSJNBa0086E02.17 - Oryza sativa	LOC_Os05g07680.1	5	4112242	cDNA CENP-E like kinetochore protein, putative, expressed	AT5G58320	kinase interacting protein-related
Os.48839.1.S1_at	Cluster: Hypothetical protein OSJNBa0038P10.32; n=1; Oryza sativa (japonica cultivar-group)|Rep: Hypothetical protein OSJNBa0038P10.32 - Oryza sativa	LOC_Os08g13350.1	8	7933371	cDNA cysteine-type endopeptidase/ ubiquitin thiolesterase, putative, expressed	AT1G16860	merozoite surface protein-related
Os.7784.1.S1_at	Cluster: Pollen-specific protein SF3, putative, expressed; n=2; Oryza sativa (japonica cultivar-group)|Rep: Pollen-specific protein SF3,	LOC_Os12g32620.1	12	19651498	cDNA pollen-specific protein SF3, putative, expressed	AT1G10200	transcription factor LIM, putative
Os.5860.1.S1_at	Cluster: Basic helix-loop-helix, putative, expressed; n=2; Oryza sativa (japonica cultivar-group)|Rep: Basic helix-loop-helix, putative,	LOC_Os03g04310.1	3	1964847	cDNA DNA binding protein, putative, expressed	AT5G65640	BHLH093 (BETA HLH PROTEIN 93); DNA binding / transcription factor
Os.9854.1.S1_a_at	Cluster: OSIGBa0111L12.1 protein; n=2; Oryza sativa|Rep: OSIGBa0111L12.1 protein - Oryza sativa (Rice)	LOC_Os04g48160.1	4	28447333	cDNA calmodulin binding protein, putative, expressed	AT4G23060	IQD22 (IQ-domain 22); calmodulin binding
Os.17148.1.A1_at	Cluster: Expressed protein; n=2; Oryza sativa (japonica cultivar-group)|Rep: Expressed protein - Oryza sativa (japonica cultivar-group)	LOC_Os03g64320.1	3	36286751	cDNA expressed protein	AT5G43310	COP1-interacting protein-related
