# Supplementary material for: Comparing genomic expression patterns across plant species reveals highly diverged transcriptional dynamics in response to salt stress
Source: BMC Genomics. 2009 Aug 25;10:398. doi: 10.1186/1471-2164-10-398 (PMC2739230; doi:10.1186/1471-2164-10-398)
Supplement: Additional file 15 — Figure 2:Cluster 7 [file 1471-2164-10-398-S15.xls]

## Sheet: CLUSTER7_HARVEST
Input Probe Set	UniProt Desc	Rice Accn	Rice Chr	Rice 5'	Rice Desc	Arab Accn	Arab Desc
Os.18526.1.S1_at	Cluster: Putative salt-inducible protein kinase; n=2; Poaceae|Rep: Putative salt-inducible protein kinase - Zea mays (Maize)	LOC_Os03g62500.1	3	35330995	cDNA shaggy-related protein kinase kappa, putative, expressed	AT1G57870	shaggy-related protein kinase kappa, putative / ASK-kappa, putative
Os.56337.1.S1_at	Cluster: Beta-D-xylosidase; n=1; Oryza sativa (japonica cultivar-group)|Rep: Beta-D-xylosidase - Oryza sativa (japonica cultivar-group)	LOC_Os11g19210.1	11	10950335	cDNA beta-D-xylosidase, putative, expressed	AT1G78060	glycosyl hydrolase family 3 protein
Os.10760.1.S1_at	Cluster: Hypothetical protein P0031D11.11; n=1; Oryza sativa (japonica cultivar-group)|Rep: Hypothetical protein P0031D11.11 - Oryza sativa (japonica	LOC_Os01g62110.1	1	36280356	cDNA expressed protein	AT1G44191	DNA binding / ligand-dependent nuclear receptor
Os.9524.1.S1_at	Cluster: Lustrin A-like; n=1; Oryza sativa (japonica cultivar-group)|Rep: Lustrin A-like - Oryza sativa (japonica cultivar-group)	LOC_Os01g46350.1	1	26700949	cDNA expressed protein	AT1G29050	similar to unknown protein [Arabidopsis thaliana] (TAIR:AT2G34070.1); similar to unknown [Pisum sativum] (GB:ABA29158.1);
Os.18057.1.A1_at	Cluster: Putative potyviral helper component protease-interacting protein 2; n=1; Oryza sativa (japonica cultivar-group)|Rep: Putative potyviral helper	LOC_Os02g50640.1	2	30928422	cDNA microtubule-associated protein TORTIFOLIA1, putative, expressed
Os.52940.1.S1_at	Cluster: Os12g0152100 protein; n=2; Oryza sativa (japonica cultivar-group)|Rep: Os12g0152100 protein - Oryza sativa (japonica cultivar-group)	LOC_Os12g05600.1	12	2570625	cDNA catalytic/ hydrolase, putative, expressed	AT1G74300	esterase/lipase/thioesterase family protein
Os.36264.1.S1_at	Cluster: Putative elicitor inducible beta-1,3-glucanase NtEIG-E76; n=1; Oryza sativa (japonica cultivar-group)|Rep: Putative elicitor	LOC_Os01g53750.1	1	31224524	cDNA glucan endo-1,3-beta-glucosidase 4 precursor, putative, expressed	AT5G56590	glycosyl hydrolase family 17 protein
Os.9051.1.S1_at	Cluster: Putative BRI1-KD interacting protein; n=3; Oryza sativa (japonica cultivar-group)|Rep: Putative BRI1-KD interacting protein - Oryza sativa (japonica	LOC_Os02g10690.1	2	5623352	cDNA seed specific protein Bn15D14A, putative, expressed	AT4G32330	similar to unknown protein [Arabidopsis thaliana] (TAIR:AT2G25480.1); similar to putative BRI1-KD interacting protein [Oryza
Os.19954.1.S1_at	Cluster: Putative PrMC3; n=1; Oryza sativa (japonica cultivar-group)|Rep: Putative PrMC3 - Oryza sativa (japonica cultivar-group)	LOC_Os09g28690.1	9	17448591	cDNA gibberellin receptor GID1L2, putative, expressed	AT1G47480	similar to unknown protein [Arabidopsis thaliana] (TAIR:AT3G48700.1); similar to CXE carboxylesterase [Malus pumila]
Os.49122.1.S1_at	Cluster: Hypothetical protein OJ1214_E03.21; n=1; Oryza sativa (japonica cultivar-group)|Rep: Hypothetical protein OJ1214_E03.21 - Oryza sativa (japonica	LOC_Os05g48422.1	5	27683390	cDNA structural constituent of ribosome, putative, expressed	AT3G58660	60S ribosomal protein-related
Os.13559.1.S1_at	Cluster: Beta-galactosidase; n=3; Oryza sativa (japonica cultivar-group)|Rep: Beta-galactosidase - Oryza sativa (japonica cultivar-group)	LOC_Os03g06940.1	3	3510468	cDNA beta-galactosidase precursor, putative, expressed	AT4G36360	BGAL3 (beta-galactosidase 3); beta-galactosidase
Os.6428.1.S1_at	Cluster: Hypothetical protein B1015E06.8; n=1; Oryza sativa (japonica cultivar-group)|Rep: Hypothetical protein B1015E06.8 - Oryza sativa (japonica	LOC_Os01g10340.1	1	5439453	cDNA electron transporter, putative, expressed	AT5G11640	similar to Thioredoxin-like protein (ISS) [Ostreococcus tauri] (GB:CAL50184.1); similar to Os01g0200400 [Oryza sativa
