# Supplementary material for: Comparing genomic expression patterns across plant species reveals highly diverged transcriptional dynamics in response to salt stress
Source: BMC Genomics. 2009 Aug 25;10:398. doi: 10.1186/1471-2164-10-398 (PMC2739230; doi:10.1186/1471-2164-10-398)
Supplement: Additional file 16 — GO for FL478 down-regulated genes [file 1471-2164-10-398-S16.xls]

## Sheet: 123
FUNCTIONAL CATEGORY	abs SET	rel SET	genes SET	abs GENOME	rel GENOME	rel SETminusGENOME	P-VALUE
01 METABOLISM	78	31.9	AT1G02520 AT1G02660 AT1G05000 AT1G07250 AT1G07780 AT1G10360 AT1G12240 AT1G13750 AT1G14520 AT1G15080 AT1G15520 AT1G15950 AT1G19640 AT1G21250 AT1G21270 AT1G26150 AT1G26560 AT1G44446 AT1G45201 AT1G48030 AT1G49100 AT1G55120 AT1G59670 AT1G69040 AT1G71830 AT1G76680 AT2G04300 AT2G25620 AT2G26670 AT2G36530 AT2G37040 AT2G39840 AT2G44590 AT2G45910 AT2G47000 AT3G02875 AT3G10740 AT3G12500 AT3G13930 AT3G14050…	4932	17.3	14.6	1.80437e-08
01.01 amino acid metabolism	9	3.68	AT1G07780 AT1G69040 AT2G37040 AT3G54640 AT3G59760 AT5G11950 AT5G13280 AT5G56760 AT5G65780	342	1.2	2.48	0.0029518
01.01.06 metabolism of the aspartate family	2	0.81	AT5G11950 AT5G13280	86	0.3	0.51	0.168758
01.01.06.04 metabolism of threonine	1	0.4	AT5G13280	15	0.05	0.35	0.12138
01.01.06.05 metabolism of methionine	1	0.4	AT5G13280	44	0.15	0.25	0.315985
01.01.06.06 metabolism of lysine	1	0.4	AT5G11950	19	0.06	0.34	0.151191
01.01.06.06.01 biosynthesis of lysine	1	0.4	AT5G11950	17	0.05	0.35	0.136414
01.01.06.06.01.01 diaminopimelic acid pathway	1	0.4	AT5G11950	13	0.04	0.36	0.106085
01.01.09 metabolism of the cysteine - aromatic group	5	2.04	AT1G07780 AT2G37040 AT3G54640 AT3G59760 AT5G56760	136	0.47	1.57	0.00649235
01.01.09.03 metabolism of cysteine	2	0.81	AT3G59760 AT5G56760	18	0.06	0.75	0.0102637
01.01.09.03.01 biosynthesis of cysteine	2	0.81	AT3G59760 AT5G56760	11	0.03	0.78	0.00383833
01.01.09.04 metabolism of phenylalanine	1	0.4	AT2G37040	33	0.11	0.29	0.247818
01.01.09.06 metabolism of tryptophan	2	0.81	AT1G07780 AT3G54640	46	0.16	0.65	0.0593935
01.01.09.06.01 biosynthesis of tryptophan	2	0.81	AT1G07780 AT3G54640	29	0.1	0.71	0.0256054
01.01.11 metabolism of the pyruvate family (alanine, isoleucine, leucine, valine) and D-alanine	1	0.4	AT5G65780	43	0.15	0.25	0.310051
01.01.11.02 metabolism of isoleucine	1	0.4	AT5G65780	15	0.05	0.35	0.12138
01.01.11.03 metabolism of valine	1	0.4	AT5G65780	17	0.05	0.35	0.136414
01.01.11.04 metabolism of leucine	1	0.4	AT5G65780	24	0.08	0.32	0.187043
01.01.13 regulation of amino acid metabolism	1	0.4	AT1G69040	1	0	0.4	0.00858762
01.02 nitrogen, sulfur and selenium metabolism	3	1.22	AT3G59760 AT4G29740 AT5G63400	162	0.57	0.65	0.163316
01.02.02 nitrogen metabolism	1	0.4	AT4G29740	86	0.3	0.1	0.52424
01.02.03 sulfur metabolism	2	0.81	AT3G59760 AT5G63400	72	0.25	0.56	0.127248
01.02.03.06 sulfate dissimilation, anaerobic respiration, sulfate respiration	1	0.4	AT5G63400	15	0.05	0.35	0.12138
01.03 nucleotide/nucleoside/nucleobase metabolism	6	2.45	AT2G44590 AT3G14050 AT4G22570 AT5G18280 AT5G50210 AT5G63400	493	1.73	0.72	0.250705
01.03.01 purin nucleotide/nucleoside/nucleobase metabolism	4	1.63	AT2G44590 AT3G14050 AT4G22570 AT5G63400	161	0.56	1.07	0.0505053
01.04 phosphate metabolism	31	12.7	AT1G02520 AT1G05000 AT1G13750 AT1G15080 AT1G15520 AT1G21250 AT1G21270 AT1G26150 AT1G49100 AT1G71830 AT2G04300 AT2G25620 AT2G39840 AT2G44590 AT2G45910 AT2G47000 AT3G14940 AT3G28580 AT3G47730 AT3G47780 AT3G52780 AT4G15530 AT4G26890 AT4G33500 AT5G06740 AT5G13280 AT5G18280 AT5G40010 AT5G53450 AT5G63400 AT5G65140	1863	6.55	6.15	0.00032288
01.05 C-compound and carbohydrate metabolism	25	10.2	AT1G07250 AT1G12240 AT1G14520 AT1G15080 AT1G21270 AT1G26560 AT1G48030 AT1G55120 AT2G36530 AT3G10740 AT3G12500 AT3G13930 AT3G14940 AT3G52780 AT3G57240 AT3G57260 AT4G26830 AT4G29740 AT4G33070 AT5G09430 AT5G24090 AT5G53050 AT5G54160 AT5G57550 AT5G65140	1646	5.79	4.41	0.00418631
01.05.02 sugar, glucoside, polyol and carboxylate metabolism	12	4.91	AT1G07250 AT1G12240 AT1G14520 AT1G26560 AT1G55120 AT3G13930 AT3G14940 AT3G57240 AT3G57260 AT4G26830 AT5G24090 AT5G65140	853	3	1.91	0.0655878
01.05.02.04 sugar, glucoside, polyol and carboxylate anabolism	1	0.4	AT5G65140	60	0.21	0.19	0.404303
01.05.02.07 sugar, glucoside, polyol and carboxylate catabolism	2	0.81	AT3G13930 AT3G14940	93	0.32	0.49	0.190282
01.05.03 polysaccharide metabolism	4	1.63	AT3G10740 AT3G12500 AT3G57240 AT3G57260	238	0.83	0.8	0.149362
01.05.03.03 chitin metabolism	1	0.4	AT3G12500	14	0.04	0.36	0.113765
01.05.03.03.07 chitin catabolism	1	0.4	AT3G12500	14	0.04	0.36	0.113765
01.05.05 C-1 compound metabolism	2	0.81	AT3G13930 AT3G14940	186	0.65	0.16	0.475656
01.05.07 C-3 compound metabolism	2	0.81	AT2G36530 AT3G14940	90	0.31	0.5	0.181009
01.05.08 C-4 compound metabolism	1	0.4	AT3G14940	40	0.14	0.26	0.29194
01.05.11 aromate metabolism	2	0.81	AT5G09430 AT5G53050	57	0.2	0.61	0.0862132
01.05.13 transfer of activated C-1 groups	1	0.4	AT5G54160	152	0.53	-0.13	1
01.06 lipid, fatty acid and isoprenoid metabolism	6	2.45	AT1G02660 AT1G15080 AT1G45201 AT1G76680 AT5G25900 AT5G67050	827	2.91	-0.46	1
01.06.06 isoprenoid metabolism	1	0.4	AT5G25900	177	0.62	-0.22	1
01.06.06.07 diterpenes metabolism	1	0.4	AT5G25900	24	0.08	0.32	0.187043
01.07 metabolism of vitamins, cofactors, and prosthetic groups	4	1.63	AT1G48030 AT2G26670 AT3G13930 AT5G50210	251	0.88	0.75	0.170525
01.07.01 biosynthesis of vitamins, cofactors, and prosthetic groups	2	0.81	AT2G26670 AT5G50210	127	0.44	0.37	0.297746
01.20 secondary metabolism	15	6.14	AT1G10360 AT1G15950 AT1G19640 AT1G44446 AT1G59670 AT1G76680 AT2G26670 AT2G37040 AT3G02875 AT4G25300 AT4G29740 AT5G07990 AT5G08640 AT5G42650 AT5G54160	426	1.49	4.65	4.79822e-06
01.20.05 metabolism of acetic acid derivatives	3	1.22	AT1G19640 AT1G76680 AT5G42650	23	0.08	1.14	0.000975662
01.20.19 metabolism of secondary products derived from glycine, L-serine and L-alanine	2	0.81	AT1G44446 AT2G26670	60	0.21	0.6	0.0940569
01.20.19.01 metabolism of porphyrins	2	0.81	AT1G44446 AT2G26670	50	0.17	0.64	0.068764
01.20.35 metabolism of secondary products derived from L-phenylalanine and L-tyrosine	6	2.45	AT1G15950 AT2G37040 AT4G25300 AT5G07990 AT5G08640 AT5G54160	129	0.45	2	0.000890408
01.20.35.01 metabolism of phenylpropanoids	6	2.45	AT1G15950 AT2G37040 AT4G25300 AT5G07990 AT5G08640 AT5G54160	117	0.41	2.04	0.00053309
01.20.35.01.03 metabolism of lignins	2	0.81	AT1G15950 AT5G54160	46	0.16	0.65	0.0593935
01.20.35.01.05 metabolism of stilbenes, flavonoids	3	1.22	AT4G25300 AT5G07990 AT5G08640	46	0.16	1.06	0.00723453
01.20.38 metabolism of toxins/drugs	2	0.81	AT1G10360 AT1G59670	48	0.16	0.65	0.0640203
02 ENERGY	9	3.68	AT1G07180 AT3G13930 AT3G14940 AT3G22370 AT4G03280 AT4G35260 AT5G03290 AT5G63400 AT5G65140	453	1.59	2.09	0.0169481
02.01 glycolysis and gluconeogenesis	1	0.4	AT3G13930	73	0.25	0.15	0.467624
02.08 pyruvate dehydrogenase complex	1	0.4	AT3G13930	10	0.03	0.37	0.082645
02.10 tricarboxylic-acid pathway (citrate cycle, Krebs cycle, TCA cycle)	3	1.22	AT3G14940 AT4G35260 AT5G03290	34	0.11	1.11	0.00307534
02.11 electron transport and membrane-associated energy conservation	2	0.81	AT1G07180 AT4G03280	108	0.38	0.43	0.237406
02.11.05 accessory proteins of electron transport and membrane-associated energy conservation	1	0.4	AT4G03280	21	0.07	0.33	0.165717
02.13 respiration	3	1.22	AT1G07180 AT3G22370 AT5G63400	99	0.34	0.88	0.0538278
02.13.01 anaerobic respiration	1	0.4	AT5G63400	16	0.05	0.35	0.128929
02.13.03 aerobic respiration	1	0.4	AT1G07180	65	0.22	0.18	0.429499
02.19 metabolism of energy reserves (e.g. glycogen, trehalose)	1	0.4	AT5G65140	53	0.18	0.22	0.367155
10 CELL CYCLE AND DNA PROCESSING	9	3.68	AT1G74350 AT1G75390 AT1G80840 AT2G36080 AT2G40750 AT3G62420 AT4G38130 AT5G13330 AT5G24800	1518	5.34	-1.66	0.908963
10.01 DNA processing	9	3.68	AT1G74350 AT1G75390 AT1G80840 AT2G36080 AT2G40750 AT3G62420 AT4G38130 AT5G13330 AT5G24800	1350	4.75	-1.07	1
10.01.03 DNA synthesis and replication	1	0.4	AT1G74350	99	0.34	0.06	0.574856
10.01.09 DNA restriction or modification	8	3.27	AT1G75390 AT1G80840 AT2G36080 AT2G40750 AT3G62420 AT4G38130 AT5G13330 AT5G24800	1019	3.58	-0.31	1
10.01.09.05 DNA conformation modification (e.g. chromatin)	8	3.27	AT1G75390 AT1G80840 AT2G36080 AT2G40750 AT3G62420 AT4G38130 AT5G13330 AT5G24800	987	3.47	-0.2	1
11 TRANSCRIPTION	23	9.42	AT1G16610 AT1G31810 AT1G68810 AT1G74350 AT1G75390 AT1G80840 AT2G02060 AT2G28200 AT2G29210 AT2G36080 AT2G40750 AT2G41240 AT3G04070 AT3G16770 AT3G21330 AT3G46080 AT3G47640 AT3G62420 AT4G38130 AT4G38620 AT5G13330 AT5G18270 AT5G24800	2664	9.37	0.05	0.521463
11.02 RNA synthesis	20	8.19	AT1G31810 AT1G68810 AT1G75390 AT1G80840 AT2G02060 AT2G28200 AT2G36080 AT2G40750 AT2G41240 AT3G04070 AT3G16770 AT3G21330 AT3G46080 AT3G47640 AT3G62420 AT4G38130 AT4G38620 AT5G13330 AT5G18270 AT5G24800	2298	8.08	0.11	0.509053
11.02.03 mRNA synthesis	19	7.78	AT1G68810 AT1G75390 AT1G80840 AT2G02060 AT2G28200 AT2G36080 AT2G40750 AT2G41240 AT3G04070 AT3G16770 AT3G21330 AT3G46080 AT3G47640 AT3G62420 AT4G38130 AT4G38620 AT5G13330 AT5G18270 AT5G24800	2149	7.56	0.22	0.48205
11.02.03.04 transcriptional control	19	7.78	AT1G68810 AT1G75390 AT1G80840 AT2G02060 AT2G28200 AT2G36080 AT2G40750 AT2G41240 AT3G04070 AT3G16770 AT3G21330 AT3G46080 AT3G47640 AT3G62420 AT4G38130 AT4G38620 AT5G13330 AT5G18270 AT5G24800	2117	7.45	0.33	0.455258
11.02.03.04.01 transcription activation	1	0.4	AT3G16770	114	0.4	0	0.62663
11.02.03.04.03 transcription repression	2	0.81	AT4G38130 AT4G38620	57	0.2	0.61	0.0862132
11.04 RNA processing	3	1.22	AT1G16610 AT1G74350 AT2G29210	417	1.46	-0.24	1
11.04.03 mRNA processing (splicing, 5'-, 3'-end processing)	3	1.22	AT1G16610 AT1G74350 AT2G29210	183	0.64	0.58	0.20847
11.04.03.01 splicing	3	1.22	AT1G16610 AT1G74350 AT2G29210	153	0.53	0.69	0.144975
12 PROTEIN SYNTHESIS	1	0.4	AT2G04520	1332	4.68	-4.28	1
12.04 translation	1	0.4	AT2G04520	1218	4.28	-3.88	1
12.04.01 translation initiation	1	0.4	AT2G04520	83	0.29	0.11	0.511732
14 PROTEIN FATE (folding, modification, destination)	29	11.8	AT1G05000 AT1G13750 AT1G21270 AT1G26150 AT1G49100 AT1G56700 AT1G71830 AT2G03200 AT2G04300 AT2G25620 AT2G27030 AT2G37970 AT2G39840 AT2G44260 AT2G45910 AT3G02875 AT3G19390 AT3G52780 AT3G60820 AT4G26890 AT4G32420 AT4G33500 AT4G35240 AT4G38130 AT5G03030 AT5G06740 AT5G10770 AT5G17060 AT5G53450	3104	10.9	0.9	0.343663
14.01 protein folding and stabilization	2	0.81	AT4G32420 AT5G03030	248	0.87	-0.06	1
14.07 protein modification	20	8.19	AT1G05000 AT1G13750 AT1G21270 AT1G26150 AT1G49100 AT1G71830 AT2G04300 AT2G25620 AT2G37970 AT2G39840 AT2G44260 AT2G45910 AT3G52780 AT4G26890 AT4G33500 AT4G35240 AT4G38130 AT5G06740 AT5G17060 AT5G53450	2165	7.61	0.58	0.400545
14.07.01 modification with fatty acids (e.g. myristylation, palmitylation, farnesylation)	4	1.63	AT2G37970 AT2G44260 AT4G35240 AT5G17060	460	1.61	0.02	0.5591
14.07.03 modification by phosphorylation, dephosphorylation, autophosphorylation	15	6.14	AT1G05000 AT1G13750 AT1G21270 AT1G26150 AT1G49100 AT1G71830 AT2G04300 AT2G25620 AT2G39840 AT2G45910 AT3G52780 AT4G26890 AT4G33500 AT5G06740 AT5G53450	1243	4.37	1.77	0.117444
14.07.04 modification by acetylation, deacetylation	1	0.4	AT4G38130	22	0.07	0.33	0.172887
14.07.05 modification by ubiquitination, deubiquitination	1	0.4	AT2G45910	364	1.28	-0.88	1
14.13 protein/peptide degradation	7	2.86	AT1G56700 AT2G03200 AT2G27030 AT3G02875 AT3G19390 AT3G60820 AT5G10770	884	3.11	-0.25	1
14.13.01 cytoplasmic and nuclear protein degradation	1	0.4	AT3G60820	382	1.34	-0.94	1
14.13.01.01 proteasomal degradation (ubiquitin/proteasomal pathway)	1	0.4	AT3G60820	372	1.3	-0.9	1
16 PROTEIN WITH BINDING FUNCTION OR COFACTOR REQUIREMENT (structural or catalytic)	83	34	AT1G02520 AT1G02860 AT1G03670 AT1G15520 AT1G16610 AT1G22440 AT1G31810 AT1G32230 AT1G48030 AT1G52250 AT1G65480 AT1G68810 AT1G69040 AT1G71830 AT1G74350 AT1G74410 AT1G75390 AT1G76990 AT2G18750 AT2G25620 AT2G27030 AT2G28200 AT2G37970 AT2G39840 AT2G41240 AT2G44590 AT2G45550 AT2G45570 AT2G45910 AT2G47000 AT3G04720 AT3G09220 AT3G10300 AT3G14460 AT3G14680 AT3G14690 AT3G16770 AT3G17700 AT3G18290 AT3G18690…	7027	24.7	9.3	0.000687501
16.01 protein binding	32	13.1	AT1G02860 AT1G03670 AT1G16610 AT1G31810 AT1G32230 AT1G48030 AT1G52250 AT1G65480 AT1G71830 AT1G74410 AT2G18750 AT2G25620 AT2G27030 AT2G39840 AT2G45910 AT3G16770 AT3G17700 AT3G18290 AT3G18690 AT3G22800 AT3G25070 AT3G53690 AT3G60820 AT4G11000 AT4G13340 AT4G18670 AT4G38130 AT5G03030 AT5G07780 AT5G10650 AT5G58160 AT5G67470	2619	9.21	3.89	0.0269337
16.03 nucleic acid binding	14	5.73	AT1G16610 AT1G68810 AT1G74350 AT1G75390 AT2G28200 AT2G41240 AT3G16770 AT3G21330 AT3G46080 AT3G47640 AT3G62420 AT5G10770 AT5G13330 AT5G24800	2200	7.74	-2.01	0.907527
16.03.01 DNA binding	10	4.09	AT1G68810 AT1G75390 AT2G41240 AT3G16770 AT3G21330 AT3G47640 AT3G62420 AT5G10770 AT5G13330 AT5G24800	1394	4.9	-0.81	1
16.03.03 RNA binding	2	0.81	AT1G16610 AT1G74350	443	1.55	-0.74	1
16.05 polysaccharide binding	1	0.4	AT3G04720	3	0.01	0.39	0.0255431
16.09 lipid binding	1	0.4	AT1G65480	141	0.49	-0.09	1
16.11 amino acid/amino acid derivatives binding	2	0.81	AT1G69040 AT1G76990	24	0.08	0.73	0.0179008
16.13 C-compound binding	1	0.4	AT5G06740	77	0.27	0.13	0.485724
16.17 metal binding	14	5.73	AT1G02860 AT1G22440 AT1G74410 AT2G27030 AT2G28200 AT3G09220 AT3G10300 AT3G18290 AT3G46080 AT3G53690 AT4G03290 AT4G14710 AT4G39330 AT5G10650	1296	4.56	1.17	0.225858
16.17.01 calcium binding	3	1.22	AT2G27030 AT3G10300 AT4G03290	173	0.6	0.62	0.186603
16.17.09 heavy metal binding (Cu, Fe, Zn)	10	4.09	AT1G02860 AT1G22440 AT1G74410 AT2G28200 AT3G09220 AT3G18290 AT3G46080 AT3G53690 AT4G39330 AT5G10650	983	3.45	0.64	0.337824
16.19 nucleotide/nucleoside/nucleobase binding	15	6.14	AT1G02520 AT1G15520 AT2G44590 AT2G47000 AT3G14460 AT3G17700 AT3G28580 AT3G47730 AT3G47780 AT3G60820 AT5G04290 AT5G17060 AT5G18280 AT5G40010 AT5G48620	1655	5.82	0.32	0.452801
16.19.01 cyclic nucleotide binding (cAMP, cGMP, etc.)	1	0.4	AT3G17700	30	0.1	0.3	0.22808
16.19.03 ATP binding	11	4.5	AT1G02520 AT1G15520 AT2G47000 AT3G14460 AT3G28580 AT3G47730 AT3G47780 AT3G60820 AT5G18280 AT5G40010 AT5G48620	1218	4.28	0.22	0.475747
16.19.05 GTP binding	2	0.81	AT2G44590 AT5G17060	264	0.92	-0.11	1
16.21 complex cofactor/cosubstrate/vitamine binding	4	1.63	AT3G54640 AT4G35260 AT5G03290 AT5G14780	126	0.44	1.19	0.0235449
16.21.07 NAD/NADP binding	3	1.22	AT4G35260 AT5G03290 AT5G14780	53	0.18	1.04	0.0106857
16.21.17 pyridoxal phosphate binding	1	0.4	AT3G54640	12	0.04	0.36	0.0983389
16.25 oxygen binding	11	4.5	AT2G45550 AT2G45570 AT3G14680 AT3G14690 AT3G56630 AT3G61880 AT4G37320 AT5G07990 AT5G25120 AT5G25900 AT5G42650	235	0.82	3.68	6.59571e-06
18 REGULATION OF METABOLISM AND PROTEIN FUNCTION	8	3.27	AT1G05000 AT1G26150 AT2G02100 AT2G25620 AT2G38900 AT2G39840 AT4G33500 AT5G22400	608	2.13	1.14	0.154406
18.01 regulation by	5	2.04	AT1G05000 AT1G26150 AT2G25620 AT2G39840 AT4G33500	404	1.42	0.62	0.267623
18.01.01 regulation by modification	5	2.04	AT1G05000 AT1G26150 AT2G25620 AT2G39840 AT4G33500	378	1.33	0.71	0.226132
18.02 regulation of protein activity	8	3.27	AT1G05000 AT1G26150 AT2G02100 AT2G25620 AT2G38900 AT2G39840 AT4G33500 AT5G22400	603	2.12	1.15	0.149567
18.02.01 enzymatic activity regulation / enzyme regulator	3	1.22	AT2G02100 AT2G38900 AT5G22400	221	0.77	0.45	0.295463
18.02.01.01 enzyme activator	1	0.4	AT5G22400	86	0.3	0.1	0.52424
18.02.01.01.01 GTPase activator (GAP)	1	0.4	AT5G22400	18	0.06	0.34	0.143834
18.02.01.02 enzyme inhibitor	2	0.81	AT2G02100 AT2G38900	88	0.3	0.51	0.174866
18.02.01.02.03 protease inhibitor	2	0.81	AT2G02100 AT2G38900	44	0.15	0.66	0.0548893
20 CELLULAR TRANSPORT, TRANSPORT FACILITIES AND TRANSPORT ROUTES	34	13.9	AT1G02520 AT1G07180 AT1G15520 AT1G19730 AT1G33110 AT1G58030 AT1G63440 AT1G71140 AT1G72120 AT1G73590 AT1G78000 AT1G80830 AT2G01770 AT2G38290 AT2G45550 AT2G45570 AT2G47000 AT3G14680 AT3G14690 AT3G17700 AT3G22370 AT3G47730 AT3G47780 AT3G56200 AT3G56630 AT4G19690 AT4G37320 AT4G39220 AT5G13750 AT5G18840 AT5G24030 AT5G25120 AT5G44440 AT5G53550	2419	8.51	5.39	0.00303057
20.01 transported compounds (substrates)	27	11	AT1G07180 AT1G15520 AT1G19730 AT1G33110 AT1G58030 AT1G63440 AT1G71140 AT1G72120 AT1G78000 AT1G80830 AT2G01770 AT2G38290 AT2G45550 AT2G45570 AT2G47000 AT3G14680 AT3G14690 AT3G22370 AT3G56200 AT3G56630 AT4G19690 AT4G37320 AT5G13750 AT5G18840 AT5G25120 AT5G44440 AT5G53550	1892	6.65	4.35	0.00670559
20.01.01 ion transport	7	2.86	AT1G15520 AT1G63440 AT1G78000 AT1G80830 AT2G01770 AT2G38290 AT4G19690	458	1.61	1.25	0.101228
20.01.01.01 cation transport (H+, Na+, K+, Ca2+ , NH4+, etc.)	5	2.04	AT1G15520 AT1G80830 AT2G01770 AT2G38290 AT4G19690	355	1.24	0.8	0.191229
20.01.01.01.01 heavy metal ion transport (Cu+, Fe3+, etc.)	4	1.63	AT1G15520 AT1G80830 AT2G01770 AT4G19690	51	0.17	1.46	0.000966122
20.01.01.07 anion transport	2	0.81	AT1G78000 AT1G80830	102	0.35	0.46	0.218439
20.01.01.07.05 sulfate/sulfite transport	1	0.4	AT1G78000	14	0.04	0.36	0.113765
20.01.03 C-compound and carbohydrate transport	1	0.4	AT5G18840	129	0.45	-0.05	1
20.01.03.01 sugar transport	1	0.4	AT5G18840	109	0.38	0.02	0.61011
20.01.07 amino acid/amino acid derivatives transport	2	0.81	AT1G58030 AT3G56200	71	0.24	0.57	0.124385
20.01.09 peptide transport	2	0.81	AT1G72120 AT5G53550	66	0.23	0.58	0.110318
20.01.11 amine / polyamine transport	1	0.4	AT1G58030	33	0.11	0.29	0.247818
20.01.15 electron transport	11	4.5	AT1G07180 AT1G19730 AT2G45550 AT2G45570 AT3G14680 AT3G14690 AT3G22370 AT3G56630 AT4G37320 AT5G25120 AT5G44440	717	2.52	1.98	0.0464914
20.01.27 drug/toxin transport	5	2.04	AT1G15520 AT1G33110 AT1G71140 AT2G47000 AT5G13750	64	0.22	1.82	0.000226191
20.03 transport facilities	11	4.5	AT1G33110 AT1G63440 AT1G71140 AT1G72120 AT1G73590 AT2G47000 AT3G17700 AT3G47730 AT3G47780 AT5G13750 AT5G24030	600	2.11	2.39	0.0151916
20.03.01 channel / pore class transport	1	0.4	AT3G17700	123	0.43	-0.03	1
20.03.01.01 ion channels	1	0.4	AT3G17700	83	0.29	0.11	0.511732
20.03.02 carrier (electrochemical potential-driven transport)	2	0.81	AT1G71140 AT5G13750	166	0.58	0.23	0.418003
20.03.02.03 antiporter	2	0.81	AT1G71140 AT5G13750	128	0.45	0.36	0.300913
20.03.02.03.01 proton driven antiporter	1	0.4	AT5G13750	41	0.14	0.26	0.298029
20.03.22 transport ATPases	2	0.81	AT1G63440 AT2G47000	70	0.24	0.57	0.121537
20.09 transport routes	1	0.4	AT4G39220	424	1.49	-1.09	1
20.09.07 vesicular transport (Golgi network, etc.)	1	0.4	AT4G39220	170	0.59	-0.19	1
20.09.07.07 retrograde transport	1	0.4	AT4G39220	11	0.03	0.37	0.0905257
30 CELLULAR COMMUNICATION/SIGNAL TRANSDUCTION MECHANISM	12	4.91	AT1G15080 AT1G19640 AT1G21250 AT1G21270 AT1G32230 AT1G63830 AT1G71830 AT1G76680 AT2G26670 AT3G16770 AT5G22400 AT5G25900	1283	4.51	0.4	0.422886
30.01 cellular signalling	7	2.86	AT1G15080 AT1G19640 AT1G21270 AT1G32230 AT1G76680 AT3G16770 AT5G25900	871	3.06	-0.2	1
30.01.05 enzyme mediated signal transduction	1	0.4	AT1G21270	446	1.56	-1.16	1
30.01.05.01 protein kinase	1	0.4	AT1G21270	280	0.98	-0.58	1
30.01.05.01.06 serine/threonine kinase	1	0.4	AT1G21270	184	0.64	-0.24	1
30.01.09 second messenger mediated signal transduction	6	2.45	AT1G15080 AT1G19640 AT1G32230 AT1G76680 AT3G16770 AT5G25900	344	1.21	1.24	0.0772844
30.01.09.08 hormone mediated signal transduction	5	2.04	AT1G15080 AT1G19640 AT1G32230 AT3G16770 AT5G25900	205	0.72	1.32	0.0324015
30.01.09.09 fatty acid derivatives mediated signal transduction	1	0.4	AT1G76680	41	0.14	0.26	0.298029
30.05 transmembrane signal transduction	3	1.22	AT1G21250 AT1G63830 AT1G71830	328	1.15	0.07	0.536481
30.05.01 receptor enzyme mediated signalling	2	0.81	AT1G21250 AT1G71830	285	1	-0.19	1
30.05.01.18 transmembrane receptor protein serine/threonine kinase signalling pathways	1	0.4	AT1G71830	18	0.06	0.34	0.143834
30.05.02 non-enzymatic receptor mediated signalling	1	0.4	AT1G63830	41	0.14	0.26	0.298029
30.05.02.24 G-protein coupled receptor signalling pathway	1	0.4	AT1G63830	39	0.13	0.27	0.285798
32 CELL RESCUE, DEFENSE AND VIRULENCE	29	11.8	AT1G05260 AT1G10360 AT1G15950 AT1G19640 AT1G19730 AT1G32230 AT1G59670 AT1G80840 AT2G02100 AT2G36530 AT2G37040 AT2G38900 AT3G12500 AT3G14460 AT3G14940 AT3G16770 AT3G22370 AT3G50990 AT3G57260 AT4G03280 AT4G03290 AT4G25980 AT4G38620 AT4G38700 AT5G07990 AT5G14780 AT5G42650 AT5G48620 AT5G59720	1425	5.01	6.79	1.57048e-05
32.01 stress response	20	8.19	AT1G05260 AT1G15950 AT1G19640 AT1G32230 AT2G36530 AT2G37040 AT2G38900 AT3G14940 AT3G16770 AT3G22370 AT3G50990 AT3G57260 AT4G03280 AT4G03290 AT4G25980 AT4G38620 AT5G07990 AT5G14780 AT5G42650 AT5G59720	832	2.92	5.27	3.7688e-05
32.01.01 oxidative stress response	6	2.45	AT1G32230 AT2G37040 AT3G50990 AT4G03280 AT4G25980 AT5G59720	200	0.7	1.75	0.00782099
32.01.03 osmotic and salt stress response	3	1.22	AT1G05260 AT1G32230 AT4G38620	205	0.72	0.5	0.258296
32.01.05 heat shock response	1	0.4	AT5G59720	85	0.29	0.11	0.520106
32.01.06 cold shock response	6	2.45	AT1G05260 AT1G15950 AT2G36530 AT3G22370 AT3G57260 AT4G03290	165	0.58	1.87	0.00310277
32.01.13 electromagnetic waves stress response (e.g. UV, X-ray)	1	0.4	AT5G07990	29	0.1	0.3	0.221386
32.05 disease, virulence and defense	8	3.27	AT1G80840 AT2G02100 AT2G37040 AT3G12500 AT3G14460 AT4G38700 AT5G42650 AT5G48620	460	1.61	1.66	0.0460636
32.07 detoxification	6	2.45	AT1G05260 AT1G10360 AT1G19730 AT1G59670 AT3G50990 AT4G25980	266	0.93	1.52	0.0278589
32.07.07 oxygen and radical detoxification	6	2.45	AT1G05260 AT1G10360 AT1G19730 AT1G59670 AT3G50990 AT4G25980	261	0.91	1.54	0.0257085
32.07.07.03 glutathione conjugation reaction	2	0.81	AT1G10360 AT1G59670	57	0.2	0.61	0.0862132
32.07.07.05 peroxidase reaction	3	1.22	AT1G05260 AT3G50990 AT4G25980	94	0.33	0.89	0.0474326
34 INTERACTION WITH THE ENVIRONMENT	39	15.9	AT1G05260 AT1G15520 AT1G15950 AT1G21250 AT1G21270 AT1G32230 AT1G48030 AT1G52250 AT1G63440 AT1G69040 AT1G73590 AT1G76680 AT1G80830 AT1G80840 AT2G01770 AT2G26670 AT2G27030 AT2G36530 AT2G38290 AT2G47000 AT3G04720 AT3G12500 AT3G14940 AT3G16770 AT3G17700 AT3G22370 AT3G25070 AT3G28580 AT3G57240 AT3G57260 AT4G03280 AT4G03290 AT4G11650 AT4G19690 AT4G38620 AT5G07990 AT5G42650 AT5G53550 AT5G59720	1651	5.81	10.09	9.05107e-09
34.01 homeostasis	3	1.22	AT1G80830 AT2G01770 AT4G19690	77	0.27	0.95	0.0287419
34.01.01 homeostasis of cations	3	1.22	AT1G80830 AT2G01770 AT4G19690	60	0.21	1.01	0.0149421
34.01.01.01 homeostasis of metal ions (Na, K, Ca etc.)	3	1.22	AT1G80830 AT2G01770 AT4G19690	58	0.2	1.02	0.0136423
34.05 cell motility	1	0.4	AT1G52250	87	0.3	0.1	0.528338
34.05.02 motor activity	1	0.4	AT1G52250	87	0.3	0.1	0.528338
34.11 cellular sensing and response to external stimulus	35	14.3	AT1G05260 AT1G15520 AT1G15950 AT1G21250 AT1G21270 AT1G32230 AT1G48030 AT1G63440 AT1G69040 AT1G73590 AT1G76680 AT1G80840 AT2G26670 AT2G27030 AT2G36530 AT2G38290 AT2G47000 AT3G04720 AT3G12500 AT3G14940 AT3G16770 AT3G17700 AT3G22370 AT3G25070 AT3G28580 AT3G57240 AT3G57260 AT4G03280 AT4G03290 AT4G11650 AT4G38620 AT5G07990 AT5G42650 AT5G53550 AT5G59720	1489	5.24	9.06	6.51704e-08
34.11.01 photoperception and response	8	3.27	AT1G48030 AT1G73590 AT2G26670 AT2G36530 AT4G03280 AT4G38620 AT5G07990 AT5G59720	265	0.93	2.34	0.00216558
34.11.03 chemoperception and response	17	6.96	AT1G05260 AT1G15520 AT1G21250 AT1G21270 AT1G32230 AT1G63440 AT1G69040 AT1G76680 AT1G80840 AT2G27030 AT2G47000 AT3G04720 AT3G14940 AT3G16770 AT3G28580 AT4G38620 AT5G42650	841	2.95	4.01	0.00103415
34.11.03.12 water response	2	0.81	AT1G05260 AT3G14940	119	0.41	0.4	0.272349
34.11.03.13 osmosensing and response	4	1.63	AT1G05260 AT1G21270 AT1G32230 AT4G38620	208	0.73	0.9	0.104955
34.11.07 gravity perception and response	1	0.4	AT1G73590	31	0.1	0.3	0.234716
34.11.07.01 gravitropism	1	0.4	AT1G73590	28	0.09	0.31	0.214635
34.11.09 temperature perception and response	7	2.86	AT1G05260 AT1G15950 AT2G36530 AT3G22370 AT3G57260 AT4G03290 AT5G59720	263	0.92	1.94	0.0079047
34.11.10 response to biotic stimulus	11	4.5	AT1G15520 AT1G32230 AT1G80840 AT2G38290 AT3G04720 AT3G12500 AT3G17700 AT3G25070 AT3G57240 AT4G11650 AT5G53550	296	1.04	3.46	5.55593e-05
36 SYSTEMIC INTERACTION WITH THE ENVIRONMENT	23	9.42	AT1G15520 AT1G19640 AT1G21250 AT1G21270 AT1G32230 AT1G69040 AT1G76680 AT1G80840 AT2G37040 AT2G38900 AT2G47000 AT3G04720 AT3G12500 AT3G16770 AT3G18690 AT3G25070 AT3G28580 AT3G57260 AT4G11650 AT4G38130 AT4G38620 AT5G14780 AT5G42650	757	2.66	6.76	1.88377e-07
36.20 plant / fungal specific systemic sensing and response	20	8.19	AT1G15520 AT1G19640 AT1G21250 AT1G21270 AT1G32230 AT1G69040 AT1G76680 AT1G80840 AT2G47000 AT3G04720 AT3G12500 AT3G16770 AT3G18690 AT3G25070 AT3G28580 AT3G57260 AT4G11650 AT4G38130 AT4G38620 AT5G42650	692	2.43	5.76	2.61555e-06
36.20.16 plant defense response	7	2.86	AT1G32230 AT3G12500 AT3G18690 AT3G25070 AT3G57260 AT4G11650 AT4G38130	124	0.43	2.43	0.000101403
36.20.16.01 disease resistance (R-gene) specific	1	0.4	AT3G18690	10	0.03	0.37	0.082645
36.20.16.03 jasmonic acid/ethylene dependent systemic resistance	2	0.81	AT3G12500 AT4G38130	25	0.08	0.73	0.0193486
36.20.16.05 systemic acquired resistance	1	0.4	AT3G57260	34	0.11	0.29	0.254284
36.20.18 plant hormonal regulation	14	5.73	AT1G15520 AT1G19640 AT1G21250 AT1G21270 AT1G32230 AT1G69040 AT1G76680 AT1G80840 AT2G47000 AT3G04720 AT3G16770 AT3G28580 AT4G38620 AT5G42650	589	2.07	3.66	0.000622337
36.20.18.01 auxin response	2	0.81	AT2G47000 AT4G38620	244	0.85	-0.04	1
36.20.18.02 ethylen response	5	2.04	AT1G15520 AT1G32230 AT3G04720 AT3G16770 AT4G38620	100	0.35	1.69	0.00173997
36.20.18.04 cytokinin response	3	1.22	AT1G69040 AT2G47000 AT3G16770	49	0.17	1.05	0.00861705
36.20.18.05 abscisic acid response	2	0.81	AT3G28580 AT4G38620	161	0.56	0.25	0.40309
36.20.18.99 other plant signalling molecules response (jasmonic acid, salicylic acid etc.)	8	3.27	AT1G15520 AT1G19640 AT1G21250 AT1G21270 AT1G76680 AT1G80840 AT4G38620 AT5G42650	197	0.69	2.58	0.000319369
36.25 animal specific systemic sensing and response	5	2.04	AT1G19640 AT2G37040 AT2G38900 AT5G14780 AT5G42650	107	0.37	1.67	0.00234095
36.25.16 immune response	5	2.04	AT1G19640 AT2G37040 AT2G38900 AT5G14780 AT5G42650	100	0.35	1.69	0.00173997
36.25.16.08 response to wounding	5	2.04	AT1G19640 AT2G37040 AT2G38900 AT5G14780 AT5G42650	80	0.28	1.76	0.000638122
40 CELL FATE	6	2.45	AT1G21270 AT1G32230 AT1G69040 AT2G47000 AT3G16770 AT3G25070	450	1.58	0.87	0.191929
40.01 cell growth / morphogenesis	1	0.4	AT1G21270	256	0.9	-0.5	1
40.01.03 directional cell growth (morphogenesis)	1	0.4	AT1G21270	164	0.57	-0.17	1
40.02	3	1.22	AT1G69040 AT2G47000 AT3G16770	46	0.16	1.06	0.00723453
40.02.03 activity of intercellular mediators	3	1.22	AT1G69040 AT2G47000 AT3G16770	46	0.16	1.06	0.00723453
40.02.03.01 cytokines (interleukines, colony stimulating factors, etc.)	3	1.22	AT1G69040 AT2G47000 AT3G16770	46	0.16	1.06	0.00723453
40.10 cell death	3	1.22	AT1G32230 AT3G16770 AT3G25070	101	0.35	0.87	0.056496
40.10.02 apoptosis (type I programmed cell death)	2	0.81	AT1G32230 AT3G25070	67	0.23	0.58	0.113097
40.10.02.01 anti-apoptosis	1	0.4	AT3G25070	30	0.1	0.3	0.22808
41 DEVELOPMENT (Systemic)	9	3.68	AT1G65480 AT1G71830 AT1G76680 AT3G04070 AT3G18290 AT3G61880 AT4G38130 AT5G18270 AT5G18280	1047	3.68	0	0.546206
41.03 plant development	6	2.45	AT1G65480 AT1G71830 AT1G76680 AT3G18290 AT3G61880 AT5G18280	869	3.05	-0.6	1
41.03.01 gametophyte development	1	0.4	AT1G71830	107	0.37	0.03	0.603301
41.03.01.01 microspore development (male gametophyte)	1	0.4	AT1G71830	61	0.21	0.19	0.409429
41.03.02 fertilization (pollen hydration, pollen tube guidance, double fertilization of oocyte and endosperm)	1	0.4	AT5G18280	37	0.13	0.27	0.273355
41.03.03 embryonal development	2	0.81	AT1G71830 AT3G18290	414	1.45	-0.64	1
41.03.07 flower development	1	0.4	AT1G65480	79	0.27	0.13	0.494543
41.03.08 fruit development and ripening	1	0.4	AT3G61880	181	0.63	-0.23	1
41.03.10 senescence	1	0.4	AT1G76680	24	0.08	0.32	0.187043
42 BIOGENESIS OF CELLULAR COMPONENTS	16	6.55	AT1G31810 AT1G52250 AT1G75390 AT1G80840 AT2G36080 AT2G40750 AT3G22800 AT3G62420 AT4G13340 AT4G18670 AT5G07780 AT5G13330 AT5G24800 AT5G57550 AT5G58160 AT5G67470	1554	5.46	1.09	0.262604
42.01 cell wall	4	1.63	AT3G22800 AT4G13340 AT4G18670 AT5G57550	263	0.92	0.71	0.19093
42.04 cytoskeleton/structural proteins	5	2.04	AT1G31810 AT1G52250 AT5G07780 AT5G58160 AT5G67470	144	0.5	1.54	0.0082135
42.04.03 actin cytoskeleton	4	1.63	AT1G31810 AT5G07780 AT5G58160 AT5G67470	53	0.18	1.45	0.00111701
42.04.05 microtubule cytoskeleton	1	0.4	AT1G52250	41	0.14	0.26	0.298029
42.10 nucleus	7	2.86	AT1G75390 AT1G80840 AT2G36080 AT2G40750 AT3G62420 AT5G13330 AT5G24800	1048	3.68	-0.82	1
42.10.03 organization of chromosome structure	7	2.86	AT1G75390 AT1G80840 AT2G36080 AT2G40750 AT3G62420 AT5G13330 AT5G24800	1047	3.68	-0.82	1
43 CELL TYPE DIFFERENTIATION	1	0.4	AT1G71830	218	0.76	-0.36	1
43.02 plant cell type differentiation	1	0.4	AT1G71830	179	0.62	-0.22	1
43.02.17 gametophytic cell	1	0.4	AT1G71830	51	0.17	0.23	0.356124
43.02.17.01 male gametophyte	1	0.4	AT1G71830	45	0.15	0.25	0.321868
43.02.17.01.01 generative pollen cell	1	0.4	AT1G71830	25	0.08	0.32	0.19403
45 TISSUE DIFFERENTIATION	1	0.4	AT1G73590	98	0.34	0.06	0.571161
45.02 plant tissue	1	0.4	AT1G73590	98	0.34	0.06	0.571161
45.02.13 vascular tissue	1	0.4	AT1G73590	41	0.14	0.26	0.298029
47 ORGAN DIFFERENTIATION	2	0.81	AT1G73590 AT5G52810	260	0.91	-0.1	1
47.02 plant organ	1	0.4	AT1G73590	248	0.87	-0.47	1
47.02.01 shoot	1	0.4	AT1G73590	197	0.69	-0.29	1
47.02.02 root	1	0.4	AT1G73590	65	0.22	0.18	0.429499
47.03 animal organ	1	0.4	AT5G52810	11	0.03	0.37	0.0905257
47.03.02 sensory organs	1	0.4	AT5G52810	1	0	0.4	0.00858762
47.03.02.02 eye	1	0.4	AT5G52810	1	0	0.4	0.00858762
70 SUBCELLULAR LOCALIZATION	100	40.9	AT1G05260 AT1G07180 AT1G07780 AT1G10360 AT1G12240 AT1G15080 AT1G15520 AT1G16610 AT1G17350 AT1G19640 AT1G19730 AT1G21250 AT1G21270 AT1G26150 AT1G32230 AT1G44446 AT1G48030 AT1G52250 AT1G59670 AT1G61080 AT1G63440 AT1G68725 AT1G68810 AT1G69040 AT1G71830 AT1G73590 AT1G75390 AT1G76990 AT1G80840 AT2G01770 AT2G02060 AT2G02100 AT2G03530 AT2G25620 AT2G26670 AT2G31260 AT2G36530 AT2G37040 AT2G38290 AT2G40390…	10531	37	3.9	0.114236
70.01 cell wall	6	2.45	AT1G21250 AT2G02100 AT3G22800 AT4G13340 AT4G18670 AT5G67470	431	1.51	0.94	0.167853
70.02 eukaryotic plasma membrane / membrane attached	9	3.68	AT1G15080 AT1G15520 AT1G21250 AT1G21270 AT1G68725 AT1G71830 AT2G38290 AT3G25070 AT4G16120	517	1.81	1.87	0.0354345
70.03 cytoplasm	17	6.96	AT1G10360 AT1G19640 AT1G19730 AT1G32230 AT1G59670 AT1G69040 AT1G73590 AT1G76990 AT2G36530 AT2G37040 AT2G45910 AT3G60820 AT4G22570 AT5G47240 AT5G54160 AT5G56760 AT5G67470	1066	3.75	3.21	0.0110166
70.04 cytoskeleton	2	0.81	AT1G52250 AT5G67470	152	0.53	0.28	0.375808
70.04.05 microtubule cytoskeleton	2	0.81	AT1G52250 AT5G67470	109	0.38	0.43	0.240576
70.07 endoplasmic reticulum	3	1.22	AT1G05260 AT3G60820 AT5G25900	193	0.67	0.55	0.230873
70.08 Golgi	1	0.4	AT4G39220	79	0.27	0.13	0.494543
70.10 nucleus	21	8.6	AT1G16610 AT1G32230 AT1G68810 AT1G75390 AT1G80840 AT2G02060 AT2G36530 AT2G40750 AT2G41240 AT3G16770 AT3G18690 AT3G21330 AT3G47640 AT3G60820 AT3G62420 AT4G38130 AT4G38620 AT5G13330 AT5G24800 AT5G54160 AT5G67470	2207	7.76	0.84	0.344539
70.10.06 nuclear matrix	1	0.4	AT1G16610	53	0.18	0.22	0.367155
70.10.07 nucleolus	1	0.4	AT5G67470	141	0.49	-0.09	1
70.10.09 nuclear speckles	1	0.4	AT1G16610	13	0.04	0.36	0.106085
70.16 mitochondrion	25	10.2	AT1G07180 AT1G17350 AT1G48030 AT1G63440 AT2G03530 AT2G31260 AT2G36530 AT2G45550 AT3G13930 AT3G22370 AT3G47730 AT3G59760 AT4G22310 AT4G25300 AT4G35260 AT5G03290 AT5G07990 AT5G09430 AT5G13750 AT5G14780 AT5G18280 AT5G42650 AT5G63400 AT5G65780 AT5G67370	3146	11	-0.8	0.690078
70.16.05 mitochondrial inner membrane	1	0.4	AT1G07180	133	0.46	-0.06	1
70.16.07 mitochondrial matrix	1	0.4	AT1G48030	40	0.14	0.26	0.29194
70.25 vacuole or lysosome	2	0.81	AT1G12240 AT2G01770	35	0.12	0.69	0.0362904
70.26 plastid	30	12.2	AT1G07780 AT1G26150 AT1G44446 AT1G61080 AT1G75390 AT2G02060 AT2G25620 AT2G26670 AT2G40390 AT2G45910 AT3G14050 AT3G17700 AT3G18290 AT3G47640 AT3G54640 AT4G26890 AT4G33500 AT5G03030 AT5G07780 AT5G13280 AT5G14780 AT5G22400 AT5G25120 AT5G25900 AT5G42650 AT5G50210 AT5G52810 AT5G53450 AT5G65140 AT5G65780	3464	12.1	0.1	0.509653
70.26.03 chloroplast	29	11.8	AT1G07780 AT1G26150 AT1G44446 AT1G61080 AT1G75390 AT2G02060 AT2G25620 AT2G26670 AT2G40390 AT2G45910 AT3G14050 AT3G17700 AT3G18290 AT3G47640 AT3G54640 AT4G26890 AT4G33500 AT5G03030 AT5G07780 AT5G13280 AT5G14780 AT5G22400 AT5G25120 AT5G42650 AT5G50210 AT5G52810 AT5G53450 AT5G65140 AT5G65780	3439	12.1	-0.3	0.57136
70.26.07 chromoplast	1	0.4	AT5G25900	27	0.09	0.31	0.207826
70.27 extracellular / secretion proteins	2	0.81	AT4G33720 AT5G26130	99	0.34	0.47	0.209006
70.27.01 extracellular matrix component	2	0.81	AT4G33720 AT5G26130	95	0.33	0.48	0.1965
75 TISSUE LOCALIZATION	1	0.4	AT1G73590	32	0.11	0.29	0.241295
75.02 plant tissue	1	0.4	AT1G73590	32	0.11	0.29	0.241295
75.02.13 vascular tissue	1	0.4	AT1G73590	32	0.11	0.29	0.241295
77 ORGAN LOCALIZATION	1	0.4	AT5G52810	42	0.14	0.26	0.304066
77.03 animal organ	1	0.4	AT5G52810	1	0	0.4	0.00858762
77.03.02 sensory organs	1	0.4	AT5G52810	1	0	0.4	0.00858762
77.03.02.02 eye	1	0.4	AT5G52810	1	0	0.4	0.00858762
99 UNCLASSIFIED PROTEINS	43	17.6	AT1G04560 AT1G06650 AT1G07170 AT1G13000 AT1G14870 AT1G21890 AT1G28200 AT1G48110 AT1G55265 AT1G60710 AT1G62330 AT1G65890 AT1G74950 AT1G76250 AT2G14110 AT2G16050 AT2G21530 AT2G22170 AT2G23090 AT2G23600 AT2G35736 AT3G07195 AT3G21550 AT3G48180 AT3G53780 AT4G00910 AT4G03540 AT4G05530 AT4G12070 AT4G16146 AT4G28940 AT4G32070 AT4G35190 AT4G39670 AT5G04010 AT5G06060 AT5G07050 AT5G08350 AT5G17210 AT5G42830…	7994	28.1	-10.5	0.999954
