# Supplementary material for: Comparing genomic expression patterns across plant species reveals highly diverged transcriptional dynamics in response to salt stress
Source: BMC Genomics. 2009 Aug 25;10:398. doi: 10.1186/1471-2164-10-398 (PMC2739230; doi:10.1186/1471-2164-10-398)
Supplement: Additional file 17 — GO for FL478 up-regulated genes [file 1471-2164-10-398-S17.xls]

## Sheet: 123
FUNCTIONAL CATEGORY	abs SET	rel SET	genes SET	abs GENOME	rel GENOME	rel SETminusGENOME	P-VALUE
01 METABOLISM	51	27.5	AT1G09160 AT1G13420 AT1G13560 AT1G15950 AT1G16120 AT1G22360 AT1G25320 AT1G51940 AT1G58430 AT1G60550 AT1G74310 AT1G77760 AT1G78060 AT1G78380 AT1G80170 AT2G04570 AT2G18890 AT2G20370 AT2G21770 AT2G26560 AT2G26640 AT2G39800 AT2G40120 AT2G40890 AT2G43360 AT2G44480 AT2G46500 AT3G04810 AT3G05910 AT3G11730 AT3G56370 AT3G58690 AT4G02610 AT4G21760 AT4G29990 AT4G35160 AT5G03140 AT5G05600 AT5G14860 AT5G20960…	4932	17.3	10.2	0.000354949
01.01 amino acid metabolism	4	2.16	AT2G39800 AT4G02610 AT5G20960 AT5G53120	342	1.2	0.96	0.184495
01.01.03 assimilation of ammonia, metabolism of the glutamate group	1	0.54	AT2G39800	57	0.2	0.34	0.311139
01.01.03.03 metabolism of proline	1	0.54	AT2G39800	10	0.03	0.51	0.0632458
01.01.03.03.01 biosynthesis of proline	1	0.54	AT2G39800	5	0.01	0.53	0.0321366
01.01.05 metabolism of urea cycle, creatine and polyamines	1	0.54	AT5G53120	23	0.08	0.46	0.139553
01.01.05.01 metabolism of polyamines	1	0.54	AT5G53120	14	0.04	0.5	0.0874154
01.01.05.01.01 biosynthesis of polyamines	1	0.54	AT5G53120	11	0.03	0.51	0.0693472
01.01.09 metabolism of the cysteine - aromatic group	1	0.54	AT4G02610	136	0.47	0.07	0.589562
01.01.09.06 metabolism of tryptophan	1	0.54	AT4G02610	46	0.16	0.38	0.259722
01.01.09.06.01 biosynthesis of tryptophan	1	0.54	AT4G02610	29	0.1	0.44	0.172655
01.02 nitrogen, sulfur and selenium metabolism	2	1.08	AT1G13420 AT1G77760	162	0.57	0.51	0.284505
01.02.02 nitrogen metabolism	1	0.54	AT1G77760	86	0.3	0.24	0.430292
01.02.02.02 nitrate assimilation	1	0.54	AT1G77760	8	0.02	0.52	0.0509233
01.02.02.07 nitric oxide biosynthesis	1	0.54	AT1G77760	3	0.01	0.53	0.0194071
01.02.03 sulfur metabolism	1	0.54	AT1G13420	72	0.25	0.29	0.375574
01.02.03.04 conjunction of sulfate	1	0.54	AT1G13420	22	0.07	0.47	0.13391
01.03 nucleotide/nucleoside/nucleobase metabolism	3	1.62	AT2G21770 AT3G11730 AT5G48300	493	1.73	-0.11	1
01.03.01 purin nucleotide/nucleoside/nucleobase metabolism	1	0.54	AT5G48300	161	0.56	-0.02	1
01.03.16 polynucleotide degradation	1	0.54	AT3G11730	167	0.58	-0.04	1
01.03.16.01 RNA degradation	1	0.54	AT3G11730	61	0.21	0.33	0.328941
01.04 phosphate metabolism	13	7.02	AT1G09160 AT1G16120 AT1G25320 AT1G51940 AT1G74310 AT2G18890 AT2G40120 AT2G46500 AT3G04810 AT3G56370 AT3G58690 AT4G29990 AT5G03140	1863	6.55	0.47	0.439415
01.05 C-compound and carbohydrate metabolism	21	11.3	AT1G22360 AT1G58430 AT1G78060 AT1G80170 AT2G04570 AT2G20370 AT2G21770 AT2G44480 AT3G05910 AT4G21760 AT4G35160 AT5G14860 AT5G24300 AT5G36890 AT5G48300 AT5G49690 AT5G56590 AT5G62620 AT5G63810 AT5G64860 AT5G67460	1646	5.79	5.51	0.00251063
01.05.02 sugar, glucoside, polyol and carboxylate metabolism	15	8.1	AT1G22360 AT1G78060 AT2G20370 AT2G21770 AT2G44480 AT4G21760 AT5G14860 AT5G24300 AT5G36890 AT5G48300 AT5G49690 AT5G56590 AT5G62620 AT5G63810 AT5G67460	853	3	5.1	0.000494282
01.05.02.01 nucleotide-sugar metabolism	2	1.08	AT1G22360 AT5G48300	185	0.65	0.43	0.339493
01.05.02.04 sugar, glucoside, polyol and carboxylate anabolism	1	0.54	AT2G20370	60	0.21	0.33	0.324534
01.05.03 polysaccharide metabolism	6	3.24	AT1G80170 AT2G20370 AT2G21770 AT5G24300 AT5G48300 AT5G64860	238	0.83	2.41	0.00480114
01.05.03.04 starch metabolism	3	1.62	AT5G24300 AT5G48300 AT5G64860	35	0.12	1.5	0.00152483
01.05.03.04.04 starch anabolism	2	1.08	AT5G24300 AT5G48300	13	0.04	1.04	0.00313733
01.05.03.04.07 starch catabolism	1	0.54	AT5G64860	17	0.05	0.49	0.105135
01.05.05 C-1 compound metabolism	3	1.62	AT1G58430 AT2G04570 AT3G05910	186	0.65	0.97	0.121784
01.05.05.07 C-1 compound catabolism	3	1.62	AT1G58430 AT2G04570 AT3G05910	125	0.43	1.19	0.048487
01.05.13 transfer of activated C-1 groups	1	0.54	AT4G35160	152	0.53	0.01	0.630491
01.06 lipid, fatty acid and isoprenoid metabolism	5	2.7	AT1G13560 AT1G58430 AT2G04570 AT2G26560 AT2G26640	827	2.91	-0.21	0.628245
01.06.02 membrane lipid metabolism	1	0.54	AT1G13560	151	0.53	0.01	0.628056
01.06.02.01 phospholipid metabolism	1	0.54	AT1G13560	135	0.47	0.07	0.586859
01.07 metabolism of vitamins, cofactors, and prosthetic groups	3	1.62	AT1G60550 AT2G43360 AT5G20960	251	0.88	0.74	0.224792
01.07.01 biosynthesis of vitamins, cofactors, and prosthetic groups	2	1.08	AT1G60550 AT2G43360	127	0.44	0.64	0.200559
01.20 secondary metabolism	6	3.24	AT1G15950 AT1G78380 AT2G40890 AT5G05600 AT5G20960 AT5G47530	426	1.49	1.75	0.060789
01.20.17 metabolism of secondary products derived from primary amino acids	1	0.54	AT5G20960	46	0.16	0.38	0.259722
01.20.17.03 metabolism of amines	1	0.54	AT5G20960	7	0.02	0.52	0.0447017
01.20.33 metabolism of secondary products derived from L-tryptophan	1	0.54	AT5G20960	38	0.13	0.41	0.219947
01.20.35 metabolism of secondary products derived from L-phenylalanine and L-tyrosine	3	1.62	AT1G15950 AT2G40890 AT5G47530	129	0.45	1.17	0.0523546
01.20.35.01 metabolism of phenylpropanoids	2	1.08	AT1G15950 AT2G40890	117	0.41	0.67	0.177087
01.20.35.01.03 metabolism of lignins	2	1.08	AT1G15950 AT2G40890	46	0.16	0.92	0.0361909
01.20.35.03 metabolism of catecholamines	1	0.54	AT5G47530	10	0.03	0.51	0.0632458
01.20.37 metabolism of peptide derived compounds	1	0.54	AT5G05600	17	0.05	0.49	0.105135
01.20.37.05 metabolism of beta-lactams	1	0.54	AT5G05600	9	0.03	0.51	0.0571045
01.20.38 metabolism of toxins/drugs	1	0.54	AT1G78380	48	0.16	0.38	0.269346
02 ENERGY	1	0.54	AT5G64860	453	1.59	-1.05	1
02.19 metabolism of energy reserves (e.g. glycogen, trehalose)	1	0.54	AT5G64860	53	0.18	0.36	0.292866
04 STORAGE PROTEIN	2	1.08	AT2G26560 AT5G25610	65	0.22	0.86	0.0671747
04.01 storage facilitating proteins	2	1.08	AT2G26560 AT5G25610	65	0.22	0.86	0.0671747
10 CELL CYCLE AND DNA PROCESSING	2	1.08	AT1G34670 AT3G24310	1518	5.34	-4.26	0.999568
10.01 DNA processing	2	1.08	AT1G34670 AT3G24310	1350	4.75	-3.67	0.998774
10.01.09 DNA restriction or modification	2	1.08	AT1G34670 AT3G24310	1019	3.58	-2.5	0.990983
10.01.09.05 DNA conformation modification (e.g. chromatin)	2	1.08	AT1G34670 AT3G24310	987	3.47	-2.39	0.98912
11 TRANSCRIPTION	15	8.1	AT1G34670 AT1G72210 AT2G02070 AT2G24430 AT2G29210 AT2G33310 AT3G11730 AT3G13810 AT3G24310 AT3G47620 AT3G49000 AT3G49500 AT5G43270 AT5G64530 AT5G65640	2664	9.37	-1.27	0.759156
11.02 RNA synthesis	13	7.02	AT1G34670 AT1G72210 AT2G02070 AT2G24430 AT2G33310 AT3G13810 AT3G24310 AT3G47620 AT3G49000 AT3G49500 AT5G43270 AT5G64530 AT5G65640	2298	8.08	-1.06	0.740541
11.02.03 mRNA synthesis	12	6.48	AT1G34670 AT1G72210 AT2G02070 AT2G24430 AT2G33310 AT3G13810 AT3G24310 AT3G47620 AT3G49500 AT5G43270 AT5G64530 AT5G65640	2149	7.56	-1.08	0.750101
11.02.03.04 transcriptional control	12	6.48	AT1G34670 AT1G72210 AT2G02070 AT2G24430 AT2G33310 AT3G13810 AT3G24310 AT3G47620 AT3G49500 AT5G43270 AT5G64530 AT5G65640	2117	7.45	-0.97	0.731662
11.02.03.04.07 posttranscriptional control	1	0.54	AT3G49500	30	0.1	0.44	0.178047
11.04 RNA processing	3	1.62	AT2G29210 AT3G11730 AT3G49500	417	1.46	0.16	0.511927
11.04.01 rRNA processing	1	0.54	AT3G11730	133	0.46	0.08	0.5814
11.04.03 mRNA processing (splicing, 5'-, 3'-end processing)	1	0.54	AT2G29210	183	0.64	-0.1	1
11.04.03.01 splicing	1	0.54	AT2G29210	153	0.53	0.01	0.63291
12 PROTEIN SYNTHESIS	3	1.62	AT3G11730 AT5G09770 AT5G30510	1332	4.68	-3.06	0.993012
12.01 ribosome biogenesis	3	1.62	AT3G11730 AT5G09770 AT5G30510	428	1.5	0.12	0.52942
12.04 translation	2	1.08	AT5G09770 AT5G30510	1218	4.28	-3.2	0.997255
14 PROTEIN FATE (folding, modification, destination)	25	13.5	AT1G09160 AT1G16120 AT1G25320 AT1G51940 AT1G74310 AT1G79730 AT2G18890 AT2G32480 AT2G40120 AT2G43540 AT2G46500 AT3G04810 AT3G10220 AT3G52320 AT3G52500 AT3G56370 AT3G58690 AT4G16563 AT4G29990 AT4G35350 AT5G03140 AT5G23120 AT5G62620 AT5G67360 AT5G67620	3104	10.9	2.6	0.155086
14.01 protein folding and stabilization	1	0.54	AT3G10220	248	0.87	-0.33	1
14.07 protein modification	17	9.18	AT1G09160 AT1G16120 AT1G25320 AT1G51940 AT1G79730 AT2G18890 AT2G40120 AT2G43540 AT2G46500 AT3G04810 AT3G52320 AT3G56370 AT3G58690 AT4G29990 AT5G03140 AT5G62620 AT5G67620	2165	7.61	1.57	0.245141
14.07.01 modification with fatty acids (e.g. myristylation, palmitylation, farnesylation)	3	1.62	AT2G43540 AT3G52320 AT5G67620	460	1.61	0.01	0.57826
14.07.02 modification with sugar residues (e.g. glycosylation, deglycosylation)	1	0.54	AT5G62620	53	0.18	0.36	0.292866
14.07.03 modification by phosphorylation, dephosphorylation, autophosphorylation	11	5.94	AT1G09160 AT1G16120 AT1G25320 AT1G51940 AT2G18890 AT2G40120 AT3G04810 AT3G56370 AT3G58690 AT4G29990 AT5G03140	1243	4.37	1.57	0.188449
14.07.05 modification by ubiquitination, deubiquitination	1	0.54	AT2G46500	364	1.28	-0.74	1
14.07.09 posttranslational modification of amino acids (e.g. hydroxylation, methylation)	1	0.54	AT1G79730	51	0.17	0.37	0.28355
14.10 assembly of protein complexes	1	0.54	AT5G23120	30	0.1	0.44	0.178047
14.13 protein/peptide degradation	5	2.7	AT2G32480 AT3G52500 AT4G16563 AT4G35350 AT5G67360	884	3.11	-0.41	0.685775
16 PROTEIN WITH BINDING FUNCTION OR COFACTOR REQUIREMENT (structural or catalytic)	52	28.1	AT1G04360 AT1G08500 AT1G23010 AT1G25320 AT1G34670 AT1G47570 AT1G66850 AT1G72210 AT1G74310 AT1G75340 AT2G02070 AT2G02850 AT2G30580 AT2G32480 AT2G40300 AT2G46950 AT2G48130 AT3G01070 AT3G08620 AT3G09390 AT3G11730 AT3G12610 AT3G13230 AT3G13810 AT3G15353 AT3G19020 AT3G24310 AT3G24450 AT3G26935 AT3G43720 AT3G46730 AT3G49000 AT3G49500 AT3G56370 AT4G02610 AT4G13010 AT4G13340 AT4G18670 AT4G28950 AT4G29990…	7027	24.7	3.4	0.162755
16.01 protein binding	10	5.4	AT1G04360 AT1G47570 AT2G30580 AT3G12610 AT3G19020 AT4G13340 AT4G18670 AT5G23120 AT5G54250 AT5G58160	2619	9.21	-3.81	0.979655
16.03 nucleic acid binding	13	7.02	AT1G34670 AT1G72210 AT1G75340 AT2G02070 AT3G08620 AT3G13230 AT3G13810 AT3G24310 AT3G49000 AT3G49500 AT5G30510 AT5G43270 AT5G65640	2200	7.74	-0.72	0.68225
16.03.01 DNA binding	6	3.24	AT1G34670 AT1G72210 AT3G24310 AT3G49000 AT5G43270 AT5G65640	1394	4.9	-1.66	0.895574
16.03.03 RNA binding	1	0.54	AT5G30510	443	1.55	-1.01	1
16.09 lipid binding	4	2.16	AT1G66850 AT2G48130 AT3G43720 AT5G05960	141	0.49	1.67	0.0137594
16.13 C-compound binding	1	0.54	AT5G03140	77	0.27	0.27	0.395692
16.17 metal binding	19	10.2	AT1G04360 AT1G08500 AT1G23010 AT1G47570 AT2G02070 AT2G02850 AT2G30580 AT2G32480 AT2G40300 AT3G01070 AT3G09390 AT3G13810 AT3G15353 AT3G24450 AT3G26935 AT4G13010 AT4G39490 AT5G05600 AT5G15350	1296	4.56	5.64	0.000840347
16.17.09 heavy metal binding (Cu, Fe, Zn)	18	9.72	AT1G04360 AT1G08500 AT1G23010 AT1G47570 AT2G02070 AT2G02850 AT2G30580 AT2G40300 AT3G01070 AT3G09390 AT3G13810 AT3G15353 AT3G24450 AT3G26935 AT4G13010 AT4G39490 AT5G05600 AT5G15350	983	3.45	6.27	8.14391e-05
16.19 nucleotide/nucleoside/nucleobase binding	9	4.86	AT1G25320 AT1G74310 AT3G11730 AT3G12610 AT3G46730 AT3G56370 AT4G28950 AT4G29990 AT5G54250	1655	5.82	-0.96	0.756205
16.19.01 cyclic nucleotide binding (cAMP, cGMP, etc.)	1	0.54	AT5G54250	30	0.1	0.44	0.178047
16.19.03 ATP binding	5	2.7	AT1G25320 AT1G74310 AT3G46730 AT3G56370 AT4G29990	1218	4.28	-1.58	0.902099
16.19.05 GTP binding	2	1.08	AT3G11730 AT4G28950	264	0.92	0.16	0.514363
16.21 complex cofactor/cosubstrate/vitamine binding	2	1.08	AT4G02610 AT4G39490	126	0.44	0.64	0.198194
16.21.01 heme binding	1	0.54	AT4G39490	13	0.04	0.5	0.0814318
16.21.17 pyridoxal phosphate binding	1	0.54	AT4G02610	12	0.04	0.5	0.0754091
16.25 oxygen binding	2	1.08	AT2G46950 AT5G25180	235	0.82	0.26	0.453497
18 REGULATION OF METABOLISM AND PROTEIN FUNCTION	4	2.16	AT1G09160 AT1G31650 AT2G38440 AT4G29990	608	2.13	0.03	0.561089
18.01 regulation by	2	1.08	AT1G09160 AT4G29990	404	1.42	-0.34	1
18.01.01 regulation by modification	2	1.08	AT1G09160 AT4G29990	378	1.33	-0.25	1
18.02 regulation of protein activity	4	2.16	AT1G09160 AT1G31650 AT2G38440 AT4G29990	603	2.12	0.04	0.554552
18.02.01 enzymatic activity regulation / enzyme regulator	1	0.54	AT2G38440	221	0.77	-0.23	1
18.02.01.01 enzyme activator	1	0.54	AT2G38440	86	0.3	0.24	0.430292
18.02.03 guanyl-nucleotide exchange factor (GEF)	1	0.54	AT1G31650	30	0.1	0.44	0.178047
20 CELLULAR TRANSPORT, TRANSPORT FACILITIES AND TRANSPORT ROUTES	26	14	AT1G08500 AT1G22540 AT1G27040 AT1G55910 AT1G60160 AT1G64060 AT1G66850 AT2G02850 AT2G40300 AT2G45000 AT2G46950 AT2G48130 AT3G01070 AT3G11730 AT3G21690 AT3G24450 AT3G43720 AT4G28950 AT4G39490 AT5G05960 AT5G15350 AT5G25180 AT5G49630 AT5G54250 AT5G62680 AT5G67290	2419	8.51	5.49	0.00780798
20.01 transported compounds (substrates)	25	13.5	AT1G08500 AT1G22540 AT1G27040 AT1G55910 AT1G60160 AT1G64060 AT1G66850 AT2G02850 AT2G40300 AT2G46950 AT2G48130 AT3G01070 AT3G11730 AT3G21690 AT3G24450 AT3G43720 AT4G28950 AT4G39490 AT5G05960 AT5G15350 AT5G25180 AT5G49630 AT5G54250 AT5G62680 AT5G67290	1892	6.65	6.85	0.000588218
20.01.01 ion transport	5	2.7	AT1G55910 AT1G60160 AT2G40300 AT3G24450 AT5G54250	458	1.61	1.09	0.179778
20.01.01.01 cation transport (H+, Na+, K+, Ca2+ , NH4+, etc.)	5	2.7	AT1G55910 AT1G60160 AT2G40300 AT3G24450 AT5G54250	355	1.24	1.46	0.0831882
20.01.01.01.01 heavy metal ion transport (Cu+, Fe3+, etc.)	2	1.08	AT2G40300 AT3G24450	51	0.17	0.91	0.0436567
20.01.07 amino acid/amino acid derivatives transport	1	0.54	AT5G49630	71	0.24	0.3	0.371472
20.01.09 peptide transport	3	1.62	AT1G22540 AT1G27040 AT5G62680	66	0.23	1.39	0.00920199
20.01.10 protein transport	2	1.08	AT3G11730 AT4G28950	293	1.03	0.05	0.570617
20.01.13 lipid/fatty acid transport	4	2.16	AT1G66850 AT2G48130 AT3G43720 AT5G05960	123	0.43	1.73	0.00865978
20.01.15 electron transport	9	4.86	AT1G08500 AT1G64060 AT2G02850 AT2G46950 AT3G01070 AT4G39490 AT5G15350 AT5G25180 AT5G67290	717	2.52	2.34	0.0457966
20.01.27 drug/toxin transport	1	0.54	AT3G21690	64	0.22	0.32	0.341992
20.03 transport facilities	6	3.24	AT1G22540 AT1G27040 AT2G45000 AT3G21690 AT5G54250 AT5G62680	600	2.11	1.13	0.198104
20.03.01 channel / pore class transport	2	1.08	AT2G45000 AT5G54250	123	0.43	0.65	0.191122
20.03.01.01 ion channels	1	0.54	AT5G54250	83	0.29	0.25	0.418983
20.03.01.05 nuclear pore forming protein	1	0.54	AT2G45000	1	0	0.54	0.0065111
20.03.02 carrier (electrochemical potential-driven transport)	1	0.54	AT3G21690	166	0.58	-0.04	1
20.03.02.03 antiporter	1	0.54	AT3G21690	128	0.45	0.09	0.567437
30 CELLULAR COMMUNICATION/SIGNAL TRANSDUCTION MECHANISM	7	3.78	AT1G25320 AT1G64060 AT2G46500 AT3G11730 AT3G12610 AT3G56370 AT4G28950	1283	4.51	-0.73	0.734797
30.01 cellular signalling	6	3.24	AT1G25320 AT1G64060 AT2G46500 AT3G11730 AT3G56370 AT4G28950	871	3.06	0.18	0.502287
30.01.05 enzyme mediated signal transduction	4	2.16	AT1G25320 AT3G11730 AT3G56370 AT4G28950	446	1.56	0.6	0.331002
30.01.05.01 protein kinase	2	1.08	AT1G25320 AT3G56370	280	0.98	0.1	0.54599
30.01.05.01.06 serine/threonine kinase	2	1.08	AT1G25320 AT3G56370	184	0.64	0.44	0.337124
30.01.05.05 G-protein mediated signal transduction	2	1.08	AT3G11730 AT4G28950	144	0.5	0.58	0.241159
30.01.05.05.01 small GTPase mediated signal transduction	2	1.08	AT3G11730 AT4G28950	78	0.27	0.81	0.0918951
30.01.09 second messenger mediated signal transduction	2	1.08	AT1G64060 AT2G46500	344	1.21	-0.13	1
30.01.09.08 hormone mediated signal transduction	1	0.54	AT1G64060	205	0.72	-0.18	1
30.01.09.11 polyphosphoinositol mediated signal transduction	1	0.54	AT2G46500	70	0.24	0.3	0.367342
30.05 transmembrane signal transduction	2	1.08	AT1G25320 AT3G56370	328	1.15	-0.07	1
30.05.01 receptor enzyme mediated signalling	2	1.08	AT1G25320 AT3G56370	285	1	0.08	0.555577
30.05.01.12 transmembrane receptor protein tyrosine kinase signalling pathways	2	1.08	AT1G25320 AT3G56370	130	0.45	0.63	0.207672
32 CELL RESCUE, DEFENSE AND VIRULENCE	15	8.1	AT1G15950 AT1G64060 AT1G71695 AT1G74310 AT1G78380 AT2G34060 AT2G39800 AT3G12610 AT3G46730 AT4G11290 AT5G05340 AT5G25610 AT5G42500 AT5G49630 AT5G57560	1425	5.01	3.09	0.0461379
32.01 stress response	13	7.02	AT1G15950 AT1G64060 AT1G71695 AT1G74310 AT1G78380 AT2G34060 AT2G39800 AT3G12610 AT4G11290 AT5G05340 AT5G25610 AT5G49630 AT5G57560	832	2.92	4.1	0.00327225
32.01.01 oxidative stress response	7	3.78	AT1G64060 AT1G71695 AT1G74310 AT1G78380 AT2G34060 AT4G11290 AT5G05340	200	0.7	3.08	0.000352072
32.01.03 osmotic and salt stress response	3	1.62	AT2G39800 AT5G25610 AT5G49630	205	0.72	0.9	0.149885
32.01.05 heat shock response	1	0.54	AT1G74310	85	0.29	0.25	0.426547
32.01.06 cold shock response	2	1.08	AT1G15950 AT5G57560	165	0.58	0.5	0.291722
32.01.13 electromagnetic waves stress response (e.g. UV, X-ray)	1	0.54	AT3G12610	29	0.1	0.44	0.172655
32.05 disease, virulence and defense	4	2.16	AT1G64060 AT3G12610 AT3G46730 AT5G42500	460	1.61	0.55	0.351642
32.05.01 resistance proteins	1	0.54	AT3G12610	4	0.01	0.53	0.0257925
32.05.01.07 electromagnetic waves resistance (e.g. UV)	1	0.54	AT3G12610	3	0.01	0.53	0.0194071
32.07 detoxification	5	2.7	AT1G71695 AT1G78380 AT2G34060 AT4G11290 AT5G05340	266	0.93	1.77	0.0304991
32.07.07 oxygen and radical detoxification	5	2.7	AT1G71695 AT1G78380 AT2G34060 AT4G11290 AT5G05340	261	0.91	1.79	0.0284331
32.07.07.03 glutathione conjugation reaction	1	0.54	AT1G78380	57	0.2	0.34	0.311139
32.07.07.05 peroxidase reaction	4	2.16	AT1G71695 AT2G34060 AT4G11290 AT5G05340	94	0.33	1.83	0.00336313
34 INTERACTION WITH THE ENVIRONMENT	16	8.64	AT1G15950 AT1G34670 AT1G64060 AT1G74310 AT1G77760 AT1G78380 AT2G33310 AT2G38440 AT2G39800 AT2G40300 AT3G09390 AT3G12610 AT3G15353 AT5G25610 AT5G49630 AT5G57560	1651	5.81	2.83	0.0730651
34.01 homeostasis	3	1.62	AT2G40300 AT3G09390 AT3G15353	77	0.27	1.35	0.0139664
34.01.01 homeostasis of cations	3	1.62	AT2G40300 AT3G09390 AT3G15353	60	0.21	1.41	0.00707942
34.01.01.01 homeostasis of metal ions (Na, K, Ca etc.)	3	1.62	AT2G40300 AT3G09390 AT3G15353	58	0.2	1.42	0.00644421
34.07 cell adhesion	1	0.54	AT2G38440	34	0.11	0.43	0.19927
34.07.01 cell-cell adhesion	1	0.54	AT2G38440	2	0	0.54	0.01298
34.11 cellular sensing and response to external stimulus	13	7.02	AT1G15950 AT1G34670 AT1G64060 AT1G74310 AT1G77760 AT1G78380 AT2G33310 AT2G39800 AT2G40300 AT3G12610 AT5G25610 AT5G49630 AT5G57560	1489	5.24	1.78	0.174202
34.11.01 photoperception and response	3	1.62	AT1G74310 AT1G77760 AT3G12610	265	0.93	0.69	0.248915
34.11.03 chemoperception and response	9	4.86	AT1G34670 AT1G64060 AT1G78380 AT2G33310 AT2G39800 AT2G40300 AT3G12610 AT5G25610 AT5G49630	841	2.95	1.91	0.0997189
34.11.03.12 water response	4	2.16	AT1G78380 AT2G39800 AT5G25610 AT5G49630	119	0.41	1.75	0.00772712
34.11.03.13 osmosensing and response	3	1.62	AT2G39800 AT5G25610 AT5G49630	208	0.73	0.89	0.154501
34.11.09 temperature perception and response	3	1.62	AT1G15950 AT1G74310 AT5G57560	263	0.92	0.7	0.245443
36 SYSTEMIC INTERACTION WITH THE ENVIRONMENT	5	2.7	AT1G34670 AT1G64060 AT2G33310 AT2G39800 AT5G25610	757	2.66	0.04	0.54971
36.20 plant / fungal specific systemic sensing and response	5	2.7	AT1G34670 AT1G64060 AT2G33310 AT2G39800 AT5G25610	692	2.43	0.27	0.470458
36.20.18 plant hormonal regulation	5	2.7	AT1G34670 AT1G64060 AT2G33310 AT2G39800 AT5G25610	589	2.07	0.63	0.338507
36.20.18.01 auxin response	2	1.08	AT1G34670 AT2G33310	244	0.85	0.23	0.472855
36.20.18.02 ethylen response	1	0.54	AT1G64060	100	0.35	0.19	0.480238
36.20.18.05 abscisic acid response	3	1.62	AT1G34670 AT2G39800 AT5G25610	161	0.56	1.06	0.0882696
36.20.18.99 other plant signalling molecules response (jasmonic acid, salicylic acid etc.)	1	0.54	AT1G34670	197	0.69	-0.15	1
40 CELL FATE	7	3.78	AT1G20190 AT1G64060 AT1G65680 AT2G19580 AT2G20370 AT2G26560 AT5G54250	450	1.58	2.2	0.0284996
40.01 cell growth / morphogenesis	3	1.62	AT1G20190 AT1G65680 AT2G20370	256	0.9	0.72	0.233356
40.01.03 directional cell growth (morphogenesis)	3	1.62	AT1G20190 AT1G65680 AT2G20370	164	0.57	1.05	0.0920586
40.10 cell death	3	1.62	AT1G64060 AT2G26560 AT5G54250	101	0.35	1.27	0.0284321
40.10.02 apoptosis (type I programmed cell death)	2	1.08	AT2G26560 AT5G54250	67	0.23	0.85	0.070814
40.10.02.01 anti-apoptosis	2	1.08	AT2G26560 AT5G54250	30	0.1	0.98	0.0162741
40.10.90 other programmed cell death	1	0.54	AT1G64060	4	0.01	0.53	0.0257925
40.20 cell aging	1	0.54	AT2G19580	49	0.17	0.37	0.274112
41 DEVELOPMENT (Systemic)	7	3.78	AT1G79730 AT2G24430 AT3G49220 AT5G19730 AT5G47530 AT5G62350 AT5G64530	1047	3.68	0.1	0.525442
41.03 plant development	4	2.16	AT1G79730 AT3G49220 AT5G19730 AT5G62350	869	3.05	-0.89	0.820823
41.03.07 flower development	1	0.54	AT1G79730	79	0.27	0.27	0.403557
41.03.08 fruit development and ripening	3	1.62	AT3G49220 AT5G19730 AT5G62350	181	0.63	0.99	0.114744
42 BIOGENESIS OF CELLULAR COMPONENTS	17	9.18	AT1G20190 AT1G34670 AT1G51940 AT1G65680 AT1G79730 AT2G21770 AT2G38440 AT2G46225 AT3G19020 AT3G24310 AT3G49220 AT4G13340 AT4G18670 AT5G19730 AT5G23120 AT5G57560 AT5G58160	1554	5.46	3.72	0.025553
42.01 cell wall	10	5.4	AT1G20190 AT1G51940 AT1G65680 AT2G21770 AT3G19020 AT3G49220 AT4G13340 AT4G18670 AT5G19730 AT5G57560	263	0.92	4.48	9.51894e-06
42.04 cytoskeleton/structural proteins	3	1.62	AT2G38440 AT2G46225 AT5G58160	144	0.5	1.12	0.0681239
42.04.03 actin cytoskeleton	3	1.62	AT2G38440 AT2G46225 AT5G58160	53	0.18	1.44	0.0050098
42.10 nucleus	3	1.62	AT1G34670 AT1G79730 AT3G24310	1048	3.68	-2.06	0.968785
42.10.03 organization of chromosome structure	3	1.62	AT1G34670 AT1G79730 AT3G24310	1047	3.68	-2.06	0.968626
42.26 plastid	1	0.54	AT5G23120	65	0.22	0.32	0.346287
42.34 prokaryotic cell envelope structures	1	0.54	AT1G51940	27	0.09	0.45	0.161764
42.34.07 peptidoglycan layer or other prokaryotic cell wall	1	0.54	AT1G51940	21	0.07	0.47	0.128229
43 CELL TYPE DIFFERENTIATION	2	1.08	AT2G38440 AT2G46225	218	0.76	0.32	0.415871
43.02 plant cell type differentiation	2	1.08	AT2G38440 AT2G46225	179	0.62	0.46	0.325243
43.02.05 epidermal cell	2	1.08	AT2G38440 AT2G46225	102	0.35	0.73	0.142849
43.02.05.02 plant hair cell (trichome e.g. cotton)	2	1.08	AT2G38440 AT2G46225	49	0.17	0.91	0.0406062
47 ORGAN DIFFERENTIATION	1	0.54	AT3G49500	260	0.91	-0.37	1
47.02 plant organ	1	0.54	AT3G49500	248	0.87	-0.33	1
47.02.01 shoot	1	0.54	AT3G49500	197	0.69	-0.15	1
47.02.01.02 leaf	1	0.54	AT3G49500	85	0.29	0.25	0.426547
70 SUBCELLULAR LOCALIZATION	70	37.8	AT1G08500 AT1G09160 AT1G13560 AT1G16120 AT1G20190 AT1G31650 AT1G34670 AT1G45207 AT1G49890 AT1G64060 AT1G65680 AT1G68725 AT1G71695 AT1G72210 AT1G75340 AT1G77760 AT1G78060 AT1G78380 AT1G79730 AT2G02070 AT2G02850 AT2G15630 AT2G18890 AT2G20370 AT2G21770 AT2G26560 AT2G33310 AT2G40120 AT2G40300 AT2G40435 AT2G40890 AT2G43360 AT2G45000 AT2G48130 AT3G01070 AT3G08600 AT3G08620 AT3G10220 AT3G12610 AT3G19020…	10531	37	0.8	0.440939
70.01 cell wall	16	8.64	AT1G16120 AT1G20190 AT1G65680 AT1G71695 AT1G78060 AT3G19020 AT3G49220 AT3G52500 AT4G08950 AT4G13340 AT4G16563 AT4G18670 AT5G19730 AT5G57560 AT5G62350 AT5G64260	431	1.51	7.13	2.65564e-08
70.02 eukaryotic plasma membrane / membrane attached	10	5.4	AT1G08500 AT1G64060 AT1G68725 AT2G21770 AT2G48130 AT3G01070 AT3G43720 AT4G28950 AT5G15350 AT5G56590	517	1.81	3.59	0.00217417
70.03 cytoplasm	10	5.4	AT1G77760 AT1G78380 AT2G26560 AT2G40120 AT3G10220 AT4G35160 AT5G09770 AT5G19730 AT5G30510 AT5G53120	1066	3.75	1.65	0.158913
70.04 cytoskeleton	1	0.54	AT5G67620	152	0.53	0.01	0.630491
70.04.05 microtubule cytoskeleton	1	0.54	AT5G67620	109	0.38	0.16	0.510021
70.07 endoplasmic reticulum	1	0.54	AT2G40890	193	0.67	-0.13	1
70.08 Golgi	1	0.54	AT2G20370	79	0.27	0.27	0.403557
70.10 nucleus	8	4.32	AT1G34670 AT1G72210 AT2G33310 AT2G45000 AT3G10220 AT3G24310 AT5G43270 AT5G65640	2207	7.76	-3.44	0.978602
70.10.05 nuclear membrane	1	0.54	AT2G45000	39	0.13	0.41	0.225033
70.16 mitochondrion	11	5.94	AT1G09160 AT1G13560 AT1G31650 AT1G75340 AT2G15630 AT2G18890 AT2G40435 AT2G43360 AT3G08600 AT3G08620 AT5G36890	3146	11	-5.06	0.994254
70.26 plastid	14	7.56	AT1G45207 AT1G49890 AT1G79730 AT2G02070 AT2G40300 AT2G45000 AT3G12610 AT4G02610 AT5G23120 AT5G23530 AT5G24300 AT5G30510 AT5G64860 AT5G67290	3464	12.1	-4.54	0.98436
70.26.03 chloroplast	13	7.02	AT1G45207 AT1G49890 AT1G79730 AT2G02070 AT2G40300 AT2G45000 AT3G12610 AT4G02610 AT5G23530 AT5G24300 AT5G30510 AT5G64860 AT5G67290	3439	12.1	-5.08	0.991411
70.26.07 chromoplast	1	0.54	AT5G23120	27	0.09	0.45	0.161764
70.27 extracellular / secretion proteins	4	2.16	AT1G20190 AT1G65680 AT2G02850 AT5G67360	99	0.34	1.82	0.00404867
70.27.01 extracellular matrix component	4	2.16	AT1G20190 AT1G65680 AT2G02850 AT5G67360	95	0.33	1.83	0.00349338
73 CELL TYPE LOCALIZATION	1	0.54	AT2G38440	42	0.14	0.4	0.240093
73.02 plant cell type	1	0.54	AT2G38440	42	0.14	0.4	0.240093
73.02.05 specialized epidermal cell	1	0.54	AT2G38440	42	0.14	0.4	0.240093
73.02.05.02 plant hair cell (trichome e.g. cotton)	1	0.54	AT2G38440	32	0.11	0.43	0.188727
99 UNCLASSIFIED PROTEINS	40	21.6	AT1G15910 AT1G29050 AT1G53380 AT1G61350 AT1G72510 AT2G20190 AT2G23360 AT2G26570 AT2G32010 AT2G35880 AT2G39050 AT3G13510 AT3G18800 AT3G25130 AT3G28150 AT3G29280 AT3G56220 AT3G59900 AT3G61670 AT4G10360 AT4G14570 AT4G15630 AT4G17670 AT4G21215 AT4G28760 AT4G34215 AT4G35920 AT5G01210 AT5G02890 AT5G05500 AT5G05950 AT5G11460 AT5G15780 AT5G18310 AT5G24310 AT5G35870 AT5G38386 AT5G54980 AT5G57700 AT5G59350	7994	28.1	-6.5	0.982287
