# Supplementary material for: Comparing genomic expression patterns across plant species reveals highly diverged transcriptional dynamics in response to salt stress
Source: BMC Genomics. 2009 Aug 25;10:398. doi: 10.1186/1471-2164-10-398 (PMC2739230; doi:10.1186/1471-2164-10-398)
Supplement: Additional file 18 — GO for Golden Promise down-regulated genes [file 1471-2164-10-398-S18.xls]

## Sheet: 123
FUNCTIONAL CATEGORY	abs SET	rel SET	genes SET	abs GENOME	rel GENOME	rel SETminusGENOME	P-VALUE
01 METABOLISM	93	30.5	AT1G05170 AT1G08200 AT1G08510 AT1G09160 AT1G12350 AT1G15110 AT1G19600 AT1G23480 AT1G25280 AT1G28600 AT1G31070 AT1G49180 AT1G50460 AT1G55120 AT1G62660 AT1G64110 AT1G65870 AT1G68560 AT1G70500 AT1G73660 AT1G74320 AT1G74800 AT1G76040 AT1G76690 AT1G78060 AT2G06925 AT2G16440 AT2G18470 AT2G20340 AT2G20680 AT2G22240 AT2G27500 AT2G30870 AT2G34770 AT2G38280 AT2G41820 AT2G44740 AT2G46930 AT3G03190 AT3G03900…	4932	17.3	13.2	9.64739e-09
01.01 amino acid metabolism	6	1.97	AT2G20340 AT3G16150 AT4G39660 AT5G13700 AT5G36160 AT5G38710	342	1.2	0.77	0.161944
01.01.03 assimilation of ammonia, metabolism of the glutamate group	1	0.32	AT5G38710	57	0.2	0.12	0.458686
01.01.03.02 metabolism of glutamate	1	0.32	AT5G38710	34	0.11	0.21	0.306463
01.01.03.02.01 biosynthesis of glutamate	1	0.32	AT5G38710	7	0.02	0.3	0.0725411
01.01.03.03 metabolism of proline	1	0.32	AT5G38710	10	0.03	0.29	0.102002
01.01.03.03.02 degradation of proline	1	0.32	AT5G38710	4	0.01	0.31	0.0421175
01.01.03.05 metabolism of arginine	1	0.32	AT5G38710	18	0.06	0.26	0.176082
01.01.03.05.01 biosynthesis of arginine	1	0.32	AT5G38710	14	0.04	0.28	0.139836
01.01.05 metabolism of urea cycle, creatine and polyamines	1	0.32	AT5G13700	23	0.08	0.24	0.219255
01.01.05.01 metabolism of polyamines	1	0.32	AT5G13700	14	0.04	0.28	0.139836
01.01.06 metabolism of the aspartate family	1	0.32	AT3G16150	86	0.3	0.02	0.604061
01.01.06.01 metabolism of aspartate	1	0.32	AT3G16150	14	0.04	0.28	0.139836
01.01.06.02 metabolism of asparagine	1	0.32	AT3G16150	14	0.04	0.28	0.139836
01.01.09 metabolism of the cysteine - aromatic group	2	0.65	AT2G20340 AT4G39660	136	0.47	0.18	0.428234
01.01.09.01 metabolism of glycine	1	0.32	AT4G39660	27	0.09	0.23	0.252164
01.01.09.05 metabolism of tyrosine	1	0.32	AT2G20340	27	0.09	0.23	0.252164
01.01.11 metabolism of the pyruvate family (alanine, isoleucine, leucine, valine) and D-alanine	1	0.32	AT4G39660	43	0.15	0.17	0.370541
01.01.11.01 metabolism of alanine	1	0.32	AT4G39660	10	0.03	0.29	0.102002
01.02 nitrogen, sulfur and selenium metabolism	4	1.31	AT3G03900 AT3G16150 AT5G36160 AT5G43690	162	0.57	0.74	0.0966251
01.02.02 nitrogen metabolism	2	0.65	AT3G16150 AT5G36160	86	0.3	0.35	0.234683
01.02.03 sulfur metabolism	2	0.65	AT3G03900 AT5G43690	72	0.25	0.4	0.180037
01.02.03.01 sulfate assimilation	1	0.32	AT3G03900	13	0.04	0.28	0.130529
01.02.03.04 conjunction of sulfate	1	0.32	AT5G43690	22	0.07	0.25	0.210805
01.03 nucleotide/nucleoside/nucleobase metabolism	10	3.28	AT1G23480 AT1G31070 AT2G38280 AT3G04080 AT3G06200 AT3G48040 AT4G07960 AT4G32410 AT5G42540 AT5G60860	493	1.73	1.55	0.040598
01.03.01 purin nucleotide/nucleoside/nucleobase metabolism	3	0.98	AT2G38280 AT3G06200 AT3G48040	161	0.56	0.42	0.248134
01.03.01.03 purine nucleotide/nucleoside/nucleobase anabolism	1	0.32	AT2G38280	40	0.14	0.18	0.349866
01.03.16 polynucleotide degradation	2	0.65	AT5G42540 AT5G60860	167	0.58	0.07	0.535176
01.03.16.01 RNA degradation	1	0.32	AT5G60860	61	0.21	0.11	0.48153
01.04 phosphate metabolism	34	11.1	AT1G09160 AT1G19600 AT1G25280 AT1G49180 AT1G50460 AT1G64110 AT1G73660 AT1G74320 AT1G76040 AT2G16440 AT2G18470 AT2G41820 AT2G44740 AT3G03900 AT3G04080 AT3G06200 AT3G23750 AT3G46920 AT3G48040 AT3G51550 AT3G53620 AT3G59350 AT4G03390 AT4G15530 AT4G22130 AT4G29260 AT4G31860 AT4G36180 AT5G07070 AT5G15070 AT5G46280 AT5G62670 AT5G63410 AT5G65700	1863	6.55	4.55	0.00169099
01.05 C-compound and carbohydrate metabolism	39	12.8	AT1G05170 AT1G08200 AT1G19600 AT1G23480 AT1G25280 AT1G28600 AT1G31070 AT1G50460 AT1G55120 AT1G62660 AT1G68560 AT1G70500 AT1G74800 AT1G78060 AT2G20680 AT2G22240 AT2G27500 AT2G46930 AT3G09410 AT3G18070 AT3G44990 AT3G62110 AT4G03210 AT4G07960 AT4G25810 AT4G29260 AT4G32410 AT4G35160 AT5G03650 AT5G13870 AT5G15070 AT5G20950 AT5G22740 AT5G34940 AT5G36160 AT5G41080 AT5G45910 AT5G54160 AT5G57550	1646	5.79	7.01	2.88127e-06
01.05.02 sugar, glucoside, polyol and carboxylate metabolism	19	6.25	AT1G05170 AT1G08200 AT1G19600 AT1G23480 AT1G50460 AT1G55120 AT1G62660 AT1G68560 AT1G74800 AT1G78060 AT2G20680 AT2G22240 AT2G27500 AT3G18070 AT4G07960 AT4G32410 AT5G20950 AT5G22740 AT5G34940	853	3	3.25	0.0022625
01.05.02.01 nucleotide-sugar metabolism	1	0.32	AT1G08200	185	0.65	-0.33	1
01.05.02.04 sugar, glucoside, polyol and carboxylate anabolism	1	0.32	AT2G22240	60	0.21	0.11	0.475911
01.05.02.07 sugar, glucoside, polyol and carboxylate catabolism	2	0.65	AT1G19600 AT1G50460	93	0.32	0.33	0.262392
01.05.03 polysaccharide metabolism	8	2.63	AT1G23480 AT1G31070 AT1G68560 AT1G70500 AT3G62110 AT4G07960 AT4G32410 AT5G03650	238	0.83	1.8	0.00428241
01.05.03.02 peptidoglycan metabolism	1	0.32	AT1G31070	5	0.01	0.31	0.0523677
01.05.03.02.04 peptidoglycan anabolism	1	0.32	AT1G31070	4	0.01	0.31	0.0421175
01.05.03.04 starch metabolism	1	0.32	AT5G03650	35	0.12	0.2	0.313892
01.05.03.04.04 starch anabolism	1	0.32	AT5G03650	13	0.04	0.28	0.130529
01.05.05 C-1 compound metabolism	5	1.64	AT1G08200 AT1G28600 AT2G46930 AT3G09410 AT5G45910	186	0.65	0.99	0.0502103
01.05.05.07 C-1 compound catabolism	4	1.31	AT1G28600 AT2G46930 AT3G09410 AT5G45910	125	0.43	0.88	0.0456027
01.05.07 C-3 compound metabolism	1	0.32	AT5G41080	90	0.31	0.01	0.620786
01.05.13 transfer of activated C-1 groups	3	0.98	AT4G35160 AT5G36160 AT5G54160	152	0.53	0.45	0.222662
01.05.13.01 S-adenosyl-methionine - homocysteine cycle	1	0.32	AT5G36160	80	0.28	0.04	0.577583
01.06 lipid, fatty acid and isoprenoid metabolism	14	4.6	AT1G08510 AT1G15110 AT1G28600 AT1G74320 AT2G06925 AT2G22240 AT2G34770 AT3G22400 AT3G25585 AT4G15560 AT4G37070 AT5G13640 AT5G41080 AT5G45910	827	2.91	1.69	0.062565
01.06.02 membrane lipid metabolism	5	1.64	AT1G15110 AT2G06925 AT2G22240 AT3G25585 AT5G41080	151	0.53	1.11	0.0234797
01.06.02.01 phospholipid metabolism	5	1.64	AT1G15110 AT2G06925 AT2G22240 AT3G25585 AT5G41080	135	0.47	1.17	0.0152415
01.06.05 fatty acid metabolism	1	0.32	AT1G08510	107	0.37	-0.05	1
01.06.06 isoprenoid metabolism	1	0.32	AT4G15560	177	0.62	-0.3	1
01.07 metabolism of vitamins, cofactors, and prosthetic groups	2	0.65	AT1G12350 AT2G22240	251	0.88	-0.23	1
01.07.01 biosynthesis of vitamins, cofactors, and prosthetic groups	1	0.32	AT1G12350	127	0.44	-0.12	1
01.20 secondary metabolism	8	2.63	AT1G65870 AT1G76690 AT2G30870 AT3G03190 AT3G07570 AT3G29590 AT4G15560 AT5G54160	426	1.49	1.14	0.0887466
01.20.05 metabolism of acetic acid derivatives	1	0.32	AT1G76690	23	0.08	0.24	0.219255
01.20.19 metabolism of secondary products derived from glycine, L-serine and L-alanine	1	0.32	AT4G15560	60	0.21	0.11	0.475911
01.20.19.01 metabolism of porphyrins	1	0.32	AT4G15560	50	0.17	0.15	0.416269
01.20.35 metabolism of secondary products derived from L-phenylalanine and L-tyrosine	4	1.31	AT1G65870 AT3G07570 AT3G29590 AT5G54160	129	0.45	0.86	0.0501534
01.20.35.01 metabolism of phenylpropanoids	3	0.98	AT1G65870 AT3G29590 AT5G54160	117	0.41	0.57	0.130682
01.20.35.01.03 metabolism of lignins	2	0.65	AT1G65870 AT5G54160	46	0.16	0.49	0.0868829
01.20.35.01.05 metabolism of stilbenes, flavonoids	1	0.32	AT3G29590	46	0.16	0.16	0.39056
01.20.35.03 metabolism of catecholamines	1	0.32	AT3G07570	10	0.03	0.29	0.102002
01.20.38 metabolism of toxins/drugs	2	0.65	AT2G30870 AT3G03190	48	0.16	0.49	0.0934055
02 ENERGY	2	0.65	AT1G50460 AT5G03650	453	1.59	-0.94	1
02.01 glycolysis and gluconeogenesis	1	0.32	AT1G50460	73	0.25	0.07	0.544455
02.16 fermentation	1	0.32	AT1G50460	19	0.06	0.26	0.184903
02.16.09 mixed acid and butanediol fermentation	1	0.32	AT1G50460	9	0.03	0.29	0.0922865
02.19 metabolism of energy reserves (e.g. glycogen, trehalose)	1	0.32	AT5G03650	53	0.18	0.14	0.434839
04 STORAGE PROTEIN	4	1.31	AT1G09560 AT2G18540 AT4G37070 AT5G25610	65	0.22	1.09	0.00521281
04.01 storage facilitating proteins	4	1.31	AT1G09560 AT2G18540 AT4G37070 AT5G25610	65	0.22	1.09	0.00521281
10 CELL CYCLE AND DNA PROCESSING	18	5.92	AT1G09540 AT1G30330 AT1G47230 AT1G52150 AT2G16440 AT2G17620 AT2G34710 AT2G44740 AT3G05740 AT3G22830 AT3G58120 AT4G05190 AT4G30080 AT5G37020 AT5G46280 AT5G51600 AT5G55230 AT5G55760	1518	5.34	0.58	0.360925
10.01 DNA processing	11	3.61	AT1G09540 AT1G30330 AT1G52150 AT2G16440 AT2G34710 AT3G05740 AT3G22830 AT3G58120 AT5G37020 AT5G46280 AT5G55760	1350	4.75	-1.14	1
10.01.02 DNA topology	1	0.32	AT3G05740	102	0.35	-0.03	1
10.01.03 DNA synthesis and replication	2	0.65	AT2G16440 AT5G46280	99	0.34	0.31	0.286164
10.01.03.03 ori recognition and priming complex formation	2	0.65	AT2G16440 AT5G46280	17	0.05	0.6	0.013957
10.01.05 DNA recombination and DNA repair	1	0.32	AT3G05740	235	0.82	-0.5	1
10.01.05.01 DNA repair	1	0.32	AT3G05740	213	0.74	-0.42	1
10.01.05.03 DNA recombination	1	0.32	AT3G05740	121	0.42	-0.1	1
10.01.09 DNA restriction or modification	8	2.63	AT1G09540 AT1G30330 AT1G52150 AT2G34710 AT3G22830 AT3G58120 AT5G37020 AT5G55760	1019	3.58	-0.95	1
10.01.09.05 DNA conformation modification (e.g. chromatin)	8	2.63	AT1G09540 AT1G30330 AT1G52150 AT2G34710 AT3G22830 AT3G58120 AT5G37020 AT5G55760	987	3.47	-0.84	1
10.03 cell cycle	7	2.3	AT1G47230 AT2G17620 AT2G44740 AT4G05190 AT4G30080 AT5G51600 AT5G55230	200	0.7	1.6	0.00594019
10.03.01 mitotic cell cycle and cell cycle control	3	0.98	AT1G47230 AT2G17620 AT2G44740	103	0.36	0.62	0.0986815
10.03.03 cytokinesis (cell division) /septum formation and hydrolysis	3	0.98	AT4G30080 AT5G51600 AT5G55230	47	0.16	0.82	0.0138994
10.03.05 cell cycle dependent cytoskeleton reorganization	1	0.32	AT4G05190	11	0.03	0.29	0.111613
10.03.05.01 spindle pole body/centrosome and microtubule cycle	1	0.32	AT4G05190	4	0.01	0.31	0.0421175
11 TRANSCRIPTION	23	7.56	AT1G04240 AT1G09540 AT1G10200 AT1G16610 AT1G25280 AT1G26945 AT1G30330 AT1G31810 AT1G52150 AT2G24790 AT2G34710 AT3G04730 AT3G05740 AT3G11964 AT3G22830 AT3G23050 AT3G58120 AT4G21710 AT4G30080 AT5G37020 AT5G55760 AT5G65640 AT5G66350	2664	9.37	-1.81	0.885055
11.02 RNA synthesis	21	6.9	AT1G04240 AT1G09540 AT1G10200 AT1G25280 AT1G26945 AT1G30330 AT1G31810 AT1G52150 AT2G24790 AT2G34710 AT3G04730 AT3G05740 AT3G22830 AT3G23050 AT3G58120 AT4G21710 AT4G30080 AT5G37020 AT5G55760 AT5G65640 AT5G66350	2298	8.08	-1.18	1
11.02.03 mRNA synthesis	19	6.25	AT1G04240 AT1G09540 AT1G10200 AT1G25280 AT1G26945 AT1G30330 AT1G52150 AT2G24790 AT2G34710 AT3G04730 AT3G22830 AT3G23050 AT3G58120 AT4G21710 AT4G30080 AT5G37020 AT5G55760 AT5G65640 AT5G66350	2149	7.56	-1.31	1
11.02.03.01 general transcription activities	1	0.32	AT4G21710	60	0.21	0.11	0.475911
11.02.03.04 transcriptional control	18	5.92	AT1G04240 AT1G09540 AT1G10200 AT1G25280 AT1G26945 AT1G30330 AT1G52150 AT2G24790 AT2G34710 AT3G04730 AT3G22830 AT3G23050 AT3G58120 AT4G30080 AT5G37020 AT5G55760 AT5G65640 AT5G66350	2117	7.45	-1.53	1
11.02.03.04.03 transcription repression	1	0.32	AT5G55760	57	0.2	0.12	0.458686
11.04 RNA processing	3	0.98	AT1G16610 AT3G05740 AT3G11964	417	1.46	-0.48	1
11.04.01 rRNA processing	1	0.32	AT3G05740	133	0.46	-0.14	1
11.04.03 mRNA processing (splicing, 5'-, 3'-end processing)	2	0.65	AT1G16610 AT3G05740	183	0.64	0.01	0.584775
11.04.03.01 splicing	2	0.65	AT1G16610 AT3G05740	153	0.53	0.12	0.48857
12 PROTEIN SYNTHESIS	6	1.97	AT3G11964 AT3G27850 AT3G54210 AT3G56340 AT5G43810 ATCG00790	1332	4.68	-2.71	1
12.01 ribosome biogenesis	5	1.64	AT3G11964 AT3G27850 AT3G54210 AT3G56340 ATCG00790	428	1.5	0.14	0.484283
12.01.01 ribosomal proteins	2	0.65	AT3G27850 AT3G56340	169	0.59	0.06	0.541593
12.04 translation	6	1.97	AT3G11964 AT3G27850 AT3G54210 AT3G56340 AT5G43810 ATCG00790	1218	4.28	-2.31	1
12.04.01 translation initiation	1	0.32	AT5G43810	83	0.29	0.03	0.591036
14 PROTEIN FATE (folding, modification, destination)	39	12.8	AT1G02170 AT1G05170 AT1G09160 AT1G25510 AT1G49180 AT1G53300 AT1G67690 AT1G73660 AT1G74800 AT1G76040 AT1G77020 AT2G18470 AT2G26300 AT2G27920 AT2G41820 AT2G44740 AT3G07990 AT3G16150 AT3G23050 AT3G23750 AT3G44110 AT3G45010 AT3G46920 AT3G51550 AT3G51800 AT3G59350 AT4G03390 AT4G22130 AT4G31860 AT4G36180 AT5G05080 AT5G07070 AT5G10770 AT5G16650 AT5G19740 AT5G44340 AT5G45290 AT5G63410 AT5G65700	3104	10.9	1.9	0.163666
14.01 protein folding and stabilization	4	1.31	AT1G53300 AT1G77020 AT3G44110 AT5G16650	248	0.87	0.44	0.27491
14.04 protein targeting, sorting and translocation	1	0.32	AT3G23050	176	0.61	-0.29	1
14.07 protein modification	24	7.89	AT1G05170 AT1G09160 AT1G49180 AT1G73660 AT1G74800 AT1G76040 AT2G18470 AT2G26300 AT2G41820 AT2G44740 AT3G23050 AT3G23750 AT3G46920 AT3G51550 AT3G59350 AT4G03390 AT4G22130 AT4G31860 AT4G36180 AT5G05080 AT5G07070 AT5G45290 AT5G63410 AT5G65700	2165	7.61	0.28	0.458991
14.07.01 modification with fatty acids (e.g. myristylation, palmitylation, farnesylation)	3	0.98	AT2G26300 AT4G31860 AT5G45290	460	1.61	-0.63	1
14.07.02 modification with sugar residues (e.g. glycosylation, deglycosylation)	2	0.65	AT1G05170 AT1G74800	53	0.18	0.47	0.11029
14.07.03 modification by phosphorylation, dephosphorylation, autophosphorylation	18	5.92	AT1G09160 AT1G49180 AT1G73660 AT1G76040 AT2G18470 AT2G41820 AT2G44740 AT3G23750 AT3G46920 AT3G51550 AT3G59350 AT4G03390 AT4G22130 AT4G31860 AT4G36180 AT5G07070 AT5G63410 AT5G65700	1243	4.37	1.55	0.120559
14.07.05 modification by ubiquitination, deubiquitination	2	0.65	AT3G23050 AT5G05080	364	1.28	-0.63	1
14.07.07 modification by ubiquitin-related proteins	1	0.32	AT3G23050	26	0.09	0.23	0.244069
14.10 assembly of protein complexes	1	0.32	AT5G44340	30	0.1	0.22	0.275936
14.13 protein/peptide degradation	12	3.94	AT1G02170 AT1G25510 AT1G67690 AT2G27920 AT3G07990 AT3G16150 AT3G23050 AT3G45010 AT3G51800 AT5G05080 AT5G10770 AT5G19740	884	3.11	0.83	0.240052
14.13.01 cytoplasmic and nuclear protein degradation	2	0.65	AT3G23050 AT5G05080	382	1.34	-0.69	1
14.13.01.01 proteasomal degradation (ubiquitin/proteasomal pathway)	2	0.65	AT3G23050 AT5G05080	372	1.3	-0.65	1
16 PROTEIN WITH BINDING FUNCTION OR COFACTOR REQUIREMENT (structural or catalytic)	85	27.9	AT1G09090 AT1G09540 AT1G09560 AT1G12090 AT1G16610 AT1G18550 AT1G31810 AT1G47500 AT1G50460 AT1G52150 AT1G52250 AT1G53140 AT1G64110 AT1G67690 AT1G74690 AT1G76990 AT1G77020 AT2G16440 AT2G18470 AT2G19480 AT2G24790 AT2G26300 AT2G27035 AT2G31081 AT2G34680 AT2G34710 AT2G41820 AT2G45180 AT2G45570 AT2G47790 AT3G03900 AT3G04080 AT3G05740 AT3G06130 AT3G10810 AT3G10815 AT3G11964 AT3G17450 AT3G19020 AT3G22800…	7027	24.7	3.2	0.107565
16.01 protein binding	33	10.8	AT1G16610 AT1G18550 AT1G31810 AT1G52250 AT1G74690 AT1G77020 AT2G24790 AT2G26300 AT2G31081 AT2G34680 AT3G04080 AT3G10810 AT3G10815 AT3G17450 AT3G19020 AT3G22800 AT3G23050 AT3G23750 AT3G44110 AT3G56340 AT4G05190 AT4G06744 AT4G13340 AT4G21710 AT5G05080 AT5G07780 AT5G16650 AT5G20490 AT5G45290 AT5G54200 AT5G55230 AT5G55760 AT5G66350	2619	9.21	1.59	0.184402
16.01.01 receptor binding	1	0.32	AT2G31081	31	0.1	0.22	0.283691
16.03 nucleic acid binding	21	6.9	AT1G09540 AT1G16610 AT1G47500 AT1G52150 AT2G16440 AT2G19480 AT2G34710 AT3G11964 AT3G17450 AT3G22830 AT3G57540 AT4G03110 AT4G21710 AT4G30080 AT5G10770 AT5G32450 AT5G35970 AT5G42540 AT5G46280 AT5G55760 AT5G65640	2200	7.74	-0.84	1
16.03.01 DNA binding	14	4.6	AT1G09540 AT1G52150 AT2G16440 AT2G19480 AT2G34710 AT3G17450 AT3G22830 AT3G57540 AT4G21710 AT5G10770 AT5G35970 AT5G46280 AT5G55760 AT5G65640	1394	4.9	-0.3	1
16.03.03 RNA binding	6	1.97	AT1G16610 AT1G47500 AT3G11964 AT4G03110 AT4G21710 AT4G30080	443	1.55	0.42	0.337865
16.09 lipid binding	4	1.31	AT1G12090 AT2G45180 AT4G12510 AT5G38170	141	0.49	0.82	0.0652401
16.11 amino acid/amino acid derivatives binding	1	0.32	AT1G76990	24	0.08	0.24	0.227615
16.17 metal binding	14	4.6	AT1G09090 AT1G09560 AT1G67690 AT2G24790 AT2G27035 AT3G06130 AT3G10810 AT3G10815 AT3G51800 AT4G39330 AT5G02380 AT5G05390 AT5G45290 AT5G60020	1296	4.56	0.04	0.523971
16.17.01 calcium binding	1	0.32	AT1G09090	173	0.6	-0.28	1
16.17.09 heavy metal binding (Cu, Fe, Zn)	9	2.96	AT2G24790 AT2G27035 AT3G10810 AT3G10815 AT4G39330 AT5G02380 AT5G05390 AT5G45290 AT5G60020	983	3.45	-0.49	1
16.19 nucleotide/nucleoside/nucleobase binding	22	7.23	AT1G50460 AT1G53140 AT1G64110 AT2G16440 AT2G18470 AT2G26300 AT2G41820 AT2G47790 AT3G03900 AT3G04080 AT3G05740 AT3G48040 AT4G03390 AT4G18820 AT4G36180 AT5G05080 AT5G46280 AT5G54200 AT5G60860 AT5G62670 AT5G63410 AT5G65700	1655	5.82	1.41	0.173696
16.19.03 ATP binding	15	4.93	AT1G50460 AT1G64110 AT2G16440 AT2G18470 AT2G41820 AT3G03900 AT3G04080 AT3G05740 AT4G03390 AT4G36180 AT5G05080 AT5G46280 AT5G62670 AT5G63410 AT5G65700	1218	4.28	0.65	0.325337
16.19.05 GTP binding	5	1.64	AT1G53140 AT2G26300 AT3G48040 AT5G54200 AT5G60860	264	0.92	0.72	0.154306
16.21 complex cofactor/cosubstrate/vitamine binding	1	0.32	AT5G13700	126	0.44	-0.12	1
16.21.05 FAD/FMN binding	1	0.32	AT5G13700	34	0.11	0.21	0.306463
16.25 oxygen binding	2	0.65	AT2G45570 AT3G61880	235	0.82	-0.17	1
18 REGULATION OF METABOLISM AND PROTEIN FUNCTION	14	4.6	AT1G09160 AT1G47230 AT1G76040 AT2G02100 AT2G02130 AT2G17620 AT2G18470 AT2G26300 AT2G44740 AT3G23050 AT3G23750 AT3G46920 AT4G31860 AT5G63410	608	2.13	2.47	0.00624448
18.01 regulation by	9	2.96	AT1G09160 AT1G76040 AT2G18470 AT2G44740 AT3G23050 AT3G23750 AT3G46920 AT4G31860 AT5G63410	404	1.42	1.54	0.0307672
18.01.01 regulation by modification	9	2.96	AT1G09160 AT1G76040 AT2G18470 AT2G44740 AT3G23050 AT3G23750 AT3G46920 AT4G31860 AT5G63410	378	1.33	1.63	0.0212525
18.02 regulation of protein activity	14	4.6	AT1G09160 AT1G47230 AT1G76040 AT2G02100 AT2G02130 AT2G17620 AT2G18470 AT2G26300 AT2G44740 AT3G23050 AT3G23750 AT3G46920 AT4G31860 AT5G63410	603	2.12	2.48	0.00582311
18.02.01 enzymatic activity regulation / enzyme regulator	5	1.64	AT1G47230 AT2G02100 AT2G02130 AT2G17620 AT3G23050	221	0.77	0.87	0.0896122
18.02.01.01 enzyme activator	2	0.65	AT1G47230 AT2G17620	86	0.3	0.35	0.234683
18.02.01.01.05 kinase activator	2	0.65	AT1G47230 AT2G17620	45	0.15	0.5	0.0836755
18.02.01.02 enzyme inhibitor	4	1.31	AT1G47230 AT2G02100 AT2G02130 AT2G17620	88	0.3	1.01	0.0148448
18.02.01.02.03 protease inhibitor	2	0.65	AT2G02100 AT2G02130	44	0.15	0.5	0.0805057
18.02.01.02.05 kinase inhibitior	2	0.65	AT1G47230 AT2G17620	37	0.13	0.52	0.0594697
18.02.10 regulation of channel activity	1	0.32	AT2G26300	1	0	0.32	0.0106993
20 CELLULAR TRANSPORT, TRANSPORT FACILITIES AND TRANSPORT ROUTES	31	10.1	AT1G08510 AT1G08570 AT1G12090 AT1G18550 AT1G31120 AT1G53300 AT1G58360 AT1G72160 AT1G73590 AT1G79360 AT2G01170 AT2G16850 AT2G27035 AT2G45180 AT2G45570 AT3G06130 AT3G16240 AT3G22400 AT3G43790 AT3G51670 AT4G12510 AT4G23400 AT5G02270 AT5G13700 AT5G14880 AT5G20490 AT5G38170 AT5G44340 AT5G47450 AT5G60860 AT5G62670	2419	8.51	1.59	0.169119
20.01 transported compounds (substrates)	22	7.23	AT1G08510 AT1G08570 AT1G12090 AT1G31120 AT1G53300 AT1G58360 AT1G79360 AT2G01170 AT2G27035 AT2G45180 AT2G45570 AT3G06130 AT3G16240 AT3G22400 AT3G43790 AT4G12510 AT5G13700 AT5G14880 AT5G38170 AT5G47450 AT5G60860 AT5G62670	1892	6.65	0.58	0.374291
20.01.01 ion transport	7	2.3	AT1G31120 AT1G79360 AT3G06130 AT3G16240 AT5G14880 AT5G47450 AT5G62670	458	1.61	0.69	0.221233
20.01.01.01 cation transport (H+, Na+, K+, Ca2+ , NH4+, etc.)	6	1.97	AT1G31120 AT3G06130 AT3G16240 AT5G14880 AT5G47450 AT5G62670	355	1.24	0.73	0.182097
20.01.03 C-compound and carbohydrate transport	2	0.65	AT1G79360 AT3G43790	129	0.45	0.2	0.40232
20.01.03.01 sugar transport	2	0.65	AT1G79360 AT3G43790	109	0.38	0.27	0.325565
20.01.07 amino acid/amino acid derivatives transport	2	0.65	AT1G58360 AT2G01170	71	0.24	0.41	0.176206
20.01.10 protein transport	1	0.32	AT5G60860	293	1.03	-0.71	1
20.01.13 lipid/fatty acid transport	5	1.64	AT1G08510 AT1G12090 AT2G45180 AT4G12510 AT5G38170	123	0.43	1.21	0.0105229
20.01.15 electron transport	7	2.3	AT1G08570 AT1G53300 AT2G27035 AT2G45570 AT3G22400 AT5G13700 AT5G62670	717	2.52	-0.22	1
20.03 transport facilities	8	2.63	AT1G72160 AT1G73590 AT2G16850 AT3G16240 AT3G51670 AT4G23400 AT5G02270 AT5G47450	600	2.11	0.52	0.314136
20.03.01 channel / pore class transport	4	1.31	AT2G16850 AT3G16240 AT4G23400 AT5G47450	123	0.43	0.88	0.0434178
20.09 transport routes	3	0.98	AT1G18550 AT5G20490 AT5G44340	424	1.49	-0.51	1
20.09.14 cytoskeleton-dependent transport	3	0.98	AT1G18550 AT5G20490 AT5G44340	74	0.26	0.72	0.0450954
20.09.14.01 tubulin dependent transport	2	0.65	AT1G18550 AT5G44340	57	0.2	0.45	0.124323
20.09.14.02 actin dependent transport	1	0.32	AT5G20490	17	0.05	0.27	0.167166
30 CELLULAR COMMUNICATION/SIGNAL TRANSDUCTION MECHANISM	19	6.25	AT1G73660 AT1G76040 AT1G76690 AT2G14890 AT2G26300 AT2G31081 AT2G41820 AT3G16570 AT3G23050 AT3G46920 AT3G48040 AT4G03390 AT4G36180 AT5G07070 AT5G54200 AT5G60860 AT5G63410 AT5G65700 AT5G66350	1283	4.51	1.74	0.0966151
30.01 cellular signalling	16	5.26	AT1G73660 AT1G76040 AT1G76690 AT2G26300 AT2G41820 AT3G16570 AT3G23050 AT3G46920 AT3G48040 AT4G03390 AT4G36180 AT5G54200 AT5G60860 AT5G63410 AT5G65700 AT5G66350	871	3.06	2.2	0.0261587
30.01.05 enzyme mediated signal transduction	11	3.61	AT1G73660 AT2G26300 AT2G41820 AT3G23050 AT3G46920 AT4G03390 AT4G36180 AT5G54200 AT5G60860 AT5G63410 AT5G65700	446	1.56	2.05	0.00904836
30.01.05.01 protein kinase	8	2.63	AT1G73660 AT2G41820 AT3G23050 AT3G46920 AT4G03390 AT4G36180 AT5G63410 AT5G65700	280	0.98	1.65	0.0109456
30.01.05.01.05 tyrosine kinase	2	0.65	AT1G73660 AT3G46920	57	0.2	0.45	0.124323
30.01.05.01.06 serine/threonine kinase	5	1.64	AT2G41820 AT4G03390 AT4G36180 AT5G63410 AT5G65700	184	0.64	1	0.0483436
30.01.05.05 G-protein mediated signal transduction	3	0.98	AT2G26300 AT5G54200 AT5G60860	144	0.5	0.48	0.200499
30.01.05.05.01 small GTPase mediated signal transduction	1	0.32	AT5G60860	78	0.27	0.05	0.568371
30.01.05.05.03 trimeric G-protein mediated signal transduction	2	0.65	AT2G26300 AT5G54200	66	0.23	0.42	0.157266
30.01.09 second messenger mediated signal transduction	5	1.64	AT1G76040 AT1G76690 AT2G26300 AT3G48040 AT5G66350	344	1.21	0.43	0.308305
30.01.09.03 Ca2+ mediated signal transduction	1	0.32	AT1G76040	47	0.16	0.16	0.397092
30.01.09.08 hormone mediated signal transduction	3	0.98	AT2G26300 AT3G48040 AT5G66350	205	0.72	0.26	0.375961
30.01.09.09 fatty acid derivatives mediated signal transduction	1	0.32	AT1G76690	41	0.14	0.18	0.356831
30.05 transmembrane signal transduction	7	2.3	AT2G14890 AT2G26300 AT2G41820 AT4G03390 AT4G36180 AT5G63410 AT5G65700	328	1.15	1.15	0.0638566
30.05.01 receptor enzyme mediated signalling	5	1.64	AT2G41820 AT4G03390 AT4G36180 AT5G63410 AT5G65700	285	1	0.64	0.191379
30.05.01.12 transmembrane receptor protein tyrosine kinase signalling pathways	5	1.64	AT2G41820 AT4G03390 AT4G36180 AT5G63410 AT5G65700	130	0.45	1.19	0.0131316
30.05.02 non-enzymatic receptor mediated signalling	2	0.65	AT2G14890 AT2G26300	41	0.14	0.51	0.0712334
30.05.02.24 G-protein coupled receptor signalling pathway	2	0.65	AT2G14890 AT2G26300	39	0.13	0.52	0.0652617
32 CELL RESCUE, DEFENSE AND VIRULENCE	22	7.23	AT1G08570 AT1G09090 AT1G09560 AT1G44760 AT1G65870 AT1G73660 AT2G02100 AT2G02130 AT2G22240 AT2G26300 AT2G30870 AT3G03190 AT3G23050 AT3G50970 AT4G23400 AT4G33420 AT5G05340 AT5G25610 AT5G47450 AT5G57560 AT5G62700 AT5G66390	1425	5.01	2.22	0.0550491
32.01 stress response	18	5.92	AT1G09090 AT1G09560 AT1G44760 AT1G73660 AT2G22240 AT2G26300 AT2G30870 AT3G03190 AT3G23050 AT3G50970 AT4G23400 AT4G33420 AT5G05340 AT5G25610 AT5G47450 AT5G57560 AT5G62700 AT5G66390	832	2.92	3	0.00396229
32.01.01 oxidative stress response	6	1.97	AT2G22240 AT2G26300 AT3G03190 AT4G33420 AT5G05340 AT5G66390	200	0.7	1.27	0.0210486
32.01.03 osmotic and salt stress response	3	0.98	AT4G23400 AT5G25610 AT5G47450	205	0.72	0.26	0.375961
32.01.05 heat shock response	2	0.65	AT1G09090 AT2G22240	85	0.29	0.36	0.230736
32.01.06 cold shock response	5	1.64	AT1G09560 AT1G73660 AT3G50970 AT5G57560 AT5G62700	165	0.58	1.06	0.0326816
32.05 disease, virulence and defense	4	1.31	AT1G09090 AT1G65870 AT2G02100 AT2G02130	460	1.61	-0.3	1
32.07 detoxification	6	1.97	AT1G08570 AT2G30870 AT3G03190 AT4G33420 AT5G05340 AT5G66390	266	0.93	1.04	0.067236
32.07.07 oxygen and radical detoxification	6	1.97	AT1G08570 AT2G30870 AT3G03190 AT4G33420 AT5G05340 AT5G66390	261	0.91	1.06	0.0625508
32.07.07.03 glutathione conjugation reaction	2	0.65	AT2G30870 AT3G03190	57	0.2	0.45	0.124323
32.07.07.05 peroxidase reaction	3	0.98	AT4G33420 AT5G05340 AT5G66390	94	0.33	0.65	0.0800591
34 INTERACTION WITH THE ENVIRONMENT	31	10.1	AT1G04240 AT1G09090 AT1G09540 AT1G09560 AT1G18550 AT1G30330 AT1G52250 AT1G58360 AT1G73590 AT1G73660 AT2G22240 AT2G30870 AT2G34680 AT3G04730 AT3G23050 AT3G43790 AT3G50970 AT4G05190 AT4G23400 AT4G30080 AT5G03170 AT5G20490 AT5G25610 AT5G37020 AT5G47450 AT5G47820 AT5G55730 AT5G57560 AT5G60490 AT5G62700 AT5G66350	1651	5.81	4.29	0.00175513
34.05 cell motility	5	1.64	AT1G18550 AT1G52250 AT4G05190 AT5G20490 AT5G47820	87	0.3	1.34	0.00245172
34.05.02 motor activity	5	1.64	AT1G18550 AT1G52250 AT4G05190 AT5G20490 AT5G47820	87	0.3	1.34	0.00245172
34.07 cell adhesion	3	0.98	AT5G03170 AT5G55730 AT5G60490	34	0.11	0.87	0.00567853
34.11 cellular sensing and response to external stimulus	23	7.56	AT1G04240 AT1G09090 AT1G09540 AT1G09560 AT1G30330 AT1G58360 AT1G73590 AT1G73660 AT2G22240 AT2G30870 AT2G34680 AT3G04730 AT3G23050 AT3G43790 AT3G50970 AT4G23400 AT4G30080 AT5G25610 AT5G37020 AT5G47450 AT5G57560 AT5G62700 AT5G66350	1489	5.24	2.32	0.0503354
34.11.01 photoperception and response	2	0.65	AT1G73590 AT2G22240	265	0.93	-0.28	1
34.11.03 chemoperception and response	14	4.6	AT1G04240 AT1G09540 AT1G30330 AT2G30870 AT2G34680 AT3G04730 AT3G23050 AT3G50970 AT4G23400 AT4G30080 AT5G25610 AT5G37020 AT5G47450 AT5G66350	841	2.95	1.65	0.0696708
34.11.03.12 water response	4	1.31	AT2G30870 AT3G23050 AT3G50970 AT5G25610	119	0.41	0.9	0.0392295
34.11.03.13 osmosensing and response	3	0.98	AT4G23400 AT5G25610 AT5G47450	208	0.73	0.25	0.384639
34.11.07 gravity perception and response	2	0.65	AT1G73590 AT3G23050	31	0.1	0.55	0.0432799
34.11.07.01 gravitropism	2	0.65	AT1G73590 AT3G23050	28	0.09	0.56	0.0359227
34.11.09 temperature perception and response	7	2.3	AT1G09090 AT1G09560 AT1G73660 AT2G22240 AT3G50970 AT5G57560 AT5G62700	263	0.92	1.38	0.0236771
34.11.10 response to biotic stimulus	2	0.65	AT1G58360 AT3G43790	296	1.04	-0.39	1
36 SYSTEMIC INTERACTION WITH THE ENVIRONMENT	11	3.61	AT1G04240 AT1G09540 AT1G30330 AT2G34680 AT3G04730 AT3G23050 AT3G50970 AT4G30080 AT5G25610 AT5G37020 AT5G66350	757	2.66	0.95	0.190412
36.20 plant / fungal specific systemic sensing and response	11	3.61	AT1G04240 AT1G09540 AT1G30330 AT2G34680 AT3G04730 AT3G23050 AT3G50970 AT4G30080 AT5G25610 AT5G37020 AT5G66350	692	2.43	1.18	0.125814
36.20.18 plant hormonal regulation	11	3.61	AT1G04240 AT1G09540 AT1G30330 AT2G34680 AT3G04730 AT3G23050 AT3G50970 AT4G30080 AT5G25610 AT5G37020 AT5G66350	589	2.07	1.54	0.0534716
36.20.18.01 auxin response	8	2.63	AT1G04240 AT1G09540 AT1G30330 AT2G34680 AT3G04730 AT3G23050 AT4G30080 AT5G37020	244	0.85	1.78	0.00496423
36.20.18.05 abscisic acid response	2	0.65	AT3G50970 AT5G25610	161	0.56	0.09	0.51556
36.20.18.99 other plant signalling molecules response (jasmonic acid, salicylic acid etc.)	2	0.65	AT3G23050 AT5G66350	197	0.69	-0.04	1
36.25 animal specific systemic sensing and response	1	0.32	AT3G23050	107	0.37	-0.05	1
36.25.16 immune response	1	0.32	AT3G23050	100	0.35	-0.03	1
36.25.16.08 response to wounding	1	0.32	AT3G23050	80	0.28	0.04	0.577583
40 CELL FATE	7	2.3	AT1G02170 AT1G20190 AT1G52150 AT1G63260 AT1G65680 AT2G26300 AT3G23050	450	1.58	0.72	0.209005
40.01 cell growth / morphogenesis	4	1.31	AT1G20190 AT1G52150 AT1G65680 AT3G23050	256	0.9	0.41	0.29394
40.01.03 directional cell growth (morphogenesis)	3	0.98	AT1G20190 AT1G52150 AT1G65680	164	0.57	0.41	0.256724
40.10 cell death	2	0.65	AT1G02170 AT2G26300	101	0.35	0.3	0.294075
40.10.02 apoptosis (type I programmed cell death)	1	0.32	AT1G02170	67	0.23	0.09	0.514007
40.10.02.02 apoptotic program	1	0.32	AT1G02170	11	0.03	0.29	0.111613
40.10.02.02.02 caspase activation	1	0.32	AT1G02170	11	0.03	0.29	0.111613
40.10.02.03 induction of apoptosis	1	0.32	AT1G02170	6	0.02	0.3	0.0625085
40.20 cell aging	1	0.32	AT1G63260	49	0.17	0.15	0.409945
41 DEVELOPMENT (Systemic)	12	3.94	AT1G52150 AT2G26300 AT2G27380 AT2G34710 AT2G38280 AT3G04080 AT3G23050 AT3G61880 AT4G21710 AT4G30080 AT5G37020 AT5G65700	1047	3.68	0.26	0.445406
41.01 fungal/microorganismic development	3	0.98	AT1G52150 AT2G34710 AT3G23050	26	0.09	0.89	0.00262756
41.01.03 tissue pattern formation	2	0.65	AT1G52150 AT2G34710	12	0.04	0.61	0.00701579
41.03 plant development	8	2.63	AT2G26300 AT2G27380 AT2G38280 AT3G04080 AT3G61880 AT4G21710 AT5G37020 AT5G65700	869	3.05	-0.42	1
41.03.01 gametophyte development	1	0.32	AT5G65700	107	0.37	-0.05	1
41.03.02 fertilization (pollen hydration, pollen tube guidance, double fertilization of oocyte and endosperm)	1	0.32	AT3G04080	37	0.13	0.19	0.328514
41.03.03 embryonal development	2	0.65	AT2G38280 AT4G21710	414	1.45	-0.8	1
41.03.05 germination	2	0.65	AT2G26300 AT2G27380	38	0.13	0.52	0.0623426
41.03.08 fruit development and ripening	2	0.65	AT3G61880 AT5G37020	181	0.63	0.02	0.578793
41.05 animal development	3	0.98	AT1G52150 AT2G34710 AT4G30080	62	0.21	0.77	0.0288566
41.05.19 asymmetries and axis determination	3	0.98	AT1G52150 AT2G34710 AT4G30080	29	0.1	0.88	0.00360648
42 BIOGENESIS OF CELLULAR COMPONENTS	31	10.1	AT1G09540 AT1G20190 AT1G30330 AT1G31810 AT1G52150 AT1G52250 AT1G65680 AT2G19480 AT2G27380 AT2G34710 AT2G46225 AT3G12110 AT3G19020 AT3G22800 AT3G22830 AT3G44990 AT3G58120 AT4G05190 AT4G13340 AT4G14960 AT4G32410 AT5G07780 AT5G19780 AT5G20490 AT5G37020 AT5G44340 AT5G47820 AT5G55230 AT5G55760 AT5G57550 AT5G57560	1554	5.46	4.64	0.000670886
42.01 cell wall	11	3.61	AT1G20190 AT1G65680 AT2G27380 AT3G19020 AT3G22800 AT3G44990 AT4G13340 AT4G32410 AT5G47820 AT5G57550 AT5G57560	263	0.92	2.69	0.000136877
42.04 cytoskeleton/structural proteins	11	3.61	AT1G31810 AT1G52250 AT2G46225 AT3G12110 AT4G05190 AT4G14960 AT5G07780 AT5G19780 AT5G20490 AT5G44340 AT5G55230	144	0.5	3.11	4.65185e-07
42.04.03 actin cytoskeleton	4	1.31	AT1G31810 AT2G46225 AT3G12110 AT5G07780	53	0.18	1.13	0.00249141
42.04.05 microtubule cytoskeleton	5	1.64	AT1G52250 AT4G05190 AT4G14960 AT5G19780 AT5G55230	41	0.14	1.5	7.41494e-05
42.10 nucleus	9	2.96	AT1G09540 AT1G30330 AT1G52150 AT2G19480 AT2G34710 AT3G22830 AT3G58120 AT5G37020 AT5G55760	1048	3.68	-0.72	1
42.10.03 organization of chromosome structure	9	2.96	AT1G09540 AT1G30330 AT1G52150 AT2G19480 AT2G34710 AT3G22830 AT3G58120 AT5G37020 AT5G55760	1047	3.68	-0.72	1
43 CELL TYPE DIFFERENTIATION	4	1.31	AT1G52150 AT2G46225 AT5G56750 AT5G65700	218	0.76	0.55	0.206002
43.02 plant cell type differentiation	3	0.98	AT1G52150 AT2G46225 AT5G65700	179	0.62	0.36	0.30017
43.02.01 stem cell/meristematic cell	2	0.65	AT1G52150 AT5G65700	18	0.06	0.59	0.0155918
43.02.05 epidermal cell	1	0.32	AT2G46225	102	0.35	-0.03	1
43.02.05.02 plant hair cell (trichome e.g. cotton)	1	0.32	AT2G46225	49	0.17	0.15	0.409945
43.03 animal cell type differentiation	1	0.32	AT5G56750	55	0.19	0.13	0.446891
45 TISSUE DIFFERENTIATION	4	1.31	AT1G52150 AT1G73590 AT2G34710 AT5G65700	98	0.34	0.97	0.0211823
45.02 plant tissue	4	1.31	AT1G52150 AT1G73590 AT2G34710 AT5G65700	98	0.34	0.97	0.0211823
45.02.01 meristematic tissue	3	0.98	AT1G52150 AT2G34710 AT5G65700	60	0.21	0.77	0.0265167
45.02.01.01 shoot apical meristem	1	0.32	AT2G34710	12	0.04	0.28	0.121122
45.02.13 vascular tissue	2	0.65	AT1G52150 AT1G73590	41	0.14	0.51	0.0712334
47 ORGAN DIFFERENTIATION	7	2.3	AT1G09540 AT1G30330 AT1G52150 AT1G73590 AT2G34680 AT5G37020 AT5G65700	260	0.91	1.39	0.0224157
47.02 plant organ	7	2.3	AT1G09540 AT1G30330 AT1G52150 AT1G73590 AT2G34680 AT5G37020 AT5G65700	248	0.87	1.43	0.0178351
47.02.01 shoot	6	1.97	AT1G09540 AT1G30330 AT1G52150 AT1G73590 AT5G37020 AT5G65700	197	0.69	1.28	0.0197088
47.02.01.02 leaf	1	0.32	AT1G52150	85	0.29	0.03	0.599765
47.02.01.03 flower	3	0.98	AT1G30330 AT5G37020 AT5G65700	91	0.32	0.66	0.0742282
47.02.01.05 seed	1	0.32	AT1G09540	16	0.05	0.27	0.158153
47.02.02 root	2	0.65	AT1G73590 AT2G34680	65	0.22	0.43	0.153527
70 SUBCELLULAR LOCALIZATION	114	37.5	AT1G02170 AT1G04240 AT1G08200 AT1G09160 AT1G09540 AT1G12350 AT1G16610 AT1G16720 AT1G18550 AT1G20190 AT1G25280 AT1G26945 AT1G29980 AT1G44760 AT1G47230 AT1G50460 AT1G52150 AT1G52250 AT1G53140 AT1G58360 AT1G61080 AT1G65680 AT1G68560 AT1G70550 AT1G73590 AT1G76040 AT1G76990 AT1G78020 AT1G78060 AT2G02100 AT2G06925 AT2G14890 AT2G16440 AT2G17620 AT2G18470 AT2G19480 AT2G24790 AT2G26300 AT2G27380 AT2G27500…	10531	37	0.5	0.458778
70.01 cell wall	18	5.92	AT1G20190 AT1G65680 AT1G68560 AT1G78060 AT2G02100 AT2G26300 AT2G27380 AT3G16240 AT3G19020 AT3G22800 AT4G08950 AT4G13340 AT4G38770 AT5G20950 AT5G22200 AT5G25460 AT5G54200 AT5G57560	431	1.51	4.41	1.10966e-06
70.02 eukaryotic plasma membrane / membrane attached	12	3.94	AT1G29980 AT1G58360 AT2G14890 AT2G26300 AT2G46330 AT3G48040 AT4G26320 AT5G03170 AT5G08000 AT5G54200 AT5G55730 AT5G60490	517	1.81	2.13	0.0103109
70.03 cytoplasm	17	5.59	AT1G08200 AT1G73590 AT1G76040 AT1G76990 AT2G27500 AT2G30870 AT3G03190 AT3G11964 AT3G23050 AT3G54210 AT3G56340 AT4G35160 AT5G43810 AT5G47240 AT5G47820 AT5G54160 AT5G55230	1066	3.75	1.84	0.0673236
70.04 cytoskeleton	10	3.28	AT1G18550 AT1G52250 AT3G12110 AT4G05190 AT4G14960 AT5G19780 AT5G44340 AT5G51600 AT5G55230 AT5G62700	152	0.53	2.75	5.96668e-06
70.04.05 microtubule cytoskeleton	9	2.96	AT1G18550 AT1G52250 AT4G05190 AT4G14960 AT5G19780 AT5G44340 AT5G51600 AT5G55230 AT5G62700	109	0.38	2.58	2.72981e-06
70.07 endoplasmic reticulum	3	0.98	AT2G26300 AT2G38280 AT3G23050	193	0.67	0.31	0.341045
70.10 nucleus	24	7.89	AT1G04240 AT1G09540 AT1G16610 AT1G26945 AT1G47230 AT1G52150 AT1G76040 AT2G17620 AT2G19480 AT2G24790 AT2G27500 AT2G34710 AT3G04730 AT3G22830 AT3G23050 AT3G58120 AT4G21710 AT4G30080 AT5G42540 AT5G54160 AT5G55230 AT5G55760 AT5G65640 AT5G66350	2207	7.76	0.13	0.497839
70.10.03 chromosome	1	0.32	AT5G55760	141	0.49	-0.17	1
70.10.06 nuclear matrix	2	0.65	AT1G16610 AT4G21710	53	0.18	0.47	0.11029
70.10.09 nuclear speckles	1	0.32	AT1G16610	13	0.04	0.28	0.130529
70.16 mitochondrion	17	5.59	AT1G09160 AT1G25280 AT1G44760 AT1G50460 AT1G70550 AT1G78020 AT2G27920 AT3G04080 AT3G09410 AT3G10815 AT3G12110 AT3G18440 AT3G25585 AT4G33420 AT4G39660 AT5G34940 AT5G38710	3146	11	-5.41	0.999701
70.25 vacuole or lysosome	1	0.32	AT2G06925	35	0.12	0.2	0.313892
70.26 plastid	26	8.55	AT1G02170 AT1G12350 AT1G16720 AT1G26945 AT1G47230 AT1G53140 AT1G61080 AT2G16440 AT2G18470 AT3G06200 AT3G44990 AT3G46920 AT3G58120 AT4G03210 AT4G10030 AT4G14145 AT4G15560 AT4G18820 AT4G29400 AT5G01170 AT5G07780 AT5G11890 AT5G16730 AT5G35970 AT5G41080 AT5G45290	3464	12.1	-3.55	0.982974
70.26.03 chloroplast	26	8.55	AT1G02170 AT1G12350 AT1G16720 AT1G26945 AT1G47230 AT1G53140 AT1G61080 AT2G16440 AT2G18470 AT3G06200 AT3G44990 AT3G46920 AT3G58120 AT4G03210 AT4G10030 AT4G14145 AT4G15560 AT4G18820 AT4G29400 AT5G01170 AT5G07780 AT5G11890 AT5G16730 AT5G35970 AT5G41080 AT5G45290	3439	12.1	-3.55	0.980984
70.27 extracellular / secretion proteins	2	0.65	AT1G20190 AT1G65680	99	0.34	0.31	0.286164
70.27.01 extracellular matrix component	2	0.65	AT1G20190 AT1G65680	95	0.33	0.32	0.27032
75 TISSUE LOCALIZATION	2	0.65	AT1G52150 AT1G73590	32	0.11	0.54	0.0458465
75.02 plant tissue	2	0.65	AT1G52150 AT1G73590	32	0.11	0.54	0.0458465
75.02.13 vascular tissue	2	0.65	AT1G52150 AT1G73590	32	0.11	0.54	0.0458465
99 UNCLASSIFIED PROTEINS	61	20	AT1G02180 AT1G03080 AT1G03780 AT1G05470 AT1G14690 AT1G19110 AT1G19330 AT1G20080 AT1G25375 AT1G28100 AT1G28290 AT1G29050 AT1G29170 AT1G35780 AT1G47480 AT1G49750 AT1G55170 AT1G55360 AT1G61667 AT1G70620 AT1G73230 AT2G20190 AT2G22125 AT2G25737 AT2G38320 AT2G42760 AT3G14920 AT3G23090 AT3G27050 AT3G28780 AT3G44220 AT3G48410 AT3G48740 AT3G50520 AT4G01080 AT4G01510 AT4G10850 AT4G28025 AT4G28550 AT4G29905…	7994	28.1	-8.1	0.999538
