# Supplementary material for: Comparing genomic expression patterns across plant species reveals highly diverged transcriptional dynamics in response to salt stress
Source: BMC Genomics. 2009 Aug 25;10:398. doi: 10.1186/1471-2164-10-398 (PMC2739230; doi:10.1186/1471-2164-10-398)
Supplement: Additional file 19 — GO for Golden Promise up-regulated genes [file 1471-2164-10-398-S19.xls]

## Sheet: 123
FUNCTIONAL CATEGORY	abs SET	rel SET	genes SET	abs GENOME	rel GENOME	rel SETminusGENOME	P-VALUE
01 METABOLISM	74	31.3	AT1G02205 AT1G02850 AT1G07160 AT1G09350 AT1G13440 AT1G17250 AT1G18670 AT1G22380 AT1G24180 AT1G28590 AT1G52570 AT1G60550 AT1G61720 AT1G63970 AT1G64110 AT1G66880 AT1G66950 AT1G71830 AT1G72770 AT1G78270 AT2G02390 AT2G15490 AT2G37710 AT2G38670 AT2G39800 AT2G43750 AT2G46620 AT3G03690 AT3G06580 AT3G09270 AT3G09830 AT3G12500 AT3G13300 AT3G14360 AT3G17770 AT3G21250 AT3G25780 AT3G43190 AT3G50930 AT3G51000…	4932	17.3	14	9.96461e-08
01.01 amino acid metabolism	6	2.54	AT2G39800 AT2G43750 AT4G26200 AT5G08170 AT5G17330 AT5G65010	342	1.2	1.34	0.0667288
01.01.03 assimilation of ammonia, metabolism of the glutamate group	2	0.84	AT2G39800 AT5G17330	57	0.2	0.64	0.0814503
01.01.03.02 metabolism of glutamate	1	0.42	AT5G17330	34	0.11	0.31	0.247046
01.01.03.02.02 degradation of glutamate	1	0.42	AT5G17330	3	0.01	0.41	0.0247126
01.01.03.03 metabolism of proline	1	0.42	AT2G39800	10	0.03	0.39	0.080036
01.01.03.03.01 biosynthesis of proline	1	0.42	AT2G39800	5	0.01	0.41	0.0408489
01.01.05 metabolism of urea cycle, creatine and polyamines	1	0.42	AT5G08170	23	0.08	0.34	0.17462
01.01.05.01 metabolism of polyamines	1	0.42	AT5G08170	14	0.04	0.38	0.110234
01.01.05.01.01 biosynthesis of polyamines	1	0.42	AT5G08170	11	0.03	0.39	0.0876799
01.01.06 metabolism of the aspartate family	2	0.84	AT4G26200 AT5G65010	86	0.3	0.54	0.160221
01.01.06.02 metabolism of asparagine	1	0.42	AT5G65010	14	0.04	0.38	0.110234
01.01.06.02.01 biosynthesis of asparagine	1	0.42	AT5G65010	3	0.01	0.41	0.0247126
01.01.06.05 metabolism of methionine	1	0.42	AT4G26200	44	0.15	0.27	0.307379
01.01.09 metabolism of the cysteine - aromatic group	1	0.42	AT2G43750	136	0.47	-0.05	1
01.01.09.03 metabolism of cysteine	1	0.42	AT2G43750	18	0.06	0.36	0.139446
01.01.09.03.01 biosynthesis of cysteine	1	0.42	AT2G43750	11	0.03	0.39	0.0876799
01.02 nitrogen, sulfur and selenium metabolism	1	0.42	AT2G43750	162	0.57	-0.15	1
01.02.03 sulfur metabolism	1	0.42	AT2G43750	72	0.25	0.17	0.451895
01.03 nucleotide/nucleoside/nucleobase metabolism	5	2.11	AT3G06580 AT3G13300 AT4G09320 AT4G16130 AT5G16910	493	1.73	0.38	0.389914
01.03.01 purin nucleotide/nucleoside/nucleobase metabolism	3	1.27	AT3G06580 AT4G09320 AT4G16130	161	0.56	0.71	0.150455
01.03.01.03 purine nucleotide/nucleoside/nucleobase anabolism	1	0.42	AT4G09320	40	0.14	0.28	0.283846
01.03.04 pyrimidine nucleotide/nucleoside/nucleobase metabolism	1	0.42	AT4G09320	72	0.25	0.17	0.451895
01.03.04.03 pyrimidine nucleotide/nucleoside/nucleobase anabolism	1	0.42	AT4G09320	22	0.07	0.35	0.167702
01.03.16 polynucleotide degradation	1	0.42	AT3G13300	167	0.58	-0.16	1
01.03.16.01 RNA degradation	1	0.42	AT3G13300	61	0.21	0.21	0.399099
01.04 phosphate metabolism	28	11.8	AT1G07160 AT1G17250 AT1G18670 AT1G64110 AT1G66880 AT1G66950 AT1G71830 AT1G72770 AT2G37710 AT2G38670 AT2G46620 AT3G06580 AT3G09830 AT3G17770 AT3G21250 AT3G50930 AT3G59420 AT4G04770 AT4G09320 AT4G16130 AT4G18640 AT4G23280 AT4G26270 AT5G18610 AT5G25930 AT5G39040 AT5G50400 AT5G60900	1863	6.55	5.25	0.00175662
01.05 C-compound and carbohydrate metabolism	29	12.2	AT1G02850 AT1G09350 AT1G13440 AT1G22380 AT1G24180 AT1G28590 AT1G78270 AT2G15490 AT3G03690 AT3G06580 AT3G12500 AT3G17770 AT3G43190 AT3G51000 AT3G52600 AT3G54420 AT3G57240 AT4G15240 AT4G16130 AT4G26200 AT4G26270 AT4G33830 AT5G01260 AT5G08380 AT5G16910 AT5G17330 AT5G24090 AT5G50400 AT5G54960	1646	5.79	6.41	0.000111645
01.05.02 sugar, glucoside, polyol and carboxylate metabolism	18	7.62	AT1G02850 AT1G09350 AT1G13440 AT1G22380 AT1G78270 AT2G15490 AT3G03690 AT3G06580 AT3G43190 AT3G52600 AT3G57240 AT4G15240 AT4G16130 AT4G26270 AT4G33830 AT5G08380 AT5G16910 AT5G24090	853	3	4.62	0.000301477
01.05.02.01 nucleotide-sugar metabolism	4	1.69	AT1G78270 AT2G15490 AT3G03690 AT3G43190	185	0.65	1.04	0.0689049
01.05.02.04 sugar, glucoside, polyol and carboxylate anabolism	1	0.42	AT3G43190	60	0.21	0.21	0.394056
01.05.02.07 sugar, glucoside, polyol and carboxylate catabolism	2	0.84	AT1G13440 AT4G26270	93	0.32	0.52	0.180865
01.05.03 polysaccharide metabolism	5	2.11	AT3G12500 AT3G54420 AT3G57240 AT5G08380 AT5G16910	238	0.83	1.28	0.0490981
01.05.03.03 chitin metabolism	2	0.84	AT3G12500 AT3G54420	14	0.04	0.8	0.00585347
01.05.03.03.07 chitin catabolism	2	0.84	AT3G12500 AT3G54420	14	0.04	0.8	0.00585347
01.05.05 C-1 compound metabolism	1	0.42	AT1G28590	186	0.65	-0.23	1
01.05.05.07 C-1 compound catabolism	1	0.42	AT1G28590	125	0.43	-0.01	1
01.05.07 C-3 compound metabolism	2	0.84	AT1G24180 AT3G17770	90	0.31	0.53	0.171966
01.05.13 transfer of activated C-1 groups	1	0.42	AT4G26200	152	0.53	-0.11	1
01.05.13.01 S-adenosyl-methionine - homocysteine cycle	1	0.42	AT4G26200	80	0.28	0.14	0.487366
01.06 lipid, fatty acid and isoprenoid metabolism	15	6.35	AT1G02205 AT1G28590 AT1G52570 AT1G63970 AT2G38670 AT3G14360 AT3G17770 AT3G55940 AT4G15560 AT4G22756 AT4G34350 AT4G36810 AT5G43280 AT5G60600 AT5G62790	827	2.91	3.44	0.00405833
01.06.02 membrane lipid metabolism	3	1.27	AT1G52570 AT2G38670 AT3G55940	151	0.53	0.74	0.131324
01.06.02.01 phospholipid metabolism	3	1.27	AT1G52570 AT2G38670 AT3G55940	135	0.47	0.8	0.102727
01.06.06 isoprenoid metabolism	7	2.96	AT1G63970 AT4G15560 AT4G22756 AT4G34350 AT4G36810 AT5G60600 AT5G62790	177	0.62	2.34	0.00072389
01.06.06.11 tetracyclic and pentacyclic triterpenes (cholesterin, steroids and hopanoids) metabolism	1	0.42	AT4G22756	44	0.15	0.27	0.307379
01.06.06.13 tetraterpenes (carotinoids) metabolism	1	0.42	AT1G63970	29	0.1	0.32	0.214945
01.07 metabolism of vitamins, cofactors, and prosthetic groups	3	1.27	AT1G24180 AT1G60550 AT4G04770	251	0.88	0.39	0.346453
01.07.01 biosynthesis of vitamins, cofactors, and prosthetic groups	1	0.42	AT1G60550	127	0.44	-0.02	1
01.20 secondary metabolism	9	3.81	AT1G02205 AT1G61720 AT1G63970 AT2G02390 AT3G09270 AT3G25780 AT4G15560 AT4G16130 AT4G26200	426	1.49	2.32	0.00963564
01.20.05 metabolism of acetic acid derivatives	2	0.84	AT1G02205 AT3G25780	23	0.08	0.76	0.0154954
01.20.05.03 metabolism of alkanes, alkenes, alkanals, alkanols	1	0.42	AT1G02205	1	0	0.42	0.00830606
01.20.19 metabolism of secondary products derived from glycine, L-serine and L-alanine	2	0.84	AT1G63970 AT4G15560	60	0.21	0.63	0.088907
01.20.19.01 metabolism of porphyrins	2	0.84	AT1G63970 AT4G15560	50	0.17	0.67	0.0648856
01.20.23 metabolism of secondary products derived from L-methionine	1	0.42	AT4G26200	27	0.09	0.33	0.201726
01.20.35 metabolism of secondary products derived from L-phenylalanine and L-tyrosine	1	0.42	AT1G61720	129	0.45	-0.03	1
01.20.35.01 metabolism of phenylpropanoids	1	0.42	AT1G61720	117	0.41	0.01	0.62389
01.20.35.01.05 metabolism of stilbenes, flavonoids	1	0.42	AT1G61720	46	0.16	0.26	0.318855
01.20.38 metabolism of toxins/drugs	2	0.84	AT2G02390 AT3G09270	48	0.16	0.68	0.0603882
02 ENERGY	3	1.27	AT1G13440 AT1G24180 AT4G26270	453	1.59	-0.32	1
02.01 glycolysis and gluconeogenesis	2	0.84	AT1G13440 AT4G26270	73	0.25	0.59	0.123276
02.08 pyruvate dehydrogenase complex	1	0.42	AT1G24180	10	0.03	0.39	0.080036
04 STORAGE PROTEIN	2	0.84	AT2G18540 AT5G39110	65	0.22	0.62	0.101757
04.01 storage facilitating proteins	2	0.84	AT2G18540 AT5G39110	65	0.22	0.62	0.101757
10 CELL CYCLE AND DNA PROCESSING	4	1.69	AT1G53910 AT2G33730 AT5G13330 AT5G49620	1518	5.34	-3.65	0.998879
10.01 DNA processing	4	1.69	AT1G53910 AT2G33730 AT5G13330 AT5G49620	1350	4.75	-3.06	0.996506
10.01.02 DNA topology	1	0.42	AT2G33730	102	0.35	0.07	0.573558
10.01.05 DNA recombination and DNA repair	1	0.42	AT2G33730	235	0.82	-0.4	1
10.01.05.01 DNA repair	1	0.42	AT2G33730	213	0.74	-0.32	1
10.01.05.03 DNA recombination	1	0.42	AT2G33730	121	0.42	0	1
10.01.09 DNA restriction or modification	3	1.27	AT1G53910 AT5G13330 AT5G49620	1019	3.58	-2.31	1
10.01.09.05 DNA conformation modification (e.g. chromatin)	3	1.27	AT1G53910 AT5G13330 AT5G49620	987	3.47	-2.2	1
11 TRANSCRIPTION	13	5.5	AT1G16610 AT1G17440 AT1G22380 AT1G31810 AT1G53910 AT1G61110 AT2G29210 AT2G33730 AT2G38300 AT3G13300 AT5G13180 AT5G13330 AT5G49620	2664	9.37	-3.87	0.98926
11.02 RNA synthesis	10	4.23	AT1G17440 AT1G22380 AT1G31810 AT1G53910 AT1G61110 AT2G33730 AT2G38300 AT5G13180 AT5G13330 AT5G49620	2298	8.08	-3.85	0.993574
11.02.03 mRNA synthesis	8	3.38	AT1G17440 AT1G22380 AT1G53910 AT1G61110 AT2G38300 AT5G13180 AT5G13330 AT5G49620	2149	7.56	-4.18	0.99766
11.02.03.01 general transcription activities	1	0.42	AT1G17440	60	0.21	0.21	0.394056
11.02.03.01.01 transcription initiation	1	0.42	AT1G17440	37	0.13	0.29	0.265675
11.02.03.04 transcriptional control	7	2.96	AT1G22380 AT1G53910 AT1G61110 AT2G38300 AT5G13180 AT5G13330 AT5G49620	2117	7.45	-4.49	0.99902
11.04 RNA processing	3	1.27	AT1G16610 AT2G29210 AT2G33730	417	1.46	-0.19	1
11.04.01 rRNA processing	1	0.42	AT2G33730	133	0.46	-0.04	1
11.04.03 mRNA processing (splicing, 5'-, 3'-end processing)	3	1.27	AT1G16610 AT2G29210 AT2G33730	183	0.64	0.63	0.195282
11.04.03.01 splicing	3	1.27	AT1G16610 AT2G29210 AT2G33730	153	0.53	0.74	0.135078
11.06 RNA modification	1	0.42	AT3G13300	131	0.46	-0.04	1
11.06.03 mRNA modification	1	0.42	AT3G13300	14	0.04	0.38	0.110234
12 PROTEIN SYNTHESIS	1	0.42	AT1G69410	1332	4.68	-4.26	0.999989
12.04 translation	1	0.42	AT1G69410	1218	4.28	-3.86	1
12.04.01 translation initiation	1	0.42	AT1G69410	83	0.29	0.13	0.50007
14 PROTEIN FATE (folding, modification, destination)	21	8.89	AT1G07160 AT1G17250 AT1G18670 AT1G28490 AT1G45050 AT1G66880 AT1G71830 AT1G72770 AT2G12550 AT3G02740 AT3G09830 AT3G60340 AT4G18640 AT5G01720 AT5G18610 AT5G25930 AT5G50400 AT5G60160 AT5G60710 AT5G60900 AT5G62740	3104	10.9	-2.01	0.867504
14.04 protein targeting, sorting and translocation	1	0.42	AT1G28490	176	0.61	-0.19	1
14.07 protein modification	18	7.62	AT1G07160 AT1G17250 AT1G18670 AT1G45050 AT1G66880 AT1G71830 AT1G72770 AT2G12550 AT3G09830 AT3G60340 AT4G18640 AT5G01720 AT5G18610 AT5G25930 AT5G50400 AT5G60710 AT5G60900 AT5G62740	2165	7.61	0.01	0.533763
14.07.01 modification with fatty acids (e.g. myristylation, palmitylation, farnesylation)	4	1.69	AT1G18670 AT3G60340 AT5G60710 AT5G62740	460	1.61	0.08	0.532813
14.07.03 modification by phosphorylation, dephosphorylation, autophosphorylation	12	5.08	AT1G07160 AT1G17250 AT1G18670 AT1G66880 AT1G71830 AT1G72770 AT3G09830 AT4G18640 AT5G18610 AT5G25930 AT5G50400 AT5G60900	1243	4.37	0.71	0.338492
14.07.05 modification by ubiquitination, deubiquitination	3	1.27	AT1G45050 AT5G01720 AT5G60710	364	1.28	-0.01	1
14.13 protein/peptide degradation	5	2.11	AT1G45050 AT3G02740 AT5G01720 AT5G60160 AT5G60710	884	3.11	-1	1
14.13.01 cytoplasmic and nuclear protein degradation	3	1.27	AT1G45050 AT5G01720 AT5G60710	382	1.34	-0.07	1
14.13.01.01 proteasomal degradation (ubiquitin/proteasomal pathway)	3	1.27	AT1G45050 AT5G01720 AT5G60710	372	1.3	-0.03	1
16 PROTEIN WITH BINDING FUNCTION OR COFACTOR REQUIREMENT (structural or catalytic)	74	31.3	AT1G05120 AT1G06760 AT1G07160 AT1G15740 AT1G16610 AT1G17250 AT1G17440 AT1G22430 AT1G24180 AT1G31810 AT1G32700 AT1G33970 AT1G45050 AT1G53910 AT1G58190 AT1G64110 AT1G64950 AT1G66950 AT1G71050 AT1G71830 AT1G72770 AT2G02850 AT2G18050 AT2G22010 AT2G31820 AT2G33730 AT2G36950 AT2G38300 AT2G41010 AT2G46620 AT2G46950 AT3G06580 AT3G09390 AT3G13300 AT3G14680 AT3G14690 AT3G17611 AT3G18280 AT3G21250 AT3G22120…	7027	24.7	6.6	0.012345
16.01 protein binding	25	10.5	AT1G07160 AT1G15740 AT1G16610 AT1G17250 AT1G17440 AT1G24180 AT1G31810 AT1G45050 AT1G58190 AT1G71830 AT1G72770 AT2G22010 AT2G31820 AT2G41010 AT3G13300 AT4G04770 AT4G18670 AT4G26270 AT5G01720 AT5G01960 AT5G11580 AT5G17330 AT5G24520 AT5G56340 AT5G60710	2619	9.21	1.29	0.261358
16.03 nucleic acid binding	9	3.81	AT1G05120 AT1G06760 AT1G16610 AT1G53910 AT2G18050 AT2G38300 AT4G10110 AT5G13330 AT5G49620	2200	7.74	-3.93	0.995463
16.03.01 DNA binding	7	2.96	AT1G05120 AT1G06760 AT1G53910 AT2G18050 AT2G38300 AT5G13330 AT5G49620	1394	4.9	-1.94	0.947231
16.03.03 RNA binding	2	0.84	AT1G16610 AT4G10110	443	1.55	-0.71	1
16.09 lipid binding	5	2.11	AT3G18280 AT3G22120 AT5G01300 AT5G48485 AT5G59310	141	0.49	1.62	0.00657124
16.13 C-compound binding	1	0.42	AT5G60900	77	0.27	0.15	0.47434
16.17 metal binding	16	6.77	AT1G22430 AT1G71050 AT2G02850 AT2G22010 AT2G36950 AT3G09390 AT3G17611 AT4G24690 AT4G38810 AT5G01960 AT5G18100 AT5G37770 AT5G39110 AT5G53870 AT5G56340 AT5G60710	1296	4.56	2.21	0.0749299
16.17.01 calcium binding	2	0.84	AT4G38810 AT5G37770	173	0.6	0.24	0.421925
16.17.09 heavy metal binding (Cu, Fe, Zn)	10	4.23	AT1G22430 AT2G02850 AT2G22010 AT3G09390 AT3G17611 AT4G24690 AT5G01960 AT5G53870 AT5G56340 AT5G60710	983	3.45	0.78	0.301674
16.19 nucleotide/nucleoside/nucleobase binding	21	8.89	AT1G05120 AT1G33970 AT1G45050 AT1G64110 AT1G66950 AT2G33730 AT2G46620 AT3G06580 AT3G13300 AT3G21250 AT3G50930 AT4G04770 AT4G09320 AT4G16130 AT4G18640 AT4G27190 AT4G35140 AT5G01720 AT5G24520 AT5G39040 AT5G60710	1655	5.82	3.07	0.0357404
16.19.03 ATP binding	17	7.2	AT1G05120 AT1G45050 AT1G64110 AT1G66950 AT2G33730 AT2G46620 AT3G06580 AT3G21250 AT3G50930 AT4G04770 AT4G09320 AT4G16130 AT4G18640 AT4G27190 AT5G01720 AT5G39040 AT5G60710	1218	4.28	2.92	0.0262036
16.19.05 GTP binding	1	0.42	AT1G33970	264	0.92	-0.5	1
16.21 complex cofactor/cosubstrate/vitamine binding	1	0.42	AT5G60600	126	0.44	-0.02	1
16.21.08 Fe/S binding	1	0.42	AT5G60600	7	0.02	0.4	0.0567193
16.25 oxygen binding	6	2.54	AT1G64950 AT2G46950 AT3G14680 AT3G14690 AT3G26210 AT4G39480	235	0.82	1.72	0.0140529
18 REGULATION OF METABOLISM AND PROTEIN FUNCTION	3	1.27	AT1G07160 AT1G17250 AT1G72770	608	2.13	-0.86	1
18.01 regulation by	3	1.27	AT1G07160 AT1G17250 AT1G72770	404	1.42	-0.15	1
18.01.01 regulation by modification	3	1.27	AT1G07160 AT1G17250 AT1G72770	378	1.33	-0.06	1
18.02 regulation of protein activity	3	1.27	AT1G07160 AT1G17250 AT1G72770	603	2.12	-0.85	1
20 CELLULAR TRANSPORT, TRANSPORT FACILITIES AND TRANSPORT ROUTES	34	14.4	AT1G01630 AT1G28490 AT1G55910 AT1G64950 AT1G66950 AT1G67300 AT1G71050 AT1G73030 AT1G75170 AT1G78000 AT2G02850 AT2G36950 AT2G45000 AT2G46750 AT2G46950 AT3G13050 AT3G14680 AT3G14690 AT3G18280 AT3G18830 AT3G21250 AT3G22120 AT3G26210 AT3G54900 AT4G04770 AT4G13420 AT4G38250 AT4G39480 AT5G39040 AT5G46800 AT5G48485 AT5G53870 AT5G59310 AT5G60790	2419	8.51	5.89	0.00174328
20.01 transported compounds (substrates)	26	11	AT1G28490 AT1G55910 AT1G64950 AT1G66950 AT1G67300 AT1G71050 AT1G73030 AT1G78000 AT2G02850 AT2G36950 AT2G46750 AT2G46950 AT3G13050 AT3G14680 AT3G14690 AT3G18280 AT3G18830 AT3G22120 AT3G26210 AT3G54900 AT4G13420 AT4G38250 AT4G39480 AT5G48485 AT5G53870 AT5G59310	1892	6.65	4.35	0.00813159
20.01.01 ion transport	6	2.54	AT1G55910 AT1G71050 AT1G78000 AT2G36950 AT3G54900 AT4G13420	458	1.61	0.93	0.182863
20.01.01.01 cation transport (H+, Na+, K+, Ca2+ , NH4+, etc.)	5	2.11	AT1G55910 AT1G71050 AT2G36950 AT3G54900 AT4G13420	355	1.24	0.87	0.174351
20.01.01.07 anion transport	1	0.42	AT1G78000	102	0.35	0.07	0.573558
20.01.01.07.05 sulfate/sulfite transport	1	0.42	AT1G78000	14	0.04	0.38	0.110234
20.01.03 C-compound and carbohydrate transport	3	1.27	AT1G67300 AT3G13050 AT3G18830	129	0.45	0.82	0.0927253
20.01.03.01 sugar transport	3	1.27	AT1G67300 AT3G13050 AT3G18830	109	0.38	0.89	0.0626341
20.01.07 amino acid/amino acid derivatives transport	1	0.42	AT4G38250	71	0.24	0.18	0.447293
20.01.10 protein transport	2	0.84	AT1G28490 AT1G73030	293	1.03	-0.19	1
20.01.13 lipid/fatty acid transport	5	2.11	AT3G18280 AT3G18830 AT3G22120 AT5G48485 AT5G59310	123	0.43	1.68	0.00370146
20.01.15 electron transport	9	3.81	AT1G64950 AT2G02850 AT2G46750 AT2G46950 AT3G14680 AT3G14690 AT3G26210 AT4G39480 AT5G53870	717	2.52	1.29	0.144645
20.01.27 drug/toxin transport	1	0.42	AT1G66950	64	0.22	0.2	0.413981
20.03 transport facilities	9	3.81	AT1G01630 AT1G75170 AT2G45000 AT3G18830 AT3G54900 AT4G04770 AT4G13420 AT5G39040 AT5G60790	600	2.11	1.7	0.0641477
20.03.01 channel / pore class transport	1	0.42	AT2G45000	123	0.43	-0.01	1
20.03.01.05 nuclear pore forming protein	1	0.42	AT2G45000	1	0	0.42	0.00830606
20.03.02 carrier (electrochemical potential-driven transport)	3	1.27	AT3G18830 AT3G54900 AT4G13420	166	0.58	0.69	0.160337
20.03.02.02 symporter	2	0.84	AT3G18830 AT4G13420	39	0.13	0.71	0.0416275
20.03.02.02.01 proton driven symporter	1	0.42	AT3G18830	25	0.08	0.34	0.188286
20.03.02.03 antiporter	1	0.42	AT3G54900	128	0.45	-0.03	1
20.09 transport routes	2	0.84	AT1G28490 AT5G46800	424	1.49	-0.65	1
20.09.04 mitochondrial transport	1	0.42	AT5G46800	75	0.26	0.16	0.465474
20.09.07 vesicular transport (Golgi network, etc.)	1	0.42	AT1G28490	170	0.59	-0.17	1
20.09.07.06 post Golgi transport	1	0.42	AT1G28490	7	0.02	0.4	0.0567193
30 CELLULAR COMMUNICATION/SIGNAL TRANSDUCTION MECHANISM	10	4.23	AT1G17250 AT1G52570 AT1G58190 AT1G66880 AT1G71830 AT2G14890 AT3G55940 AT3G59420 AT4G18640 AT5G37770	1283	4.51	-0.28	1
30.01 cellular signalling	5	2.11	AT1G52570 AT1G66880 AT3G55940 AT4G18640 AT5G37770	871	3.06	-0.95	1
30.01.05 enzyme mediated signal transduction	2	0.84	AT1G66880 AT4G18640	446	1.56	-0.72	1
30.01.05.01 protein kinase	2	0.84	AT1G66880 AT4G18640	280	0.98	-0.14	1
30.01.05.01.06 serine/threonine kinase	2	0.84	AT1G66880 AT4G18640	184	0.64	0.2	0.452899
30.01.09 second messenger mediated signal transduction	3	1.27	AT1G52570 AT3G55940 AT5G37770	344	1.21	0.06	0.546144
30.01.09.03 Ca2+ mediated signal transduction	1	0.42	AT5G37770	47	0.16	0.26	0.324522
30.01.09.09 fatty acid derivatives mediated signal transduction	2	0.84	AT1G52570 AT3G55940	41	0.14	0.7	0.0455738
30.01.09.11 polyphosphoinositol mediated signal transduction	1	0.42	AT3G55940	70	0.24	0.18	0.442652
30.05 transmembrane signal transduction	4	1.69	AT1G71830 AT2G14890 AT3G59420 AT4G18640	328	1.15	0.54	0.290666
30.05.01 receptor enzyme mediated signalling	3	1.27	AT1G71830 AT3G59420 AT4G18640	285	1	0.27	0.422584
30.05.01.12 transmembrane receptor protein tyrosine kinase signalling pathways	1	0.42	AT4G18640	130	0.45	-0.03	1
30.05.01.18 transmembrane receptor protein serine/threonine kinase signalling pathways	1	0.42	AT1G71830	18	0.06	0.36	0.139446
30.05.02 non-enzymatic receptor mediated signalling	1	0.42	AT2G14890	41	0.14	0.28	0.289803
30.05.02.24 G-protein coupled receptor signalling pathway	1	0.42	AT2G14890	39	0.13	0.29	0.277839
32 CELL RESCUE, DEFENSE AND VIRULENCE	22	9.32	AT1G13440 AT1G65820 AT1G68300 AT2G02390 AT2G15220 AT2G37570 AT2G39800 AT2G41010 AT3G09270 AT3G12500 AT3G22840 AT3G50980 AT4G23280 AT4G27190 AT5G05340 AT5G06720 AT5G18100 AT5G37770 AT5G49620 AT5G54960 AT5G57560 AT5G66400	1425	5.01	4.31	0.00399038
32.01 stress response	15	6.35	AT1G13440 AT1G68300 AT2G37570 AT2G39800 AT2G41010 AT3G22840 AT3G50980 AT5G05340 AT5G06720 AT5G18100 AT5G37770 AT5G49620 AT5G54960 AT5G57560 AT5G66400	832	2.92	3.43	0.0042873
32.01.01 oxidative stress response	5	2.11	AT1G13440 AT5G05340 AT5G06720 AT5G18100 AT5G37770	200	0.7	1.41	0.0261362
32.01.03 osmotic and salt stress response	4	1.69	AT2G37570 AT2G39800 AT2G41010 AT5G49620	205	0.72	0.97	0.0920793
32.01.05 heat shock response	1	0.42	AT5G37770	85	0.29	0.13	0.508365
32.01.06 cold shock response	4	1.69	AT3G22840 AT5G37770 AT5G57560 AT5G66400	165	0.58	1.11	0.0491982
32.05 disease, virulence and defense	4	1.69	AT2G15220 AT3G12500 AT4G23280 AT4G27190	460	1.61	0.08	0.532813
32.07 detoxification	6	2.54	AT1G65820 AT2G02390 AT3G09270 AT5G05340 AT5G06720 AT5G18100	266	0.93	1.61	0.0241802
32.07.07 oxygen and radical detoxification	6	2.54	AT1G65820 AT2G02390 AT3G09270 AT5G05340 AT5G06720 AT5G18100	261	0.91	1.63	0.0222892
32.07.07.03 glutathione conjugation reaction	3	1.27	AT1G65820 AT2G02390 AT3G09270	57	0.2	1.07	0.0119066
32.07.07.05 peroxidase reaction	2	0.84	AT5G05340 AT5G06720	94	0.33	0.51	0.183846
32.07.07.07 superoxide metabolism	1	0.42	AT5G18100	14	0.04	0.38	0.110234
34 INTERACTION WITH THE ENVIRONMENT	22	9.32	AT1G07730 AT1G33970 AT2G37570 AT2G37710 AT2G39800 AT2G41010 AT3G09390 AT3G12500 AT3G22840 AT3G50980 AT3G57240 AT4G04770 AT4G11650 AT4G34350 AT4G37390 AT5G19140 AT5G37770 AT5G49620 AT5G57560 AT5G59310 AT5G60600 AT5G66400	1651	5.81	3.51	0.0198619
34.01 homeostasis	2	0.84	AT3G09390 AT4G04770	77	0.27	0.57	0.134413
34.01.01 homeostasis of cations	2	0.84	AT3G09390 AT4G04770	60	0.21	0.63	0.088907
34.01.01.01 homeostasis of metal ions (Na, K, Ca etc.)	2	0.84	AT3G09390 AT4G04770	58	0.2	0.64	0.0839135
34.11 cellular sensing and response to external stimulus	20	8.47	AT1G07730 AT1G33970 AT2G37570 AT2G37710 AT2G39800 AT2G41010 AT3G12500 AT3G22840 AT3G50980 AT3G57240 AT4G11650 AT4G34350 AT4G37390 AT5G19140 AT5G37770 AT5G49620 AT5G57560 AT5G59310 AT5G60600 AT5G66400	1489	5.24	3.23	0.0239431
34.11.01 photoperception and response	1	0.42	AT5G37770	265	0.93	-0.51	1
34.11.03 chemoperception and response	12	5.08	AT2G37570 AT2G37710 AT2G39800 AT2G41010 AT3G50980 AT4G34350 AT4G37390 AT5G19140 AT5G37770 AT5G49620 AT5G59310 AT5G66400	841	2.95	2.13	0.0492767
34.11.03.12 water response	4	1.69	AT2G39800 AT2G41010 AT3G50980 AT5G66400	119	0.41	1.28	0.0175374
34.11.03.13 osmosensing and response	4	1.69	AT2G37570 AT2G39800 AT2G41010 AT5G49620	208	0.73	0.96	0.0958401
34.11.05 mechanical stimulus perception and response	1	0.42	AT5G37770	9	0.03	0.39	0.0723282
34.11.09 temperature perception and response	4	1.69	AT3G22840 AT5G37770 AT5G57560 AT5G66400	263	0.92	0.77	0.176186
34.11.10 response to biotic stimulus	6	2.54	AT1G07730 AT1G33970 AT3G12500 AT3G57240 AT4G11650 AT5G60600	296	1.04	1.5	0.0377906
36 SYSTEMIC INTERACTION WITH THE ENVIRONMENT	12	5.08	AT2G37710 AT2G39800 AT3G12500 AT4G11650 AT4G37390 AT5G19140 AT5G37770 AT5G48485 AT5G49620 AT5G59310 AT5G60600 AT5G66400	757	2.66	2.42	0.0250781
36.20 plant / fungal specific systemic sensing and response	12	5.08	AT2G37710 AT2G39800 AT3G12500 AT4G11650 AT4G37390 AT5G19140 AT5G37770 AT5G48485 AT5G49620 AT5G59310 AT5G60600 AT5G66400	692	2.43	2.65	0.0134644
36.20.16 plant defense response	4	1.69	AT3G12500 AT4G11650 AT5G48485 AT5G60600	124	0.43	1.26	0.0200716
36.20.16.03 jasmonic acid/ethylene dependent systemic resistance	1	0.42	AT3G12500	25	0.08	0.34	0.188286
36.20.16.05 systemic acquired resistance	2	0.84	AT5G48485 AT5G60600	34	0.11	0.73	0.0323746
36.20.18 plant hormonal regulation	8	3.38	AT2G37710 AT2G39800 AT4G37390 AT5G19140 AT5G37770 AT5G49620 AT5G59310 AT5G66400	589	2.07	1.31	0.119267
36.20.18.01 auxin response	3	1.27	AT4G37390 AT5G19140 AT5G37770	244	0.85	0.42	0.330593
36.20.18.05 abscisic acid response	5	2.11	AT2G39800 AT5G37770 AT5G49620 AT5G59310 AT5G66400	161	0.56	1.55	0.0112757
36.20.18.99 other plant signalling molecules response (jasmonic acid, salicylic acid etc.)	1	0.42	AT2G37710	197	0.69	-0.27	1
40 CELL FATE	5	2.11	AT1G20190 AT1G65680 AT1G69530 AT3G13300 AT3G54420	450	1.58	0.53	0.319436
40.01 cell growth / morphogenesis	4	1.69	AT1G20190 AT1G65680 AT1G69530 AT3G13300	256	0.9	0.79	0.1649
40.01.03 directional cell growth (morphogenesis)	4	1.69	AT1G20190 AT1G65680 AT1G69530 AT3G13300	164	0.57	1.12	0.0483069
40.10 cell death	1	0.42	AT3G54420	101	0.35	0.07	0.569973
40.10.02 apoptosis (type I programmed cell death)	1	0.42	AT3G54420	67	0.23	0.19	0.428495
40.10.02.01 anti-apoptosis	1	0.42	AT3G54420	30	0.1	0.32	0.221472
41 DEVELOPMENT (Systemic)	8	3.38	AT1G61110 AT1G71830 AT3G15670 AT3G59420 AT4G12390 AT5G08170 AT5G13180 AT5G43280	1047	3.68	-0.3	1
41.03 plant development	6	2.54	AT1G71830 AT3G15670 AT3G59420 AT4G12390 AT5G08170 AT5G43280	869	3.05	-0.51	1
41.03.01 gametophyte development	1	0.42	AT1G71830	107	0.37	0.05	0.591039
41.03.01.01 microspore development (male gametophyte)	1	0.42	AT1G71830	61	0.21	0.21	0.399099
41.03.03 embryonal development	4	1.69	AT1G71830 AT3G15670 AT3G59420 AT5G08170	414	1.45	0.24	0.451172
41.03.05 germination	1	0.42	AT5G43280	38	0.13	0.29	0.271783
41.03.08 fruit development and ripening	1	0.42	AT4G12390	181	0.63	-0.21	1
42 BIOGENESIS OF CELLULAR COMPONENTS	14	5.93	AT1G06760 AT1G20190 AT1G31810 AT1G53910 AT1G55000 AT1G65680 AT1G69530 AT2G18050 AT3G19430 AT4G18670 AT5G13330 AT5G16910 AT5G49620 AT5G57560	1554	5.46	0.47	0.416411
42.01 cell wall	8	3.38	AT1G20190 AT1G55000 AT1G65680 AT1G69530 AT3G19430 AT4G18670 AT5G16910 AT5G57560	263	0.92	2.46	0.00167852
42.04 cytoskeleton/structural proteins	1	0.42	AT1G31810	144	0.5	-0.08	1
42.04.03 actin cytoskeleton	1	0.42	AT1G31810	53	0.18	0.24	0.35755
42.10 nucleus	5	2.11	AT1G06760 AT1G53910 AT2G18050 AT5G13330 AT5G49620	1048	3.68	-1.57	1
42.10.03 organization of chromosome structure	5	2.11	AT1G06760 AT1G53910 AT2G18050 AT5G13330 AT5G49620	1047	3.68	-1.57	1
42.34 prokaryotic cell envelope structures	1	0.42	AT1G55000	27	0.09	0.33	0.201726
42.34.07 peptidoglycan layer or other prokaryotic cell wall	1	0.42	AT1G55000	21	0.07	0.35	0.160726
43 CELL TYPE DIFFERENTIATION	2	0.84	AT1G71830 AT5G24520	218	0.76	0.08	0.542266
43.02 plant cell type differentiation	2	0.84	AT1G71830 AT5G24520	179	0.62	0.22	0.438934
43.02.05 epidermal cell	1	0.42	AT5G24520	102	0.35	0.07	0.573558
43.02.05.02 plant hair cell (trichome e.g. cotton)	1	0.42	AT5G24520	49	0.17	0.25	0.335715
43.02.17 gametophytic cell	1	0.42	AT1G71830	51	0.17	0.25	0.346723
43.02.17.01 male gametophyte	1	0.42	AT1G71830	45	0.15	0.27	0.313141
43.02.17.01.01 generative pollen cell	1	0.42	AT1G71830	25	0.08	0.34	0.188286
43.03 animal cell type differentiation	1	0.42	AT5G24520	55	0.19	0.23	0.368198
47 ORGAN DIFFERENTIATION	1	0.42	AT3G13300	260	0.91	-0.49	1
47.02 plant organ	1	0.42	AT3G13300	248	0.87	-0.45	1
47.02.01 shoot	1	0.42	AT3G13300	197	0.69	-0.27	1
47.02.01.02 leaf	1	0.42	AT3G13300	85	0.29	0.13	0.508365
70 SUBCELLULAR LOCALIZATION	92	38.9	AT1G06760 AT1G07160 AT1G13440 AT1G16610 AT1G16840 AT1G17250 AT1G17440 AT1G20190 AT1G23780 AT1G24180 AT1G28490 AT1G35510 AT1G45050 AT1G53910 AT1G61080 AT1G63970 AT1G65680 AT1G66950 AT1G69530 AT1G71830 AT2G02390 AT2G02850 AT2G14890 AT2G18050 AT2G33730 AT2G38300 AT2G38670 AT2G41010 AT2G43750 AT2G45000 AT2G46150 AT2G46750 AT3G02740 AT3G06580 AT3G09270 AT3G09830 AT3G13300 AT3G15780 AT3G17611 AT3G18830…	10531	37	1.9	0.29144
70.01 cell wall	7	2.96	AT1G20190 AT1G65680 AT1G69530 AT3G19430 AT4G12390 AT4G18670 AT5G57560	431	1.51	1.45	0.0692981
70.02 eukaryotic plasma membrane / membrane attached	7	2.96	AT1G71830 AT2G14890 AT3G02740 AT3G18830 AT3G59420 AT4G14746 AT5G53870	517	1.81	1.15	0.140798
70.03 cytoplasm	8	3.38	AT1G13440 AT2G02390 AT2G33730 AT3G06580 AT3G09270 AT3G13300 AT4G16130 AT4G24690	1066	3.75	-0.37	1
70.08 Golgi	1	0.42	AT1G28490	79	0.27	0.15	0.48306
70.09 intracellular transport vesicles	2	0.84	AT1G28490 AT3G59420	63	0.22	0.62	0.0965568
70.10 nucleus	12	5.08	AT1G06760 AT1G16610 AT1G17440 AT1G53910 AT2G18050 AT2G33730 AT2G38300 AT2G41010 AT2G45000 AT5G04990 AT5G13330 AT5G49620	2207	7.76	-2.68	0.959445
70.10.03 chromosome	2	0.84	AT1G06760 AT2G18050	141	0.49	0.35	0.327328
70.10.05 nuclear membrane	2	0.84	AT2G45000 AT5G04990	39	0.13	0.71	0.0416275
70.10.06 nuclear matrix	2	0.84	AT1G16610 AT1G17440	53	0.18	0.66	0.0718338
70.10.09 nuclear speckles	1	0.42	AT1G16610	13	0.04	0.38	0.102779
70.16 mitochondrion	22	9.32	AT1G13440 AT1G16840 AT1G17250 AT1G23780 AT1G24180 AT2G38670 AT2G43750 AT2G46750 AT3G17611 AT3G43190 AT3G50930 AT3G52600 AT3G55940 AT4G15970 AT4G17910 AT4G35140 AT4G39795 AT5G38700 AT5G42050 AT5G43150 AT5G46800 AT5G60710	3146	11	-1.68	0.832391
70.16.05 mitochondrial inner membrane	1	0.42	AT5G46800	133	0.46	-0.04	1
70.19 peroxisome	2	0.84	AT5G18100 AT5G43280	54	0.19	0.65	0.0742014
70.25 vacuole or lysosome	1	0.42	AT5G60160	35	0.12	0.3	0.253307
70.26 plastid	34	14.4	AT1G07160 AT1G35510 AT1G45050 AT1G61080 AT1G63970 AT1G66950 AT2G45000 AT2G46150 AT3G09830 AT3G15780 AT3G21200 AT3G21250 AT3G22160 AT3G22840 AT3G25780 AT3G50190 AT3G52070 AT3G54900 AT3G55646 AT4G03030 AT4G04770 AT4G15560 AT4G34350 AT4G36810 AT4G39470 AT5G01960 AT5G16910 AT5G17330 AT5G18610 AT5G19140 AT5G60600 AT5G60790 AT5G62790 AT5G66950	3464	12.1	2.3	0.171591
70.26.03 chloroplast	34	14.4	AT1G07160 AT1G35510 AT1G45050 AT1G61080 AT1G63970 AT1G66950 AT2G45000 AT2G46150 AT3G09830 AT3G15780 AT3G21200 AT3G21250 AT3G22160 AT3G22840 AT3G25780 AT3G50190 AT3G52070 AT3G54900 AT3G55646 AT4G03030 AT4G04770 AT4G15560 AT4G34350 AT4G36810 AT4G39470 AT5G01960 AT5G16910 AT5G17330 AT5G18610 AT5G19140 AT5G60600 AT5G60790 AT5G62790 AT5G66950	3439	12.1	2.3	0.160961
70.26.11 etioplast	1	0.42	AT4G36810	3	0.01	0.41	0.0247126
70.27 extracellular / secretion proteins	3	1.27	AT1G20190 AT1G65680 AT2G02850	99	0.34	0.93	0.0496459
70.27.01 extracellular matrix component	3	1.27	AT1G20190 AT1G65680 AT2G02850	95	0.33	0.94	0.0448629
73 CELL TYPE LOCALIZATION	1	0.42	AT5G24520	42	0.14	0.28	0.29571
73.02 plant cell type	1	0.42	AT5G24520	42	0.14	0.28	0.29571
73.02.05 specialized epidermal cell	1	0.42	AT5G24520	42	0.14	0.28	0.29571
73.02.05.02 plant hair cell (trichome e.g. cotton)	1	0.42	AT5G24520	32	0.11	0.31	0.234365
77 ORGAN LOCALIZATION	1	0.42	AT1G02205	42	0.14	0.28	0.29571
77.02 plant organ	1	0.42	AT1G02205	41	0.14	0.28	0.289803
77.02.01 shoot	1	0.42	AT1G02205	41	0.14	0.28	0.289803
77.02.01.02 leaf	1	0.42	AT1G02205	14	0.04	0.38	0.110234
99 UNCLASSIFIED PROTEINS	40	16.9	AT1G04380 AT1G15290 AT1G21460 AT1G21680 AT1G47980 AT1G56220 AT1G64650 AT1G68650 AT1G71780 AT1G71950 AT2G05440 AT2G05510 AT2G20770 AT2G21180 AT2G39050 AT2G41040 AT3G01100 AT3G05500 AT3G09000 AT3G11780 AT3G13275 AT3G14160 AT4G13200 AT4G17960 AT4G19970 AT4G22240 AT5G01015 AT5G04370 AT5G06570 AT5G11680 AT5G16370 AT5G16550 AT5G20400 AT5G37070 AT5G39785 AT5G46230 AT5G49830 AT5G54540 AT5G54980 AT5G61820	7994	28.1	-11.2	0.99998
