# Supplementary material for: Comparing genomic expression patterns across plant species reveals highly diverged transcriptional dynamics in response to salt stress
Source: BMC Genomics. 2009 Aug 25;10:398. doi: 10.1186/1471-2164-10-398 (PMC2739230; doi:10.1186/1471-2164-10-398)
Supplement: Additional file 20 — GO for IR29 down-regulated genes [file 1471-2164-10-398-S20.xls]

## Sheet: 123
FUNCTIONAL CATEGORY	abs SET	rel SET	genes SET	abs GENOME	rel GENOME	rel SETminusGENOME	P-VALUE
01 METABOLISM	111	34.3	AT1G02850 AT1G07250 AT1G10360 AT1G10940 AT1G12000 AT1G12780 AT1G13440 AT1G13750 AT1G19910 AT1G21240 AT1G26150 AT1G31550 AT1G34300 AT1G48030 AT1G49100 AT1G51590 AT1G51870 AT1G52700 AT1G54100 AT1G59900 AT1G65840 AT1G67890 AT1G72330 AT1G76550 AT1G77590 AT1G79570 AT2G03770 AT2G05710 AT2G19450 AT2G22480 AT2G25220 AT2G25610 AT2G27150 AT2G32440 AT2G36460 AT2G36530 AT2G37710 AT2G39930 AT2G42790 AT2G44480…	4932	17.3	17	1.03339e-13
01.01 amino acid metabolism	13	4.02	AT1G72330 AT2G27150 AT3G06350 AT3G59760 AT4G37770 AT4G39660 AT5G11520 AT5G11950 AT5G18170 AT5G53460 AT5G65010 AT5G65780 AT5G65800	342	1.2	2.82	0.000165129
01.01.03 assimilation of ammonia, metabolism of the glutamate group	3	0.92	AT1G72330 AT5G11520 AT5G53460	57	0.2	0.72	0.0271231
01.01.03.02 metabolism of glutamate	3	0.92	AT1G72330 AT5G11520 AT5G53460	34	0.11	0.81	0.00671091
01.01.03.02.01 biosynthesis of glutamate	1	0.3	AT5G53460	7	0.02	0.28	0.0769211
01.01.06 metabolism of the aspartate family	5	1.54	AT4G37770 AT5G11520 AT5G11950 AT5G65010 AT5G65800	86	0.3	1.24	0.00302447
01.01.06.01 metabolism of aspartate	1	0.3	AT5G11520	14	0.04	0.26	0.147942
01.01.06.02 metabolism of asparagine	1	0.3	AT5G65010	14	0.04	0.26	0.147942
01.01.06.02.01 biosynthesis of asparagine	1	0.3	AT5G65010	3	0.01	0.29	0.0337191
01.01.06.05 metabolism of methionine	2	0.61	AT4G37770 AT5G65800	44	0.15	0.46	0.0892674
01.01.06.06 metabolism of lysine	1	0.3	AT5G11950	19	0.06	0.24	0.195311
01.01.06.06.01 biosynthesis of lysine	1	0.3	AT5G11950	17	0.05	0.25	0.176687
01.01.06.06.01.01 diaminopimelic acid pathway	1	0.3	AT5G11950	13	0.04	0.26	0.13814
01.01.09 metabolism of the cysteine - aromatic group	3	0.92	AT3G06350 AT3G59760 AT4G39660	136	0.47	0.45	0.201847
01.01.09.01 metabolism of glycine	1	0.3	AT4G39660	27	0.09	0.21	0.2657
01.01.09.03 metabolism of cysteine	1	0.3	AT3G59760	18	0.06	0.24	0.186052
01.01.09.03.01 biosynthesis of cysteine	1	0.3	AT3G59760	11	0.03	0.27	0.118197
01.01.09.04 metabolism of phenylalanine	1	0.3	AT3G06350	33	0.11	0.19	0.314432
01.01.09.05 metabolism of tyrosine	1	0.3	AT3G06350	27	0.09	0.21	0.2657
01.01.09.06 metabolism of tryptophan	1	0.3	AT3G06350	46	0.16	0.14	0.409239
01.01.11 metabolism of the pyruvate family (alanine, isoleucine, leucine, valine) and D-alanine	3	0.92	AT1G72330 AT4G39660 AT5G65780	43	0.15	0.77	0.012842
01.01.11.01 metabolism of alanine	2	0.61	AT1G72330 AT4G39660	10	0.03	0.58	0.00545844
01.01.11.02 metabolism of isoleucine	1	0.3	AT5G65780	15	0.05	0.25	0.157633
01.01.11.03 metabolism of valine	1	0.3	AT5G65780	17	0.05	0.25	0.176687
01.01.11.04 metabolism of leucine	1	0.3	AT5G65780	24	0.08	0.22	0.240054
01.02 nitrogen, sulfur and selenium metabolism	7	2.16	AT1G65840 AT2G03770 AT3G23490 AT3G59760 AT5G11520 AT5G53460 AT5G63400	162	0.57	1.59	0.00261522
01.02.02 nitrogen metabolism	4	1.23	AT1G65840 AT3G23490 AT5G11520 AT5G53460	86	0.3	0.93	0.016799
01.02.02.02 nitrate assimilation	1	0.3	AT5G53460	8	0.02	0.28	0.0874172
01.02.03 sulfur metabolism	3	0.92	AT2G03770 AT3G59760 AT5G63400	72	0.25	0.67	0.048897
01.02.03.04 conjunction of sulfate	1	0.3	AT2G03770	22	0.07	0.23	0.222462
01.02.03.06 sulfate dissimilation, anaerobic respiration, sulfate respiration	1	0.3	AT5G63400	15	0.05	0.25	0.157633
01.03 nucleotide/nucleoside/nucleobase metabolism	10	3.09	AT3G52990 AT4G09720 AT4G16566 AT4G29130 AT4G32410 AT4G38510 AT5G17310 AT5G36905 AT5G50210 AT5G63400	493	1.73	1.36	0.056673
01.03.01 purin nucleotide/nucleoside/nucleobase metabolism	4	1.23	AT3G52990 AT4G29130 AT4G38510 AT5G63400	161	0.56	0.67	0.111968
01.03.01.03 purine nucleotide/nucleoside/nucleobase anabolism	1	0.3	AT4G38510	40	0.14	0.16	0.367226
01.03.04 pyrimidine nucleotide/nucleoside/nucleobase metabolism	1	0.3	AT5G17310	72	0.25	0.05	0.561424
01.03.16 polynucleotide degradation	2	0.61	AT4G09720 AT5G36905	167	0.58	0.03	0.568023
01.03.16.01 RNA degradation	1	0.3	AT4G09720	61	0.21	0.09	0.502502
01.04 phosphate metabolism	31	9.59	AT1G10940 AT1G13750 AT1G19910 AT1G21240 AT1G26150 AT1G34300 AT1G49100 AT1G51870 AT1G67890 AT1G79570 AT2G22480 AT2G25220 AT2G25610 AT2G37710 AT2G45910 AT3G14940 AT3G46970 AT3G55130 AT3G58640 AT3G59140 AT4G14340 AT4G15530 AT4G26270 AT4G29130 AT4G33240 AT4G37870 AT4G39080 AT5G01950 AT5G17310 AT5G56890 AT5G63400	1863	6.55	3.04	0.0218694
01.05 C-compound and carbohydrate metabolism	60	18.5	AT1G02850 AT1G07250 AT1G12000 AT1G12780 AT1G13440 AT1G31550 AT1G48030 AT1G51590 AT1G52700 AT1G54100 AT1G59900 AT1G65840 AT1G72330 AT1G76550 AT2G05710 AT2G19450 AT2G22480 AT2G36460 AT2G36530 AT2G39930 AT2G42790 AT2G44480 AT3G02040 AT3G02570 AT3G06350 AT3G08590 AT3G10740 AT3G13930 AT3G14940 AT3G16520 AT3G23640 AT3G46970 AT3G52200 AT3G52990 AT3G57260 AT4G09520 AT4G14100 AT4G25000 AT4G26270 AT4G26830…	1646	5.79	12.71	8.75298e-16
01.05.02 sugar, glucoside, polyol and carboxylate metabolism	37	11.4	AT1G02850 AT1G07250 AT1G12000 AT1G12780 AT1G13440 AT1G51590 AT1G72330 AT1G76550 AT2G05710 AT2G22480 AT2G36460 AT2G42790 AT2G44480 AT3G02570 AT3G08590 AT3G13930 AT3G14940 AT3G16520 AT3G23640 AT3G46970 AT3G52200 AT3G52990 AT3G57260 AT4G14100 AT4G26270 AT4G26830 AT4G29130 AT4G32410 AT5G03760 AT5G12890 AT5G17310 AT5G24090 AT5G42260 AT5G42740 AT5G55180 AT5G57500 AT5G66460	853	3	8.4	3.70326e-12
01.05.02.01 nucleotide-sugar metabolism	4	1.23	AT1G12780 AT3G16520 AT5G12890 AT5G17310	185	0.65	0.58	0.160402
01.05.02.04 sugar, glucoside, polyol and carboxylate anabolism	1	0.3	AT1G12780	60	0.21	0.09	0.496769
01.05.02.07 sugar, glucoside, polyol and carboxylate catabolism	14	4.33	AT1G12000 AT1G13440 AT1G72330 AT1G76550 AT2G22480 AT2G36460 AT2G42790 AT3G08590 AT3G13930 AT3G14940 AT3G52200 AT3G52990 AT4G26270 AT5G42740	93	0.32	4.01	3.00668e-12
01.05.03 polysaccharide metabolism	7	2.16	AT1G51590 AT2G39930 AT3G10740 AT3G46970 AT3G57260 AT4G25000 AT4G32410	238	0.83	1.33	0.0195993
01.05.03.04 starch metabolism	1	0.3	AT2G39930	35	0.12	0.18	0.329949
01.05.03.04.04 starch anabolism	1	0.3	AT2G39930	13	0.04	0.26	0.13814
01.05.05 C-1 compound metabolism	6	1.85	AT1G31550 AT1G52700 AT3G13930 AT3G14940 AT3G52200 AT5G45910	186	0.65	1.2	0.0199671
01.05.05.07 C-1 compound catabolism	3	0.92	AT1G31550 AT1G52700 AT5G45910	125	0.43	0.49	0.170469
01.05.07 C-3 compound metabolism	8	2.47	AT1G59900 AT2G36460 AT2G36530 AT3G02040 AT3G14940 AT3G52990 AT4G09520 AT5G50850	90	0.31	2.16	8.83061e-06
01.05.08 C-4 compound metabolism	3	0.92	AT2G42790 AT3G14940 AT5G66760	40	0.14	0.78	0.0105404
01.05.11 aromate metabolism	1	0.3	AT3G06350	57	0.2	0.1	0.479172
01.05.11.04 aromate anabolism	1	0.3	AT3G06350	7	0.02	0.28	0.0769211
01.05.13 transfer of activated C-1 groups	3	0.92	AT4G35160 AT4G37770 AT5G65800	152	0.53	0.39	0.24955
01.05.13.01 S-adenosyl-methionine - homocysteine cycle	2	0.61	AT4G37770 AT5G65800	80	0.28	0.33	0.230727
01.06 lipid, fatty acid and isoprenoid metabolism	14	4.33	AT1G31550 AT1G77590 AT2G19450 AT2G27150 AT2G32440 AT2G42790 AT2G44520 AT3G02040 AT4G18550 AT4G23850 AT4G33240 AT5G45910 AT5G47720 AT5G67050	827	2.91	1.42	0.0915098
01.06.02 membrane lipid metabolism	2	0.61	AT3G02040 AT4G33240	151	0.53	0.08	0.513731
01.06.02.01 phospholipid metabolism	2	0.61	AT3G02040 AT4G33240	135	0.47	0.14	0.455141
01.06.05 fatty acid metabolism	3	0.92	AT1G77590 AT2G42790 AT4G23850	107	0.37	0.55	0.122767
01.06.06 isoprenoid metabolism	3	0.92	AT2G27150 AT2G32440 AT2G44520	177	0.62	0.3	0.326626
01.06.06.05 sesquiterpenes metabolism	1	0.3	AT2G27150	11	0.03	0.27	0.118197
01.06.06.07 diterpenes metabolism	1	0.3	AT2G32440	24	0.08	0.22	0.240054
01.06.10 regulation of lipid, fatty acid and isoprenoid metabolism	1	0.3	AT1G77590	7	0.02	0.28	0.0769211
01.07 metabolism of vitamins, cofactors, and prosthetic groups	11	3.4	AT1G48030 AT1G59900 AT2G27150 AT2G42790 AT2G44520 AT3G13930 AT3G52200 AT4G38510 AT5G50210 AT5G50850 AT5G57850	251	0.88	2.52	0.000154358
01.07.01 biosynthesis of vitamins, cofactors, and prosthetic groups	5	1.54	AT2G44520 AT3G52200 AT4G38510 AT5G50210 AT5G57850	127	0.44	1.1	0.0151926
01.20 secondary metabolism	7	2.16	AT1G10360 AT2G27150 AT2G44520 AT3G02875 AT3G06350 AT4G37770 AT5G65800	426	1.49	0.67	0.213012
01.20.15 metabolism of derivatives of dehydroquinic acid, shikimic acid and chorismic acid	1	0.3	AT3G06350	19	0.06	0.24	0.195311
01.20.17 metabolism of secondary products derived from primary amino acids	1	0.3	AT2G27150	46	0.16	0.14	0.409239
01.20.17.03 metabolism of amines	1	0.3	AT2G27150	7	0.02	0.28	0.0769211
01.20.19 metabolism of secondary products derived from glycine, L-serine and L-alanine	1	0.3	AT2G44520	60	0.21	0.09	0.496769
01.20.19.01 metabolism of porphyrins	1	0.3	AT2G44520	50	0.17	0.13	0.435691
01.20.23 metabolism of secondary products derived from L-methionine	2	0.61	AT4G37770 AT5G65800	27	0.09	0.52	0.0375128
01.20.38 metabolism of toxins/drugs	1	0.3	AT1G10360	48	0.16	0.14	0.422616
02 ENERGY	33	10.2	AT1G12000 AT1G12840 AT1G13440 AT1G19910 AT1G59900 AT1G72330 AT1G76550 AT1G78900 AT2G22480 AT2G25610 AT2G33040 AT2G36460 AT2G39930 AT2G42790 AT3G01390 AT3G08590 AT3G13930 AT3G14940 AT3G15640 AT3G52200 AT3G52990 AT4G02620 AT4G17260 AT4G26270 AT4G37870 AT4G38510 AT5G03290 AT5G42740 AT5G50850 AT5G55290 AT5G57815 AT5G63400 AT5G66760	453	1.59	8.61	2.99813e-17
02.01 glycolysis and gluconeogenesis	13	4.02	AT1G12000 AT1G13440 AT1G72330 AT1G76550 AT2G22480 AT3G08590 AT3G13930 AT3G52200 AT3G52990 AT4G17260 AT4G26270 AT4G37870 AT5G42740	73	0.25	3.77	1.94721e-12
02.01.03 regulation of glycolysis and gluconeogenesis	2	0.61	AT1G12000 AT1G76550	6	0.02	0.59	0.00187506
02.07 pentose-phosphate pathway	1	0.3	AT2G36460	46	0.16	0.14	0.409239
02.08 pyruvate dehydrogenase complex	4	1.23	AT1G59900 AT3G13930 AT3G52200 AT5G50850	10	0.03	1.2	3.26184e-06
02.10 tricarboxylic-acid pathway (citrate cycle, Krebs cycle, TCA cycle)	3	0.92	AT2G42790 AT3G14940 AT5G03290	34	0.11	0.81	0.00671091
02.11 electron transport and membrane-associated energy conservation	10	3.09	AT1G12840 AT1G19910 AT2G25610 AT2G33040 AT3G15640 AT4G02620 AT4G38510 AT5G55290 AT5G57815 AT5G66760	108	0.38	2.71	4.53994e-07
02.11.05 accessory proteins of electron transport and membrane-associated energy conservation	2	0.61	AT3G15640 AT5G57815	21	0.07	0.54	0.0234636
02.13 respiration	5	1.54	AT3G15640 AT4G17260 AT5G57815 AT5G63400 AT5G66760	99	0.34	1.2	0.00551435
02.13.01 anaerobic respiration	2	0.61	AT4G17260 AT5G63400	16	0.05	0.56	0.0139165
02.13.03 aerobic respiration	3	0.92	AT3G15640 AT5G57815 AT5G66760	65	0.22	0.7	0.0379181
02.16 fermentation	1	0.3	AT3G08590	19	0.06	0.24	0.195311
02.16.09 mixed acid and butanediol fermentation	1	0.3	AT3G08590	9	0.03	0.27	0.0977944
02.16.13 acetate fermentation	1	0.3	AT3G08590	16	0.05	0.25	0.167214
02.19 metabolism of energy reserves (e.g. glycogen, trehalose)	1	0.3	AT2G39930	53	0.18	0.12	0.454752
02.45 energy conversion and regeneration	8	2.47	AT1G19910 AT1G78900 AT2G25610 AT2G33040 AT3G01390 AT4G02620 AT4G38510 AT5G55290	69	0.24	2.23	1.17107e-06
02.45.15 energy generation (e.g. ATP synthase)	8	2.47	AT1G19910 AT1G78900 AT2G25610 AT2G33040 AT3G01390 AT4G02620 AT4G38510 AT5G55290	42	0.14	2.33	2.15733e-08
04 STORAGE PROTEIN	1	0.3	AT5G25610	65	0.22	0.08	0.52479
04.01 storage facilitating proteins	1	0.3	AT5G25610	65	0.22	0.08	0.52479
10 CELL CYCLE AND DNA PROCESSING	9	2.78	AT1G30010 AT2G20580 AT2G20880 AT2G21650 AT2G47520 AT4G38130 AT5G03760 AT5G24800 AT5G57620	1518	5.34	-2.56	1
10.01 DNA processing	8	2.47	AT1G30010 AT2G20880 AT2G21650 AT2G47520 AT4G38130 AT5G03760 AT5G24800 AT5G57620	1350	4.75	-2.28	1
10.01.01 cellular DNA uptake	1	0.3	AT5G03760	5	0.01	0.29	0.0555663
10.01.03 DNA synthesis and replication	1	0.3	AT1G30010	99	0.34	-0.04	1
10.01.09 DNA restriction or modification	6	1.85	AT2G20880 AT2G21650 AT2G47520 AT4G38130 AT5G24800 AT5G57620	1019	3.58	-1.73	1
10.01.09.05 DNA conformation modification (e.g. chromatin)	6	1.85	AT2G20880 AT2G21650 AT2G47520 AT4G38130 AT5G24800 AT5G57620	987	3.47	-1.62	1
10.03 cell cycle	1	0.3	AT2G20580	200	0.7	-0.4	1
10.03.01 mitotic cell cycle and cell cycle control	1	0.3	AT2G20580	103	0.36	-0.06	1
11 TRANSCRIPTION	17	5.26	AT1G16610 AT1G23380 AT1G26945 AT1G30010 AT1G31810 AT1G60080 AT1G75540 AT2G20880 AT2G21650 AT2G29210 AT2G47520 AT3G16770 AT3G21330 AT4G20380 AT4G38130 AT5G24800 AT5G57620	2664	9.37	-4.11	1
11.02 RNA synthesis	13	4.02	AT1G23380 AT1G26945 AT1G31810 AT1G75540 AT2G20880 AT2G21650 AT2G47520 AT3G16770 AT3G21330 AT4G20380 AT4G38130 AT5G24800 AT5G57620	2298	8.08	-4.06	1
11.02.03 mRNA synthesis	12	3.71	AT1G23380 AT1G26945 AT1G75540 AT2G20880 AT2G21650 AT2G47520 AT3G16770 AT3G21330 AT4G20380 AT4G38130 AT5G24800 AT5G57620	2149	7.56	-3.85	1
11.02.03.04 transcriptional control	12	3.71	AT1G23380 AT1G26945 AT1G75540 AT2G20880 AT2G21650 AT2G47520 AT3G16770 AT3G21330 AT4G20380 AT4G38130 AT5G24800 AT5G57620	2117	7.45	-3.74	1
11.02.03.04.01 transcription activation	2	0.61	AT1G23380 AT3G16770	114	0.4	0.21	0.372546
11.02.03.04.03 transcription repression	1	0.3	AT4G38130	57	0.2	0.1	0.479172
11.04 RNA processing	4	1.23	AT1G16610 AT1G30010 AT1G60080 AT2G29210	417	1.46	-0.23	1
11.04.03 mRNA processing (splicing, 5'-, 3'-end processing)	3	0.92	AT1G16610 AT1G30010 AT2G29210	183	0.64	0.28	0.345242
11.04.03.01 splicing	3	0.92	AT1G16610 AT1G30010 AT2G29210	153	0.53	0.39	0.25259
12 PROTEIN SYNTHESIS	1	0.3	AT1G18070	1332	4.68	-4.38	1
12.04 translation	1	0.3	AT1G18070	1218	4.28	-3.98	1
12.04.03 translation termination	1	0.3	AT1G18070	16	0.05	0.25	0.167214
12.07 translational control	1	0.3	AT1G18070	34	0.11	0.19	0.322235
14 PROTEIN FATE (folding, modification, destination)	37	11.4	AT1G13750 AT1G21240 AT1G26150 AT1G31340 AT1G32940 AT1G34300 AT1G34320 AT1G49100 AT1G51870 AT1G51980 AT1G56700 AT1G67890 AT1G76600 AT1G79570 AT2G03200 AT2G04160 AT2G20580 AT2G25220 AT2G45910 AT3G02875 AT3G05545 AT3G07990 AT3G08690 AT3G16480 AT3G19390 AT3G58640 AT4G01800 AT4G14340 AT4G20070 AT4G24390 AT4G38130 AT5G01950 AT5G10770 AT5G45890 AT5G50260 AT5G56890 AT5G62600	3104	10.9	0.5	0.405401
14.04 protein targeting, sorting and translocation	2	0.61	AT4G01800 AT5G62600	176	0.61	0	1
14.07 protein modification	21	6.5	AT1G13750 AT1G21240 AT1G26150 AT1G31340 AT1G34300 AT1G34320 AT1G49100 AT1G51870 AT1G67890 AT1G76600 AT1G79570 AT2G25220 AT2G45910 AT3G05545 AT3G08690 AT3G58640 AT4G14340 AT4G24390 AT4G38130 AT5G01950 AT5G56890	2165	7.61	-1.11	1
14.07.01 modification with fatty acids (e.g. myristylation, palmitylation, farnesylation)	2	0.61	AT1G34320 AT1G76600	460	1.61	-1	1
14.07.03 modification by phosphorylation, dephosphorylation, autophosphorylation	14	4.33	AT1G13750 AT1G21240 AT1G26150 AT1G34300 AT1G49100 AT1G51870 AT1G67890 AT1G79570 AT2G25220 AT2G45910 AT3G58640 AT4G14340 AT5G01950 AT5G56890	1243	4.37	-0.04	1
14.07.04 modification by acetylation, deacetylation	1	0.3	AT4G38130	22	0.07	0.23	0.222462
14.07.05 modification by ubiquitination, deubiquitination	4	1.23	AT2G45910 AT3G05545 AT3G08690 AT4G24390	364	1.28	-0.05	1
14.07.07 modification by ubiquitin-related proteins	1	0.3	AT1G31340	26	0.09	0.21	0.257248
14.13 protein/peptide degradation	17	5.26	AT1G32940 AT1G51980 AT1G56700 AT2G03200 AT2G04160 AT2G20580 AT3G02875 AT3G05545 AT3G07990 AT3G08690 AT3G16480 AT3G19390 AT4G20070 AT4G24390 AT5G10770 AT5G45890 AT5G50260	884	3.11	2.15	0.0253414
14.13.01 cytoplasmic and nuclear protein degradation	4	1.23	AT2G20580 AT3G05545 AT3G08690 AT4G24390	382	1.34	-0.11	1
14.13.01.01 proteasomal degradation (ubiquitin/proteasomal pathway)	4	1.23	AT2G20580 AT3G05545 AT3G08690 AT4G24390	372	1.3	-0.07	1
16 PROTEIN WITH BINDING FUNCTION OR COFACTOR REQUIREMENT (structural or catalytic)	86	26.6	AT1G03670 AT1G12780 AT1G12840 AT1G16610 AT1G18070 AT1G19910 AT1G23010 AT1G23380 AT1G30010 AT1G31340 AT1G31810 AT1G34300 AT1G35720 AT1G48030 AT1G50940 AT1G51590 AT1G51980 AT1G52250 AT1G59900 AT1G60080 AT1G75540 AT1G76990 AT1G78900 AT1G79380 AT2G15580 AT2G20580 AT2G20880 AT2G21650 AT2G22480 AT2G23980 AT2G25610 AT2G32440 AT2G38750 AT2G45910 AT2G47520 AT3G05545 AT3G06350 AT3G07040 AT3G08690 AT3G14470…	7027	24.7	1.9	0.231632
16.01 protein binding	35	10.8	AT1G03670 AT1G12780 AT1G12840 AT1G16610 AT1G19910 AT1G31340 AT1G31810 AT1G35720 AT1G48030 AT1G52250 AT1G59900 AT1G79380 AT2G15580 AT2G20580 AT2G22480 AT2G23980 AT2G45910 AT3G05545 AT3G07040 AT3G08690 AT3G16770 AT4G03460 AT4G03500 AT4G13340 AT4G18670 AT4G24390 AT4G26270 AT4G33565 AT4G38130 AT5G22000 AT5G41790 AT5G50850 AT5G54650 AT5G60870 AT5G66760	2619	9.21	1.59	0.178965
16.03 nucleic acid binding	16	4.95	AT1G16610 AT1G18070 AT1G23380 AT1G30010 AT1G60080 AT2G20880 AT2G21650 AT2G47520 AT3G05545 AT3G16770 AT3G21330 AT5G10770 AT5G11470 AT5G24800 AT5G36905 AT5G57620	2200	7.74	-2.79	1
16.03.01 DNA binding	12	3.71	AT1G23380 AT2G20880 AT2G21650 AT2G47520 AT3G05545 AT3G16770 AT3G21330 AT5G10770 AT5G11470 AT5G24800 AT5G36905 AT5G57620	1394	4.9	-1.19	1
16.03.03 RNA binding	4	1.23	AT1G16610 AT1G30010 AT1G60080 AT5G36905	443	1.55	-0.32	1
16.09 lipid binding	5	1.54	AT1G35720 AT2G38750 AT4G21160 AT5G10230 AT5G12380	141	0.49	1.05	0.0227631
16.11 amino acid/amino acid derivatives binding	1	0.3	AT1G76990	24	0.08	0.22	0.240054
16.13 C-compound binding	1	0.3	AT1G34300	77	0.27	0.03	0.585855
16.17 metal binding	19	5.88	AT1G23010 AT1G35720 AT1G51590 AT1G51980 AT1G75540 AT1G79380 AT2G15580 AT2G38750 AT3G16480 AT4G14710 AT4G33240 AT4G33565 AT4G38180 AT5G10230 AT5G12380 AT5G18100 AT5G22000 AT5G36905 AT5G42250	1296	4.56	1.32	0.155793
16.17.01 calcium binding	5	1.54	AT1G35720 AT1G51590 AT2G38750 AT5G10230 AT5G12380	173	0.6	0.94	0.0481448
16.17.07 magnesium binding	1	0.3	AT5G36905	7	0.02	0.28	0.0769211
16.17.09 heavy metal binding (Cu, Fe, Zn)	9	2.78	AT1G23010 AT1G75540 AT1G79380 AT2G15580 AT4G33240 AT4G33565 AT4G38180 AT5G22000 AT5G42250	983	3.45	-0.67	1
16.19 nucleotide/nucleoside/nucleobase binding	20	6.19	AT1G19910 AT1G78900 AT2G25610 AT3G05545 AT3G07040 AT3G08690 AT3G14470 AT3G46530 AT3G46730 AT3G55130 AT3G59140 AT4G01800 AT4G09720 AT4G16566 AT4G24390 AT4G29130 AT4G37870 AT4G39080 AT5G01950 AT5G04290	1655	5.82	0.37	0.421783
16.19.03 ATP binding	16	4.95	AT1G19910 AT1G78900 AT2G25610 AT3G05545 AT3G08690 AT3G14470 AT3G46530 AT3G46730 AT3G55130 AT3G59140 AT4G01800 AT4G24390 AT4G29130 AT4G37870 AT4G39080 AT5G01950	1218	4.28	0.67	0.312324
16.19.05 GTP binding	1	0.3	AT4G09720	264	0.92	-0.62	1
16.21 complex cofactor/cosubstrate/vitamine binding	4	1.23	AT1G50940 AT3G06350 AT4G17260 AT5G03290	126	0.44	0.79	0.0559878
16.21.05 FAD/FMN binding	1	0.3	AT1G50940	34	0.11	0.19	0.322235
16.21.07 NAD/NADP binding	3	0.92	AT3G06350 AT4G17260 AT5G03290	53	0.18	0.74	0.0224423
16.25 oxygen binding	3	0.92	AT2G32440 AT3G14690 AT3G61880	235	0.82	0.1	0.500993
18 REGULATION OF METABOLISM AND PROTEIN FUNCTION	5	1.54	AT1G26150 AT1G79570 AT2G02100 AT4G21160 AT5G47550	608	2.13	-0.59	1
18.01 regulation by	2	0.61	AT1G26150 AT1G79570	404	1.42	-0.81	1
18.01.01 regulation by modification	2	0.61	AT1G26150 AT1G79570	378	1.33	-0.72	1
18.02 regulation of protein activity	5	1.54	AT1G26150 AT1G79570 AT2G02100 AT4G21160 AT5G47550	603	2.12	-0.58	1
18.02.01 enzymatic activity regulation / enzyme regulator	3	0.92	AT2G02100 AT4G21160 AT5G47550	221	0.77	0.15	0.4606
18.02.01.01 enzyme activator	1	0.3	AT4G21160	86	0.3	0	0.626461
18.02.01.01.01 GTPase activator (GAP)	1	0.3	AT4G21160	18	0.06	0.24	0.186052
18.02.01.02 enzyme inhibitor	2	0.61	AT2G02100 AT5G47550	88	0.3	0.31	0.264374
18.02.01.02.03 protease inhibitor	2	0.61	AT2G02100 AT5G47550	44	0.15	0.46	0.0892674
20 CELLULAR TRANSPORT, TRANSPORT FACILITIES AND TRANSPORT ROUTES	52	16	AT1G08230 AT1G12570 AT1G12840 AT1G19910 AT1G34580 AT1G50940 AT1G58030 AT1G62600 AT1G63440 AT1G65840 AT1G72120 AT1G73590 AT1G78000 AT1G78900 AT2G23980 AT2G25610 AT2G33040 AT2G38290 AT2G38410 AT2G38940 AT3G01280 AT3G01390 AT3G08950 AT3G14690 AT3G15640 AT3G19940 AT3G21670 AT3G28715 AT3G55130 AT3G56200 AT3G59140 AT4G01800 AT4G02620 AT4G09720 AT4G20820 AT4G21160 AT4G23030 AT4G27730 AT4G36400 AT4G38510…	2419	8.51	7.49	6.21458e-06
20.01 transported compounds (substrates)	46	14.2	AT1G08230 AT1G12570 AT1G12840 AT1G19910 AT1G34580 AT1G50940 AT1G58030 AT1G62600 AT1G63440 AT1G65840 AT1G72120 AT1G78000 AT1G78900 AT2G23980 AT2G25610 AT2G33040 AT2G38290 AT2G38410 AT2G38940 AT3G01280 AT3G01390 AT3G08950 AT3G14690 AT3G15640 AT3G19940 AT3G21670 AT3G28715 AT3G56200 AT4G01800 AT4G02620 AT4G09720 AT4G20820 AT4G21160 AT4G23030 AT4G27730 AT4G36400 AT4G38510 AT4G39080 AT5G10180 AT5G13400…	1892	6.65	7.55	9.23098e-07
20.01.01 ion transport	18	5.57	AT1G12840 AT1G19910 AT1G63440 AT1G78000 AT1G78900 AT2G23980 AT2G25610 AT2G33040 AT2G38290 AT2G38940 AT3G01280 AT3G01390 AT3G28715 AT4G02620 AT4G38510 AT4G39080 AT5G10180 AT5G55290	458	1.61	3.96	6.06777e-06
20.01.01.01 cation transport (H+, Na+, K+, Ca2+ , NH4+, etc.)	12	3.71	AT1G12840 AT1G19910 AT1G78900 AT2G23980 AT2G33040 AT2G38290 AT3G01390 AT3G28715 AT4G02620 AT4G38510 AT4G39080 AT5G55290	355	1.24	2.47	0.000826142
20.01.01.07 anion transport	4	1.23	AT1G78000 AT2G38940 AT3G01280 AT5G10180	102	0.35	0.88	0.0292436
20.01.01.07.05 sulfate/sulfite transport	2	0.61	AT1G78000 AT5G10180	14	0.04	0.57	0.0107122
20.01.01.07.07 phosphate transport	1	0.3	AT2G38940	17	0.05	0.25	0.176687
20.01.03 C-compound and carbohydrate transport	4	1.23	AT1G34580 AT2G38940 AT3G19940 AT5G18840	129	0.45	0.78	0.0600181
20.01.03.01 sugar transport	4	1.23	AT1G34580 AT2G38940 AT3G19940 AT5G18840	109	0.38	0.85	0.0360301
20.01.07 amino acid/amino acid derivatives transport	3	0.92	AT1G08230 AT1G58030 AT3G56200	71	0.24	0.68	0.047243
20.01.09 peptide transport	4	1.23	AT1G72120 AT3G21670 AT4G27730 AT5G13400	66	0.23	1	0.00679583
20.01.10 protein transport	5	1.54	AT2G38410 AT4G01800 AT4G09720 AT4G21160 AT5G62600	293	1.03	0.51	0.241689
20.01.11 amine / polyamine transport	1	0.3	AT1G58030	33	0.11	0.19	0.314432
20.01.15 electron transport	23	7.12	AT1G12570 AT1G12840 AT1G19910 AT1G50940 AT1G62600 AT1G65840 AT1G78900 AT2G25610 AT2G33040 AT3G01390 AT3G08950 AT3G14690 AT3G15640 AT3G28715 AT4G02620 AT4G20820 AT4G36400 AT4G38510 AT4G39080 AT5G49740 AT5G53560 AT5G55290 AT5G57815	717	2.52	4.6	9.23786e-06
20.01.27 drug/toxin transport	1	0.3	AT4G23030	64	0.22	0.08	0.519313
20.03 transport facilities	9	2.78	AT1G63440 AT1G72120 AT1G73590 AT3G01280 AT3G01390 AT3G21670 AT4G23030 AT5G13400 AT5G24030	600	2.11	0.67	0.245378
20.03.01 channel / pore class transport	1	0.3	AT3G01280	123	0.43	-0.13	1
20.03.01.01 ion channels	1	0.3	AT3G01280	83	0.29	0.01	0.613387
20.03.22 transport ATPases	2	0.61	AT1G63440 AT3G01390	70	0.24	0.37	0.189164
20.09 transport routes	5	1.54	AT2G38410 AT3G55130 AT4G39220 AT5G41790 AT5G62600	424	1.49	0.05	0.529345
20.09.01 nuclear transport	2	0.61	AT5G41790 AT5G62600	56	0.19	0.42	0.133265
20.09.07 vesicular transport (Golgi network, etc.)	2	0.61	AT2G38410 AT4G39220	170	0.59	0.02	0.577704
20.09.07.05 intra Golgi transport	1	0.3	AT2G38410	24	0.08	0.22	0.240054
20.09.07.07 retrograde transport	1	0.3	AT4G39220	11	0.03	0.27	0.118197
20.09.13 vacuolar/lysosomal transport	1	0.3	AT3G55130	12	0.04	0.26	0.128225
30 CELLULAR COMMUNICATION/SIGNAL TRANSDUCTION MECHANISM	10	3.09	AT1G21240 AT1G31750 AT1G67890 AT1G79570 AT2G14890 AT3G16770 AT4G09720 AT4G29130 AT4G33240 AT5G01950	1283	4.51	-1.42	1
30.01 cellular signalling	8	2.47	AT1G21240 AT1G67890 AT1G79570 AT3G16770 AT4G09720 AT4G29130 AT4G33240 AT5G01950	871	3.06	-0.59	1
30.01.05 enzyme mediated signal transduction	5	1.54	AT1G21240 AT1G67890 AT1G79570 AT4G09720 AT5G01950	446	1.56	-0.02	1
30.01.05.01 protein kinase	4	1.23	AT1G21240 AT1G67890 AT1G79570 AT5G01950	280	0.98	0.25	0.394126
30.01.05.01.05 tyrosine kinase	2	0.61	AT1G67890 AT1G79570	57	0.2	0.41	0.137125
30.01.05.01.06 serine/threonine kinase	2	0.61	AT1G21240 AT5G01950	184	0.64	-0.03	1
30.01.05.05 G-protein mediated signal transduction	1	0.3	AT4G09720	144	0.5	-0.2	1
30.01.05.05.01 small GTPase mediated signal transduction	1	0.3	AT4G09720	78	0.27	0.03	0.590576
30.01.09 second messenger mediated signal transduction	2	0.61	AT3G16770 AT4G33240	344	1.21	-0.6	1
30.01.09.08 hormone mediated signal transduction	1	0.3	AT3G16770	205	0.72	-0.42	1
30.01.09.11 polyphosphoinositol mediated signal transduction	1	0.3	AT4G33240	70	0.24	0.06	0.551254
30.05 transmembrane signal transduction	3	0.92	AT1G31750 AT2G14890 AT5G01950	328	1.15	-0.23	1
30.05.01 receptor enzyme mediated signalling	1	0.3	AT5G01950	285	1	-0.7	1
30.05.01.12 transmembrane receptor protein tyrosine kinase signalling pathways	1	0.3	AT5G01950	130	0.45	-0.15	1
30.05.02 non-enzymatic receptor mediated signalling	2	0.61	AT1G31750 AT2G14890	41	0.14	0.47	0.0790843
30.05.02.24 G-protein coupled receptor signalling pathway	2	0.61	AT1G31750 AT2G14890	39	0.13	0.48	0.0725149
32 CELL RESCUE, DEFENSE AND VIRULENCE	31	9.59	AT1G05260 AT1G08230 AT1G10360 AT1G10940 AT1G13440 AT1G35720 AT2G02100 AT2G05710 AT2G18980 AT2G19450 AT2G36530 AT2G38750 AT2G39040 AT3G07040 AT3G14470 AT3G14940 AT3G16770 AT3G46530 AT3G46730 AT3G57260 AT4G11290 AT4G20380 AT4G35090 AT4G37520 AT4G38700 AT5G06730 AT5G09810 AT5G17820 AT5G18100 AT5G25610 AT5G42500	1425	5.01	4.58	0.000444524
32.01 stress response	22	6.81	AT1G05260 AT1G08230 AT1G10940 AT1G13440 AT1G35720 AT2G05710 AT2G18980 AT2G19450 AT2G36530 AT2G38750 AT2G39040 AT3G14940 AT3G16770 AT3G57260 AT4G11290 AT4G20380 AT4G37520 AT5G06730 AT5G09810 AT5G17820 AT5G18100 AT5G25610	832	2.92	3.89	0.000241855
32.01.01 oxidative stress response	11	3.4	AT1G13440 AT1G35720 AT2G05710 AT2G18980 AT2G39040 AT4G11290 AT4G20380 AT4G37520 AT5G06730 AT5G17820 AT5G18100	200	0.7	2.7	1.99561e-05
32.01.03 osmotic and salt stress response	6	1.85	AT1G05260 AT1G10940 AT1G35720 AT2G19450 AT2G38750 AT5G25610	205	0.72	1.13	0.0302655
32.01.06 cold shock response	4	1.23	AT1G05260 AT2G19450 AT2G36530 AT3G57260	165	0.58	0.65	0.119531
32.05 disease, virulence and defense	7	2.16	AT2G02100 AT3G07040 AT3G14470 AT3G46530 AT3G46730 AT4G38700 AT5G42500	460	1.61	0.55	0.270398
32.07 detoxification	11	3.4	AT1G05260 AT1G10360 AT1G35720 AT2G18980 AT2G39040 AT4G11290 AT4G35090 AT4G37520 AT5G06730 AT5G17820 AT5G18100	266	0.93	2.47	0.000254847
32.07.07 oxygen and radical detoxification	11	3.4	AT1G05260 AT1G10360 AT1G35720 AT2G18980 AT2G39040 AT4G11290 AT4G35090 AT4G37520 AT5G06730 AT5G17820 AT5G18100	261	0.91	2.49	0.000216539
32.07.07.01 catalase reaction	1	0.3	AT4G35090	3	0.01	0.29	0.0337191
32.07.07.03 glutathione conjugation reaction	1	0.3	AT1G10360	57	0.2	0.1	0.479172
32.07.07.05 peroxidase reaction	9	2.78	AT1G05260 AT1G35720 AT2G18980 AT2G39040 AT4G11290 AT4G35090 AT4G37520 AT5G06730 AT5G17820	94	0.33	2.45	1.29341e-06
32.07.07.07 superoxide metabolism	1	0.3	AT5G18100	14	0.04	0.26	0.147942
34 INTERACTION WITH THE ENVIRONMENT	28	8.66	AT1G05260 AT1G10940 AT1G31340 AT1G35720 AT1G48030 AT1G52250 AT1G63440 AT1G73590 AT2G04160 AT2G04780 AT2G19450 AT2G36530 AT2G37710 AT2G38290 AT2G38750 AT3G14940 AT3G16770 AT3G46530 AT3G57260 AT4G17260 AT4G25000 AT5G03760 AT5G09810 AT5G25610 AT5G45890 AT5G49740 AT5G50760 AT5G65800	1651	5.81	2.85	0.0230714
34.01 homeostasis	1	0.3	AT5G49740	77	0.27	0.03	0.585855
34.01.01 homeostasis of cations	1	0.3	AT5G49740	60	0.21	0.09	0.496769
34.01.01.01 homeostasis of metal ions (Na, K, Ca etc.)	1	0.3	AT5G49740	58	0.2	0.1	0.485105
34.05 cell motility	1	0.3	AT1G52250	87	0.3	0	0.63072
34.05.02 motor activity	1	0.3	AT1G52250	87	0.3	0	0.63072
34.07 cell adhesion	1	0.3	AT2G04780	34	0.11	0.19	0.322235
34.11 cellular sensing and response to external stimulus	25	7.73	AT1G05260 AT1G10940 AT1G31340 AT1G35720 AT1G48030 AT1G63440 AT1G73590 AT2G04160 AT2G19450 AT2G36530 AT2G37710 AT2G38290 AT2G38750 AT3G14940 AT3G16770 AT3G46530 AT3G57260 AT4G17260 AT4G25000 AT5G03760 AT5G09810 AT5G25610 AT5G45890 AT5G50760 AT5G65800	1489	5.24	2.49	0.0340993
34.11.01 photoperception and response	4	1.23	AT1G48030 AT1G73590 AT2G36530 AT5G09810	265	0.93	0.3	0.355589
34.11.03 chemoperception and response	18	5.57	AT1G05260 AT1G10940 AT1G31340 AT1G35720 AT1G63440 AT2G04160 AT2G19450 AT2G37710 AT2G38750 AT3G14940 AT3G16770 AT4G17260 AT4G25000 AT5G09810 AT5G25610 AT5G45890 AT5G50760 AT5G65800	841	2.95	2.62	0.00811954
34.11.03.12 water response	3	0.92	AT1G05260 AT3G14940 AT5G25610	119	0.41	0.51	0.154005
34.11.03.13 osmosensing and response	6	1.85	AT1G05260 AT1G10940 AT1G35720 AT2G19450 AT2G38750 AT5G25610	208	0.73	1.12	0.0321579
34.11.07 gravity perception and response	1	0.3	AT1G73590	31	0.1	0.2	0.298557
34.11.07.01 gravitropism	1	0.3	AT1G73590	28	0.09	0.21	0.274055
34.11.09 temperature perception and response	4	1.23	AT1G05260 AT2G19450 AT2G36530 AT3G57260	263	0.92	0.31	0.350442
34.11.10 response to biotic stimulus	3	0.92	AT2G38290 AT3G46530 AT5G03760	296	1.04	-0.12	1
36 SYSTEMIC INTERACTION WITH THE ENVIRONMENT	19	5.88	AT1G08230 AT1G31340 AT1G35720 AT2G04160 AT2G19450 AT2G37710 AT2G38750 AT3G16770 AT3G57260 AT4G17260 AT4G20380 AT4G25000 AT4G38130 AT5G09810 AT5G12380 AT5G25610 AT5G45890 AT5G50760 AT5G65800	757	2.66	3.22	0.0011724
36.20 plant / fungal specific systemic sensing and response	17	5.26	AT1G31340 AT1G35720 AT2G04160 AT2G19450 AT2G37710 AT2G38750 AT3G16770 AT3G57260 AT4G17260 AT4G20380 AT4G25000 AT4G38130 AT5G09810 AT5G25610 AT5G45890 AT5G50760 AT5G65800	692	2.43	2.83	0.00261477
36.20.16 plant defense response	3	0.92	AT3G57260 AT4G20380 AT4G38130	124	0.43	0.49	0.16769
36.20.16.03 jasmonic acid/ethylene dependent systemic resistance	1	0.3	AT4G38130	25	0.08	0.22	0.2487
36.20.16.05 systemic acquired resistance	2	0.61	AT3G57260 AT4G20380	34	0.11	0.5	0.0569455
36.20.18 plant hormonal regulation	14	4.33	AT1G31340 AT1G35720 AT2G04160 AT2G19450 AT2G37710 AT2G38750 AT3G16770 AT4G17260 AT4G25000 AT5G09810 AT5G25610 AT5G45890 AT5G50760 AT5G65800	589	2.07	2.26	0.00796865
36.20.18.01 auxin response	4	1.23	AT1G31340 AT2G04160 AT5G09810 AT5G50760	244	0.85	0.38	0.301718
36.20.18.02 ethylen response	2	0.61	AT3G16770 AT5G45890	100	0.35	0.26	0.314785
36.20.18.04 cytokinin response	2	0.61	AT3G16770 AT5G65800	49	0.17	0.44	0.107024
36.20.18.05 abscisic acid response	5	1.54	AT1G35720 AT2G19450 AT2G38750 AT4G17260 AT5G25610	161	0.56	0.98	0.037249
36.20.18.99 other plant signalling molecules response (jasmonic acid, salicylic acid etc.)	2	0.61	AT2G37710 AT4G25000	197	0.69	-0.08	1
36.25 animal specific systemic sensing and response	3	0.92	AT1G08230 AT5G09810 AT5G12380	107	0.37	0.55	0.122767
36.25.16 immune response	3	0.92	AT1G08230 AT5G09810 AT5G12380	100	0.35	0.57	0.105757
36.25.16.08 response to wounding	2	0.61	AT1G08230 AT5G09810	80	0.28	0.33	0.230727
36.25.16.09 blood coagulation	1	0.3	AT5G12380	3	0.01	0.29	0.0337191
40 CELL FATE	9	2.78	AT1G12840 AT1G65680 AT2G19450 AT3G07040 AT3G16770 AT3G49780 AT4G20380 AT5G45890 AT5G65800	450	1.58	1.2	0.0731503
40.01 cell growth / morphogenesis	3	0.92	AT1G12840 AT1G65680 AT3G49780	256	0.9	0.02	0.558541
40.01.03 directional cell growth (morphogenesis)	2	0.61	AT1G12840 AT1G65680	164	0.57	0.04	0.558183
40.02	2	0.61	AT3G16770 AT5G65800	46	0.16	0.45	0.0962592
40.02.03 activity of intercellular mediators	2	0.61	AT3G16770 AT5G65800	46	0.16	0.45	0.0962592
40.02.03.01 cytokines (interleukines, colony stimulating factors, etc.)	2	0.61	AT3G16770 AT5G65800	46	0.16	0.45	0.0962592
40.10 cell death	3	0.92	AT3G07040 AT3G16770 AT4G20380	101	0.35	0.57	0.108127
40.10.02 apoptosis (type I programmed cell death)	1	0.3	AT3G07040	67	0.23	0.07	0.535557
40.10.02.01 anti-apoptosis	1	0.3	AT3G07040	30	0.1	0.2	0.290483
40.20 cell aging	2	0.61	AT2G19450 AT5G45890	49	0.17	0.44	0.107024
41 DEVELOPMENT (Systemic)	10	3.09	AT1G55540 AT1G78900 AT2G19450 AT3G06350 AT3G61880 AT4G38130 AT5G09810 AT5G11520 AT5G45890 AT5G54650	1047	3.68	-0.59	1
41.03 plant development	9	2.78	AT1G55540 AT1G78900 AT2G19450 AT3G06350 AT3G61880 AT5G09810 AT5G11520 AT5G45890 AT5G54650	869	3.05	-0.27	1
41.03.01 gametophyte development	1	0.3	AT1G78900	107	0.37	-0.07	1
41.03.01.01 microspore development (male gametophyte)	1	0.3	AT1G78900	61	0.21	0.09	0.502502
41.03.03 embryonal development	3	0.92	AT1G55540 AT2G19450 AT3G06350	414	1.45	-0.53	1
41.03.04 endosperm development	1	0.3	AT5G54650	14	0.04	0.26	0.147942
41.03.05 germination	2	0.61	AT2G19450 AT5G09810	38	0.13	0.48	0.0693003
41.03.08 fruit development and ripening	1	0.3	AT3G61880	181	0.63	-0.33	1
41.03.10 senescence	2	0.61	AT5G11520 AT5G45890	24	0.08	0.53	0.0301591
41.05 animal development	1	0.3	AT2G19450	62	0.21	0.09	0.50817
41.05.04 embryogenesis	1	0.3	AT2G19450	25	0.08	0.22	0.2487
42 BIOGENESIS OF CELLULAR COMPONENTS	15	4.64	AT1G31810 AT1G52250 AT1G65680 AT1G78900 AT2G20880 AT2G21650 AT2G47520 AT4G13340 AT4G18670 AT4G32410 AT5G09810 AT5G24800 AT5G54650 AT5G57550 AT5G57620	1554	5.46	-0.82	1
42.01 cell wall	5	1.54	AT1G65680 AT4G13340 AT4G18670 AT4G32410 AT5G57550	263	0.92	0.62	0.181253
42.04 cytoskeleton/structural proteins	4	1.23	AT1G31810 AT1G52250 AT5G09810 AT5G54650	144	0.5	0.73	0.0823887
42.04.03 actin cytoskeleton	2	0.61	AT1G31810 AT5G54650	53	0.18	0.43	0.121844
42.04.05 microtubule cytoskeleton	1	0.3	AT1G52250	41	0.14	0.16	0.374429
42.08 Golgi	1	0.3	AT1G78900	2	0	0.3	0.0226072
42.10 nucleus	5	1.54	AT2G20880 AT2G21650 AT2G47520 AT5G24800 AT5G57620	1048	3.68	-2.14	1
42.10.03 organization of chromosome structure	5	1.54	AT2G20880 AT2G21650 AT2G47520 AT5G24800 AT5G57620	1047	3.68	-2.14	1
43 CELL TYPE DIFFERENTIATION	2	0.61	AT1G78900 AT3G49780	218	0.76	-0.15	1
43.02 plant cell type differentiation	1	0.3	AT1G78900	179	0.62	-0.32	1
43.02.17 gametophytic cell	1	0.3	AT1G78900	51	0.17	0.13	0.442118
43.02.17.01 male gametophyte	1	0.3	AT1G78900	45	0.15	0.15	0.402435
43.03 animal cell type differentiation	1	0.3	AT3G49780	55	0.19	0.11	0.467102
45 TISSUE DIFFERENTIATION	2	0.61	AT1G23380 AT1G73590	98	0.34	0.27	0.306419
45.02 plant tissue	2	0.61	AT1G23380 AT1G73590	98	0.34	0.27	0.306419
45.02.01 meristematic tissue	1	0.3	AT1G23380	60	0.21	0.09	0.496769
45.02.13 vascular tissue	1	0.3	AT1G73590	41	0.14	0.16	0.374429
47 ORGAN DIFFERENTIATION	3	0.92	AT1G73590 AT2G04160 AT5G09810	260	0.91	0.01	0.569045
47.02 plant organ	3	0.92	AT1G73590 AT2G04160 AT5G09810	248	0.87	0.05	0.537083
47.02.01 shoot	1	0.3	AT1G73590	197	0.69	-0.39	1
47.02.02 root	3	0.92	AT1G73590 AT2G04160 AT5G09810	65	0.22	0.7	0.0379181
70 SUBCELLULAR LOCALIZATION	127	39.3	AT1G04770 AT1G05260 AT1G08230 AT1G10360 AT1G12780 AT1G12840 AT1G13440 AT1G16610 AT1G19910 AT1G21240 AT1G23380 AT1G26150 AT1G26945 AT1G30300 AT1G35720 AT1G48030 AT1G50940 AT1G51590 AT1G51980 AT1G52250 AT1G52700 AT1G54520 AT1G59900 AT1G61080 AT1G62600 AT1G63440 AT1G65680 AT1G68725 AT1G72330 AT1G73590 AT1G76600 AT1G76990 AT1G77590 AT1G79380 AT2G02100 AT2G04780 AT2G05710 AT2G14890 AT2G15580 AT2G19450…	10531	37	2.3	0.215422
70.01 cell wall	6	1.85	AT1G65680 AT2G02100 AT4G13340 AT4G18670 AT5G17820 AT5G54650	431	1.51	0.34	0.366175
70.02 eukaryotic plasma membrane / membrane attached	9	2.78	AT1G08230 AT1G12840 AT1G21240 AT1G68725 AT2G04780 AT2G14890 AT2G38290 AT3G07040 AT4G21160	517	1.81	0.97	0.137205
70.03 cytoplasm	21	6.5	AT1G10360 AT1G12780 AT1G13440 AT1G35720 AT1G73590 AT1G76990 AT2G20580 AT2G20880 AT2G33040 AT2G36530 AT2G45910 AT3G06350 AT3G46530 AT3G46970 AT4G14340 AT4G35160 AT4G37520 AT4G38510 AT5G47240 AT5G54650 AT5G62600	1066	3.75	2.75	0.0108428
70.04 cytoskeleton	3	0.92	AT1G52250 AT5G09810 AT5G41790	152	0.53	0.39	0.24955
70.04.05 microtubule cytoskeleton	1	0.3	AT1G52250	109	0.38	-0.08	1
70.07 endoplasmic reticulum	4	1.23	AT1G05260 AT2G20580 AT2G32440 AT5G53560	193	0.67	0.56	0.178017
70.08 Golgi	3	0.92	AT2G38410 AT4G21160 AT4G39220	79	0.27	0.65	0.0612489
70.10 nucleus	18	5.57	AT1G16610 AT1G23380 AT1G26945 AT1G76600 AT2G20580 AT2G20880 AT2G21650 AT2G33040 AT2G36530 AT2G47520 AT3G16770 AT3G21330 AT4G14340 AT4G29130 AT4G38130 AT5G24800 AT5G57620 AT5G62600	2207	7.76	-2.19	1
70.10.05 nuclear membrane	1	0.3	AT5G62600	39	0.13	0.17	0.35994
70.10.06 nuclear matrix	1	0.3	AT1G16610	53	0.18	0.12	0.454752
70.10.07 nucleolus	1	0.3	AT1G76600	141	0.49	-0.19	1
70.10.09 nuclear speckles	1	0.3	AT1G16610	13	0.04	0.26	0.13814
70.16 mitochondrion	49	15.1	AT1G04770 AT1G13440 AT1G48030 AT1G50940 AT1G51590 AT1G51980 AT1G52700 AT1G59900 AT1G62600 AT1G63440 AT1G72330 AT1G79380 AT2G05710 AT2G15580 AT2G20360 AT2G33040 AT2G36460 AT2G36530 AT2G40330 AT2G41250 AT3G01280 AT3G08950 AT3G12600 AT3G13930 AT3G15640 AT3G16480 AT3G50150 AT3G52200 AT3G59760 AT4G02940 AT4G09720 AT4G15940 AT4G20380 AT4G22310 AT4G29130 AT4G35090 AT4G36400 AT4G39660 AT5G03290 AT5G09810…	3146	11	4.1	0.0142258
70.16.01 mitochondrial outer membrane	2	0.61	AT3G01280 AT3G16480	12	0.04	0.57	0.00788651
70.16.03 mitochondrial intermembrane space	1	0.3	AT3G16480	8	0.02	0.28	0.0874172
70.16.05 mitochondrial inner membrane	2	0.61	AT3G16480 AT5G66760	133	0.46	0.15	0.447535
70.16.07 mitochondrial matrix	2	0.61	AT1G48030 AT3G16480	40	0.14	0.47	0.0757767
70.19 peroxisome	3	0.92	AT2G42790 AT4G35090 AT5G18100	54	0.19	0.73	0.0235674
70.25 vacuole or lysosome	3	0.92	AT1G12840 AT1G19910 AT3G55130	35	0.12	0.8	0.00727913
70.26 plastid	26	8.04	AT1G26150 AT1G26945 AT1G30300 AT1G54520 AT1G61080 AT1G77590 AT2G19450 AT2G35260 AT2G38310 AT2G44520 AT2G45910 AT3G02040 AT3G03980 AT3G06350 AT3G50130 AT3G52990 AT4G01800 AT4G11430 AT4G17260 AT4G20070 AT4G20820 AT4G24390 AT5G42250 AT5G50210 AT5G57850 AT5G65780	3464	12.1	-4.06	0.993655
70.26.03 chloroplast	26	8.04	AT1G26150 AT1G26945 AT1G30300 AT1G54520 AT1G61080 AT1G77590 AT2G19450 AT2G35260 AT2G38310 AT2G44520 AT2G45910 AT3G02040 AT3G03980 AT3G06350 AT3G50130 AT3G52990 AT4G01800 AT4G11430 AT4G17260 AT4G20070 AT4G20820 AT4G24390 AT5G42250 AT5G50210 AT5G57850 AT5G65780	3439	12.1	-4.06	0.992785
70.27 extracellular / secretion proteins	3	0.92	AT1G65680 AT3G49780 AT4G25000	99	0.34	0.58	0.103408
70.27.01 extracellular matrix component	3	0.92	AT1G65680 AT3G49780 AT4G25000	95	0.33	0.59	0.0942267
75 TISSUE LOCALIZATION	1	0.3	AT1G73590	32	0.11	0.19	0.30654
75.02 plant tissue	1	0.3	AT1G73590	32	0.11	0.19	0.30654
75.02.13 vascular tissue	1	0.3	AT1G73590	32	0.11	0.19	0.30654
99 UNCLASSIFIED PROTEINS	59	18.2	AT1G04560 AT1G06630 AT1G07840 AT1G14870 AT1G18490 AT1G18720 AT1G19715 AT1G21890 AT1G28290 AT1G49750 AT1G65890 AT1G68310 AT1G74680 AT1G80120 AT2G05530 AT2G16050 AT2G21530 AT2G32240 AT2G33760 AT2G37820 AT2G39740 AT2G44360 AT3G04710 AT3G05570 AT3G06210 AT3G09000 AT3G13410 AT3G18170 AT3G21550 AT3G26000 AT3G55470 AT3G55570 AT4G02360 AT4G03140 AT4G11570 AT4G12070 AT4G14615 AT4G18425 AT4G28830 AT4G35870…	7994	28.1	-9.9	0.999987
