# Supplementary material for: Comparing genomic expression patterns across plant species reveals highly diverged transcriptional dynamics in response to salt stress
Source: BMC Genomics. 2009 Aug 25;10:398. doi: 10.1186/1471-2164-10-398 (PMC2739230; doi:10.1186/1471-2164-10-398)
Supplement: Additional file 21 — GO for IR29 up-regulated genes [file 1471-2164-10-398-S21.xls]

## Sheet: 123
FUNCTIONAL CATEGORY	abs SET	rel SET	genes SET	abs GENOME	rel GENOME	rel SETminusGENOME	P-VALUE
01 METABOLISM	117	24.2	AT1G02850 AT1G03400 AT1G03650 AT1G05010 AT1G06410 AT1G08250 AT1G08980 AT1G10360 AT1G11680 AT1G14370 AT1G15520 AT1G15950 AT1G20130 AT1G21240 AT1G21250 AT1G21270 AT1G22400 AT1G23870 AT1G27680 AT1G28580 AT1G28590 AT1G31812 AT1G33250 AT1G34300 AT1G60500 AT1G61720 AT1G64970 AT1G65870 AT1G66920 AT1G68290 AT1G72300 AT1G73370 AT1G77760 AT1G78060 AT1G79530 AT2G02390 AT2G18950 AT2G19130 AT2G20180 AT2G20370…	4932	17.3	6.9	6.61091e-05
01.01 amino acid metabolism	7	1.45	AT1G05010 AT1G08250 AT2G27150 AT4G02610 AT5G17330 AT5G20960 AT5G53120	342	1.2	0.25	0.361393
01.01.03 assimilation of ammonia, metabolism of the glutamate group	1	0.2	AT5G17330	57	0.2	0	0.623267
01.01.03.02 metabolism of glutamate	1	0.2	AT5G17330	34	0.11	0.09	0.441258
01.01.03.02.02 degradation of glutamate	1	0.2	AT5G17330	3	0.01	0.19	0.0500355
01.01.05 metabolism of urea cycle, creatine and polyamines	1	0.2	AT5G53120	23	0.08	0.12	0.325426
01.01.05.01 metabolism of polyamines	1	0.2	AT5G53120	14	0.04	0.16	0.213049
01.01.05.01.01 biosynthesis of polyamines	1	0.2	AT5G53120	11	0.03	0.17	0.171583
01.01.06 metabolism of the aspartate family	1	0.2	AT1G05010	86	0.3	-0.1	1
01.01.06.05 metabolism of methionine	1	0.2	AT1G05010	44	0.15	0.05	0.529236
01.01.09 metabolism of the cysteine - aromatic group	2	0.41	AT1G08250 AT4G02610	136	0.47	-0.06	1
01.01.09.04 metabolism of phenylalanine	1	0.2	AT1G08250	33	0.11	0.09	0.431605
01.01.09.04.01 biosynthesis of phenylalanine	1	0.2	AT1G08250	10	0.03	0.17	0.157282
01.01.09.06 metabolism of tryptophan	1	0.2	AT4G02610	46	0.16	0.04	0.545097
01.01.09.06.01 biosynthesis of tryptophan	1	0.2	AT4G02610	29	0.1	0.1	0.391297
01.02 nitrogen, sulfur and selenium metabolism	5	1.03	AT1G08980 AT1G77760 AT3G45070 AT4G34880 AT5G04620	162	0.57	0.46	0.142152
01.02.02 nitrogen metabolism	4	0.82	AT1G08980 AT1G77760 AT4G34880 AT5G04620	86	0.3	0.52	0.0587212
01.02.02.02 nitrate assimilation	1	0.2	AT1G77760	8	0.02	0.18	0.127937
01.02.02.07 nitric oxide biosynthesis	1	0.2	AT1G77760	3	0.01	0.19	0.0500355
01.02.03 sulfur metabolism	1	0.2	AT3G45070	72	0.25	-0.05	1
01.02.03.04 conjunction of sulfate	1	0.2	AT3G45070	22	0.07	0.13	0.313776
01.03 nucleotide/nucleoside/nucleobase metabolism	7	1.45	AT1G27680 AT1G60500 AT1G68290 AT3G04080 AT3G11730 AT3G48040 AT4G38880	493	1.73	-0.28	1
01.03.01 purin nucleotide/nucleoside/nucleobase metabolism	4	0.82	AT1G27680 AT1G60500 AT3G48040 AT4G38880	161	0.56	0.26	0.292103
01.03.01.03 purine nucleotide/nucleoside/nucleobase anabolism	1	0.2	AT4G38880	40	0.14	0.06	0.495838
01.03.16 polynucleotide degradation	2	0.41	AT1G68290 AT3G11730	167	0.58	-0.17	1
01.03.16.01 RNA degradation	1	0.2	AT3G11730	61	0.21	-0.01	1
01.03.16.03 DNA degradation	1	0.2	AT1G68290	8	0.02	0.18	0.127937
01.04 phosphate metabolism	36	7.46	AT1G06410 AT1G14370 AT1G15520 AT1G21240 AT1G21250 AT1G21270 AT1G23870 AT1G34300 AT1G60500 AT1G66920 AT1G72300 AT2G19130 AT2G45910 AT3G03770 AT3G04080 AT3G09010 AT3G28510 AT3G29320 AT3G45780 AT3G47570 AT3G48040 AT3G51270 AT3G51860 AT4G21380 AT4G23180 AT4G27290 AT4G32300 AT5G02290 AT5G06740 AT5G22050 AT5G23580 AT5G26340 AT5G35370 AT5G37350 AT5G46330 AT5G50400	1863	6.55	0.91	0.230982
01.05 C-compound and carbohydrate metabolism	46	9.54	AT1G02850 AT1G03650 AT1G06410 AT1G21270 AT1G22400 AT1G23870 AT1G27680 AT1G28580 AT1G28590 AT1G33250 AT1G73370 AT1G78060 AT1G79530 AT2G20370 AT2G27500 AT2G37090 AT2G45290 AT3G02100 AT3G05910 AT3G08840 AT3G23820 AT3G29320 AT3G53520 AT3G55180 AT4G01070 AT4G02340 AT4G15550 AT4G21760 AT4G25000 AT4G34050 AT4G34880 AT4G35160 AT5G08030 AT5G08380 AT5G13110 AT5G17330 AT5G24090 AT5G24300 AT5G26670 AT5G36890…	1646	5.79	3.75	0.000653432
01.05.02 sugar, glucoside, polyol and carboxylate metabolism	28	5.8	AT1G02850 AT1G06410 AT1G22400 AT1G23870 AT1G27680 AT1G33250 AT1G73370 AT1G78060 AT1G79530 AT2G20370 AT2G27500 AT2G37090 AT2G45290 AT3G02100 AT3G23820 AT3G29320 AT3G53520 AT4G01070 AT4G15550 AT4G21760 AT5G08380 AT5G13110 AT5G24090 AT5G24300 AT5G36890 AT5G54060 AT5G65550 ATCG00490	853	3	2.8	0.000758352
01.05.02.01 nucleotide-sugar metabolism	9	1.86	AT1G22400 AT1G27680 AT1G73370 AT3G02100 AT3G23820 AT3G53520 AT4G01070 AT4G15550 AT5G13110	185	0.65	1.21	0.00450046
01.05.02.04 sugar, glucoside, polyol and carboxylate anabolism	4	0.82	AT1G06410 AT1G23870 AT1G73370 AT2G20370	60	0.21	0.61	0.0189021
01.05.02.07 sugar, glucoside, polyol and carboxylate catabolism	2	0.41	AT1G79530 AT2G45290	93	0.32	0.09	0.469733
01.05.03 polysaccharide metabolism	8	1.65	AT1G27680 AT2G20370 AT3G08840 AT3G29320 AT3G53520 AT4G25000 AT5G08380 AT5G24300	238	0.83	0.82	0.0510934
01.05.03.02 peptidoglycan metabolism	1	0.2	AT3G08840	5	0.01	0.19	0.0819965
01.05.03.02.04 peptidoglycan anabolism	1	0.2	AT3G08840	4	0.01	0.19	0.0661524
01.05.03.04 starch metabolism	2	0.41	AT1G27680 AT5G24300	35	0.12	0.29	0.118602
01.05.03.04.04 starch anabolism	2	0.41	AT1G27680 AT5G24300	13	0.04	0.37	0.0197942
01.05.05 C-1 compound metabolism	6	1.24	AT1G28580 AT1G28590 AT3G05910 AT3G53520 AT5G26670 ATCG00490	186	0.65	0.59	0.0979452
01.05.05.07 C-1 compound catabolism	4	0.82	AT1G28580 AT1G28590 AT3G05910 AT5G26670	125	0.43	0.39	0.163426
01.05.07 C-3 compound metabolism	2	0.41	AT5G08030 ATCG00490	90	0.31	0.1	0.452857
01.05.11 aromate metabolism	2	0.41	AT3G55180 AT4G02340	57	0.2	0.21	0.251953
01.05.12 autotrophic CO2-fixation	2	0.41	AT2G45290 ATCG00490	18	0.06	0.35	0.0367278
01.05.12.01 Calvin cycle	1	0.2	AT2G45290	11	0.03	0.17	0.171583
01.05.13 transfer of activated C-1 groups	3	0.62	AT4G34050 AT4G35160 AT5G54160	152	0.53	0.09	0.477801
01.06 lipid, fatty acid and isoprenoid metabolism	15	3.11	AT1G11680 AT1G20130 AT1G28580 AT1G28590 AT1G31812 AT2G18950 AT2G20180 AT2G27150 AT2G42450 AT2G43710 AT3G12120 AT3G57030 AT4G23850 AT4G25420 AT5G08030	827	2.91	0.2	0.432703
01.06.02 membrane lipid metabolism	1	0.2	AT5G08030	151	0.53	-0.33	1
01.06.02.01 phospholipid metabolism	1	0.2	AT5G08030	135	0.47	-0.27	1
01.06.05 fatty acid metabolism	3	0.62	AT2G43710 AT3G12120 AT4G23850	107	0.37	0.25	0.272904
01.06.06 isoprenoid metabolism	6	1.24	AT1G11680 AT2G18950 AT2G20180 AT2G27150 AT3G57030 AT4G25420	177	0.62	0.62	0.0818249
01.06.06.05 sesquiterpenes metabolism	1	0.2	AT2G27150	11	0.03	0.17	0.171583
01.06.06.07 diterpenes metabolism	2	0.41	AT2G20180 AT4G25420	24	0.08	0.33	0.0620125
01.06.06.11 tetracyclic and pentacyclic triterpenes (cholesterin, steroids and hopanoids) metabolism	1	0.2	AT1G11680	44	0.15	0.05	0.529236
01.07 metabolism of vitamins, cofactors, and prosthetic groups	8	1.65	AT1G64970 AT2G18950 AT2G26670 AT2G27150 AT3G11750 AT5G04620 AT5G13110 AT5G20960	251	0.88	0.77	0.0654662
01.07.01 biosynthesis of vitamins, cofactors, and prosthetic groups	4	0.82	AT1G64970 AT2G18950 AT2G26670 AT5G04620	127	0.44	0.38	0.169979
01.07.07 regulation of the metabolism of vitamins, cofactors, and prosthetic groups	1	0.2	AT2G18950	1	0	0.2	0.0169641
01.20 secondary metabolism	21	4.35	AT1G03400 AT1G05010 AT1G08980 AT1G10360 AT1G15950 AT1G61720 AT1G65870 AT2G02390 AT2G20180 AT2G26670 AT2G27150 AT2G43710 AT3G09270 AT3G57030 AT3G62760 AT4G27250 AT5G05600 AT5G07990 AT5G13930 AT5G20960 AT5G54160	426	1.49	2.86	1.51055e-05
01.20.05 metabolism of acetic acid derivatives	1	0.2	AT2G43710	23	0.08	0.12	0.325426
01.20.17 metabolism of secondary products derived from primary amino acids	3	0.62	AT2G27150 AT3G57030 AT5G20960	46	0.16	0.46	0.0430398
01.20.17.03 metabolism of amines	2	0.41	AT2G27150 AT5G20960	7	0.02	0.39	0.00569987
01.20.17.09 metabolism of alkaloids	1	0.2	AT3G57030	17	0.05	0.15	0.252444
01.20.19 metabolism of secondary products derived from glycine, L-serine and L-alanine	2	0.41	AT2G20180 AT2G26670	60	0.21	0.2	0.270853
01.20.19.01 metabolism of porphyrins	2	0.41	AT2G20180 AT2G26670	50	0.17	0.24	0.208091
01.20.23 metabolism of secondary products derived from L-methionine	2	0.41	AT1G03400 AT1G05010	27	0.09	0.32	0.0763148
01.20.33 metabolism of secondary products derived from L-tryptophan	3	0.62	AT1G08980 AT3G57030 AT5G20960	38	0.13	0.49	0.0263908
01.20.35 metabolism of secondary products derived from L-phenylalanine and L-tyrosine	7	1.45	AT1G15950 AT1G61720 AT1G65870 AT4G27250 AT5G07990 AT5G13930 AT5G54160	129	0.45	1	0.00657485
01.20.35.01 metabolism of phenylpropanoids	7	1.45	AT1G15950 AT1G61720 AT1G65870 AT4G27250 AT5G07990 AT5G13930 AT5G54160	117	0.41	1.04	0.00387407
01.20.35.01.03 metabolism of lignins	4	0.82	AT1G15950 AT1G65870 AT4G27250 AT5G54160	46	0.16	0.66	0.00760592
01.20.35.01.05 metabolism of stilbenes, flavonoids	3	0.62	AT1G61720 AT5G07990 AT5G13930	46	0.16	0.46	0.0430398
01.20.37 metabolism of peptide derived compounds	1	0.2	AT5G05600	17	0.05	0.15	0.252444
01.20.37.05 metabolism of beta-lactams	1	0.2	AT5G05600	9	0.03	0.17	0.142735
01.20.38 metabolism of toxins/drugs	4	0.82	AT1G10360 AT2G02390 AT3G09270 AT3G62760	48	0.16	0.66	0.0088326
02 ENERGY	7	1.45	AT1G06410 AT1G23870 AT1G79040 AT1G79530 AT2G45290 AT4G02770 AT5G13110	453	1.59	-0.14	1
02.01 glycolysis and gluconeogenesis	1	0.2	AT1G79530	73	0.25	-0.05	1
02.07 pentose-phosphate pathway	2	0.41	AT2G45290 AT5G13110	46	0.16	0.25	0.183406
02.07.01 pentose-phosphate pathway oxidative branch	1	0.2	AT5G13110	15	0.05	0.15	0.226406
02.07.03 pentose-phosphate pathway non oxidative branch	1	0.2	AT2G45290	8	0.02	0.18	0.127937
02.19 metabolism of energy reserves (e.g. glycogen, trehalose)	2	0.41	AT1G06410 AT1G23870	53	0.18	0.23	0.226819
02.30 photosynthesis	2	0.41	AT1G79040 AT4G02770	63	0.22	0.19	0.289738
04 STORAGE PROTEIN	2	0.41	AT2G18540 AT5G25610	65	0.22	0.19	0.302297
04.01 storage facilitating proteins	2	0.41	AT2G18540 AT5G25610	65	0.22	0.19	0.302297
10 CELL CYCLE AND DNA PROCESSING	26	5.39	AT1G13960 AT1G25560 AT1G28360 AT1G49620 AT1G53910 AT1G56170 AT1G66170 AT1G68640 AT1G72830 AT1G78080 AT1G79350 AT1G80590 AT2G36270 AT2G38560 AT2G44910 AT3G03660 AT3G24310 AT3G57230 AT4G09730 AT4G18880 AT4G37940 AT4G39250 AT5G02820 AT5G03720 AT5G04560 AT5G49620	1518	5.34	0.05	0.508724
10.01 DNA processing	25	5.18	AT1G13960 AT1G25560 AT1G28360 AT1G53910 AT1G56170 AT1G66170 AT1G68640 AT1G72830 AT1G78080 AT1G79350 AT1G80590 AT2G36270 AT2G38560 AT2G44910 AT3G03660 AT3G24310 AT3G57230 AT4G09730 AT4G18880 AT4G37940 AT4G39250 AT5G02820 AT5G03720 AT5G04560 AT5G49620	1350	4.75	0.43	0.354659
10.01.02 DNA topology	2	0.41	AT4G09730 AT5G02820	102	0.35	0.06	0.51843
10.01.05 DNA recombination and DNA repair	2	0.41	AT4G09730 AT5G04560	235	0.82	-0.41	1
10.01.05.01 DNA repair	2	0.41	AT4G09730 AT5G04560	213	0.74	-0.33	1
10.01.05.03 DNA recombination	1	0.2	AT4G09730	121	0.42	-0.22	1
10.01.09 DNA restriction or modification	23	4.77	AT1G13960 AT1G25560 AT1G28360 AT1G53910 AT1G56170 AT1G66170 AT1G68640 AT1G72830 AT1G78080 AT1G79350 AT1G80590 AT2G36270 AT2G38560 AT2G44910 AT3G03660 AT3G24310 AT3G57230 AT4G18880 AT4G37940 AT4G39250 AT5G03720 AT5G04560 AT5G49620	1019	3.58	1.19	0.102262
10.01.09.01 DNA methylation	1	0.2	AT5G04560	20	0.07	0.13	0.28987
10.01.09.05 DNA conformation modification (e.g. chromatin)	22	4.56	AT1G13960 AT1G25560 AT1G28360 AT1G53910 AT1G56170 AT1G66170 AT1G68640 AT1G72830 AT1G78080 AT1G79350 AT1G80590 AT2G36270 AT2G38560 AT2G44910 AT3G03660 AT3G24310 AT3G57230 AT4G18880 AT4G37940 AT4G39250 AT5G03720 AT5G49620	987	3.47	1.09	0.118729
10.01.09.07 DNA imprinting and other epigenetic effects	1	0.2	AT5G04560	21	0.07	0.13	0.301925
10.03 cell cycle	2	0.41	AT1G49620 AT1G66170	200	0.7	-0.29	1
10.03.01 mitotic cell cycle and cell cycle control	1	0.2	AT1G49620	103	0.36	-0.16	1
10.03.02 meiosis	1	0.2	AT1G66170	26	0.09	0.11	0.359206
11 TRANSCRIPTION	60	12.4	AT1G09530 AT1G13960 AT1G25560 AT1G28360 AT1G31810 AT1G32240 AT1G53910 AT1G56170 AT1G62700 AT1G66170 AT1G68640 AT1G72210 AT1G72830 AT1G78080 AT1G79350 AT1G80590 AT2G19810 AT2G20180 AT2G29210 AT2G29670 AT2G34750 AT2G36270 AT2G37650 AT2G37740 AT2G38560 AT2G43000 AT2G43010 AT2G44730 AT2G44910 AT2G46770 AT2G47890 AT3G03660 AT3G06590 AT3G09650 AT3G11730 AT3G13570 AT3G20420 AT3G20880 AT3G24310 AT3G28910…	2664	9.37	3.03	0.0145629
11.02 RNA synthesis	51	10.5	AT1G09530 AT1G13960 AT1G25560 AT1G28360 AT1G31810 AT1G32240 AT1G53910 AT1G56170 AT1G62700 AT1G66170 AT1G68640 AT1G72210 AT1G72830 AT1G78080 AT1G79350 AT1G80590 AT2G19810 AT2G20180 AT2G34750 AT2G36270 AT2G37650 AT2G37740 AT2G38560 AT2G43000 AT2G43010 AT2G44730 AT2G44910 AT2G46770 AT2G47890 AT3G03660 AT3G06590 AT3G20880 AT3G24310 AT3G28910 AT3G49000 AT3G57230 AT4G00730 AT4G09730 AT4G18880 AT4G25490…	2298	8.08	2.42	0.0296616
11.02.01 rRNA synthesis	1	0.2	AT2G34750	3	0.01	0.19	0.0500355
11.02.03 mRNA synthesis	48	9.95	AT1G09530 AT1G13960 AT1G25560 AT1G28360 AT1G32240 AT1G53910 AT1G56170 AT1G62700 AT1G66170 AT1G68640 AT1G72210 AT1G72830 AT1G78080 AT1G79350 AT1G80590 AT2G19810 AT2G20180 AT2G34750 AT2G36270 AT2G37650 AT2G37740 AT2G38560 AT2G43000 AT2G43010 AT2G44730 AT2G44910 AT2G46770 AT2G47890 AT3G03660 AT3G06590 AT3G20880 AT3G24310 AT3G28910 AT3G57230 AT4G00730 AT4G18880 AT4G25490 AT4G29080 AT4G31420 AT4G37940…	2149	7.56	2.39	0.0311822
11.02.03.01 general transcription activities	2	0.41	AT2G34750 AT2G38560	60	0.21	0.2	0.270853
11.02.03.01.04 transcription elongation	1	0.2	AT2G38560	10	0.03	0.17	0.157282
11.02.03.04 transcriptional control	47	9.75	AT1G09530 AT1G13960 AT1G25560 AT1G28360 AT1G32240 AT1G53910 AT1G56170 AT1G62700 AT1G66170 AT1G68640 AT1G72210 AT1G72830 AT1G78080 AT1G79350 AT1G80590 AT2G19810 AT2G20180 AT2G36270 AT2G37650 AT2G37740 AT2G38560 AT2G43000 AT2G43010 AT2G44730 AT2G44910 AT2G46770 AT2G47890 AT3G03660 AT3G06590 AT3G20880 AT3G24310 AT3G28910 AT3G57230 AT4G00730 AT4G18880 AT4G25490 AT4G29080 AT4G31420 AT4G37940 AT4G39250…	2117	7.45	2.3	0.0358012
11.02.03.04.01 transcription activation	5	1.03	AT1G56170 AT1G72830 AT2G36270 AT4G25490 AT5G14520	114	0.4	0.63	0.0450527
11.02.03.04.03 transcription repression	1	0.2	AT1G28360	57	0.2	0	0.623267
11.04 RNA processing	10	2.07	AT2G29210 AT2G29670 AT3G09650 AT3G11730 AT3G13570 AT3G20420 AT3G46790 AT4G09730 AT4G30220 AT4G31580	417	1.46	0.61	0.173881
11.04.01 rRNA processing	2	0.41	AT3G11730 AT4G09730	133	0.46	-0.05	1
11.04.02 tRNA processing	1	0.2	AT3G20420	37	0.13	0.07	0.469248
11.04.03 mRNA processing (splicing, 5'-, 3'-end processing)	6	1.24	AT2G29210 AT3G09650 AT3G13570 AT3G46790 AT4G09730 AT4G31580	183	0.64	0.6	0.0923959
11.04.03.01 splicing	4	0.82	AT2G29210 AT3G13570 AT4G09730 AT4G31580	153	0.53	0.29	0.262008
12 PROTEIN SYNTHESIS	7	1.45	AT2G07696 AT2G39390 AT3G11730 AT3G13120 AT3G22300 AT4G29080 AT5G38640	1332	4.68	-3.23	1
12.01 ribosome biogenesis	5	1.03	AT2G07696 AT2G39390 AT3G11730 AT3G13120 AT3G22300	428	1.5	-0.47	1
12.01.01 ribosomal proteins	3	0.62	AT2G39390 AT3G13120 AT3G22300	169	0.59	0.03	0.548678
12.04 translation	5	1.03	AT2G07696 AT2G39390 AT3G13120 AT3G22300 AT5G38640	1218	4.28	-3.25	1
12.04.01 translation initiation	1	0.2	AT5G38640	83	0.29	-0.09	1
12.07 translational control	1	0.2	AT4G29080	34	0.11	0.09	0.441258
14 PROTEIN FATE (folding, modification, destination)	50	10.3	AT1G05840 AT1G09750 AT1G14370 AT1G21240 AT1G21270 AT1G34300 AT1G52600 AT1G62710 AT1G66920 AT1G72300 AT1G73270 AT2G19130 AT2G19170 AT2G25355 AT2G27420 AT2G32480 AT2G45910 AT3G03770 AT3G09010 AT3G15355 AT3G28480 AT3G45780 AT3G46510 AT3G47570 AT3G51270 AT3G52500 AT3G61790 AT4G15415 AT4G16160 AT4G21380 AT4G23180 AT4G26840 AT4G27290 AT4G32300 AT4G33090 AT5G02290 AT5G06740 AT5G22050 AT5G23580 AT5G25530…	3104	10.9	-0.6	1
14.01 protein folding and stabilization	2	0.41	AT5G25530 AT5G56030	248	0.87	-0.46	1
14.04 protein targeting, sorting and translocation	1	0.2	AT4G16160	176	0.61	-0.41	1
14.07 protein modification	36	7.46	AT1G14370 AT1G21240 AT1G21270 AT1G34300 AT1G62710 AT1G66920 AT1G72300 AT2G19130 AT2G25355 AT2G45910 AT3G03770 AT3G09010 AT3G15355 AT3G28480 AT3G45780 AT3G46510 AT3G47570 AT3G51270 AT4G15415 AT4G21380 AT4G23180 AT4G26840 AT4G27290 AT4G32300 AT4G33090 AT5G02290 AT5G06740 AT5G22050 AT5G23580 AT5G35370 AT5G37350 AT5G46330 AT5G50400 AT5G54060 AT5G60710 AT5G64380	2165	7.61	-0.15	1
14.07.01 modification with fatty acids (e.g. myristylation, palmitylation, farnesylation)	4	0.82	AT2G25355 AT5G02290 AT5G54060 AT5G60710	460	1.61	-0.79	1
14.07.03 modification by phosphorylation, dephosphorylation, autophosphorylation	27	5.6	AT1G14370 AT1G21240 AT1G21270 AT1G34300 AT1G66920 AT1G72300 AT2G19130 AT2G45910 AT3G03770 AT3G09010 AT3G45780 AT3G47570 AT3G51270 AT4G15415 AT4G21380 AT4G23180 AT4G27290 AT4G32300 AT5G02290 AT5G06740 AT5G22050 AT5G23580 AT5G35370 AT5G37350 AT5G46330 AT5G50400 AT5G64380	1243	4.37	1.23	0.114388
14.07.05 modification by ubiquitination, deubiquitination	4	0.82	AT2G45910 AT3G15355 AT3G46510 AT5G60710	364	1.28	-0.46	1
14.07.07 modification by ubiquitin-related proteins	1	0.2	AT4G26840	26	0.09	0.11	0.359206
14.07.09 posttranslational modification of amino acids (e.g. hydroxylation, methylation)	1	0.2	AT3G28480	51	0.17	0.03	0.582456
14.07.11 protein processing (proteolytic)	1	0.2	AT1G62710	40	0.14	0.06	0.495838
14.13 protein/peptide degradation	15	3.11	AT1G05840 AT1G09750 AT1G52600 AT1G62710 AT1G73270 AT2G19170 AT2G27420 AT2G32480 AT3G15355 AT3G46510 AT3G52500 AT3G61790 AT5G50260 AT5G51540 AT5G60710	884	3.11	0	0.536438
14.13.01 cytoplasmic and nuclear protein degradation	4	0.82	AT3G15355 AT3G46510 AT3G61790 AT5G60710	382	1.34	-0.52	1
14.13.01.01 proteasomal degradation (ubiquitin/proteasomal pathway)	4	0.82	AT3G15355 AT3G46510 AT3G61790 AT5G60710	372	1.3	-0.48	1
16 PROTEIN WITH BINDING FUNCTION OR COFACTOR REQUIREMENT (structural or catalytic)	155	32.1	AT1G09530 AT1G10300 AT1G11680 AT1G13080 AT1G13960 AT1G15520 AT1G22440 AT1G23010 AT1G28360 AT1G31810 AT1G31812 AT1G32240 AT1G34300 AT1G49620 AT1G50920 AT1G52980 AT1G53910 AT1G56170 AT1G58807 AT1G60500 AT1G62790 AT1G63980 AT1G64850 AT1G65560 AT1G66170 AT1G66850 AT1G68290 AT1G68640 AT1G68795 AT1G72210 AT1G72300 AT1G72830 AT1G73150 AT1G76940 AT1G78080 AT1G79350 AT2G02850 AT2G17450 AT2G19810 AT2G21660…	7027	24.7	7.4	0.000126102
16.01 protein binding	46	9.54	AT1G09530 AT1G31810 AT1G49620 AT1G56170 AT1G68795 AT1G72830 AT2G17450 AT2G30130 AT2G38540 AT2G39390 AT2G43010 AT2G45910 AT3G04080 AT3G07040 AT3G10910 AT3G13120 AT3G15355 AT3G19020 AT3G22300 AT3G22800 AT3G25030 AT3G43120 AT3G45780 AT3G46510 AT3G61790 AT4G02600 AT4G11000 AT4G13340 AT4G14750 AT4G15415 AT4G16160 AT4G26840 AT4G28450 AT4G30220 AT4G30400 AT4G31580 AT5G02820 AT5G07760 AT5G14520 AT5G17330…	2619	9.21	0.33	0.42453
16.01.01 receptor binding	1	0.2	AT1G68795	31	0.1	0.1	0.411795
16.03 nucleic acid binding	52	10.7	AT1G09530 AT1G13960 AT1G28360 AT1G32240 AT1G53910 AT1G56170 AT1G63980 AT1G66170 AT1G68290 AT1G68640 AT1G72210 AT1G72830 AT1G73150 AT1G76940 AT1G78080 AT1G79350 AT2G19810 AT2G21660 AT2G30130 AT2G30800 AT2G36270 AT2G37740 AT2G38560 AT2G43010 AT2G44710 AT2G44910 AT3G03660 AT3G05060 AT3G09650 AT3G13570 AT3G16000 AT3G20420 AT3G20880 AT3G24310 AT3G28910 AT3G48770 AT3G49000 AT3G52150 AT3G52660 AT4G18880…	2200	7.74	2.96	0.00967023
16.03.01 DNA binding	36	7.46	AT1G09530 AT1G13960 AT1G28360 AT1G32240 AT1G53910 AT1G56170 AT1G66170 AT1G68640 AT1G72210 AT1G72830 AT1G73150 AT1G78080 AT1G79350 AT2G21660 AT2G30130 AT2G36270 AT2G38560 AT2G43010 AT2G44910 AT3G03660 AT3G05060 AT3G16000 AT3G24310 AT3G28910 AT3G48770 AT3G49000 AT4G18880 AT4G25490 AT4G39250 AT5G02460 AT5G02820 AT5G03720 AT5G04840 AT5G23750 AT5G49620 AT5G50670	1394	4.9	2.56	0.008518
16.03.03 RNA binding	9	1.86	AT2G21660 AT2G44710 AT3G09650 AT3G13570 AT3G20420 AT3G52150 AT3G52660 AT5G04600 AT5G38640	443	1.55	0.31	0.338977
16.05 polysaccharide binding	1	0.2	AT3G04720	3	0.01	0.19	0.0500355
16.09 lipid binding	3	0.62	AT1G62790 AT1G66850 AT3G53980	141	0.49	0.13	0.429304
16.13 C-compound binding	5	1.03	AT1G31812 AT1G34300 AT4G32300 AT5G06740 AT5G35370	77	0.27	0.76	0.0100058
16.13.03 fatty acid binding (e.g. acyl-carrier protein)	1	0.2	AT1G31812	7	0.02	0.18	0.112884
16.17 metal binding	27	5.6	AT1G22440 AT1G23010 AT1G64850 AT1G65560 AT2G02850 AT2G17450 AT2G32480 AT2G37740 AT2G41100 AT2G44310 AT2G47890 AT3G03080 AT3G09390 AT3G10910 AT3G15353 AT3G20880 AT3G25030 AT3G61790 AT4G12290 AT4G30400 AT5G05600 AT5G22480 AT5G40250 AT5G42140 AT5G51540 AT5G57520 AT5G60710	1296	4.56	1.04	0.15965
16.17.01 calcium binding	3	0.62	AT1G64850 AT2G41100 AT2G44310	173	0.6	0.02	0.564519
16.17.09 heavy metal binding (Cu, Fe, Zn)	22	4.56	AT1G22440 AT1G23010 AT1G65560 AT2G02850 AT2G17450 AT2G37740 AT2G47890 AT3G03080 AT3G09390 AT3G10910 AT3G15353 AT3G20880 AT3G25030 AT3G61790 AT4G12290 AT4G30400 AT5G05600 AT5G22480 AT5G40250 AT5G42140 AT5G57520 AT5G60710	983	3.45	1.11	0.115222
16.19 nucleotide/nucleoside/nucleobase binding	33	6.84	AT1G10300 AT1G15520 AT1G50920 AT1G52980 AT1G58807 AT1G60500 AT1G72300 AT2G30800 AT3G03770 AT3G04080 AT3G07040 AT3G11730 AT3G12080 AT3G14470 AT3G15355 AT3G28510 AT3G46510 AT3G46530 AT3G46710 AT3G46730 AT3G47570 AT3G48040 AT3G51270 AT4G02790 AT4G09730 AT4G28450 AT5G02820 AT5G37350 AT5G38640 AT5G46330 AT5G52820 AT5G56030 AT5G60710	1655	5.82	1.02	0.190697
16.19.03 ATP binding	21	4.35	AT1G15520 AT1G58807 AT1G72300 AT2G30800 AT3G03770 AT3G04080 AT3G14470 AT3G15355 AT3G28510 AT3G46510 AT3G46530 AT3G46710 AT3G46730 AT3G47570 AT3G51270 AT4G09730 AT5G02820 AT5G37350 AT5G46330 AT5G56030 AT5G60710	1218	4.28	0.07	0.501277
16.19.05 GTP binding	9	1.86	AT1G10300 AT1G52980 AT1G60500 AT3G11730 AT3G12080 AT3G48040 AT4G02790 AT4G28450 AT5G38640	264	0.92	0.94	0.0371711
16.21 complex cofactor/cosubstrate/vitamine binding	2	0.41	AT3G45780 AT4G02610	126	0.44	-0.03	1
16.21.05 FAD/FMN binding	1	0.2	AT3G45780	34	0.11	0.09	0.441258
16.21.17 pyridoxal phosphate binding	1	0.2	AT4G02610	12	0.04	0.16	0.185642
16.25 oxygen binding	14	2.9	AT1G11680 AT1G13080 AT2G30750 AT2G44890 AT2G45510 AT2G45570 AT3G14690 AT3G19270 AT3G26210 AT3G48280 AT5G07990 AT5G25140 AT5G36110 AT5G63450	235	0.82	2.08	5.43544e-05
18 REGULATION OF METABOLISM AND PROTEIN FUNCTION	9	1.86	AT1G49620 AT2G19130 AT3G03770 AT3G51270 AT4G15415 AT4G27290 AT5G14520 AT5G23580 AT5G38640	608	2.13	-0.27	1
18.01 regulation by	7	1.45	AT2G19130 AT3G03770 AT3G51270 AT4G15415 AT4G27290 AT5G14520 AT5G23580	404	1.42	0.03	0.530266
18.01.01 regulation by modification	6	1.24	AT2G19130 AT3G03770 AT3G51270 AT4G15415 AT4G27290 AT5G23580	378	1.33	-0.09	1
18.01.07 regulation by binding / dissociation	1	0.2	AT5G14520	26	0.09	0.11	0.359206
18.02 regulation of protein activity	9	1.86	AT1G49620 AT2G19130 AT3G03770 AT3G51270 AT4G15415 AT4G27290 AT5G14520 AT5G23580 AT5G38640	603	2.12	-0.26	1
18.02.01 enzymatic activity regulation / enzyme regulator	2	0.41	AT1G49620 AT4G15415	221	0.77	-0.36	1
18.02.01.02 enzyme inhibitor	1	0.2	AT1G49620	88	0.3	-0.1	1
18.02.01.02.05 kinase inhibitior	1	0.2	AT1G49620	37	0.13	0.07	0.469248
18.02.03 guanyl-nucleotide exchange factor (GEF)	1	0.2	AT5G38640	30	0.1	0.1	0.401634
18.02.09 regulator of transcription factor	1	0.2	AT5G14520	24	0.08	0.12	0.336879
20 CELLULAR TRANSPORT, TRANSPORT FACILITIES AND TRANSPORT ROUTES	52	10.7	AT1G07700 AT1G08960 AT1G15150 AT1G15170 AT1G15520 AT1G27040 AT1G31812 AT1G33440 AT1G62790 AT1G65550 AT1G66850 AT2G02850 AT2G16130 AT2G25680 AT2G27510 AT2G30750 AT2G38290 AT2G38540 AT2G38940 AT2G44890 AT2G45000 AT2G45510 AT2G45570 AT3G11730 AT3G14690 AT3G20870 AT3G26210 AT3G45780 AT3G48280 AT3G49420 AT3G51860 AT3G51895 AT3G53980 AT4G10770 AT4G16160 AT4G36670 AT4G38250 AT4G39220 AT5G03560 AT5G04930…	2419	8.51	2.19	0.0460433
20.01 transported compounds (substrates)	45	9.33	AT1G07700 AT1G08960 AT1G15150 AT1G15170 AT1G15520 AT1G27040 AT1G31812 AT1G33440 AT1G62790 AT1G66850 AT2G02850 AT2G16130 AT2G25680 AT2G27510 AT2G30750 AT2G38290 AT2G38540 AT2G38940 AT2G44890 AT2G45510 AT2G45570 AT3G11730 AT3G14690 AT3G20870 AT3G26210 AT3G48280 AT3G51860 AT3G51895 AT3G53980 AT4G10770 AT4G16160 AT4G36670 AT4G38250 AT5G03560 AT5G04930 AT5G05320 AT5G15240 AT5G16400 AT5G17010 AT5G25140…	1892	6.65	2.68	0.0141273
20.01.01 ion transport	10	2.07	AT1G08960 AT1G15520 AT2G25680 AT2G38290 AT2G38940 AT3G20870 AT3G51860 AT3G51895 AT5G03560 AT5G04930	458	1.61	0.46	0.252721
20.01.01.01 cation transport (H+, Na+, K+, Ca2+ , NH4+, etc.)	7	1.45	AT1G08960 AT1G15520 AT2G38290 AT3G20870 AT3G51860 AT5G03560 AT5G04930	355	1.24	0.21	0.3973
20.01.01.01.01 heavy metal ion transport (Cu+, Fe3+, etc.)	1	0.2	AT1G15520	51	0.17	0.03	0.582456
20.01.01.07 anion transport	3	0.62	AT2G25680 AT2G38940 AT3G51895	102	0.35	0.27	0.250045
20.01.01.07.05 sulfate/sulfite transport	2	0.41	AT2G25680 AT3G51895	14	0.04	0.37	0.0228372
20.01.01.07.07 phosphate transport	1	0.2	AT2G38940	17	0.05	0.15	0.252444
20.01.03 C-compound and carbohydrate transport	5	1.03	AT2G16130 AT2G38940 AT4G36670 AT5G17010 AT5G26340	129	0.45	0.58	0.0691399
20.01.03.01 sugar transport	5	1.03	AT2G16130 AT2G38940 AT4G36670 AT5G17010 AT5G26340	109	0.38	0.65	0.0383426
20.01.07 amino acid/amino acid derivatives transport	2	0.41	AT4G38250 AT5G15240	71	0.24	0.17	0.339692
20.01.09 peptide transport	4	0.82	AT1G27040 AT1G33440 AT4G10770 AT5G46050	66	0.23	0.59	0.0258284
20.01.10 protein transport	2	0.41	AT3G11730 AT4G16160	293	1.03	-0.62	1
20.01.13 lipid/fatty acid transport	5	1.03	AT1G31812 AT1G62790 AT1G66850 AT2G38540 AT3G53980	123	0.43	0.6	0.058792
20.01.15 electron transport	16	3.31	AT1G07700 AT2G02850 AT2G27510 AT2G30750 AT2G44890 AT2G45510 AT2G45570 AT3G14690 AT3G26210 AT3G48280 AT5G05320 AT5G16400 AT5G25140 AT5G36110 AT5G40370 AT5G63450	717	2.52	0.79	0.163047
20.01.17 nucleotide/nucleoside/nucleobase transport	1	0.2	AT5G03560	47	0.16	0.04	0.552827
20.01.27 drug/toxin transport	3	0.62	AT1G15150 AT1G15170 AT1G15520	64	0.22	0.4	0.0949439
20.03 transport facilities	13	2.69	AT1G08960 AT1G15150 AT1G15170 AT1G27040 AT1G33440 AT1G65550 AT2G45000 AT3G51860 AT4G16160 AT5G03560 AT5G04930 AT5G46050 AT5G52450	600	2.11	0.58	0.222172
20.03.01 channel / pore class transport	1	0.2	AT2G45000	123	0.43	-0.23	1
20.03.01.05 nuclear pore forming protein	1	0.2	AT2G45000	1	0	0.2	0.0169641
20.03.02 carrier (electrochemical potential-driven transport)	5	1.03	AT1G08960 AT1G15150 AT1G15170 AT3G51860 AT5G03560	166	0.58	0.45	0.152679
20.03.02.02 symporter	1	0.2	AT5G03560	39	0.13	0.07	0.487126
20.03.02.03 antiporter	4	0.82	AT1G08960 AT1G15150 AT1G15170 AT3G51860	128	0.45	0.37	0.17329
20.03.02.03.01 proton driven antiporter	1	0.2	AT3G51860	41	0.14	0.06	0.504403
20.03.02.03.02 sodium driven antiporter	1	0.2	AT1G08960	4	0.01	0.19	0.0661524
20.03.22 transport ATPases	2	0.41	AT4G16160 AT5G04930	70	0.24	0.17	0.333497
20.09 transport routes	4	0.82	AT3G45780 AT3G49420 AT4G16160 AT4G39220	424	1.49	-0.67	1
20.09.02 chloroplast transport	1	0.2	AT3G45780	5	0.01	0.19	0.0819965
20.09.04 mitochondrial transport	1	0.2	AT4G16160	75	0.26	-0.06	1
20.09.07 vesicular transport (Golgi network, etc.)	2	0.41	AT3G49420 AT4G39220	170	0.59	-0.18	1
20.09.07.07 retrograde transport	1	0.2	AT4G39220	11	0.03	0.17	0.171583
30 CELLULAR COMMUNICATION/SIGNAL TRANSDUCTION MECHANISM	28	5.8	AT1G09530 AT1G21240 AT1G21250 AT1G21270 AT1G28360 AT1G32080 AT1G67900 AT1G68795 AT1G72300 AT2G26670 AT2G36270 AT2G43710 AT2G44080 AT3G03770 AT3G11730 AT3G45780 AT3G47570 AT3G48040 AT3G51270 AT4G15415 AT4G19200 AT4G21380 AT4G25420 AT4G28450 AT5G23580 AT5G37350 AT5G46330 AT5G54510	1283	4.51	1.29	0.105129
30.01 cellular signalling	19	3.94	AT1G21240 AT1G21270 AT1G28360 AT1G72300 AT2G36270 AT2G43710 AT2G44080 AT3G03770 AT3G11730 AT3G45780 AT3G47570 AT3G48040 AT3G51270 AT4G25420 AT4G28450 AT5G23580 AT5G37350 AT5G46330 AT5G54510	871	3.06	0.88	0.15977
30.01.05 enzyme mediated signal transduction	11	2.28	AT1G21240 AT1G21270 AT1G72300 AT3G03770 AT3G11730 AT3G45780 AT3G47570 AT3G51270 AT4G28450 AT5G37350 AT5G46330	446	1.56	0.72	0.139952
30.01.05.01 protein kinase	9	1.86	AT1G21240 AT1G21270 AT1G72300 AT3G03770 AT3G45780 AT3G47570 AT3G51270 AT5G37350 AT5G46330	280	0.98	0.88	0.0505608
30.01.05.01.06 serine/threonine kinase	9	1.86	AT1G21240 AT1G21270 AT1G72300 AT3G03770 AT3G45780 AT3G47570 AT3G51270 AT5G37350 AT5G46330	184	0.64	1.22	0.00434481
30.01.05.05 G-protein mediated signal transduction	2	0.41	AT3G11730 AT4G28450	144	0.5	-0.09	1
30.01.05.05.01 small GTPase mediated signal transduction	1	0.2	AT3G11730	78	0.27	-0.07	1
30.01.05.05.03 trimeric G-protein mediated signal transduction	1	0.2	AT4G28450	66	0.23	-0.03	1
30.01.09 second messenger mediated signal transduction	7	1.45	AT1G28360 AT2G43710 AT2G44080 AT3G48040 AT4G25420 AT5G23580 AT5G54510	344	1.21	0.24	0.366906
30.01.09.03 Ca2+ mediated signal transduction	1	0.2	AT5G23580	47	0.16	0.04	0.552827
30.01.09.08 hormone mediated signal transduction	6	1.24	AT1G28360 AT2G43710 AT2G44080 AT3G48040 AT4G25420 AT5G54510	205	0.72	0.52	0.137002
30.05 transmembrane signal transduction	8	1.65	AT1G21250 AT1G32080 AT1G72300 AT3G03770 AT3G47570 AT4G19200 AT4G21380 AT5G46330	328	1.15	0.5	0.195893
30.05.01 receptor enzyme mediated signalling	6	1.24	AT1G21250 AT1G72300 AT3G03770 AT3G47570 AT4G21380 AT5G46330	285	1	0.24	0.354655
30.05.01.12 transmembrane receptor protein tyrosine kinase signalling pathways	4	0.82	AT1G72300 AT3G03770 AT3G47570 AT5G46330	130	0.45	0.37	0.179977
30.05.01.18 transmembrane receptor protein serine/threonine kinase signalling pathways	2	0.41	AT4G21380 AT5G46330	18	0.06	0.35	0.0367278
30.05.02 non-enzymatic receptor mediated signalling	2	0.41	AT1G32080 AT4G19200	41	0.14	0.27	0.153251
30.05.02.24 G-protein coupled receptor signalling pathway	2	0.41	AT1G32080 AT4G19200	39	0.13	0.28	0.141483
32 CELL RESCUE, DEFENSE AND VIRULENCE	39	8.09	AT1G05260 AT1G07700 AT1G10360 AT1G15950 AT1G22900 AT1G58807 AT1G65870 AT1G65970 AT1G71695 AT2G02390 AT2G21490 AT2G36270 AT2G37130 AT2G43710 AT2G47710 AT3G07040 AT3G09270 AT3G14470 AT3G28910 AT3G46530 AT3G46710 AT3G46730 AT3G62760 AT4G01070 AT4G02600 AT4G11290 AT4G25490 AT4G35090 AT5G04560 AT5G05340 AT5G07990 AT5G13930 AT5G16400 AT5G25610 AT5G40370 AT5G42500 AT5G49620 AT5G56030 AT5G57560	1425	5.01	3.08	0.00240946
32.01 stress response	17	3.52	AT1G05260 AT1G15950 AT1G71695 AT2G21490 AT2G36270 AT2G47710 AT3G28910 AT4G11290 AT4G25490 AT5G04560 AT5G05340 AT5G07990 AT5G13930 AT5G25610 AT5G49620 AT5G56030 AT5G57560	832	2.92	0.6	0.250091
32.01.01 oxidative stress response	4	0.82	AT1G71695 AT4G11290 AT5G05340 AT5G13930	200	0.7	0.12	0.441097
32.01.03 osmotic and salt stress response	5	1.03	AT1G05260 AT2G36270 AT3G28910 AT5G25610 AT5G49620	205	0.72	0.31	0.269118
32.01.05 heat shock response	1	0.2	AT5G56030	85	0.29	-0.09	1
32.01.06 cold shock response	4	0.82	AT1G05260 AT1G15950 AT4G25490 AT5G57560	165	0.58	0.24	0.307323
32.01.09 DNA damage response	1	0.2	AT5G04560	51	0.17	0.03	0.582456
32.01.13 electromagnetic waves stress response (e.g. UV, X-ray)	1	0.2	AT5G07990	29	0.1	0.1	0.391297
32.05 disease, virulence and defense	12	2.48	AT1G22900 AT1G58807 AT1G65870 AT2G37130 AT2G43710 AT3G07040 AT3G14470 AT3G46530 AT3G46710 AT3G46730 AT4G02600 AT5G42500	460	1.61	0.87	0.094691
32.07 detoxification	14	2.9	AT1G05260 AT1G07700 AT1G10360 AT1G65970 AT1G71695 AT2G02390 AT2G37130 AT3G09270 AT3G62760 AT4G11290 AT4G35090 AT5G05340 AT5G16400 AT5G40370	266	0.93	1.97	0.000200921
32.07.03 detoxification by modification	1	0.2	AT5G40370	17	0.05	0.15	0.252444
32.07.07 oxygen and radical detoxification	14	2.9	AT1G05260 AT1G07700 AT1G10360 AT1G65970 AT1G71695 AT2G02390 AT2G37130 AT3G09270 AT3G62760 AT4G11290 AT4G35090 AT5G05340 AT5G16400 AT5G40370	261	0.91	1.99	0.000165152
32.07.07.01 catalase reaction	1	0.2	AT4G35090	3	0.01	0.19	0.0500355
32.07.07.03 glutathione conjugation reaction	4	0.82	AT1G10360 AT2G02390 AT3G09270 AT3G62760	57	0.2	0.62	0.0159264
32.07.07.05 peroxidase reaction	6	1.24	AT1G05260 AT1G71695 AT2G37130 AT4G11290 AT4G35090 AT5G05340	94	0.33	0.91	0.00535718
32.10 degradation / modification of foreign (exogenous) compounds	1	0.2	AT4G01070	1	0	0.2	0.0169641
34 INTERACTION WITH THE ENVIRONMENT	45	9.33	AT1G05260 AT1G13080 AT1G15520 AT1G15950 AT1G21250 AT1G21270 AT1G67900 AT1G77760 AT2G20180 AT2G21490 AT2G21660 AT2G26670 AT2G36270 AT2G37130 AT2G38290 AT2G41100 AT2G43710 AT2G44080 AT3G04720 AT3G09390 AT3G15353 AT3G28910 AT3G43120 AT3G45780 AT3G46530 AT3G51860 AT4G00730 AT4G01070 AT4G25000 AT4G25490 AT4G29080 AT4G34880 AT5G02120 AT5G07990 AT5G13930 AT5G14920 AT5G25610 AT5G46330 AT5G49620 AT5G52450…	1651	5.81	3.52	0.0012358
34.01 homeostasis	3	0.62	AT3G09390 AT3G15353 AT3G51860	77	0.27	0.35	0.142717
34.01.01 homeostasis of cations	3	0.62	AT3G09390 AT3G15353 AT3G51860	60	0.21	0.41	0.0818322
34.01.01.01 homeostasis of metal ions (Na, K, Ca etc.)	3	0.62	AT3G09390 AT3G15353 AT3G51860	58	0.2	0.42	0.0755936
34.11 cellular sensing and response to external stimulus	43	8.92	AT1G05260 AT1G13080 AT1G15520 AT1G15950 AT1G21250 AT1G21270 AT1G67900 AT1G77760 AT2G20180 AT2G21490 AT2G21660 AT2G26670 AT2G36270 AT2G37130 AT2G38290 AT2G41100 AT2G43710 AT2G44080 AT3G04720 AT3G28910 AT3G43120 AT3G45780 AT3G46530 AT3G51860 AT4G00730 AT4G01070 AT4G25000 AT4G25490 AT4G29080 AT4G34880 AT5G02120 AT5G07990 AT5G13930 AT5G14920 AT5G25610 AT5G46330 AT5G49620 AT5G52450 AT5G54510 AT5G55850…	1489	5.24	3.68	0.000509234
34.11.01 photoperception and response	10	2.07	AT1G67900 AT1G77760 AT2G26670 AT2G41100 AT3G45780 AT4G00730 AT5G02120 AT5G07990 AT5G13930 AT5G59560	265	0.93	1.14	0.0156443
34.11.01.02 phototropism	1	0.2	AT3G45780	13	0.04	0.16	0.199463
34.11.03 chemoperception and response	21	4.35	AT1G05260 AT1G15520 AT1G21250 AT1G21270 AT2G21490 AT2G36270 AT2G44080 AT3G04720 AT3G28910 AT3G43120 AT4G01070 AT4G25000 AT4G25490 AT4G29080 AT4G34880 AT5G13930 AT5G14920 AT5G25610 AT5G49620 AT5G54510 AT5G55850	841	2.95	1.4	0.0517241
34.11.03.12 water response	5	1.03	AT1G05260 AT2G21490 AT2G36270 AT4G25490 AT5G25610	119	0.41	0.62	0.0524211
34.11.03.13 osmosensing and response	6	1.24	AT1G05260 AT1G21270 AT2G36270 AT3G28910 AT5G25610 AT5G49620	208	0.73	0.51	0.143755
34.11.05 mechanical stimulus perception and response	1	0.2	AT2G41100	9	0.03	0.17	0.142735
34.11.07 gravity perception and response	2	0.41	AT2G20180 AT5G13930	31	0.1	0.31	0.0967904
34.11.07.01 gravitropism	1	0.2	AT2G20180	28	0.09	0.11	0.380782
34.11.09 temperature perception and response	7	1.45	AT1G05260 AT1G13080 AT1G15950 AT2G41100 AT4G25490 AT5G56030 AT5G57560	263	0.92	0.53	0.161464
34.11.10 response to biotic stimulus	10	2.07	AT1G15520 AT2G37130 AT2G38290 AT2G43710 AT3G04720 AT3G28910 AT3G46530 AT3G51860 AT5G46330 AT5G52450	296	1.04	1.03	0.0306137
34.11.11 rhythm (e.g. circadian, ultradian)	2	0.41	AT2G21660 AT5G59560	38	0.13	0.28	0.135676
36 SYSTEMIC INTERACTION WITH THE ENVIRONMENT	15	3.11	AT1G15520 AT1G21250 AT1G21270 AT2G36270 AT2G44080 AT3G04720 AT3G28910 AT3G43120 AT4G25000 AT4G29080 AT5G13930 AT5G14920 AT5G25610 AT5G49620 AT5G54510	757	2.66	0.45	0.306191
36.20 plant / fungal specific systemic sensing and response	15	3.11	AT1G15520 AT1G21250 AT1G21270 AT2G36270 AT2G44080 AT3G04720 AT3G28910 AT3G43120 AT4G25000 AT4G29080 AT5G13930 AT5G14920 AT5G25610 AT5G49620 AT5G54510	692	2.43	0.68	0.200778
36.20.18 plant hormonal regulation	15	3.11	AT1G15520 AT1G21250 AT1G21270 AT2G36270 AT2G44080 AT3G04720 AT3G28910 AT3G43120 AT4G25000 AT4G29080 AT5G13930 AT5G14920 AT5G25610 AT5G49620 AT5G54510	589	2.07	1.04	0.0790904
36.20.18.01 auxin response	4	0.82	AT3G28910 AT3G43120 AT4G29080 AT5G54510	244	0.85	-0.03	1
36.20.18.02 ethylen response	3	0.62	AT1G15520 AT3G04720 AT3G28910	100	0.35	0.27	0.240982
36.20.18.05 abscisic acid response	4	0.82	AT2G36270 AT3G28910 AT5G25610 AT5G49620	161	0.56	0.26	0.292103
36.20.18.06 brassinosteroid response	1	0.2	AT2G44080	15	0.05	0.15	0.226406
36.20.18.99 other plant signalling molecules response (jasmonic acid, salicylic acid etc.)	7	1.45	AT1G15520 AT1G21250 AT1G21270 AT3G28910 AT4G25000 AT5G13930 AT5G14920	197	0.69	0.76	0.0516076
36.25 animal specific systemic sensing and response	1	0.2	AT5G13930	107	0.37	-0.17	1
36.25.16 immune response	1	0.2	AT5G13930	100	0.35	-0.15	1
36.25.16.08 response to wounding	1	0.2	AT5G13930	80	0.28	-0.08	1
40 CELL FATE	12	2.48	AT1G20190 AT1G21270 AT1G65680 AT2G20370 AT2G22860 AT2G30130 AT2G44080 AT3G07040 AT3G28910 AT4G02600 AT5G54510 AT5G60920	450	1.58	0.9	0.0838629
40.01 cell growth / morphogenesis	9	1.86	AT1G20190 AT1G21270 AT1G65680 AT2G20370 AT2G22860 AT2G30130 AT2G44080 AT5G54510 AT5G60920	256	0.9	0.96	0.031486
40.01.01 non-directional cell growth	1	0.2	AT5G60920	27	0.09	0.11	0.370086
40.01.03 directional cell growth (morphogenesis)	6	1.24	AT1G20190 AT1G21270 AT1G65680 AT2G20370 AT2G30130 AT5G54510	164	0.57	0.67	0.0613805
40.10 cell death	3	0.62	AT3G07040 AT3G28910 AT4G02600	101	0.35	0.27	0.245507
40.10.02 apoptosis (type I programmed cell death)	2	0.41	AT3G07040 AT3G28910	67	0.23	0.18	0.314817
40.10.02.01 anti-apoptosis	2	0.41	AT3G07040 AT3G28910	30	0.1	0.31	0.0915352
41 DEVELOPMENT (Systemic)	14	2.9	AT1G04590 AT1G11680 AT1G12770 AT1G32240 AT1G66170 AT1G79350 AT2G20180 AT2G43000 AT2G46770 AT3G04080 AT3G12080 AT3G61790 AT5G04560 AT5G19730	1047	3.68	-0.78	1
41.03 plant development	12	2.48	AT1G04590 AT1G11680 AT1G12770 AT1G32240 AT1G66170 AT1G79350 AT2G20180 AT2G46770 AT3G04080 AT3G12080 AT5G04560 AT5G19730	869	3.05	-0.57	1
41.03.01 gametophyte development	2	0.41	AT1G32240 AT1G66170	107	0.37	0.04	0.544167
41.03.01.01 microspore development (male gametophyte)	1	0.2	AT1G66170	61	0.21	-0.01	1
41.03.01.02 macrospore development (female gametophyte)	1	0.2	AT1G32240	51	0.17	0.03	0.582456
41.03.02 fertilization (pollen hydration, pollen tube guidance, double fertilization of oocyte and endosperm)	1	0.2	AT3G04080	37	0.13	0.07	0.469248
41.03.03 embryonal development	7	1.45	AT1G04590 AT1G11680 AT1G12770 AT1G79350 AT2G46770 AT3G12080 AT5G04560	414	1.45	0	1
41.03.05 germination	1	0.2	AT2G20180	38	0.13	0.07	0.478263
41.03.08 fruit development and ripening	1	0.2	AT5G19730	181	0.63	-0.43	1
42 BIOGENESIS OF CELLULAR COMPONENTS	39	8.09	AT1G01820 AT1G13960 AT1G20190 AT1G25560 AT1G28360 AT1G31810 AT1G53910 AT1G56170 AT1G65680 AT1G66170 AT1G68640 AT1G72830 AT1G78080 AT1G79350 AT1G80590 AT2G36270 AT2G37090 AT2G38560 AT2G44910 AT2G46225 AT2G46770 AT3G03660 AT3G08840 AT3G19020 AT3G19430 AT3G22800 AT3G24310 AT3G57230 AT4G13340 AT4G18880 AT4G37940 AT4G39250 AT5G03720 AT5G07760 AT5G19730 AT5G49620 AT5G57560 AT5G60920 AT5G62150	1554	5.46	2.63	0.0098425
42.01 cell wall	12	2.48	AT1G20190 AT1G65680 AT2G37090 AT2G46770 AT3G19020 AT3G19430 AT3G22800 AT4G13340 AT5G19730 AT5G57560 AT5G60920 AT5G62150	263	0.92	1.56	0.00191626
42.04 cytoskeleton/structural proteins	3	0.62	AT1G31810 AT2G46225 AT5G07760	144	0.5	0.12	0.442703
42.04.03 actin cytoskeleton	3	0.62	AT1G31810 AT2G46225 AT5G07760	53	0.18	0.44	0.0609804
42.10 nucleus	22	4.56	AT1G13960 AT1G25560 AT1G28360 AT1G53910 AT1G56170 AT1G66170 AT1G68640 AT1G72830 AT1G78080 AT1G79350 AT1G80590 AT2G36270 AT2G38560 AT2G44910 AT3G03660 AT3G24310 AT3G57230 AT4G18880 AT4G37940 AT4G39250 AT5G03720 AT5G49620	1048	3.68	0.88	0.18014
42.10.03 organization of chromosome structure	22	4.56	AT1G13960 AT1G25560 AT1G28360 AT1G53910 AT1G56170 AT1G66170 AT1G68640 AT1G72830 AT1G78080 AT1G79350 AT1G80590 AT2G36270 AT2G38560 AT2G44910 AT3G03660 AT3G24310 AT3G57230 AT4G18880 AT4G37940 AT4G39250 AT5G03720 AT5G49620	1047	3.68	0.88	0.179017
42.19 peroxisome	1	0.2	AT1G01820	16	0.05	0.15	0.239536
42.34 prokaryotic cell envelope structures	1	0.2	AT5G62150	27	0.09	0.11	0.370086
42.34.07 peptidoglycan layer or other prokaryotic cell wall	1	0.2	AT5G62150	21	0.07	0.13	0.301925
43 CELL TYPE DIFFERENTIATION	4	0.82	AT1G66170 AT2G22860 AT2G46225 AT5G02820	218	0.76	0.06	0.507264
43.02 plant cell type differentiation	3	0.62	AT1G66170 AT2G46225 AT5G02820	179	0.62	0	1
43.02.05 epidermal cell	2	0.41	AT2G46225 AT5G02820	102	0.35	0.06	0.51843
43.02.05.02 plant hair cell (trichome e.g. cotton)	1	0.2	AT2G46225	49	0.17	0.03	0.567895
43.02.17 gametophytic cell	1	0.2	AT1G66170	51	0.17	0.03	0.582456
43.02.17.01 male gametophyte	1	0.2	AT1G66170	45	0.15	0.05	0.537234
43.02.17.01.01 generative pollen cell	1	0.2	AT1G66170	25	0.08	0.12	0.348138
43.03 animal cell type differentiation	2	0.41	AT2G22860 AT5G02820	55	0.19	0.22	0.23937
47 ORGAN DIFFERENTIATION	5	1.03	AT1G32240 AT2G30130 AT2G36270 AT2G46770 AT4G00730	260	0.91	0.12	0.451879
47.02 plant organ	5	1.03	AT1G32240 AT2G30130 AT2G36270 AT2G46770 AT4G00730	248	0.87	0.16	0.412055
47.02.01 shoot	4	0.82	AT1G32240 AT2G30130 AT2G36270 AT2G46770	197	0.69	0.13	0.429796
47.02.01.02 leaf	1	0.2	AT2G30130	85	0.29	-0.09	1
47.02.01.03 flower	2	0.41	AT1G32240 AT2G46770	91	0.32	0.09	0.458517
47.02.01.03.03 anther	1	0.2	AT2G46770	6	0.02	0.18	0.0975723
47.02.01.03.04 carpel	1	0.2	AT1G32240	13	0.04	0.16	0.199463
47.02.01.05 seed	1	0.2	AT2G36270	16	0.05	0.15	0.239536
47.02.02 root	1	0.2	AT4G00730	65	0.22	-0.02	1
70 SUBCELLULAR LOCALIZATION	215	44.6	AT1G01800 AT1G01820 AT1G02405 AT1G04590 AT1G05260 AT1G05600 AT1G05840 AT1G06410 AT1G07700 AT1G08250 AT1G09530 AT1G10360 AT1G10522 AT1G12770 AT1G13080 AT1G13960 AT1G14310 AT1G14370 AT1G15520 AT1G20130 AT1G20190 AT1G21240 AT1G21250 AT1G21270 AT1G25560 AT1G28280 AT1G28360 AT1G31812 AT1G32080 AT1G32240 AT1G33170 AT1G33250 AT1G45688 AT1G49620 AT1G52160 AT1G53910 AT1G56170 AT1G57540 AT1G61080 AT1G62790…	10531	37	7.6	0.000368953
70.01 cell wall	18	3.73	AT1G01800 AT1G20190 AT1G21250 AT1G65680 AT1G71695 AT1G78060 AT2G38540 AT3G19020 AT3G19430 AT3G22800 AT3G52500 AT3G57030 AT4G08950 AT4G13340 AT4G28450 AT5G19730 AT5G57560 AT5G60920	431	1.51	2.22	0.000464112
70.02 eukaryotic plasma membrane / membrane attached	16	3.31	AT1G02405 AT1G05840 AT1G15520 AT1G21240 AT1G21250 AT1G21270 AT1G62790 AT2G38290 AT2G46330 AT3G07040 AT3G45780 AT3G48040 AT4G02600 AT4G28450 AT4G33090 AT5G60920	517	1.81	1.5	0.0161284
70.02.01 eukaryotic intracellular plasma membrane	1	0.2	AT3G45780	2	0	0.2	0.0336409
70.03 cytoplasm	28	5.8	AT1G10360 AT1G31812 AT1G56170 AT1G77760 AT2G02390 AT2G07696 AT2G27500 AT2G39390 AT2G45910 AT3G09270 AT3G13120 AT3G22300 AT3G45780 AT3G46510 AT3G46530 AT3G62760 AT4G08170 AT4G25420 AT4G26840 AT4G34050 AT4G35160 AT5G04620 AT5G19730 AT5G38640 AT5G53120 AT5G54160 AT5G54510 AT5G59560	1066	3.75	2.05	0.015573
70.07 endoplasmic reticulum	4	0.82	AT1G05260 AT3G12120 AT3G54120 AT5G13930	193	0.67	0.15	0.414637
70.08 Golgi	2	0.41	AT2G20370 AT4G39220	79	0.27	0.14	0.388515
70.10 nucleus	49	10.1	AT1G09530 AT1G13960 AT1G25560 AT1G28360 AT1G32240 AT1G49620 AT1G53910 AT1G56170 AT1G66170 AT1G68640 AT1G72210 AT1G72830 AT1G78080 AT1G80590 AT2G20180 AT2G21660 AT2G27500 AT2G30800 AT2G36270 AT2G38560 AT2G43010 AT2G44730 AT2G44910 AT2G45000 AT3G03660 AT3G06590 AT3G13570 AT3G24310 AT3G28910 AT3G57230 AT3G61790 AT4G00730 AT4G08170 AT4G18880 AT4G25490 AT4G26840 AT4G30220 AT4G31420 AT4G31580 AT4G37940…	2207	7.76	2.34	0.0324784
70.10.03 chromosome	1	0.2	AT5G02820	141	0.49	-0.29	1
70.10.05 nuclear membrane	1	0.2	AT2G45000	39	0.13	0.07	0.487126
70.10.06 nuclear matrix	2	0.41	AT1G56170 AT1G72830	53	0.18	0.23	0.226819
70.10.07 nucleolus	2	0.41	AT4G30220 AT4G31580	141	0.49	-0.08	1
70.10.09 nuclear speckles	2	0.41	AT3G13570 AT4G31580	13	0.04	0.37	0.0197942
70.16 mitochondrion	46	9.54	AT1G04590 AT1G05600 AT1G12770 AT1G13080 AT1G14310 AT1G33170 AT1G52160 AT1G57540 AT1G63010 AT1G67700 AT1G71850 AT1G76940 AT1G78430 AT2G25680 AT2G30130 AT2G32230 AT2G40070 AT2G40435 AT2G42450 AT2G43320 AT2G44270 AT2G44600 AT2G44710 AT2G46580 AT3G04080 AT3G07310 AT3G11030 AT3G20880 AT3G22300 AT3G26115 AT3G27340 AT3G50150 AT4G09730 AT4G16160 AT4G35090 AT5G03560 AT5G07990 AT5G21970 AT5G22050 AT5G23580…	3146	11	-1.46	1
70.16.05 mitochondrial inner membrane	1	0.2	AT4G16160	133	0.46	-0.26	1
70.16.07 mitochondrial matrix	1	0.2	AT3G22300	40	0.14	0.06	0.495838
70.19 peroxisome	2	0.41	AT1G01820 AT4G35090	54	0.19	0.22	0.233089
70.25 vacuole or lysosome	1	0.2	AT3G51860	35	0.12	0.08	0.450748
70.26 plastid	69	14.3	AT1G06410 AT1G07700 AT1G08250 AT1G10522 AT1G13960 AT1G14370 AT1G20130 AT1G25560 AT1G28280 AT1G32080 AT1G32240 AT1G33250 AT1G45688 AT1G61080 AT1G64355 AT1G64970 AT1G73150 AT1G79350 AT1G80590 AT2G18950 AT2G25830 AT2G26670 AT2G27510 AT2G29670 AT2G39705 AT2G42430 AT2G43710 AT2G44730 AT2G45000 AT2G45290 AT2G45910 AT3G01015 AT3G03660 AT3G06590 AT3G09310 AT3G09650 AT3G12080 AT3G20420 AT3G29320 AT3G46790…	3464	12.1	2.2	0.0879014
70.26.03 chloroplast	69	14.3	AT1G06410 AT1G07700 AT1G08250 AT1G10522 AT1G13960 AT1G14370 AT1G20130 AT1G25560 AT1G28280 AT1G32080 AT1G32240 AT1G33250 AT1G45688 AT1G61080 AT1G64355 AT1G64970 AT1G73150 AT1G79350 AT1G80590 AT2G18950 AT2G25830 AT2G26670 AT2G27510 AT2G29670 AT2G39705 AT2G42430 AT2G43710 AT2G44730 AT2G45000 AT2G45290 AT2G45910 AT3G01015 AT3G03660 AT3G06590 AT3G09310 AT3G09650 AT3G12080 AT3G20420 AT3G29320 AT3G46790…	3439	12.1	2.2	0.0785438
70.27 extracellular / secretion proteins	6	1.24	AT1G20190 AT1G65680 AT2G02850 AT2G19170 AT2G22860 AT4G25000	99	0.34	0.9	0.00687228
70.27.01 extracellular matrix component	6	1.24	AT1G20190 AT1G65680 AT2G02850 AT2G19170 AT2G22860 AT4G25000	95	0.33	0.91	0.00563848
77 ORGAN LOCALIZATION	1	0.2	AT1G32240	42	0.14	0.06	0.512823
77.02 plant organ	1	0.2	AT1G32240	41	0.14	0.06	0.504403
77.02.01 shoot	1	0.2	AT1G32240	41	0.14	0.06	0.504403
77.02.01.05 seed	1	0.2	AT1G32240	26	0.09	0.11	0.359206
99 UNCLASSIFIED PROTEINS	87	18	AT1G03230 AT1G03350 AT1G03940 AT1G04650 AT1G05970 AT1G06320 AT1G08580 AT1G09310 AT1G15270 AT1G15830 AT1G19130 AT1G21680 AT1G26850 AT1G29050 AT1G29250 AT1G30130 AT1G32100 AT1G43580 AT1G47200 AT1G47480 AT1G47980 AT1G52820 AT1G67480 AT1G72480 AT1G72510 AT1G73620 AT1G74160 AT1G74300 AT1G74440 AT1G77330 AT1G78610 AT1G78780 AT2G06005 AT2G20190 AT2G20870 AT2G28690 AT2G33360 AT2G45130 AT2G45600 AT3G01430…	7994	28.1	-10.1	1
