# Supplementary material for: Comparing genomic expression patterns across plant species reveals highly diverged transcriptional dynamics in response to salt stress
Source: BMC Genomics. 2009 Aug 25;10:398. doi: 10.1186/1471-2164-10-398 (PMC2739230; doi:10.1186/1471-2164-10-398)
Supplement: Additional file 22 — GO for Maythorpe down-regulated genes [file 1471-2164-10-398-S22.xls]

## Sheet: 123
FUNCTIONAL CATEGORY	abs SET	rel SET	genes SET	abs GENOME	rel GENOME	rel SETminusGENOME	P-VALUE
01 METABOLISM	117	27.4	AT1G02100 AT1G03475 AT1G05170 AT1G05850 AT1G06410 AT1G08200 AT1G08510 AT1G11190 AT1G12350 AT1G15950 AT1G17020 AT1G19600 AT1G24090 AT1G28600 AT1G31070 AT1G50090 AT1G50460 AT1G51500 AT1G51940 AT1G55020 AT1G58370 AT1G58440 AT1G59900 AT1G61720 AT1G62400 AT1G62660 AT1G65590 AT1G65870 AT1G67510 AT1G68560 AT1G70500 AT1G70710 AT1G74320 AT1G74800 AT1G75450 AT1G76040 AT1G76490 AT1G76680 AT1G76690 AT1G77120…	4932	17.3	10.1	1.33047e-07
01.01 amino acid metabolism	8	1.87	AT1G50090 AT2G19940 AT2G20340 AT2G21940 AT3G08860 AT3G16150 AT5G13700 AT5G38710	342	1.2	0.67	0.145553
01.01.03 assimilation of ammonia, metabolism of the glutamate group	1	0.23	AT5G38710	57	0.2	0.03	0.578517
01.01.03.02 metabolism of glutamate	1	0.23	AT5G38710	34	0.11	0.12	0.402585
01.01.03.02.01 biosynthesis of glutamate	1	0.23	AT5G38710	7	0.02	0.21	0.100583
01.01.03.03 metabolism of proline	1	0.23	AT5G38710	10	0.03	0.2	0.140538
01.01.03.03.02 degradation of proline	1	0.23	AT5G38710	4	0.01	0.22	0.0587748
01.01.03.05 metabolism of arginine	1	0.23	AT5G38710	18	0.06	0.17	0.238637
01.01.03.05.01 biosynthesis of arginine	1	0.23	AT5G38710	14	0.04	0.19	0.19107
01.01.05 metabolism of urea cycle, creatine and polyamines	1	0.23	AT5G13700	23	0.08	0.15	0.294191
01.01.05.01 metabolism of polyamines	1	0.23	AT5G13700	14	0.04	0.19	0.19107
01.01.06 metabolism of the aspartate family	1	0.23	AT3G16150	86	0.3	-0.07	1
01.01.06.01 metabolism of aspartate	1	0.23	AT3G16150	14	0.04	0.19	0.19107
01.01.06.02 metabolism of asparagine	1	0.23	AT3G16150	14	0.04	0.19	0.19107
01.01.09 metabolism of the cysteine - aromatic group	3	0.7	AT2G20340 AT2G21940 AT3G08860	136	0.47	0.23	0.335295
01.01.09.01 metabolism of glycine	1	0.23	AT3G08860	27	0.09	0.14	0.335708
01.01.09.04 metabolism of phenylalanine	1	0.23	AT2G21940	33	0.11	0.12	0.393459
01.01.09.05 metabolism of tyrosine	2	0.46	AT2G20340 AT2G21940	27	0.09	0.37	0.0617944
01.01.09.06 metabolism of tryptophan	1	0.23	AT2G21940	46	0.16	0.07	0.501976
01.01.11 metabolism of the pyruvate family (alanine, isoleucine, leucine, valine) and D-alanine	2	0.46	AT1G50090 AT3G08860	43	0.15	0.31	0.136327
01.01.11.01 metabolism of alanine	1	0.23	AT3G08860	10	0.03	0.2	0.140538
01.01.11.02 metabolism of isoleucine	1	0.23	AT1G50090	15	0.05	0.18	0.203233
01.01.11.03 metabolism of valine	1	0.23	AT1G50090	17	0.05	0.18	0.227014
01.01.11.04 metabolism of leucine	1	0.23	AT1G50090	24	0.08	0.15	0.304807
01.02 nitrogen, sulfur and selenium metabolism	4	0.93	AT3G03900 AT3G16150 AT4G14940 AT5G07010	162	0.57	0.36	0.227274
01.02.02 nitrogen metabolism	2	0.46	AT3G16150 AT4G14940	86	0.3	0.16	0.371428
01.02.03 sulfur metabolism	2	0.46	AT3G03900 AT5G07010	72	0.25	0.21	0.294643
01.02.03.01 sulfate assimilation	1	0.23	AT3G03900	13	0.04	0.19	0.178722
01.02.03.04 conjunction of sulfate	1	0.23	AT5G07010	22	0.07	0.16	0.283414
01.03 nucleotide/nucleoside/nucleobase metabolism	14	3.27	AT1G11190 AT1G24090 AT1G31070 AT3G03050 AT3G04080 AT3G06200 AT3G48040 AT4G07960 AT4G18780 AT4G24340 AT4G32410 AT4G34740 AT5G18280 AT5G42540	493	1.73	1.54	0.0179545
01.03.01 purin nucleotide/nucleoside/nucleobase metabolism	4	0.93	AT1G11190 AT3G06200 AT3G48040 AT4G34740	161	0.56	0.37	0.224086
01.03.01.01 purine nucleotide /nucleoside/nucleobase catabolism	1	0.23	AT1G11190	11	0.03	0.2	0.153458
01.03.01.03 purine nucleotide/nucleoside/nucleobase anabolism	1	0.23	AT4G34740	40	0.14	0.09	0.454534
01.03.04 pyrimidine nucleotide/nucleoside/nucleobase metabolism	1	0.23	AT1G11190	72	0.25	-0.02	1
01.03.04.01 pyrimidine nucleotide/nucleoside/nucleobase catabolism	1	0.23	AT1G11190	4	0.01	0.22	0.0587748
01.03.16 polynucleotide degradation	3	0.7	AT1G11190 AT1G24090 AT5G42540	167	0.58	0.12	0.460044
01.03.16.03 DNA degradation	1	0.23	AT1G11190	8	0.02	0.21	0.114103
01.04 phosphate metabolism	31	7.25	AT1G06410 AT1G19600 AT1G50460 AT1G51500 AT1G51940 AT1G62400 AT1G67510 AT1G74320 AT1G76040 AT2G16440 AT2G18470 AT2G21940 AT2G36570 AT2G42880 AT3G03900 AT3G04080 AT3G06200 AT3G23750 AT3G48040 AT3G51860 AT3G53620 AT3G59350 AT4G15530 AT4G29260 AT4G36180 AT5G07070 AT5G07620 AT5G16760 AT5G18280 AT5G36250 AT5G65700	1863	6.55	0.7	0.303713
01.05 C-compound and carbohydrate metabolism	50	11.7	AT1G02100 AT1G05170 AT1G05850 AT1G06410 AT1G08200 AT1G19600 AT1G28600 AT1G31070 AT1G50460 AT1G58370 AT1G59900 AT1G62660 AT1G65590 AT1G68560 AT1G70500 AT1G70710 AT1G74800 AT1G77120 AT1G78060 AT2G20680 AT2G27500 AT2G36970 AT2G37090 AT3G03050 AT3G12500 AT3G18070 AT3G27540 AT3G44990 AT4G00110 AT4G03210 AT4G07960 AT4G14940 AT4G17090 AT4G18780 AT4G25810 AT4G29260 AT4G30440 AT4G32410 AT4G33330 AT4G35160…	1646	5.79	5.91	1.91785e-06
01.05.02 sugar, glucoside, polyol and carboxylate metabolism	29	6.79	AT1G05170 AT1G06410 AT1G08200 AT1G19600 AT1G50460 AT1G58370 AT1G62660 AT1G68560 AT1G70710 AT1G74800 AT1G78060 AT2G20680 AT2G27500 AT2G36970 AT2G37090 AT3G03050 AT3G18070 AT3G27540 AT4G00110 AT4G07960 AT4G18780 AT4G30440 AT4G32410 AT4G33330 AT5G15140 AT5G17050 AT5G22740 AT5G34940 AT5G42720	853	3	3.79	4.4133e-05
01.05.02.01 nucleotide-sugar metabolism	6	1.4	AT1G08200 AT2G36970 AT3G27540 AT4G00110 AT4G30440 AT5G17050	185	0.65	0.75	0.0613383
01.05.02.04 sugar, glucoside, polyol and carboxylate anabolism	1	0.23	AT1G06410	60	0.21	0.02	0.597273
01.05.02.07 sugar, glucoside, polyol and carboxylate catabolism	2	0.46	AT1G19600 AT1G50460	93	0.32	0.14	0.408607
01.05.03 polysaccharide metabolism	11	2.57	AT1G05850 AT1G31070 AT1G68560 AT1G70500 AT1G70710 AT3G03050 AT3G12500 AT4G07960 AT4G17090 AT4G18780 AT4G32410	238	0.83	1.74	0.0010211
01.05.03.02 peptidoglycan metabolism	1	0.23	AT1G31070	5	0.01	0.22	0.0729218
01.05.03.02.04 peptidoglycan anabolism	1	0.23	AT1G31070	4	0.01	0.22	0.0587748
01.05.03.03 chitin metabolism	2	0.46	AT1G05850 AT3G12500	14	0.04	0.42	0.0181964
01.05.03.03.07 chitin catabolism	2	0.46	AT1G05850 AT3G12500	14	0.04	0.42	0.0181964
01.05.03.04 starch metabolism	1	0.23	AT4G17090	35	0.12	0.11	0.411574
01.05.03.04.07 starch catabolism	1	0.23	AT4G17090	17	0.05	0.18	0.227014
01.05.05 C-1 compound metabolism	3	0.7	AT1G08200 AT1G28600 AT5G45910	186	0.65	0.05	0.531472
01.05.05.07 C-1 compound catabolism	2	0.46	AT1G28600 AT5G45910	125	0.43	0.03	0.562583
01.05.07 C-3 compound metabolism	2	0.46	AT1G59900 AT5G41080	90	0.31	0.15	0.392798
01.05.09 aminosaccharide metabolism	1	0.23	AT1G65590	6	0.02	0.21	0.0868567
01.05.13 transfer of activated C-1 groups	3	0.7	AT1G02100 AT4G35160 AT5G54160	152	0.53	0.17	0.400558
01.06 lipid, fatty acid and isoprenoid metabolism	18	4.21	AT1G08510 AT1G28600 AT1G51500 AT1G55020 AT1G58440 AT1G74320 AT1G76490 AT1G76680 AT2G06925 AT2G26560 AT3G15730 AT3G16175 AT3G22400 AT4G25050 AT4G37070 AT5G13640 AT5G41080 AT5G45910	827	2.91	1.3	0.0762728
01.06.02 membrane lipid metabolism	3	0.7	AT2G06925 AT3G15730 AT5G41080	151	0.53	0.17	0.39652
01.06.02.01 phospholipid metabolism	3	0.7	AT2G06925 AT3G15730 AT5G41080	135	0.47	0.23	0.331188
01.06.05 fatty acid metabolism	4	0.93	AT1G08510 AT3G15730 AT3G16175 AT4G25050	107	0.37	0.56	0.0780906
01.06.06 isoprenoid metabolism	1	0.23	AT1G76490	177	0.62	-0.39	1
01.07 metabolism of vitamins, cofactors, and prosthetic groups	4	0.93	AT1G03475 AT1G12350 AT1G59900 AT1G77120	251	0.88	0.05	0.522693
01.07.01 biosynthesis of vitamins, cofactors, and prosthetic groups	2	0.46	AT1G03475 AT1G12350	127	0.44	0.02	0.571208
01.20 secondary metabolism	17	3.98	AT1G03475 AT1G15950 AT1G17020 AT1G55020 AT1G61720 AT1G65870 AT1G75450 AT1G76680 AT1G76690 AT2G21940 AT2G30870 AT2G47730 AT3G03190 AT3G07570 AT3G61750 AT5G42650 AT5G54160	426	1.49	2.49	0.000281111
01.20.05 metabolism of acetic acid derivatives	4	0.93	AT1G55020 AT1G76680 AT1G76690 AT5G42650	23	0.08	0.85	0.000355103
01.20.15 metabolism of derivatives of dehydroquinic acid, shikimic acid and chorismic acid	1	0.23	AT2G21940	19	0.06	0.17	0.250087
01.20.19 metabolism of secondary products derived from glycine, L-serine and L-alanine	1	0.23	AT1G03475	60	0.21	0.02	0.597273
01.20.19.01 metabolism of porphyrins	1	0.23	AT1G03475	50	0.17	0.06	0.531294
01.20.35 metabolism of secondary products derived from L-phenylalanine and L-tyrosine	7	1.63	AT1G15950 AT1G17020 AT1G61720 AT1G65870 AT3G07570 AT3G61750 AT5G54160	129	0.45	1.18	0.00343079
01.20.35.01 metabolism of phenylpropanoids	5	1.17	AT1G15950 AT1G17020 AT1G61720 AT1G65870 AT5G54160	117	0.41	0.76	0.0319962
01.20.35.01.03 metabolism of lignins	3	0.7	AT1G15950 AT1G65870 AT5G54160	46	0.16	0.54	0.0317783
01.20.35.01.05 metabolism of stilbenes, flavonoids	2	0.46	AT1G17020 AT1G61720	46	0.16	0.3	0.151874
01.20.35.03 metabolism of catecholamines	2	0.46	AT3G07570 AT3G61750	10	0.03	0.43	0.00936182
01.20.38 metabolism of toxins/drugs	3	0.7	AT2G30870 AT2G47730 AT3G03190	48	0.16	0.54	0.0354288
02 ENERGY	8	1.87	AT1G06410 AT1G50460 AT1G59900 AT1G67740 AT1G77120 AT3G16175 AT4G17090 AT4G37830	453	1.59	0.28	0.372205
02.01 glycolysis and gluconeogenesis	1	0.23	AT1G50460	73	0.25	-0.02	1
02.08 pyruvate dehydrogenase complex	1	0.23	AT1G59900	10	0.03	0.2	0.140538
02.11 electron transport and membrane-associated energy conservation	1	0.23	AT4G37830	108	0.38	-0.15	1
02.11.05 accessory proteins of electron transport and membrane-associated energy conservation	1	0.23	AT4G37830	21	0.07	0.16	0.272472
02.13 respiration	2	0.46	AT1G77120 AT4G37830	99	0.34	0.12	0.439605
02.13.03 aerobic respiration	1	0.23	AT4G37830	65	0.22	0.01	0.626701
02.16 fermentation	1	0.23	AT1G50460	19	0.06	0.17	0.250087
02.16.09 mixed acid and butanediol fermentation	1	0.23	AT1G50460	9	0.03	0.2	0.12742
02.19 metabolism of energy reserves (e.g. glycogen, trehalose)	2	0.46	AT1G06410 AT4G17090	53	0.18	0.28	0.189313
02.25 oxidation of fatty acids	1	0.23	AT3G16175	22	0.07	0.16	0.283414
02.30 photosynthesis	1	0.23	AT1G67740	63	0.22	0.01	0.615196
04 STORAGE PROTEIN	6	1.4	AT1G09560 AT2G18540 AT2G26560 AT3G62020 AT4G37070 AT5G25610	65	0.22	1.18	0.000434671
04.01 storage facilitating proteins	6	1.4	AT1G09560 AT2G18540 AT2G26560 AT3G62020 AT4G37070 AT5G25610	65	0.22	1.18	0.000434671
10 CELL CYCLE AND DNA PROCESSING	19	4.44	AT1G09540 AT1G09815 AT1G11190 AT1G20693 AT1G69770 AT2G16440 AT2G17620 AT2G24490 AT2G34710 AT2G35160 AT2G44940 AT3G01080 AT3G19184 AT3G58120 AT4G05410 AT4G36020 AT5G06150 AT5G28770 AT5G37020	1518	5.34	-0.9	1
10.01 DNA processing	16	3.74	AT1G09540 AT1G09815 AT1G11190 AT1G20693 AT1G69770 AT2G16440 AT2G24490 AT2G34710 AT2G35160 AT2G44940 AT3G01080 AT3G19184 AT3G58120 AT4G36020 AT5G28770 AT5G37020	1350	4.75	-1.01	1
10.01.03 DNA synthesis and replication	3	0.7	AT1G09815 AT2G16440 AT2G24490	99	0.34	0.36	0.186888
10.01.03.03 ori recognition and priming complex formation	1	0.23	AT2G16440	17	0.05	0.18	0.227014
10.01.03.05 extension/ polymerization activity	1	0.23	AT1G09815	15	0.05	0.18	0.203233
10.01.05 DNA recombination and DNA repair	2	0.46	AT1G09815 AT2G24490	235	0.82	-0.36	1
10.01.05.01 DNA repair	2	0.46	AT1G09815 AT2G24490	213	0.74	-0.28	1
10.01.09 DNA restriction or modification	12	2.81	AT1G09540 AT1G20693 AT1G69770 AT2G34710 AT2G35160 AT2G44940 AT3G01080 AT3G19184 AT3G58120 AT4G36020 AT5G28770 AT5G37020	1019	3.58	-0.77	1
10.01.09.01 DNA methylation	2	0.46	AT1G69770 AT2G35160	20	0.07	0.39	0.0358143
10.01.09.05 DNA conformation modification (e.g. chromatin)	12	2.81	AT1G09540 AT1G20693 AT1G69770 AT2G34710 AT2G35160 AT2G44940 AT3G01080 AT3G19184 AT3G58120 AT4G36020 AT5G28770 AT5G37020	987	3.47	-0.66	1
10.01.09.07 DNA imprinting and other epigenetic effects	2	0.46	AT1G69770 AT2G35160	21	0.07	0.39	0.0391983
10.03 cell cycle	4	0.93	AT1G69770 AT2G17620 AT4G05410 AT5G06150	200	0.7	0.23	0.354035
10.03.01 mitotic cell cycle and cell cycle control	3	0.7	AT2G17620 AT4G05410 AT5G06150	103	0.36	0.34	0.202175
10.03.01.01 mitotic cell cycle	1	0.23	AT4G05410	29	0.1	0.13	0.355543
10.03.01.03 cell cycle checkpoints (checkpoints of morphogenesis, DNA-damage,-replication, mitotic phase and spindle)	1	0.23	AT4G05410	11	0.03	0.2	0.153458
10.03.03 cytokinesis (cell division) /septum formation and hydrolysis	1	0.23	AT1G69770	47	0.16	0.07	0.509473
10.03.04 nuclear and chromosomal cycle	1	0.23	AT4G05410	23	0.08	0.15	0.294191
10.03.04.05 chromosome segregation/division	1	0.23	AT4G05410	18	0.06	0.17	0.238637
11 TRANSCRIPTION	31	7.25	AT1G04240 AT1G04250 AT1G09540 AT1G10200 AT1G20693 AT1G26945 AT1G31810 AT1G60080 AT1G69770 AT2G22770 AT2G24490 AT2G24790 AT2G29210 AT2G33310 AT2G34710 AT2G35160 AT2G44940 AT3G01080 AT3G04730 AT3G19184 AT3G23050 AT3G48100 AT3G58120 AT4G05410 AT4G36020 AT5G02030 AT5G28770 AT5G37020 AT5G60910 AT5G65640 AT5G66350	2664	9.37	-2.12	1
11.02 RNA synthesis	28	6.55	AT1G04240 AT1G04250 AT1G09540 AT1G10200 AT1G20693 AT1G26945 AT1G31810 AT1G69770 AT2G22770 AT2G24490 AT2G24790 AT2G33310 AT2G34710 AT2G35160 AT2G44940 AT3G01080 AT3G04730 AT3G19184 AT3G23050 AT3G48100 AT3G58120 AT4G36020 AT5G02030 AT5G28770 AT5G37020 AT5G60910 AT5G65640 AT5G66350	2298	8.08	-1.53	1
11.02.03 mRNA synthesis	27	6.32	AT1G04240 AT1G04250 AT1G09540 AT1G10200 AT1G20693 AT1G26945 AT1G69770 AT2G22770 AT2G24490 AT2G24790 AT2G33310 AT2G34710 AT2G35160 AT2G44940 AT3G01080 AT3G04730 AT3G19184 AT3G23050 AT3G48100 AT3G58120 AT4G36020 AT5G02030 AT5G28770 AT5G37020 AT5G60910 AT5G65640 AT5G66350	2149	7.56	-1.24	1
11.02.03.04 transcriptional control	27	6.32	AT1G04240 AT1G04250 AT1G09540 AT1G10200 AT1G20693 AT1G26945 AT1G69770 AT2G22770 AT2G24490 AT2G24790 AT2G33310 AT2G34710 AT2G35160 AT2G44940 AT3G01080 AT3G04730 AT3G19184 AT3G23050 AT3G48100 AT3G58120 AT4G36020 AT5G02030 AT5G28770 AT5G37020 AT5G60910 AT5G65640 AT5G66350	2117	7.45	-1.13	1
11.02.03.04.03 transcription repression	2	0.46	AT1G69770 AT2G35160	57	0.2	0.26	0.211224
11.02.03.04.07 posttranscriptional control	1	0.23	AT2G24490	30	0.1	0.13	0.365238
11.04 RNA processing	3	0.7	AT1G60080 AT2G29210 AT4G05410	417	1.46	-0.76	1
11.04.03 mRNA processing (splicing, 5'-, 3'-end processing)	1	0.23	AT2G29210	183	0.64	-0.41	1
11.04.03.01 splicing	1	0.23	AT2G29210	153	0.53	-0.3	1
12 PROTEIN SYNTHESIS	8	1.87	AT1G18540 AT2G04520 AT2G37990 AT3G15190 AT3G48930 AT3G59540 AT5G26710 AT5G60670	1332	4.68	-2.81	1
12.01 ribosome biogenesis	6	1.4	AT1G18540 AT2G37990 AT3G15190 AT3G48930 AT3G59540 AT5G60670	428	1.5	-0.1	1
12.01.01 ribosomal proteins	2	0.46	AT1G18540 AT3G48930	169	0.59	-0.13	1
12.04 translation	5	1.17	AT1G18540 AT2G04520 AT3G15190 AT3G48930 AT3G59540	1218	4.28	-3.11	1
12.04.01 translation initiation	1	0.23	AT2G04520	83	0.29	-0.06	1
12.10 aminoacyl-tRNA-synthetases	1	0.23	AT5G26710	59	0.2	0.03	0.591115
14 PROTEIN FATE (folding, modification, destination)	48	11.2	AT1G04250 AT1G05170 AT1G25510 AT1G50490 AT1G51940 AT1G62400 AT1G63120 AT1G67510 AT1G74800 AT1G76040 AT1G77020 AT2G03200 AT2G18470 AT2G27920 AT2G35160 AT2G36570 AT2G42880 AT2G47730 AT3G07990 AT3G16150 AT3G23050 AT3G23750 AT3G27540 AT3G52500 AT3G52850 AT3G59350 AT3G61820 AT3G66654 AT4G05410 AT4G20430 AT4G20940 AT4G27960 AT4G33400 AT4G34320 AT4G34980 AT4G35350 AT4G36180 AT5G05080 AT5G07070 AT5G07620…	3104	10.9	0.3	0.439372
14.01 protein folding and stabilization	2	0.46	AT1G77020 AT3G66654	248	0.87	-0.41	1
14.04 protein targeting, sorting and translocation	4	0.93	AT1G04250 AT3G23050 AT3G52850 AT5G53480	176	0.61	0.32	0.272969
14.07 protein modification	29	6.79	AT1G04250 AT1G05170 AT1G50490 AT1G51940 AT1G62400 AT1G67510 AT1G74800 AT1G76040 AT2G18470 AT2G35160 AT2G36570 AT2G42880 AT2G47730 AT3G23050 AT3G23750 AT3G27540 AT3G59350 AT4G05410 AT4G20940 AT4G27960 AT4G33400 AT4G34320 AT4G36180 AT5G05080 AT5G07070 AT5G07620 AT5G25590 AT5G36250 AT5G65700	2165	7.61	-0.82	1
14.07.01 modification with fatty acids (e.g. myristylation, palmitylation, farnesylation)	6	1.4	AT2G47730 AT4G20940 AT4G33400 AT4G34320 AT5G25590 AT5G36250	460	1.61	-0.21	1
14.07.02 modification with sugar residues (e.g. glycosylation, deglycosylation)	3	0.7	AT1G05170 AT1G74800 AT3G27540	53	0.18	0.52	0.0454525
14.07.02.02 N-directed glycosylation, deglycosylation	1	0.23	AT3G27540	14	0.04	0.19	0.19107
14.07.03 modification by phosphorylation, dephosphorylation, autophosphorylation	14	3.27	AT1G51940 AT1G62400 AT1G67510 AT1G76040 AT2G18470 AT2G36570 AT2G42880 AT3G23750 AT3G59350 AT4G36180 AT5G07070 AT5G07620 AT5G36250 AT5G65700	1243	4.37	-1.1	1
14.07.05 modification by ubiquitination, deubiquitination	6	1.4	AT1G04250 AT1G50490 AT3G23050 AT4G05410 AT4G27960 AT5G05080	364	1.28	0.12	0.467105
14.07.07 modification by ubiquitin-related proteins	2	0.46	AT1G04250 AT3G23050	26	0.09	0.37	0.0577758
14.07.09 posttranslational modification of amino acids (e.g. hydroxylation, methylation)	1	0.23	AT2G35160	51	0.17	0.06	0.53835
14.10 assembly of protein complexes	1	0.23	AT5G44340	30	0.1	0.13	0.365238
14.13 protein/peptide degradation	20	4.68	AT1G04250 AT1G25510 AT1G50490 AT1G63120 AT2G03200 AT2G27920 AT3G07990 AT3G16150 AT3G23050 AT3G52500 AT3G61820 AT4G05410 AT4G20430 AT4G27960 AT4G34980 AT4G35350 AT5G05080 AT5G10770 AT5G11940 AT5G67360	884	3.11	1.57	0.0468766
14.13.01 cytoplasmic and nuclear protein degradation	6	1.4	AT1G04250 AT1G50490 AT3G23050 AT4G05410 AT4G27960 AT5G05080	382	1.34	0.06	0.51361
14.13.01.01 proteasomal degradation (ubiquitin/proteasomal pathway)	5	1.17	AT1G04250 AT1G50490 AT3G23050 AT4G27960 AT5G05080	372	1.3	-0.13	1
16 PROTEIN WITH BINDING FUNCTION OR COFACTOR REQUIREMENT (structural or catalytic)	113	26.4	AT1G04250 AT1G08680 AT1G09540 AT1G09560 AT1G11190 AT1G12090 AT1G18540 AT1G20693 AT1G24090 AT1G28340 AT1G31810 AT1G50460 AT1G50490 AT1G51500 AT1G52250 AT1G53140 AT1G53210 AT1G54690 AT1G59900 AT1G60080 AT1G62440 AT1G64640 AT1G66540 AT1G67510 AT1G76990 AT1G77020 AT2G15010 AT2G15880 AT2G16440 AT2G18470 AT2G21940 AT2G22500 AT2G22770 AT2G24490 AT2G24790 AT2G27035 AT2G29130 AT2G31081 AT2G32300 AT2G33380…	7027	24.7	1.7	0.216825
16.01 protein binding	37	8.66	AT1G04250 AT1G18540 AT1G28340 AT1G31810 AT1G50490 AT1G52250 AT1G59900 AT1G62440 AT1G77020 AT2G15010 AT2G15880 AT2G24490 AT2G24790 AT2G31081 AT2G34680 AT3G02520 AT3G04080 AT3G05520 AT3G22800 AT3G23050 AT3G23750 AT3G27330 AT3G47160 AT3G48930 AT3G52850 AT4G05410 AT4G06744 AT4G13340 AT4G20940 AT4G27960 AT4G35450 AT5G02030 AT5G05080 AT5G07780 AT5G59890 AT5G66350 AT5G67270	2619	9.21	-0.55	1
16.01.01 receptor binding	2	0.46	AT2G15010 AT2G31081	31	0.1	0.36	0.0787537
16.03 nucleic acid binding	30	7.02	AT1G08680 AT1G09540 AT1G11190 AT1G20693 AT1G24090 AT1G54690 AT1G60080 AT2G16440 AT2G22770 AT2G34710 AT2G35410 AT2G44940 AT3G05060 AT3G16810 AT3G19184 AT3G57540 AT4G05410 AT4G27230 AT4G36020 AT5G02030 AT5G02560 AT5G10400 AT5G10770 AT5G28770 AT5G32450 AT5G35970 AT5G40490 AT5G42540 AT5G59690 AT5G65640	2200	7.74	-0.72	1
16.03.01 DNA binding	21	4.91	AT1G08680 AT1G09540 AT1G20693 AT1G24090 AT1G54690 AT2G16440 AT2G22770 AT2G34710 AT2G44940 AT3G05060 AT3G19184 AT3G57540 AT4G27230 AT5G02030 AT5G02560 AT5G10400 AT5G10770 AT5G28770 AT5G35970 AT5G59690 AT5G65640	1394	4.9	0.01	0.527333
16.03.03 RNA binding	5	1.17	AT1G24090 AT1G60080 AT2G35410 AT3G16810 AT5G40490	443	1.55	-0.38	1
16.09 lipid binding	9	2.1	AT1G12090 AT2G38750 AT2G45180 AT3G18280 AT3G22600 AT3G22620 AT4G12510 AT5G48485 AT5G64080	141	0.49	1.61	0.000293414
16.11 amino acid/amino acid derivatives binding	1	0.23	AT1G76990	24	0.08	0.15	0.304807
16.17 metal binding	23	5.38	AT1G09560 AT1G24090 AT1G53210 AT1G64640 AT2G24790 AT2G27035 AT2G29130 AT2G32300 AT2G33380 AT2G38750 AT3G09220 AT3G15353 AT3G27330 AT3G43810 AT3G47160 AT3G62020 AT4G14940 AT4G39330 AT5G03380 AT5G05390 AT5G26330 AT5G60020 AT5G63530	1296	4.56	0.82	0.234526
16.17.01 calcium binding	4	0.93	AT1G53210 AT2G33380 AT2G38750 AT3G43810	173	0.6	0.33	0.263032
16.17.07 magnesium binding	1	0.23	AT1G24090	7	0.02	0.21	0.100583
16.17.09 heavy metal binding (Cu, Fe, Zn)	14	3.27	AT1G64640 AT2G24790 AT2G27035 AT2G29130 AT2G32300 AT3G09220 AT3G15353 AT3G27330 AT3G47160 AT4G14940 AT4G39330 AT5G05390 AT5G26330 AT5G60020	983	3.45	-0.18	1
16.19 nucleotide/nucleoside/nucleobase binding	20	4.68	AT1G50460 AT1G50490 AT1G51500 AT1G53140 AT1G67510 AT2G16440 AT2G18470 AT2G21940 AT2G36570 AT3G03900 AT3G04080 AT3G28830 AT3G48040 AT4G05410 AT4G27960 AT4G36180 AT5G05080 AT5G14050 AT5G18280 AT5G65700	1655	5.82	-1.14	1
16.19.03 ATP binding	16	3.74	AT1G50460 AT1G50490 AT1G51500 AT1G67510 AT2G16440 AT2G18470 AT2G21940 AT2G36570 AT3G03900 AT3G04080 AT3G28830 AT4G27960 AT4G36180 AT5G05080 AT5G18280 AT5G65700	1218	4.28	-0.54	1
16.19.05 GTP binding	2	0.46	AT1G53140 AT3G48040	264	0.92	-0.46	1
16.21 complex cofactor/cosubstrate/vitamine binding	1	0.23	AT5G13700	126	0.44	-0.21	1
16.21.05 FAD/FMN binding	1	0.23	AT5G13700	34	0.11	0.12	0.402585
16.25 oxygen binding	3	0.7	AT1G66540 AT2G45570 AT5G42650	235	0.82	-0.12	1
18 REGULATION OF METABOLISM AND PROTEIN FUNCTION	13	3.04	AT1G04250 AT1G08680 AT1G76040 AT2G02100 AT2G02130 AT2G17620 AT2G18470 AT2G38870 AT2G42880 AT3G23050 AT3G23750 AT5G06150 AT5G36250	608	2.13	0.91	0.130418
18.01 regulation by	7	1.63	AT1G04250 AT1G76040 AT2G18470 AT2G42880 AT3G23050 AT3G23750 AT5G36250	404	1.42	0.21	0.405319
18.01.01 regulation by modification	7	1.63	AT1G04250 AT1G76040 AT2G18470 AT2G42880 AT3G23050 AT3G23750 AT5G36250	378	1.33	0.3	0.341808
18.02 regulation of protein activity	13	3.04	AT1G04250 AT1G08680 AT1G76040 AT2G02100 AT2G02130 AT2G17620 AT2G18470 AT2G38870 AT2G42880 AT3G23050 AT3G23750 AT5G06150 AT5G36250	603	2.12	0.92	0.124784
18.02.01 enzymatic activity regulation / enzyme regulator	9	2.1	AT1G04250 AT1G08680 AT2G02100 AT2G02130 AT2G17620 AT2G38870 AT2G42880 AT3G23050 AT5G06150	221	0.77	1.33	0.00650036
18.02.01.01 enzyme activator	2	0.46	AT2G17620 AT5G06150	86	0.3	0.16	0.371428
18.02.01.01.05 kinase activator	2	0.46	AT2G17620 AT5G06150	45	0.15	0.31	0.146653
18.02.01.02 enzyme inhibitor	5	1.17	AT2G02100 AT2G02130 AT2G17620 AT2G38870 AT5G06150	88	0.3	0.87	0.0105945
18.02.01.02.03 protease inhibitor	3	0.7	AT2G02100 AT2G02130 AT2G38870	44	0.15	0.55	0.0283362
18.02.01.02.05 kinase inhibitior	2	0.46	AT2G17620 AT5G06150	37	0.13	0.33	0.10647
20 CELLULAR TRANSPORT, TRANSPORT FACILITIES AND TRANSPORT ROUTES	46	10.7	AT1G02260 AT1G08510 AT1G12090 AT1G12110 AT1G19250 AT1G58360 AT1G64640 AT1G66540 AT1G72160 AT1G76490 AT1G79360 AT2G01170 AT2G16850 AT2G22500 AT2G27035 AT2G32300 AT2G34190 AT2G45180 AT2G45570 AT3G10640 AT3G15730 AT3G16240 AT3G18280 AT3G22400 AT3G22600 AT3G22620 AT3G51670 AT3G51860 AT3G52850 AT3G54820 AT4G10380 AT4G12510 AT4G23400 AT4G25050 AT4G32760 AT4G37830 AT5G03380 AT5G13700 AT5G26330 AT5G44340…	2419	8.51	2.19	0.0586403
20.01 transported compounds (substrates)	34	7.96	AT1G08510 AT1G12090 AT1G12110 AT1G19250 AT1G58360 AT1G64640 AT1G66540 AT1G76490 AT1G79360 AT2G01170 AT2G27035 AT2G32300 AT2G45180 AT2G45570 AT3G10640 AT3G16240 AT3G18280 AT3G22400 AT3G22600 AT3G22620 AT3G51860 AT4G10380 AT4G12510 AT4G25050 AT4G32760 AT4G37830 AT5G03380 AT5G13700 AT5G26330 AT5G47450 AT5G48485 AT5G53480 AT5G64080 AT5G64290	1892	6.65	1.31	0.160484
20.01.01 ion transport	7	1.63	AT1G12110 AT1G79360 AT3G16240 AT3G51860 AT4G10380 AT5G03380 AT5G47450	458	1.61	0.02	0.5348
20.01.01.01 cation transport (H+, Na+, K+, Ca2+ , NH4+, etc.)	4	0.93	AT3G16240 AT3G51860 AT5G03380 AT5G47450	355	1.24	-0.31	1
20.01.01.07 anion transport	2	0.46	AT1G12110 AT4G10380	102	0.35	0.11	0.454767
20.01.01.07.01 nitrate transport	1	0.23	AT1G12110	10	0.03	0.2	0.140538
20.01.03 C-compound and carbohydrate transport	2	0.46	AT1G79360 AT5G64290	129	0.45	0.01	0.579709
20.01.03.01 sugar transport	1	0.23	AT1G79360	109	0.38	-0.15	1
20.01.03.03 C4-dicarboxylate transport (e.g. malate, succinate, fumarate)	1	0.23	AT5G64290	5	0.01	0.22	0.0729218
20.01.07 amino acid/amino acid derivatives transport	2	0.46	AT1G58360 AT2G01170	71	0.24	0.22	0.28908
20.01.10 protein transport	3	0.7	AT3G10640 AT4G32760 AT5G53480	293	1.03	-0.33	1
20.01.13 lipid/fatty acid transport	10	2.34	AT1G08510 AT1G12090 AT2G45180 AT3G18280 AT3G22600 AT3G22620 AT4G12510 AT4G25050 AT5G48485 AT5G64080	123	0.43	1.91	1.75285e-05
20.01.15 electron transport	11	2.57	AT1G19250 AT1G64640 AT1G66540 AT1G76490 AT2G27035 AT2G32300 AT2G45570 AT3G22400 AT4G37830 AT5G13700 AT5G26330	717	2.52	0.05	0.514938
20.03 transport facilities	14	3.27	AT1G02260 AT1G12110 AT1G72160 AT2G16850 AT2G34190 AT3G16240 AT3G51670 AT3G51860 AT3G54820 AT4G10380 AT4G23400 AT5G47450 AT5G62890 AT5G64290	600	2.11	1.16	0.0710414
20.03.01 channel / pore class transport	6	1.4	AT2G16850 AT3G16240 AT3G54820 AT4G10380 AT4G23400 AT5G47450	123	0.43	0.97	0.0108429
20.03.02 carrier (electrochemical potential-driven transport)	2	0.46	AT3G51860 AT5G64290	166	0.58	-0.12	1
20.03.02.03 antiporter	2	0.46	AT3G51860 AT5G64290	128	0.45	0.01	0.575474
20.03.02.03.01 proton driven antiporter	1	0.23	AT3G51860	41	0.14	0.09	0.462743
20.09 transport routes	6	1.4	AT2G22500 AT3G15730 AT3G52850 AT4G32760 AT5G44340 AT5G53480	424	1.49	-0.09	1
20.09.01 nuclear transport	1	0.23	AT5G53480	56	0.19	0.04	0.572073
20.09.04 mitochondrial transport	1	0.23	AT2G22500	75	0.26	-0.03	1
20.09.07 vesicular transport (Golgi network, etc.)	3	0.7	AT3G15730 AT3G52850 AT4G32760	170	0.59	0.11	0.471648
20.09.07.05 intra Golgi transport	2	0.46	AT3G52850 AT4G32760	24	0.08	0.38	0.0500298
20.09.13 vacuolar/lysosomal transport	1	0.23	AT3G52850	12	0.04	0.19	0.166185
20.09.14 cytoskeleton-dependent transport	1	0.23	AT5G44340	74	0.26	-0.03	1
20.09.14.01 tubulin dependent transport	1	0.23	AT5G44340	57	0.2	0.03	0.578517
30 CELLULAR COMMUNICATION/SIGNAL TRANSDUCTION MECHANISM	25	5.85	AT1G04250 AT1G28340 AT1G62400 AT1G67510 AT1G76040 AT1G76680 AT1G76690 AT2G14890 AT2G31081 AT2G36570 AT2G42880 AT2G44080 AT3G15730 AT3G16570 AT3G23050 AT3G43810 AT3G48040 AT3G48100 AT4G20940 AT4G36180 AT4G37590 AT5G07070 AT5G16760 AT5G65700 AT5G66350	1283	4.51	1.34	0.112772
30.01 cellular signalling	19	4.44	AT1G04250 AT1G62400 AT1G67510 AT1G76040 AT1G76680 AT1G76690 AT2G36570 AT2G42880 AT2G44080 AT3G15730 AT3G16570 AT3G23050 AT3G43810 AT3G48040 AT3G48100 AT4G36180 AT5G16760 AT5G65700 AT5G66350	871	3.06	1.38	0.0688255
30.01.05 enzyme mediated signal transduction	8	1.87	AT1G04250 AT1G62400 AT1G67510 AT2G36570 AT2G42880 AT3G23050 AT4G36180 AT5G65700	446	1.56	0.31	0.356363
30.01.05.01 protein kinase	8	1.87	AT1G04250 AT1G62400 AT1G67510 AT2G36570 AT2G42880 AT3G23050 AT4G36180 AT5G65700	280	0.98	0.89	0.062086
30.01.05.01.03 MAPKKK cascade	1	0.23	AT2G42880	37	0.13	0.1	0.429149
30.01.05.01.05 tyrosine kinase	1	0.23	AT1G62400	57	0.2	0.03	0.578517
30.01.05.01.06 serine/threonine kinase	4	0.93	AT1G67510 AT2G36570 AT4G36180 AT5G65700	184	0.64	0.29	0.29975
30.01.09 second messenger mediated signal transduction	11	2.57	AT1G04250 AT1G76040 AT1G76680 AT1G76690 AT2G44080 AT3G15730 AT3G43810 AT3G48040 AT3G48100 AT5G16760 AT5G66350	344	1.21	1.36	0.015667
30.01.09.03 Ca2+ mediated signal transduction	2	0.46	AT1G76040 AT3G43810	47	0.16	0.3	0.157132
30.01.09.08 hormone mediated signal transduction	6	1.4	AT1G04250 AT2G44080 AT3G15730 AT3G48040 AT3G48100 AT5G66350	205	0.72	0.68	0.089997
30.01.09.09 fatty acid derivatives mediated signal transduction	3	0.7	AT1G76680 AT1G76690 AT3G15730	41	0.14	0.56	0.0235671
30.01.09.11 polyphosphoinositol mediated signal transduction	1	0.23	AT5G16760	70	0.24	-0.01	1
30.05 transmembrane signal transduction	5	1.17	AT1G67510 AT2G14890 AT2G36570 AT4G36180 AT5G65700	328	1.15	0.02	0.549218
30.05.01 receptor enzyme mediated signalling	4	0.93	AT1G67510 AT2G36570 AT4G36180 AT5G65700	285	1	-0.07	1
30.05.01.12 transmembrane receptor protein tyrosine kinase signalling pathways	4	0.93	AT1G67510 AT2G36570 AT4G36180 AT5G65700	130	0.45	0.48	0.132784
30.05.02 non-enzymatic receptor mediated signalling	1	0.23	AT2G14890	41	0.14	0.09	0.462743
30.05.02.24 G-protein coupled receptor signalling pathway	1	0.23	AT2G14890	39	0.13	0.1	0.4462
32 CELL RESCUE, DEFENSE AND VIRULENCE	45	10.5	AT1G05850 AT1G09560 AT1G12110 AT1G15950 AT1G44760 AT1G55020 AT1G65870 AT1G71695 AT1G77120 AT2G02100 AT2G02130 AT2G15010 AT2G15220 AT2G18150 AT2G30870 AT2G33380 AT2G38750 AT2G38870 AT2G39040 AT2G47730 AT3G03190 AT3G12500 AT3G23050 AT3G28200 AT3G50970 AT4G11290 AT4G17090 AT4G18780 AT4G23400 AT4G24220 AT4G33420 AT4G37520 AT4G37530 AT5G05340 AT5G06150 AT5G06730 AT5G09810 AT5G12250 AT5G25610 AT5G42650…	1425	5.01	5.49	2.39591e-06
32.01 stress response	37	8.66	AT1G05850 AT1G09560 AT1G12110 AT1G15950 AT1G44760 AT1G55020 AT1G71695 AT1G77120 AT2G30870 AT2G33380 AT2G38750 AT2G38870 AT2G39040 AT3G03190 AT3G23050 AT3G28200 AT3G50970 AT4G11290 AT4G17090 AT4G18780 AT4G23400 AT4G24220 AT4G33420 AT4G37520 AT4G37530 AT5G05340 AT5G06150 AT5G06730 AT5G09810 AT5G12250 AT5G25610 AT5G42650 AT5G47450 AT5G57560 AT5G59720 AT5G62700 AT5G66390	832	2.92	5.74	5.21441e-09
32.01.01 oxidative stress response	12	2.81	AT1G71695 AT2G39040 AT3G03190 AT3G28200 AT4G11290 AT4G33420 AT4G37520 AT4G37530 AT5G05340 AT5G06730 AT5G59720 AT5G66390	200	0.7	2.11	5.48868e-05
32.01.03 osmotic and salt stress response	9	2.1	AT1G05850 AT1G77120 AT2G33380 AT2G38750 AT4G18780 AT4G23400 AT5G06150 AT5G25610 AT5G47450	205	0.72	1.38	0.00401363
32.01.05 heat shock response	2	0.46	AT1G05850 AT5G59720	85	0.29	0.17	0.366038
32.01.06 cold shock response	7	1.63	AT1G09560 AT1G15950 AT3G50970 AT4G17090 AT5G12250 AT5G57560 AT5G62700	165	0.58	1.05	0.0126513
32.05 disease, virulence and defense	10	2.34	AT1G55020 AT1G65870 AT2G02100 AT2G02130 AT2G15010 AT2G15220 AT2G38870 AT2G47730 AT3G12500 AT5G42650	460	1.61	0.73	0.157526
32.07 detoxification	14	3.27	AT1G71695 AT2G18150 AT2G30870 AT2G39040 AT2G47730 AT3G03190 AT3G28200 AT4G11290 AT4G33420 AT4G37520 AT4G37530 AT5G05340 AT5G06730 AT5G66390	266	0.93	2.34	5.66147e-05
32.07.07 oxygen and radical detoxification	14	3.27	AT1G71695 AT2G18150 AT2G30870 AT2G39040 AT2G47730 AT3G03190 AT3G28200 AT4G11290 AT4G33420 AT4G37520 AT4G37530 AT5G05340 AT5G06730 AT5G66390	261	0.91	2.36	4.61272e-05
32.07.07.03 glutathione conjugation reaction	3	0.7	AT2G30870 AT2G47730 AT3G03190	57	0.2	0.5	0.0543709
32.07.07.05 peroxidase reaction	11	2.57	AT1G71695 AT2G18150 AT2G39040 AT3G28200 AT4G11290 AT4G33420 AT4G37520 AT4G37530 AT5G05340 AT5G06730 AT5G66390	94	0.33	2.24	1.75262e-07
34 INTERACTION WITH THE ENVIRONMENT	51	11.9	AT1G04240 AT1G04250 AT1G05850 AT1G09540 AT1G09560 AT1G12110 AT1G15950 AT1G52250 AT1G55020 AT1G58360 AT1G76680 AT1G77120 AT2G18150 AT2G30870 AT2G33310 AT2G33380 AT2G34680 AT2G38750 AT2G38870 AT2G44080 AT3G04730 AT3G12500 AT3G15353 AT3G23050 AT3G43810 AT3G48100 AT3G50970 AT3G51860 AT4G17090 AT4G18780 AT4G23400 AT4G25050 AT4G35450 AT4G37590 AT5G03170 AT5G06150 AT5G09810 AT5G12250 AT5G25610 AT5G37020…	1651	5.81	6.09	9.21321e-07
34.01 homeostasis	3	0.7	AT3G15353 AT3G51860 AT5G63530	77	0.27	0.43	0.109765
34.01.01 homeostasis of cations	3	0.7	AT3G15353 AT3G51860 AT5G63530	60	0.21	0.49	0.0615658
34.01.01.01 homeostasis of metal ions (Na, K, Ca etc.)	3	0.7	AT3G15353 AT3G51860 AT5G63530	58	0.2	0.5	0.0567218
34.05 cell motility	1	0.23	AT1G52250	87	0.3	-0.07	1
34.05.02 motor activity	1	0.23	AT1G52250	87	0.3	-0.07	1
34.07 cell adhesion	3	0.7	AT5G03170 AT5G55730 AT5G60490	34	0.11	0.59	0.0142847
34.11 cellular sensing and response to external stimulus	45	10.5	AT1G04240 AT1G04250 AT1G05850 AT1G09540 AT1G09560 AT1G12110 AT1G15950 AT1G55020 AT1G58360 AT1G76680 AT1G77120 AT2G18150 AT2G30870 AT2G33310 AT2G33380 AT2G34680 AT2G38750 AT2G38870 AT2G44080 AT3G04730 AT3G12500 AT3G23050 AT3G43810 AT3G48100 AT3G50970 AT3G51860 AT4G17090 AT4G18780 AT4G23400 AT4G25050 AT4G35450 AT4G37590 AT5G06150 AT5G09810 AT5G12250 AT5G25610 AT5G37020 AT5G42650 AT5G47450 AT5G50760…	1489	5.24	5.26	7.41329e-06
34.11.01 photoperception and response	4	0.93	AT4G25050 AT4G37590 AT5G09810 AT5G59720	265	0.93	0	0.565462
34.11.03 chemoperception and response	29	6.79	AT1G04240 AT1G04250 AT1G05850 AT1G09540 AT1G12110 AT1G55020 AT1G76680 AT1G77120 AT2G30870 AT2G33310 AT2G33380 AT2G34680 AT2G38750 AT2G44080 AT3G04730 AT3G23050 AT3G43810 AT3G48100 AT3G50970 AT4G18780 AT4G23400 AT5G06150 AT5G09810 AT5G25610 AT5G37020 AT5G42650 AT5G47450 AT5G50760 AT5G66350	841	2.95	3.84	3.42786e-05
34.11.03.12 water response	8	1.87	AT1G05850 AT1G12110 AT2G30870 AT2G33380 AT3G23050 AT3G50970 AT4G18780 AT5G25610	119	0.41	1.46	0.000447207
34.11.03.13 osmosensing and response	9	2.1	AT1G05850 AT1G77120 AT2G33380 AT2G38750 AT4G18780 AT4G23400 AT5G06150 AT5G25610 AT5G47450	208	0.73	1.37	0.00441118
34.11.07 gravity perception and response	1	0.23	AT3G23050	31	0.1	0.13	0.374788
34.11.07.01 gravitropism	1	0.23	AT3G23050	28	0.09	0.14	0.345701
34.11.09 temperature perception and response	9	2.1	AT1G05850 AT1G09560 AT1G15950 AT3G50970 AT4G17090 AT5G12250 AT5G57560 AT5G59720 AT5G62700	263	0.92	1.18	0.0186042
34.11.10 response to biotic stimulus	8	1.87	AT1G55020 AT1G58360 AT2G18150 AT2G38870 AT3G12500 AT3G51860 AT4G35450 AT5G64290	296	1.04	0.83	0.0797835
36 SYSTEMIC INTERACTION WITH THE ENVIRONMENT	27	6.32	AT1G04240 AT1G04250 AT1G05850 AT1G09540 AT1G19250 AT1G55020 AT1G76680 AT2G33310 AT2G33380 AT2G34680 AT2G38750 AT2G38870 AT2G44080 AT3G04730 AT3G12500 AT3G23050 AT3G48100 AT3G50970 AT4G24220 AT4G35450 AT5G09810 AT5G25610 AT5G37020 AT5G42650 AT5G48485 AT5G50760 AT5G66350	757	2.66	3.66	3.60929e-05
36.20 plant / fungal specific systemic sensing and response	25	5.85	AT1G04240 AT1G04250 AT1G05850 AT1G09540 AT1G19250 AT1G55020 AT1G76680 AT2G33310 AT2G33380 AT2G34680 AT2G38750 AT2G44080 AT3G04730 AT3G12500 AT3G23050 AT3G48100 AT3G50970 AT4G35450 AT5G09810 AT5G25610 AT5G37020 AT5G42650 AT5G48485 AT5G50760 AT5G66350	692	2.43	3.42	5.71121e-05
36.20.16 plant defense response	5	1.17	AT1G19250 AT1G55020 AT3G12500 AT4G35450 AT5G48485	124	0.43	0.74	0.0395596
36.20.16.01 disease resistance (R-gene) specific	1	0.23	AT1G19250	10	0.03	0.2	0.140538
36.20.16.03 jasmonic acid/ethylene dependent systemic resistance	1	0.23	AT3G12500	25	0.08	0.15	0.315264
36.20.16.05 systemic acquired resistance	1	0.23	AT5G48485	34	0.11	0.12	0.402585
36.20.18 plant hormonal regulation	21	4.91	AT1G04240 AT1G04250 AT1G05850 AT1G09540 AT1G55020 AT1G76680 AT2G33310 AT2G33380 AT2G34680 AT2G38750 AT2G44080 AT3G04730 AT3G23050 AT3G48100 AT3G50970 AT5G09810 AT5G25610 AT5G37020 AT5G42650 AT5G50760 AT5G66350	589	2.07	2.84	0.000264108
36.20.18.01 auxin response	10	2.34	AT1G04240 AT1G04250 AT1G09540 AT2G33310 AT2G34680 AT3G04730 AT3G23050 AT5G09810 AT5G37020 AT5G50760	244	0.85	1.49	0.00404873
36.20.18.04 cytokinin response	2	0.46	AT1G05850 AT3G48100	49	0.17	0.29	0.167746
36.20.18.05 abscisic acid response	5	1.17	AT1G55020 AT2G33380 AT2G38750 AT3G50970 AT5G25610	161	0.56	0.61	0.0962391
36.20.18.06 brassinosteroid response	1	0.23	AT2G44080	15	0.05	0.18	0.203233
36.20.18.99 other plant signalling molecules response (jasmonic acid, salicylic acid etc.)	5	1.17	AT1G55020 AT1G76680 AT3G23050 AT5G42650 AT5G66350	197	0.69	0.48	0.176234
36.25 animal specific systemic sensing and response	6	1.4	AT1G55020 AT2G38870 AT3G23050 AT4G24220 AT5G09810 AT5G42650	107	0.37	1.03	0.00562317
36.25.16 immune response	6	1.4	AT1G55020 AT2G38870 AT3G23050 AT4G24220 AT5G09810 AT5G42650	100	0.35	1.05	0.00404661
36.25.16.08 response to wounding	6	1.4	AT1G55020 AT2G38870 AT3G23050 AT4G24220 AT5G09810 AT5G42650	80	0.28	1.12	0.00130975
40 CELL FATE	15	3.51	AT1G05850 AT1G19250 AT1G20190 AT1G55020 AT1G62440 AT1G63260 AT1G65680 AT1G70710 AT2G23810 AT2G26560 AT2G44080 AT3G23050 AT3G48100 AT4G28050 AT4G34740	450	1.58	1.93	0.00363077
40.01 cell growth / morphogenesis	9	2.1	AT1G05850 AT1G20190 AT1G55020 AT1G62440 AT1G65680 AT1G70710 AT2G44080 AT3G23050 AT4G34740	256	0.9	1.2	0.0159048
40.01.01 non-directional cell growth	1	0.23	AT1G05850	27	0.09	0.14	0.335708
40.01.03 directional cell growth (morphogenesis)	4	0.93	AT1G20190 AT1G62440 AT1G65680 AT4G34740	164	0.57	0.36	0.233685
40.02	2	0.46	AT1G05850 AT3G48100	46	0.16	0.3	0.151874
40.02.03 activity of intercellular mediators	2	0.46	AT1G05850 AT3G48100	46	0.16	0.3	0.151874
40.02.03.01 cytokines (interleukines, colony stimulating factors, etc.)	2	0.46	AT1G05850 AT3G48100	46	0.16	0.3	0.151874
40.10 cell death	2	0.46	AT1G19250 AT2G26560	101	0.35	0.11	0.449739
40.10.02 apoptosis (type I programmed cell death)	2	0.46	AT1G19250 AT2G26560	67	0.23	0.23	0.266787
40.10.02.01 anti-apoptosis	2	0.46	AT1G19250 AT2G26560	30	0.1	0.36	0.0743883
40.20 cell aging	3	0.7	AT1G63260 AT2G23810 AT4G28050	49	0.17	0.53	0.0373316
41 DEVELOPMENT (Systemic)	14	3.27	AT1G04250 AT1G32560 AT1G76680 AT2G27380 AT2G34710 AT3G04080 AT3G23050 AT3G48930 AT5G02030 AT5G09810 AT5G18280 AT5G37020 AT5G60910 AT5G65700	1047	3.68	-0.41	1
41.01 fungal/microorganismic development	3	0.7	AT1G04250 AT2G34710 AT3G23050	26	0.09	0.61	0.0067792
41.01.03 tissue pattern formation	1	0.23	AT2G34710	12	0.04	0.19	0.166185
41.03 plant development	11	2.57	AT1G32560 AT1G76680 AT2G27380 AT3G04080 AT3G48930 AT5G02030 AT5G09810 AT5G18280 AT5G37020 AT5G60910 AT5G65700	869	3.05	-0.48	1
41.03.01 gametophyte development	1	0.23	AT5G65700	107	0.37	-0.14	1
41.03.02 fertilization (pollen hydration, pollen tube guidance, double fertilization of oocyte and endosperm)	2	0.46	AT3G04080 AT5G18280	37	0.13	0.33	0.10647
41.03.03 embryonal development	2	0.46	AT1G32560 AT3G48930	414	1.45	-0.99	1
41.03.05 germination	2	0.46	AT2G27380 AT5G09810	38	0.13	0.33	0.111314
41.03.07 flower development	1	0.23	AT5G60910	79	0.27	-0.04	1
41.03.08 fruit development and ripening	3	0.7	AT5G02030 AT5G37020 AT5G60910	181	0.63	0.07	0.513176
41.03.10 senescence	1	0.23	AT1G76680	24	0.08	0.15	0.304807
41.05 animal development	1	0.23	AT2G34710	62	0.21	0.02	0.609312
41.05.19 asymmetries and axis determination	1	0.23	AT2G34710	29	0.1	0.13	0.355543
42 BIOGENESIS OF CELLULAR COMPONENTS	50	11.7	AT1G09540 AT1G20190 AT1G20693 AT1G21880 AT1G31810 AT1G51940 AT1G52250 AT1G54690 AT1G55020 AT1G62440 AT1G65680 AT1G69770 AT1G70710 AT2G15880 AT2G27380 AT2G34710 AT2G35160 AT2G37090 AT2G44940 AT2G46225 AT3G01080 AT3G03050 AT3G05520 AT3G12110 AT3G19184 AT3G22800 AT3G44990 AT3G58120 AT4G05410 AT4G13340 AT4G14940 AT4G14960 AT4G18780 AT4G27230 AT4G32410 AT4G34980 AT4G36020 AT5G02560 AT5G07780 AT5G09810…	1554	5.46	6.24	3.63339e-07
42.01 cell wall	19	4.44	AT1G20190 AT1G21880 AT1G51940 AT1G62440 AT1G65680 AT1G70710 AT2G15880 AT2G27380 AT2G37090 AT3G03050 AT3G22800 AT3G44990 AT4G13340 AT4G14940 AT4G18780 AT4G32410 AT4G34980 AT5G57550 AT5G57560	263	0.92	3.52	2.17118e-08
42.02 eukaryotic plasma membrane	1	0.23	AT1G55020	4	0.01	0.22	0.0587748
42.04 cytoskeleton/structural proteins	12	2.81	AT1G31810 AT1G52250 AT2G46225 AT3G05520 AT3G12110 AT4G14960 AT5G07780 AT5G09810 AT5G12250 AT5G19780 AT5G44340 AT5G67270	144	0.5	2.31	1.97698e-06
42.04.03 actin cytoskeleton	5	1.17	AT1G31810 AT2G46225 AT3G05520 AT3G12110 AT5G07780	53	0.18	0.99	0.00118788
42.04.05 microtubule cytoskeleton	4	0.93	AT1G52250 AT4G14960 AT5G12250 AT5G19780	41	0.14	0.79	0.0032828
42.10 nucleus	17	3.98	AT1G09540 AT1G20693 AT1G54690 AT1G69770 AT2G34710 AT2G35160 AT2G44940 AT3G01080 AT3G19184 AT3G58120 AT4G27230 AT4G36020 AT5G02560 AT5G10400 AT5G28770 AT5G37020 AT5G59690	1048	3.68	0.3	0.408515
42.10.03 organization of chromosome structure	17	3.98	AT1G09540 AT1G20693 AT1G54690 AT1G69770 AT2G34710 AT2G35160 AT2G44940 AT3G01080 AT3G19184 AT3G58120 AT4G27230 AT4G36020 AT5G02560 AT5G10400 AT5G28770 AT5G37020 AT5G59690	1047	3.68	0.3	0.406988
42.16 mitochondrion	1	0.23	AT4G05410	6	0.02	0.21	0.0868567
42.34 prokaryotic cell envelope structures	2	0.46	AT1G21880 AT1G51940	27	0.09	0.37	0.0617944
42.34.07 peptidoglycan layer or other prokaryotic cell wall	2	0.46	AT1G21880 AT1G51940	21	0.07	0.39	0.0391983
43 CELL TYPE DIFFERENTIATION	4	0.93	AT1G05850 AT1G62440 AT2G46225 AT5G65700	218	0.76	0.17	0.415078
43.02 plant cell type differentiation	3	0.7	AT1G05850 AT2G46225 AT5G65700	179	0.62	0.08	0.505752
43.02.01 stem cell/meristematic cell	1	0.23	AT5G65700	18	0.06	0.17	0.238637
43.02.05 epidermal cell	2	0.46	AT1G05850 AT2G46225	102	0.35	0.11	0.454767
43.02.05.02 plant hair cell (trichome e.g. cotton)	1	0.23	AT2G46225	49	0.17	0.06	0.52413
43.02.05.03 root hair	1	0.23	AT1G05850	31	0.1	0.13	0.374788
43.03 animal cell type differentiation	1	0.23	AT1G62440	55	0.19	0.04	0.565531
45 TISSUE DIFFERENTIATION	3	0.7	AT2G34710 AT4G24220 AT5G65700	98	0.34	0.36	0.183114
45.02 plant tissue	3	0.7	AT2G34710 AT4G24220 AT5G65700	98	0.34	0.36	0.183114
45.02.01 meristematic tissue	2	0.46	AT2G34710 AT5G65700	60	0.21	0.25	0.227814
45.02.01.01 shoot apical meristem	1	0.23	AT2G34710	12	0.04	0.19	0.166185
45.02.13 vascular tissue	1	0.23	AT4G24220	41	0.14	0.09	0.462743
47 ORGAN DIFFERENTIATION	6	1.4	AT1G09540 AT2G34680 AT4G34740 AT5G09810 AT5G37020 AT5G65700	260	0.91	0.49	0.198514
47.02 plant organ	6	1.4	AT1G09540 AT2G34680 AT4G34740 AT5G09810 AT5G37020 AT5G65700	248	0.87	0.53	0.171576
47.02.01 shoot	4	0.93	AT1G09540 AT4G34740 AT5G37020 AT5G65700	197	0.69	0.24	0.343822
47.02.01.02 leaf	1	0.23	AT4G34740	85	0.29	-0.06	1
47.02.01.03 flower	2	0.46	AT5G37020 AT5G65700	91	0.32	0.14	0.398089
47.02.01.05 seed	1	0.23	AT1G09540	16	0.05	0.18	0.215213
47.02.02 root	2	0.46	AT2G34680 AT5G09810	65	0.22	0.24	0.255634
70 SUBCELLULAR LOCALIZATION	184	43	AT1G04240 AT1G04250 AT1G06410 AT1G08200 AT1G08680 AT1G09540 AT1G12350 AT1G17140 AT1G18540 AT1G20190 AT1G20693 AT1G21880 AT1G24090 AT1G26945 AT1G29980 AT1G44760 AT1G50460 AT1G50490 AT1G52250 AT1G53140 AT1G54690 AT1G58360 AT1G58370 AT1G59900 AT1G61080 AT1G62440 AT1G63120 AT1G64640 AT1G65680 AT1G66540 AT1G67700 AT1G67740 AT1G68560 AT1G68725 AT1G69770 AT1G70550 AT1G71695 AT1G75450 AT1G76040 AT1G76490…	10531	37	6	0.00573806
70.01 cell wall	23	5.38	AT1G20190 AT1G58370 AT1G62440 AT1G65680 AT1G68560 AT1G71695 AT1G78060 AT2G02100 AT2G15880 AT2G27380 AT2G28790 AT3G16240 AT3G22800 AT3G28200 AT3G52500 AT3G61820 AT3G62020 AT4G08950 AT4G13340 AT4G38770 AT5G22200 AT5G57560 AT5G67270	431	1.51	3.87	1.97732e-07
70.02 eukaryotic plasma membrane / membrane attached	26	6.08	AT1G21880 AT1G29980 AT1G58360 AT1G64640 AT1G68725 AT2G14890 AT2G32300 AT2G46330 AT3G02520 AT3G15730 AT3G22600 AT3G48040 AT3G52850 AT4G09030 AT4G10380 AT4G18780 AT4G26320 AT5G03170 AT5G10430 AT5G26330 AT5G42720 AT5G49280 AT5G55730 AT5G60490 AT5G64080 AT5G64310	517	1.81	4.27	1.01422e-07
70.03 cytoplasm	22	5.15	AT1G04250 AT1G08200 AT1G18540 AT1G76040 AT1G76990 AT2G19940 AT2G26560 AT2G27500 AT2G30870 AT3G02520 AT3G03190 AT3G15190 AT3G23050 AT3G48930 AT3G59540 AT4G35160 AT4G37520 AT5G26710 AT5G47240 AT5G53480 AT5G54160 AT5G60670	1066	3.75	1.4	0.0844208
70.04 cytoskeleton	10	2.34	AT1G52250 AT3G05520 AT3G12110 AT4G14960 AT5G09810 AT5G12250 AT5G19780 AT5G44340 AT5G62700 AT5G67270	152	0.53	1.81	0.000106609
70.04.03 actin cytoskeleton	1	0.23	AT3G05520	23	0.08	0.15	0.294191
70.04.05 microtubule cytoskeleton	7	1.63	AT1G52250 AT4G14960 AT5G12250 AT5G19780 AT5G44340 AT5G62700 AT5G67270	109	0.38	1.25	0.00131905
70.07 endoplasmic reticulum	4	0.93	AT1G04250 AT1G76490 AT3G03050 AT3G23050	193	0.67	0.26	0.330219
70.08 Golgi	3	0.7	AT1G63120 AT3G52850 AT4G32760	79	0.27	0.43	0.116176
70.09 intracellular transport vesicles	2	0.46	AT3G15730 AT3G52850	63	0.22	0.24	0.24449
70.10 nucleus	42	9.83	AT1G04240 AT1G04250 AT1G08680 AT1G09540 AT1G20693 AT1G26945 AT1G54690 AT1G69770 AT1G76040 AT2G17620 AT2G22770 AT2G24490 AT2G24790 AT2G27500 AT2G33310 AT2G34710 AT2G35160 AT2G37990 AT2G44940 AT3G01080 AT3G02520 AT3G04730 AT3G15730 AT3G23050 AT3G58120 AT4G05410 AT4G21110 AT4G27230 AT5G02030 AT5G02560 AT5G06150 AT5G10400 AT5G28770 AT5G36250 AT5G42540 AT5G53480 AT5G54160 AT5G59690 AT5G60910 AT5G65640…	2207	7.76	2.07	0.068128
70.10.03 chromosome	7	1.63	AT1G20693 AT1G54690 AT1G69770 AT4G27230 AT5G02560 AT5G10400 AT5G59690	141	0.49	1.14	0.00557185
70.10.05 nuclear membrane	2	0.46	AT3G02520 AT5G53480	39	0.13	0.33	0.116215
70.10.07 nucleolus	2	0.46	AT4G05410 AT5G67270	141	0.49	-0.03	1
70.16 mitochondrion	35	8.19	AT1G17140 AT1G44760 AT1G50460 AT1G59900 AT1G66540 AT1G67700 AT1G70550 AT1G78020 AT2G22500 AT2G27920 AT2G40070 AT3G04080 AT3G08600 AT3G08860 AT3G10640 AT3G11030 AT3G12110 AT3G15730 AT3G27330 AT3G54950 AT4G25870 AT4G27230 AT4G27350 AT4G33420 AT4G35730 AT4G37830 AT5G09810 AT5G18280 AT5G25940 AT5G34940 AT5G38710 AT5G42650 AT5G50760 AT5G60910 AT5G66230	3146	11	-2.81	1
70.16.05 mitochondrial inner membrane	1	0.23	AT2G22500	133	0.46	-0.23	1
70.25 vacuole or lysosome	2	0.46	AT2G06925 AT3G51860	35	0.12	0.34	0.096962
70.26 plastid	40	9.36	AT1G06410 AT1G12350 AT1G24090 AT1G26945 AT1G50490 AT1G53140 AT1G54690 AT1G61080 AT1G67740 AT2G16440 AT2G17080 AT2G18470 AT2G35410 AT2G47730 AT3G01015 AT3G02520 AT3G06200 AT3G09980 AT3G15820 AT3G44990 AT3G58120 AT3G66654 AT4G03210 AT4G17090 AT4G25050 AT4G34740 AT4G35450 AT5G07780 AT5G10400 AT5G11890 AT5G13210 AT5G17050 AT5G25280 AT5G26710 AT5G35970 AT5G41080 AT5G42650 AT5G51920 AT5G64290 AT5G67490	3464	12.1	-2.74	1
70.26.03 chloroplast	39	9.13	AT1G06410 AT1G12350 AT1G24090 AT1G26945 AT1G50490 AT1G53140 AT1G54690 AT1G61080 AT2G16440 AT2G17080 AT2G18470 AT2G35410 AT2G47730 AT3G01015 AT3G02520 AT3G06200 AT3G09980 AT3G15820 AT3G44990 AT3G58120 AT3G66654 AT4G03210 AT4G17090 AT4G25050 AT4G34740 AT4G35450 AT5G07780 AT5G10400 AT5G11890 AT5G13210 AT5G17050 AT5G25280 AT5G26710 AT5G35970 AT5G41080 AT5G42650 AT5G51920 AT5G64290 AT5G67490	3439	12.1	-2.97	1
70.26.07 chromoplast	1	0.23	AT1G67740	27	0.09	0.14	0.335708
70.27 extracellular / secretion proteins	5	1.17	AT1G20190 AT1G65680 AT1G75450 AT4G34980 AT5G67360	99	0.34	0.83	0.0169419
70.27.01 extracellular matrix component	5	1.17	AT1G20190 AT1G65680 AT1G75450 AT4G34980 AT5G67360	95	0.33	0.84	0.014401
75 TISSUE LOCALIZATION	1	0.23	AT4G24220	32	0.11	0.12	0.384194
75.02 plant tissue	1	0.23	AT4G24220	32	0.11	0.12	0.384194
75.02.13 vascular tissue	1	0.23	AT4G24220	32	0.11	0.12	0.384194
99 UNCLASSIFIED PROTEINS	75	17.5	AT1G02180 AT1G03470 AT1G03780 AT1G08160 AT1G09610 AT1G10020 AT1G11915 AT1G14690 AT1G15830 AT1G20080 AT1G22790 AT1G28100 AT1G28290 AT1G29050 AT1G35780 AT1G47480 AT1G49750 AT1G55360 AT1G61350 AT1G61667 AT1G75500 AT2G28440 AT2G38320 AT2G41200 AT2G41640 AT2G41905 AT2G46210 AT3G04020 AT3G04710 AT3G05130 AT3G09050 AT3G14770 AT3G14920 AT3G15110 AT3G18170 AT3G21190 AT3G23090 AT3G27960 AT3G28780 AT3G44220…	7994	28.1	-10.6	1
