# Supplementary material for: Comparing genomic expression patterns across plant species reveals highly diverged transcriptional dynamics in response to salt stress
Source: BMC Genomics. 2009 Aug 25;10:398. doi: 10.1186/1471-2164-10-398 (PMC2739230; doi:10.1186/1471-2164-10-398)
Supplement: Additional file 23 — GO for Maythorpe up-regulated genes [file 1471-2164-10-398-S23.xls]

## Sheet: 123
FUNCTIONAL CATEGORY	abs SET	rel SET	genes SET	abs GENOME	rel GENOME	rel SETminusGENOME	P-VALUE
01 METABOLISM	110	33.1	AT1G01050 AT1G01220 AT1G02850 AT1G05560 AT1G05570 AT1G08110 AT1G09350 AT1G11330 AT1G13440 AT1G15950 AT1G18390 AT1G18670 AT1G22340 AT1G24180 AT1G27320 AT1G28590 AT1G33270 AT1G48320 AT1G48410 AT1G50030 AT1G55510 AT1G55850 AT1G61720 AT1G63970 AT1G64110 AT1G66910 AT1G66950 AT1G70730 AT1G71220 AT1G71830 AT1G72770 AT2G02390 AT2G03220 AT2G13560 AT2G15490 AT2G17930 AT2G19450 AT2G26670 AT2G26930 AT2G32090…	4932	17.3	15.8	1.95578e-12
01.01 amino acid metabolism	6	1.8	AT1G55510 AT2G39800 AT2G43750 AT5G04140 AT5G11520 AT5G17330	342	1.2	0.6	0.212383
01.01.03 assimilation of ammonia, metabolism of the glutamate group	4	1.2	AT2G39800 AT5G04140 AT5G11520 AT5G17330	57	0.2	1	0.00444427
01.01.03.02 metabolism of glutamate	3	0.9	AT5G04140 AT5G11520 AT5G17330	34	0.11	0.79	0.0072365
01.01.03.02.01 biosynthesis of glutamate	1	0.3	AT5G04140	7	0.02	0.28	0.0789896
01.01.03.02.02 degradation of glutamate	1	0.3	AT5G17330	3	0.01	0.29	0.0346476
01.01.03.03 metabolism of proline	1	0.3	AT2G39800	10	0.03	0.27	0.110908
01.01.03.03.01 biosynthesis of proline	1	0.3	AT2G39800	5	0.01	0.29	0.0570784
01.01.06 metabolism of the aspartate family	1	0.3	AT5G11520	86	0.3	0	1
01.01.06.01 metabolism of aspartate	1	0.3	AT5G11520	14	0.04	0.26	0.151757
01.01.09 metabolism of the cysteine - aromatic group	1	0.3	AT2G43750	136	0.47	-0.17	1
01.01.09.03 metabolism of cysteine	1	0.3	AT2G43750	18	0.06	0.24	0.190735
01.01.09.03.01 biosynthesis of cysteine	1	0.3	AT2G43750	11	0.03	0.27	0.121301
01.01.11 metabolism of the pyruvate family (alanine, isoleucine, leucine, valine) and D-alanine	1	0.3	AT1G55510	43	0.15	0.15	0.396965
01.01.11.02 metabolism of isoleucine	1	0.3	AT1G55510	15	0.05	0.25	0.161674
01.01.11.02.02 degradation of isoleucine	1	0.3	AT1G55510	5	0.01	0.29	0.0570784
01.01.11.03 metabolism of valine	1	0.3	AT1G55510	17	0.05	0.25	0.181161
01.01.11.03.02 degradation of valine	1	0.3	AT1G55510	8	0.02	0.28	0.089754
01.01.11.04 metabolism of leucine	1	0.3	AT1G55510	24	0.08	0.22	0.245878
01.01.11.04.02 degradation of leucine	1	0.3	AT1G55510	9	0.03	0.27	0.100393
01.02 nitrogen, sulfur and selenium metabolism	3	0.9	AT2G43750 AT3G22890 AT5G11520	162	0.57	0.33	0.294106
01.02.02 nitrogen metabolism	1	0.3	AT5G11520	86	0.3	0	1
01.02.03 sulfur metabolism	2	0.6	AT2G43750 AT3G22890	72	0.25	0.35	0.205703
01.02.03.04 conjunction of sulfate	1	0.3	AT3G22890	22	0.07	0.23	0.227926
01.03 nucleotide/nucleoside/nucleobase metabolism	9	2.71	AT1G01220 AT1G48410 AT1G55850 AT3G06580 AT3G11730 AT3G13300 AT3G22890 AT4G09320 AT4G16130	493	1.73	0.98	0.125937
01.03.01 purin nucleotide/nucleoside/nucleobase metabolism	4	1.2	AT1G01220 AT3G06580 AT4G09320 AT4G16130	161	0.56	0.64	0.12045
01.03.01.03 purine nucleotide/nucleoside/nucleobase anabolism	1	0.3	AT4G09320	40	0.14	0.16	0.375291
01.03.04 pyrimidine nucleotide/nucleoside/nucleobase metabolism	1	0.3	AT4G09320	72	0.25	0.05	0.57144
01.03.04.03 pyrimidine nucleotide/nucleoside/nucleobase anabolism	1	0.3	AT4G09320	22	0.07	0.23	0.227926
01.03.10 metabolism of cyclic and unusual nucleotides	1	0.3	AT3G22890	19	0.06	0.24	0.200197
01.03.16 polynucleotide degradation	3	0.9	AT1G48410 AT3G11730 AT3G13300	167	0.58	0.32	0.310031
01.03.16.01 RNA degradation	2	0.6	AT3G11730 AT3G13300	61	0.21	0.39	0.159547
01.04 phosphate metabolism	37	11.1	AT1G01050 AT1G01220 AT1G11330 AT1G18390 AT1G18670 AT1G27320 AT1G50030 AT1G64110 AT1G66910 AT1G66950 AT1G71830 AT1G72770 AT2G17930 AT2G37710 AT2G38670 AT2G47000 AT3G06580 AT3G09830 AT3G17770 AT3G21630 AT3G25840 AT3G59420 AT4G02420 AT4G09320 AT4G16130 AT4G21390 AT4G23180 AT4G23280 AT4G24100 AT4G39850 AT5G18610 AT5G23450 AT5G38210 AT5G38560 AT5G39040 AT5G55830 AT5G58270	1863	6.55	4.55	0.00116117
01.05 C-compound and carbohydrate metabolism	39	11.7	AT1G01220 AT1G02850 AT1G05560 AT1G05570 AT1G08110 AT1G09350 AT1G13440 AT1G22340 AT1G24180 AT1G28590 AT1G55850 AT1G70730 AT1G71220 AT2G03220 AT2G13560 AT2G15490 AT2G19450 AT2G32090 AT2G39640 AT2G45290 AT3G04240 AT3G06580 AT3G12500 AT3G17770 AT3G43190 AT3G51000 AT3G52600 AT4G00570 AT4G02340 AT4G15240 AT4G16130 AT4G33830 AT5G01260 AT5G08380 AT5G17330 AT5G20280 AT5G24090 AT5G54960 AT5G57540	1646	5.79	5.91	2.30832e-05
01.05.02 sugar, glucoside, polyol and carboxylate metabolism	24	7.22	AT1G01220 AT1G02850 AT1G05560 AT1G05570 AT1G09350 AT1G13440 AT1G22340 AT1G55850 AT1G70730 AT1G71220 AT2G03220 AT2G15490 AT2G39640 AT2G45290 AT3G04240 AT3G06580 AT3G43190 AT3G52600 AT4G15240 AT4G16130 AT4G33830 AT5G08380 AT5G20280 AT5G24090	853	3	4.22	7.53951e-05
01.05.02.01 nucleotide-sugar metabolism	5	1.5	AT1G05560 AT1G22340 AT2G15490 AT3G43190 AT5G20280	185	0.65	0.85	0.0666569
01.05.02.04 sugar, glucoside, polyol and carboxylate anabolism	2	0.6	AT3G43190 AT5G20280	60	0.21	0.39	0.15545
01.05.02.07 sugar, glucoside, polyol and carboxylate catabolism	2	0.6	AT1G13440 AT2G45290	93	0.32	0.28	0.296321
01.05.03 polysaccharide metabolism	5	1.5	AT1G05570 AT1G55850 AT2G03220 AT3G12500 AT5G08380	238	0.83	0.67	0.147461
01.05.03.03 chitin metabolism	1	0.3	AT3G12500	14	0.04	0.26	0.151757
01.05.03.03.07 chitin catabolism	1	0.3	AT3G12500	14	0.04	0.26	0.151757
01.05.05 C-1 compound metabolism	1	0.3	AT1G28590	186	0.65	-0.35	1
01.05.05.07 C-1 compound catabolism	1	0.3	AT1G28590	125	0.43	-0.13	1
01.05.07 C-3 compound metabolism	2	0.6	AT1G24180 AT3G17770	90	0.31	0.29	0.283358
01.05.08 C-4 compound metabolism	2	0.6	AT2G13560 AT4G00570	40	0.14	0.46	0.0794436
01.05.11 aromate metabolism	1	0.3	AT4G02340	57	0.2	0.1	0.488609
01.05.12 autotrophic CO2-fixation	1	0.3	AT2G45290	18	0.06	0.24	0.190735
01.05.12.01 Calvin cycle	1	0.3	AT2G45290	11	0.03	0.27	0.121301
01.06 lipid, fatty acid and isoprenoid metabolism	27	8.13	AT1G28590 AT1G33270 AT1G48320 AT1G63970 AT2G19450 AT2G26930 AT2G32260 AT2G33150 AT2G38670 AT3G08510 AT3G14360 AT3G17770 AT3G52430 AT3G53130 AT3G55940 AT4G15560 AT4G22540 AT4G22756 AT4G33360 AT4G34350 AT4G39850 AT5G18630 AT5G23450 AT5G37710 AT5G57800 AT5G60600 AT5G62790	827	2.91	5.22	1.8401e-06
01.06.02 membrane lipid metabolism	4	1.2	AT2G38670 AT3G08510 AT3G55940 AT5G23450	151	0.53	0.67	0.101394
01.06.02.01 phospholipid metabolism	3	0.9	AT2G38670 AT3G08510 AT3G55940	135	0.47	0.43	0.209919
01.06.02.02 glycolipid metabolism	1	0.3	AT5G23450	14	0.04	0.26	0.151757
01.06.02.03 sphingolipid metabolism	1	0.3	AT5G23450	6	0.02	0.28	0.0680982
01.06.05 fatty acid metabolism	3	0.9	AT1G48320 AT2G33150 AT4G39850	107	0.37	0.53	0.130279
01.06.06 isoprenoid metabolism	9	2.71	AT1G63970 AT2G26930 AT3G53130 AT4G15560 AT4G22756 AT4G33360 AT4G34350 AT5G60600 AT5G62790	177	0.62	2.09	0.000250333
01.06.06.11 tetracyclic and pentacyclic triterpenes (cholesterin, steroids and hopanoids) metabolism	2	0.6	AT2G26930 AT4G22756	44	0.15	0.45	0.0935138
01.06.06.13 tetraterpenes (carotinoids) metabolism	2	0.6	AT1G63970 AT3G53130	29	0.1	0.5	0.0449226
01.07 metabolism of vitamins, cofactors, and prosthetic groups	5	1.5	AT1G24180 AT2G26670 AT4G35000 AT5G20990 AT5G57850	251	0.88	0.62	0.171764
01.07.01 biosynthesis of vitamins, cofactors, and prosthetic groups	2	0.6	AT2G26670 AT5G57850	127	0.44	0.16	0.438109
01.07.04 utilization of vitamins, cofactors, and prosthetic groups	1	0.3	AT4G35000	11	0.03	0.27	0.121301
01.20 secondary metabolism	10	3.01	AT1G15950 AT1G48410 AT1G61720 AT1G63970 AT2G02390 AT2G26670 AT2G33150 AT3G09270 AT4G15560 AT4G16130	426	1.49	1.52	0.0291308
01.20.05 metabolism of acetic acid derivatives	1	0.3	AT2G33150	23	0.08	0.22	0.236955
01.20.19 metabolism of secondary products derived from glycine, L-serine and L-alanine	3	0.9	AT1G63970 AT2G26670 AT4G15560	60	0.21	0.69	0.033176
01.20.19.01 metabolism of porphyrins	3	0.9	AT1G63970 AT2G26670 AT4G15560	50	0.17	0.73	0.0206792
01.20.35 metabolism of secondary products derived from L-phenylalanine and L-tyrosine	2	0.6	AT1G15950 AT1G61720	129	0.45	0.15	0.446002
01.20.35.01 metabolism of phenylpropanoids	2	0.6	AT1G15950 AT1G61720	117	0.41	0.19	0.397771
01.20.35.01.03 metabolism of lignins	1	0.3	AT1G15950	46	0.16	0.14	0.41789
01.20.35.01.05 metabolism of stilbenes, flavonoids	1	0.3	AT1G61720	46	0.16	0.14	0.41789
01.20.38 metabolism of toxins/drugs	2	0.6	AT2G02390 AT3G09270	48	0.16	0.44	0.108235
02 ENERGY	9	2.71	AT1G05570 AT1G13440 AT1G24180 AT1G48320 AT1G65930 AT2G13560 AT2G33150 AT2G45290 AT4G00570	453	1.59	1.12	0.0860317
02.01 glycolysis and gluconeogenesis	1	0.3	AT1G13440	73	0.25	0.05	0.57646
02.04 glyoxylate cycle	2	0.6	AT2G13560 AT4G00570	10	0.03	0.57	0.0057576
02.07 pentose-phosphate pathway	1	0.3	AT2G45290	46	0.16	0.14	0.41789
02.07.03 pentose-phosphate pathway non oxidative branch	1	0.3	AT2G45290	8	0.02	0.28	0.089754
02.08 pyruvate dehydrogenase complex	1	0.3	AT1G24180	10	0.03	0.27	0.110908
02.10 tricarboxylic-acid pathway (citrate cycle, Krebs cycle, TCA cycle)	1	0.3	AT1G65930	34	0.11	0.19	0.329583
02.19 metabolism of energy reserves (e.g. glycogen, trehalose)	1	0.3	AT1G05570	53	0.18	0.12	0.463943
02.25 oxidation of fatty acids	2	0.6	AT1G48320 AT2G33150	22	0.07	0.53	0.026956
04 STORAGE PROTEIN	1	0.3	AT5G39110	65	0.22	0.08	0.534597
04.01 storage facilitating proteins	1	0.3	AT5G39110	65	0.22	0.08	0.534597
10 CELL CYCLE AND DNA PROCESSING	10	3.01	AT1G05560 AT1G30970 AT1G54160 AT4G36730 AT5G06100 AT5G06510 AT5G13330 AT5G20730 AT5G26040 AT5G58720	1518	5.34	-2.33	1
10.01 DNA processing	9	2.71	AT1G30970 AT1G54160 AT4G36730 AT5G06100 AT5G06510 AT5G13330 AT5G20730 AT5G26040 AT5G58720	1350	4.75	-2.04	1
10.01.05 DNA recombination and DNA repair	1	0.3	AT5G58720	235	0.82	-0.52	1
10.01.05.01 DNA repair	1	0.3	AT5G58720	213	0.74	-0.44	1
10.01.09 DNA restriction or modification	8	2.4	AT1G30970 AT1G54160 AT4G36730 AT5G06100 AT5G06510 AT5G13330 AT5G20730 AT5G26040	1019	3.58	-1.18	1
10.01.09.05 DNA conformation modification (e.g. chromatin)	8	2.4	AT1G30970 AT1G54160 AT4G36730 AT5G06100 AT5G06510 AT5G13330 AT5G20730 AT5G26040	987	3.47	-1.07	1
10.03 cell cycle	1	0.3	AT1G05560	200	0.7	-0.4	1
10.03.03 cytokinesis (cell division) /septum formation and hydrolysis	1	0.3	AT1G05560	47	0.16	0.14	0.424703
10.03.05 cell cycle dependent cytoskeleton reorganization	1	0.3	AT1G05560	11	0.03	0.27	0.121301
11 TRANSCRIPTION	20	6.02	AT1G03280 AT1G16610 AT1G30970 AT1G31810 AT1G48410 AT1G54160 AT1G61110 AT2G29210 AT2G38300 AT2G45660 AT3G11730 AT3G13300 AT4G28610 AT4G35800 AT4G36730 AT5G06100 AT5G06510 AT5G13330 AT5G13480 AT5G20730	2664	9.37	-3.35	1
11.02 RNA synthesis	15	4.51	AT1G03280 AT1G30970 AT1G31810 AT1G48410 AT1G54160 AT1G61110 AT2G38300 AT2G45660 AT4G28610 AT4G35800 AT4G36730 AT5G06100 AT5G06510 AT5G13330 AT5G20730	2298	8.08	-3.57	1
11.02.03 mRNA synthesis	13	3.91	AT1G03280 AT1G30970 AT1G48410 AT1G54160 AT1G61110 AT2G38300 AT2G45660 AT4G28610 AT4G36730 AT5G06100 AT5G06510 AT5G13330 AT5G20730	2149	7.56	-3.65	1
11.02.03.01 general transcription activities	1	0.3	AT1G03280	60	0.21	0.09	0.506362
11.02.03.01.01 transcription initiation	1	0.3	AT1G03280	37	0.13	0.17	0.352839
11.02.03.04 transcriptional control	12	3.61	AT1G30970 AT1G48410 AT1G54160 AT1G61110 AT2G38300 AT2G45660 AT4G28610 AT4G36730 AT5G06100 AT5G06510 AT5G13330 AT5G20730	2117	7.45	-3.84	1
11.02.03.04.01 transcription activation	3	0.9	AT1G54160 AT5G06510 AT5G20730	114	0.4	0.5	0.149088
11.02.03.04.03 transcription repression	1	0.3	AT1G48410	57	0.2	0.1	0.488609
11.02.03.04.07 posttranscriptional control	1	0.3	AT1G48410	30	0.1	0.2	0.297275
11.04 RNA processing	4	1.2	AT1G16610 AT2G29210 AT3G11730 AT5G13480	417	1.46	-0.26	1
11.04.01 rRNA processing	1	0.3	AT3G11730	133	0.46	-0.16	1
11.04.03 mRNA processing (splicing, 5'-, 3'-end processing)	3	0.9	AT1G16610 AT2G29210 AT5G13480	183	0.64	0.26	0.361031
11.04.03.01 splicing	2	0.6	AT1G16610 AT2G29210	153	0.53	0.07	0.535531
11.06 RNA modification	1	0.3	AT3G13300	131	0.46	-0.16	1
11.06.03 mRNA modification	1	0.3	AT3G13300	14	0.04	0.26	0.151757
12 PROTEIN SYNTHESIS	2	0.6	AT3G11730 AT3G13490	1332	4.68	-4.08	1
12.01 ribosome biogenesis	1	0.3	AT3G11730	428	1.5	-1.2	1
12.10 aminoacyl-tRNA-synthetases	1	0.3	AT3G13490	59	0.2	0.1	0.500514
14 PROTEIN FATE (folding, modification, destination)	45	13.5	AT1G11330 AT1G11910 AT1G18390 AT1G18670 AT1G27320 AT1G28490 AT1G30970 AT1G45050 AT1G66910 AT1G71220 AT1G71830 AT1G72770 AT1G73280 AT2G12550 AT2G24200 AT3G02740 AT3G04240 AT3G07990 AT3G09830 AT3G10410 AT3G21630 AT3G25840 AT3G27925 AT3G57870 AT3G60340 AT4G02420 AT4G21390 AT4G23180 AT4G24100 AT4G37480 AT5G01720 AT5G18610 AT5G19740 AT5G26040 AT5G27920 AT5G38210 AT5G38560 AT5G49910 AT5G54290 AT5G55830…	3104	10.9	2.6	0.0757095
14.01 protein folding and stabilization	3	0.9	AT4G37480 AT5G49910 AT5G58710	248	0.87	0.03	0.555661
14.04 protein targeting, sorting and translocation	1	0.3	AT1G28490	176	0.61	-0.31	1
14.07 protein modification	31	9.33	AT1G11330 AT1G18390 AT1G18670 AT1G27320 AT1G30970 AT1G45050 AT1G66910 AT1G71220 AT1G71830 AT1G72770 AT2G12550 AT2G24200 AT3G04240 AT3G09830 AT3G21630 AT3G25840 AT3G57870 AT3G60340 AT4G02420 AT4G21390 AT4G23180 AT4G24100 AT5G01720 AT5G18610 AT5G26040 AT5G27920 AT5G38210 AT5G38560 AT5G55830 AT5G60410 AT5G60710	2165	7.61	1.72	0.140238
14.07.01 modification with fatty acids (e.g. myristylation, palmitylation, farnesylation)	3	0.9	AT1G18670 AT3G60340 AT5G60710	460	1.61	-0.71	1
14.07.02 modification with sugar residues (e.g. glycosylation, deglycosylation)	2	0.6	AT1G71220 AT3G04240	53	0.18	0.42	0.127418
14.07.02.01 O-directed glycosylation, deglycosylation	1	0.3	AT3G04240	1	0	0.3	0.0116848
14.07.03 modification by phosphorylation, dephosphorylation, autophosphorylation	18	5.42	AT1G11330 AT1G18390 AT1G18670 AT1G27320 AT1G66910 AT1G71830 AT1G72770 AT3G09830 AT3G21630 AT3G25840 AT4G02420 AT4G21390 AT4G23180 AT4G24100 AT5G18610 AT5G38210 AT5G38560 AT5G55830	1243	4.37	1.05	0.206595
14.07.04 modification by acetylation, deacetylation	1	0.3	AT5G26040	22	0.07	0.23	0.227926
14.07.05 modification by ubiquitination, deubiquitination	5	1.5	AT1G45050 AT3G57870 AT5G01720 AT5G27920 AT5G60710	364	1.28	0.22	0.421104
14.07.07 modification by ubiquitin-related proteins	1	0.3	AT5G60410	26	0.09	0.21	0.263414
14.07.09 posttranslational modification of amino acids (e.g. hydroxylation, methylation)	1	0.3	AT1G30970	51	0.17	0.13	0.451169
14.07.11 protein processing (proteolytic)	1	0.3	AT2G24200	40	0.14	0.16	0.375291
14.10 assembly of protein complexes	1	0.3	AT5G54290	30	0.1	0.2	0.297275
14.13 protein/peptide degradation	15	4.51	AT1G11910 AT1G45050 AT1G73280 AT2G24200 AT3G02740 AT3G07990 AT3G10410 AT3G27925 AT3G57870 AT5G01720 AT5G19740 AT5G27920 AT5G60160 AT5G60710 AT5G67170	884	3.11	1.4	0.0970538
14.13.01 cytoplasmic and nuclear protein degradation	5	1.5	AT1G45050 AT3G57870 AT5G01720 AT5G27920 AT5G60710	382	1.34	0.16	0.462076
14.13.01.01 proteasomal degradation (ubiquitin/proteasomal pathway)	5	1.5	AT1G45050 AT3G57870 AT5G01720 AT5G27920 AT5G60710	372	1.3	0.2	0.439399
16 PROTEIN WITH BINDING FUNCTION OR COFACTOR REQUIREMENT (structural or catalytic)	99	29.8	AT1G01220 AT1G03280 AT1G05570 AT1G08110 AT1G11000 AT1G11330 AT1G15740 AT1G16610 AT1G22430 AT1G24180 AT1G27840 AT1G31810 AT1G32700 AT1G33970 AT1G45050 AT1G48410 AT1G50030 AT1G54160 AT1G55680 AT1G56460 AT1G58060 AT1G58190 AT1G64110 AT1G64950 AT1G65930 AT1G66950 AT1G71050 AT1G71830 AT1G72770 AT2G02850 AT2G03730 AT2G16090 AT2G18050 AT2G25970 AT2G32080 AT2G36950 AT2G37150 AT2G38300 AT2G46950 AT2G47000…	7027	24.7	5.1	0.0194514
16.01 protein binding	42	12.6	AT1G03280 AT1G05570 AT1G08110 AT1G11000 AT1G15740 AT1G16610 AT1G24180 AT1G27840 AT1G31810 AT1G45050 AT1G50030 AT1G54160 AT1G55680 AT1G56460 AT1G58190 AT1G71830 AT1G72770 AT2G16090 AT2G37150 AT3G12360 AT3G13300 AT3G14010 AT3G16090 AT3G52430 AT3G57870 AT4G03260 AT4G14150 AT4G18670 AT4G26090 AT4G37480 AT5G01720 AT5G01960 AT5G06510 AT5G08710 AT5G17330 AT5G21090 AT5G27420 AT5G27920 AT5G37710 AT5G59880…	2619	9.21	3.39	0.0223217
16.03 nucleic acid binding	16	4.81	AT1G16610 AT1G48410 AT1G54160 AT1G58060 AT2G18050 AT2G25970 AT2G32080 AT2G38300 AT4G17890 AT4G35800 AT4G36730 AT5G06100 AT5G06510 AT5G13330 AT5G58720 AT5G60410	2200	7.74	-2.93	1
16.03.01 DNA binding	11	3.31	AT1G54160 AT2G18050 AT2G38300 AT4G17890 AT4G35800 AT4G36730 AT5G06100 AT5G06510 AT5G13330 AT5G58720 AT5G60410	1394	4.9	-1.59	1
16.03.03 RNA binding	2	0.6	AT1G16610 AT1G48410	443	1.55	-0.95	1
16.05 polysaccharide binding	1	0.3	AT3G04720	3	0.01	0.29	0.0346476
16.09 lipid binding	4	1.2	AT3G18280 AT3G22120 AT5G48485 AT5G59310	141	0.49	0.71	0.0838745
16.11 amino acid/amino acid derivatives binding	1	0.3	AT2G03730	24	0.08	0.22	0.245878
16.13 C-compound binding	2	0.6	AT1G11330 AT4G21390	77	0.27	0.33	0.227141
16.13.01 sugar binding	1	0.3	AT4G21390	21	0.07	0.23	0.218791
16.17 metal binding	16	4.81	AT1G22430 AT1G71050 AT2G02850 AT2G16090 AT2G36950 AT2G37150 AT3G16090 AT4G24690 AT5G01960 AT5G20990 AT5G27420 AT5G39110 AT5G43850 AT5G53870 AT5G60710 AT5G66110	1296	4.56	0.25	0.446994
16.17.09 heavy metal binding (Cu, Fe, Zn)	10	3.01	AT1G22430 AT2G02850 AT2G16090 AT2G37150 AT3G16090 AT4G24690 AT5G01960 AT5G27420 AT5G53870 AT5G60710	983	3.45	-0.44	1
16.19 nucleotide/nucleoside/nucleobase binding	27	8.13	AT1G01220 AT1G27840 AT1G33970 AT1G45050 AT1G55680 AT1G58060 AT1G64110 AT1G66950 AT2G47000 AT3G06580 AT3G11730 AT3G13300 AT3G13490 AT3G25840 AT3G57870 AT4G09320 AT4G16130 AT4G39850 AT5G01720 AT5G27920 AT5G39040 AT5G49910 AT5G58270 AT5G58720 AT5G60710 AT5G66240 AT5G67320	1655	5.82	2.31	0.0509123
16.19.03 ATP binding	20	6.02	AT1G01220 AT1G45050 AT1G58060 AT1G64110 AT1G66950 AT2G47000 AT3G06580 AT3G13490 AT3G25840 AT3G57870 AT4G09320 AT4G16130 AT4G39850 AT5G01720 AT5G27920 AT5G39040 AT5G49910 AT5G58270 AT5G58720 AT5G60710	1218	4.28	1.74	0.0805506
16.19.05 GTP binding	5	1.5	AT1G27840 AT1G33970 AT1G55680 AT3G11730 AT5G67320	264	0.92	0.58	0.197494
16.21 complex cofactor/cosubstrate/vitamine binding	2	0.6	AT1G65930 AT5G60600	126	0.44	0.16	0.43414
16.21.07 NAD/NADP binding	1	0.3	AT1G65930	53	0.18	0.12	0.463943
16.21.08 Fe/S binding	1	0.3	AT5G60600	7	0.02	0.28	0.0789896
16.25 oxygen binding	6	1.8	AT1G64950 AT2G46950 AT3G14680 AT3G14690 AT3G26210 AT3G53130	235	0.82	0.98	0.0586108
18 REGULATION OF METABOLISM AND PROTEIN FUNCTION	8	2.4	AT1G09020 AT1G72770 AT2G02100 AT3G06540 AT3G25840 AT4G17890 AT4G21390 AT5G23450	608	2.13	0.27	0.417066
18.01 regulation by	3	0.9	AT1G72770 AT3G25840 AT4G21390	404	1.42	-0.52	1
18.01.01 regulation by modification	3	0.9	AT1G72770 AT3G25840 AT4G21390	378	1.33	-0.43	1
18.02 regulation of protein activity	8	2.4	AT1G09020 AT1G72770 AT2G02100 AT3G06540 AT3G25840 AT4G17890 AT4G21390 AT5G23450	603	2.12	0.28	0.408218
18.02.01 enzymatic activity regulation / enzyme regulator	4	1.2	AT1G09020 AT2G02100 AT4G17890 AT5G23450	221	0.77	0.43	0.259257
18.02.01.01 enzyme activator	2	0.6	AT1G09020 AT5G23450	86	0.3	0.3	0.266043
18.02.01.01.05 kinase activator	2	0.6	AT1G09020 AT5G23450	45	0.15	0.45	0.0971367
18.02.01.02 enzyme inhibitor	1	0.3	AT2G02100	88	0.3	0	1
18.02.01.02.03 protease inhibitor	1	0.3	AT2G02100	44	0.15	0.15	0.404022
18.02.05 regulator of G-protein signalling	1	0.3	AT3G06540	7	0.02	0.28	0.0789896
20 CELLULAR TRANSPORT, TRANSPORT FACILITIES AND TRANSPORT ROUTES	49	14.7	AT1G01630 AT1G05560 AT1G15140 AT1G22540 AT1G28490 AT1G55840 AT1G60160 AT1G61250 AT1G64950 AT1G66950 AT1G67300 AT1G71050 AT1G78000 AT2G02850 AT2G05620 AT2G13650 AT2G36950 AT2G46750 AT2G46950 AT2G47000 AT3G06540 AT3G06810 AT3G08650 AT3G11730 AT3G14680 AT3G14690 AT3G16110 AT3G18280 AT3G18830 AT3G22120 AT3G23560 AT3G25410 AT3G26210 AT4G11740 AT4G14150 AT4G18910 AT4G39850 AT5G01990 AT5G17010 AT5G39040…	2419	8.51	6.19	0.000110448
20.01 transported compounds (substrates)	36	10.8	AT1G15140 AT1G22540 AT1G28490 AT1G60160 AT1G64950 AT1G66950 AT1G67300 AT1G71050 AT1G78000 AT2G02850 AT2G05620 AT2G13650 AT2G36950 AT2G46750 AT2G46950 AT2G47000 AT3G06540 AT3G06810 AT3G08650 AT3G11730 AT3G14680 AT3G14690 AT3G16110 AT3G18280 AT3G18830 AT3G22120 AT3G25410 AT3G26210 AT4G39850 AT5G01990 AT5G17010 AT5G48485 AT5G48810 AT5G53870 AT5G59310 AT5G66110	1892	6.65	4.15	0.00277926
20.01.01 ion transport	7	2.1	AT1G60160 AT1G71050 AT1G78000 AT2G36950 AT3G08650 AT3G25410 AT5G66110	458	1.61	0.49	0.289393
20.01.01.01 cation transport (H+, Na+, K+, Ca2+ , NH4+, etc.)	6	1.8	AT1G60160 AT1G71050 AT2G36950 AT3G08650 AT3G25410 AT5G66110	355	1.24	0.56	0.236725
20.01.01.07 anion transport	1	0.3	AT1G78000	102	0.35	-0.05	1
20.01.01.07.05 sulfate/sulfite transport	1	0.3	AT1G78000	14	0.04	0.26	0.151757
20.01.03 C-compound and carbohydrate transport	5	1.5	AT1G67300 AT2G13650 AT3G18830 AT3G25410 AT5G17010	129	0.45	1.05	0.0179661
20.01.03.01 sugar transport	4	1.2	AT1G67300 AT2G13650 AT3G18830 AT5G17010	109	0.38	0.82	0.0392163
20.01.09 peptide transport	1	0.3	AT1G22540	66	0.23	0.07	0.540047
20.01.10 protein transport	3	0.9	AT1G28490 AT3G06540 AT3G11730	293	1.03	-0.13	1
20.01.13 lipid/fatty acid transport	6	1.8	AT3G18280 AT3G18830 AT3G22120 AT4G39850 AT5G48485 AT5G59310	123	0.43	1.37	0.00329536
20.01.15 electron transport	13	3.91	AT1G15140 AT1G64950 AT2G02850 AT2G05620 AT2G46750 AT2G46950 AT3G06810 AT3G14680 AT3G14690 AT3G16110 AT3G26210 AT5G48810 AT5G53870	717	2.52	1.39	0.0798641
20.01.17 nucleotide/nucleoside/nucleobase transport	1	0.3	AT2G13650	47	0.16	0.14	0.424703
20.01.27 drug/toxin transport	2	0.6	AT1G66950 AT2G47000	64	0.22	0.38	0.171951
20.01.28 hormone transport	1	0.3	AT5G01990	14	0.04	0.26	0.151757
20.03 transport facilities	14	4.21	AT1G01630 AT1G22540 AT1G55840 AT1G61250 AT2G47000 AT3G18830 AT3G23560 AT3G25410 AT4G18910 AT5G01990 AT5G39040 AT5G52450 AT5G58270 AT5G64940	600	2.11	2.1	0.011595
20.03.01 channel / pore class transport	1	0.3	AT4G18910	123	0.43	-0.13	1
20.03.02 carrier (electrochemical potential-driven transport)	4	1.2	AT3G18830 AT3G23560 AT3G25410 AT5G01990	166	0.58	0.62	0.130514
20.03.02.02 symporter	3	0.9	AT3G18830 AT3G25410 AT5G01990	39	0.13	0.77	0.010589
20.03.02.02.01 proton driven symporter	2	0.6	AT3G18830 AT5G01990	25	0.08	0.52	0.0342171
20.03.02.02.02 sodium driven symporter	1	0.3	AT3G25410	8	0.02	0.28	0.089754
20.03.02.03 antiporter	1	0.3	AT3G23560	128	0.45	-0.15	1
20.03.22 transport ATPases	1	0.3	AT2G47000	70	0.24	0.06	0.56122
20.09 transport routes	7	2.1	AT1G05560 AT1G28490 AT1G61250 AT4G11740 AT4G14150 AT4G39850 AT5G46800	424	1.49	0.61	0.229116
20.09.04 mitochondrial transport	2	0.6	AT4G39850 AT5G46800	75	0.26	0.34	0.218543
20.09.07 vesicular transport (Golgi network, etc.)	3	0.9	AT1G05560 AT1G28490 AT4G11740	170	0.59	0.31	0.3196
20.09.07.06 post Golgi transport	1	0.3	AT1G28490	7	0.02	0.28	0.0789896
20.09.07.27 vesicle fusion	1	0.3	AT1G05560	53	0.18	0.12	0.463943
20.09.14 cytoskeleton-dependent transport	1	0.3	AT4G14150	74	0.26	0.04	0.581422
20.09.14.01 tubulin dependent transport	1	0.3	AT4G14150	57	0.2	0.1	0.488609
20.09.16 cellular export and secretion	1	0.3	AT1G61250	61	0.21	0.09	0.512142
30 CELLULAR COMMUNICATION/SIGNAL TRANSDUCTION MECHANISM	18	5.42	AT1G27320 AT1G27840 AT1G50030 AT1G55680 AT1G58190 AT1G71830 AT2G17930 AT2G26670 AT3G08510 AT3G11730 AT3G55940 AT3G59420 AT4G34150 AT5G06100 AT5G20990 AT5G21090 AT5G38210 AT5G67320	1283	4.51	0.91	0.245411
30.01 cellular signalling	12	3.61	AT1G27320 AT1G27840 AT1G50030 AT1G55680 AT2G17930 AT3G08510 AT3G11730 AT3G55940 AT5G06100 AT5G20990 AT5G38210 AT5G67320	871	3.06	0.55	0.321484
30.01.05 enzyme mediated signal transduction	5	1.5	AT1G27840 AT1G55680 AT3G11730 AT5G38210 AT5G67320	446	1.56	-0.06	1
30.01.05.01 protein kinase	1	0.3	AT5G38210	280	0.98	-0.68	1
30.01.05.01.06 serine/threonine kinase	1	0.3	AT5G38210	184	0.64	-0.34	1
30.01.05.05 G-protein mediated signal transduction	4	1.2	AT1G27840 AT1G55680 AT3G11730 AT5G67320	144	0.5	0.7	0.0889625
30.01.05.05.01 small GTPase mediated signal transduction	1	0.3	AT3G11730	78	0.27	0.03	0.600696
30.01.05.05.03 trimeric G-protein mediated signal transduction	3	0.9	AT1G27840 AT1G55680 AT5G67320	66	0.23	0.67	0.0421796
30.01.09 second messenger mediated signal transduction	7	2.1	AT1G27320 AT1G50030 AT2G17930 AT3G08510 AT3G55940 AT5G06100 AT5G20990	344	1.21	0.89	0.11022
30.01.09.08 hormone mediated signal transduction	3	0.9	AT1G27320 AT5G06100 AT5G20990	205	0.72	0.18	0.430056
30.01.09.09 fatty acid derivatives mediated signal transduction	2	0.6	AT3G08510 AT3G55940	41	0.14	0.46	0.082895
30.01.09.11 polyphosphoinositol mediated signal transduction	4	1.2	AT1G50030 AT2G17930 AT3G08510 AT3G55940	70	0.24	0.96	0.00916884
30.05 transmembrane signal transduction	4	1.2	AT1G27320 AT1G71830 AT3G59420 AT4G34150	328	1.15	0.05	0.535133
30.05.01 receptor enzyme mediated signalling	3	0.9	AT1G27320 AT1G71830 AT3G59420	285	1	-0.1	1
30.05.01.18 transmembrane receptor protein serine/threonine kinase signalling pathways	1	0.3	AT1G71830	18	0.06	0.24	0.190735
30.05.02 non-enzymatic receptor mediated signalling	1	0.3	AT4G34150	41	0.14	0.16	0.3826
30.05.02.24 G-protein coupled receptor signalling pathway	1	0.3	AT4G34150	39	0.13	0.17	0.367894
32 CELL RESCUE, DEFENSE AND VIRULENCE	29	8.73	AT1G09020 AT1G11000 AT1G13440 AT1G15950 AT1G48410 AT2G02100 AT2G02390 AT2G14610 AT2G19450 AT2G33150 AT2G37570 AT2G39800 AT2G45660 AT3G09270 AT3G12500 AT3G16110 AT3G50980 AT4G23280 AT4G26090 AT4G34150 AT4G35000 AT5G05340 AT5G42500 AT5G49910 AT5G54960 AT5G57560 AT5G58720 AT5G59880 AT5G66400	1425	5.01	3.72	0.00279898
32.01 stress response	18	5.42	AT1G09020 AT1G13440 AT1G15950 AT2G19450 AT2G33150 AT2G37570 AT2G39800 AT2G45660 AT3G50980 AT4G34150 AT4G35000 AT5G05340 AT5G49910 AT5G54960 AT5G57560 AT5G58720 AT5G59880 AT5G66400	832	2.92	2.5	0.00955384
32.01.01 oxidative stress response	4	1.2	AT1G13440 AT4G35000 AT5G05340 AT5G59880	200	0.7	0.5	0.206909
32.01.03 osmotic and salt stress response	3	0.9	AT2G19450 AT2G37570 AT2G39800	205	0.72	0.18	0.430056
32.01.05 heat shock response	1	0.3	AT5G49910	85	0.29	0.01	0.632321
32.01.06 cold shock response	6	1.8	AT1G15950 AT2G19450 AT2G45660 AT4G34150 AT5G57560 AT5G66400	165	0.58	1.22	0.0132454
32.01.09 DNA damage response	1	0.3	AT5G58720	51	0.17	0.13	0.451169
32.01.11 nutrient starvation response	1	0.3	AT1G09020	34	0.11	0.19	0.329583
32.05 disease, virulence and defense	8	2.4	AT1G11000 AT1G48410 AT2G02100 AT2G14610 AT3G12500 AT4G23280 AT4G26090 AT5G42500	460	1.61	0.79	0.172612
32.05.05 virulence, disease factors	1	0.3	AT1G48410	3	0.01	0.29	0.0346476
32.07 detoxification	4	1.2	AT2G02390 AT3G09270 AT3G16110 AT5G05340	266	0.93	0.27	0.377225
32.07.07 oxygen and radical detoxification	4	1.2	AT2G02390 AT3G09270 AT3G16110 AT5G05340	261	0.91	0.29	0.36401
32.07.07.03 glutathione conjugation reaction	2	0.6	AT2G02390 AT3G09270	57	0.2	0.4	0.143289
32.07.07.05 peroxidase reaction	1	0.3	AT5G05340	94	0.33	-0.03	1
34 INTERACTION WITH THE ENVIRONMENT	33	9.93	AT1G05560 AT1G07730 AT1G15950 AT1G33970 AT1G48410 AT2G19450 AT2G26670 AT2G37570 AT2G37710 AT2G39800 AT2G45660 AT2G47000 AT3G04720 AT3G12500 AT3G23560 AT3G50980 AT3G52430 AT4G11650 AT4G14150 AT4G26090 AT4G34150 AT4G34350 AT4G37390 AT5G04140 AT5G20730 AT5G27420 AT5G49910 AT5G52450 AT5G57560 AT5G58270 AT5G59310 AT5G60600 AT5G66400	1651	5.81	4.12	0.00193869
34.05 cell motility	1	0.3	AT4G14150	87	0.3	0	1
34.05.02 motor activity	1	0.3	AT4G14150	87	0.3	0	1
34.11 cellular sensing and response to external stimulus	32	9.63	AT1G05560 AT1G07730 AT1G15950 AT1G33970 AT1G48410 AT2G19450 AT2G26670 AT2G37570 AT2G37710 AT2G39800 AT2G45660 AT2G47000 AT3G04720 AT3G12500 AT3G23560 AT3G50980 AT3G52430 AT4G11650 AT4G26090 AT4G34150 AT4G34350 AT4G37390 AT5G04140 AT5G20730 AT5G27420 AT5G49910 AT5G52450 AT5G57560 AT5G58270 AT5G59310 AT5G60600 AT5G66400	1489	5.24	4.39	0.000709257
34.11.01 photoperception and response	3	0.9	AT2G26670 AT5G04140 AT5G20730	265	0.93	-0.03	1
34.11.01.02 phototropism	1	0.3	AT5G20730	13	0.04	0.26	0.141724
34.11.03 chemoperception and response	17	5.12	AT1G05560 AT1G48410 AT2G19450 AT2G37570 AT2G37710 AT2G39800 AT2G47000 AT3G04720 AT3G23560 AT3G50980 AT4G34350 AT4G37390 AT5G20730 AT5G27420 AT5G58270 AT5G59310 AT5G66400	841	2.95	2.17	0.0210334
34.11.03.12 water response	3	0.9	AT2G39800 AT3G50980 AT5G66400	119	0.41	0.49	0.163025
34.11.03.13 osmosensing and response	3	0.9	AT2G19450 AT2G37570 AT2G39800	208	0.73	0.17	0.439282
34.11.07 gravity perception and response	1	0.3	AT5G20730	31	0.1	0.2	0.305494
34.11.07.01 gravitropism	1	0.3	AT5G20730	28	0.09	0.21	0.280543
34.11.09 temperature perception and response	7	2.1	AT1G15950 AT2G19450 AT2G45660 AT4G34150 AT5G49910 AT5G57560 AT5G66400	263	0.92	1.18	0.035675
34.11.10 response to biotic stimulus	9	2.71	AT1G07730 AT1G33970 AT3G04720 AT3G12500 AT3G52430 AT4G11650 AT4G26090 AT5G52450 AT5G60600	296	1.04	1.67	0.00841112
36 SYSTEMIC INTERACTION WITH THE ENVIRONMENT	21	6.32	AT1G05560 AT1G27320 AT1G48410 AT2G14610 AT2G19450 AT2G33150 AT2G37710 AT2G39800 AT2G47000 AT3G04720 AT3G12500 AT3G52430 AT4G11650 AT4G37390 AT5G20730 AT5G27420 AT5G48485 AT5G59310 AT5G60410 AT5G60600 AT5G66400	757	2.66	3.66	0.000255637
36.20 plant / fungal specific systemic sensing and response	20	6.02	AT1G05560 AT1G27320 AT1G48410 AT2G14610 AT2G19450 AT2G37710 AT2G39800 AT2G47000 AT3G04720 AT3G12500 AT3G52430 AT4G11650 AT4G37390 AT5G20730 AT5G27420 AT5G48485 AT5G59310 AT5G60410 AT5G60600 AT5G66400	692	2.43	3.59	0.000210931
36.20.16 plant defense response	7	2.1	AT2G14610 AT3G12500 AT3G52430 AT4G11650 AT5G48485 AT5G60410 AT5G60600	124	0.43	1.67	0.000654087
36.20.16.01 disease resistance (R-gene) specific	1	0.3	AT5G60410	10	0.03	0.27	0.110908
36.20.16.03 jasmonic acid/ethylene dependent systemic resistance	1	0.3	AT3G12500	25	0.08	0.22	0.254697
36.20.16.05 systemic acquired resistance	4	1.2	AT2G14610 AT3G52430 AT5G48485 AT5G60600	34	0.11	1.09	0.000643782
36.20.18 plant hormonal regulation	13	3.91	AT1G05560 AT1G27320 AT1G48410 AT2G19450 AT2G37710 AT2G39800 AT2G47000 AT3G04720 AT4G37390 AT5G20730 AT5G27420 AT5G59310 AT5G66400	589	2.07	1.84	0.0220495
36.20.18.01 auxin response	4	1.2	AT1G48410 AT2G47000 AT4G37390 AT5G20730	244	0.85	0.35	0.319092
36.20.18.02 ethylen response	2	0.6	AT3G04720 AT5G20730	100	0.35	0.25	0.326409
36.20.18.04 cytokinin response	2	0.6	AT1G27320 AT2G47000	49	0.17	0.43	0.112007
36.20.18.05 abscisic acid response	5	1.5	AT2G19450 AT2G39800 AT5G27420 AT5G59310 AT5G66400	161	0.56	0.94	0.0411112
36.20.18.99 other plant signalling molecules response (jasmonic acid, salicylic acid etc.)	2	0.6	AT1G05560 AT2G37710	197	0.69	-0.09	1
36.25 animal specific systemic sensing and response	1	0.3	AT2G33150	107	0.37	-0.07	1
36.25.16 immune response	1	0.3	AT2G33150	100	0.35	-0.05	1
36.25.16.08 response to wounding	1	0.3	AT2G33150	80	0.28	0.02	0.609999
40 CELL FATE	11	3.31	AT1G11000 AT1G48410 AT1G65680 AT1G69530 AT2G19450 AT2G47000 AT3G13300 AT4G26090 AT4G37720 AT5G20730 AT5G58270	450	1.58	1.73	0.0175229
40.01 cell growth / morphogenesis	7	2.1	AT1G48410 AT1G65680 AT1G69530 AT3G13300 AT4G37720 AT5G20730 AT5G58270	256	0.9	1.2	0.0315231
40.01.03 directional cell growth (morphogenesis)	4	1.2	AT1G48410 AT1G65680 AT1G69530 AT3G13300	164	0.57	0.63	0.126447
40.01.05 growth regulators / regulation of cell size	1	0.3	AT5G58270	10	0.03	0.27	0.110908
40.02	1	0.3	AT2G47000	46	0.16	0.14	0.41789
40.02.03 activity of intercellular mediators	1	0.3	AT2G47000	46	0.16	0.14	0.41789
40.02.03.01 cytokines (interleukines, colony stimulating factors, etc.)	1	0.3	AT2G47000	46	0.16	0.14	0.41789
40.10 cell death	2	0.6	AT1G11000 AT4G26090	101	0.35	0.25	0.330682
40.10.02 apoptosis (type I programmed cell death)	1	0.3	AT4G26090	67	0.23	0.07	0.545434
40.10.02.01 anti-apoptosis	1	0.3	AT4G26090	30	0.1	0.2	0.297275
40.20 cell aging	1	0.3	AT2G19450	49	0.17	0.13	0.438091
41 DEVELOPMENT (Systemic)	17	5.12	AT1G27320 AT1G30970 AT1G48410 AT1G50030 AT1G61110 AT1G71830 AT2G19450 AT2G45660 AT3G13490 AT3G52430 AT3G57870 AT3G59420 AT4G12390 AT5G06100 AT5G11520 AT5G13480 AT5G57800	1047	3.68	1.44	0.10905
41.03 plant development	16	4.81	AT1G27320 AT1G30970 AT1G48410 AT1G50030 AT1G71830 AT2G19450 AT2G45660 AT3G13490 AT3G52430 AT3G57870 AT3G59420 AT4G12390 AT5G06100 AT5G11520 AT5G13480 AT5G57800	869	3.05	1.76	0.0504631
41.03.01 gametophyte development	4	1.2	AT1G71830 AT3G13490 AT5G06100 AT5G57800	107	0.37	0.83	0.0370306
41.03.01.01 microspore development (male gametophyte)	3	0.9	AT1G71830 AT5G06100 AT5G57800	61	0.21	0.69	0.0345991
41.03.01.02 macrospore development (female gametophyte)	1	0.3	AT3G13490	51	0.17	0.13	0.451169
41.03.03 embryonal development	7	2.1	AT1G48410 AT1G50030 AT1G71830 AT2G19450 AT3G57870 AT3G59420 AT5G13480	414	1.45	0.65	0.212269
41.03.05 germination	2	0.6	AT1G27320 AT2G19450	38	0.13	0.47	0.0726826
41.03.07 flower development	3	0.9	AT1G30970 AT2G45660 AT5G13480	79	0.27	0.63	0.0653833
41.03.08 fruit development and ripening	1	0.3	AT4G12390	181	0.63	-0.33	1
41.03.10 senescence	3	0.9	AT1G27320 AT3G52430 AT5G11520	24	0.08	0.82	0.00266734
41.05 animal development	1	0.3	AT2G19450	62	0.21	0.09	0.517855
41.05.04 embryogenesis	1	0.3	AT2G19450	25	0.08	0.22	0.254697
42 BIOGENESIS OF CELLULAR COMPONENTS	16	4.81	AT1G31810 AT1G54160 AT1G55850 AT1G65680 AT1G69530 AT2G03220 AT2G18050 AT2G33150 AT2G46225 AT4G18670 AT4G36730 AT5G06100 AT5G06510 AT5G13330 AT5G20730 AT5G57560	1554	5.46	-0.65	1
42.01 cell wall	6	1.8	AT1G55850 AT1G65680 AT1G69530 AT2G03220 AT4G18670 AT5G57560	263	0.92	0.88	0.0893186
42.04 cytoskeleton/structural proteins	2	0.6	AT1G31810 AT2G46225	144	0.5	0.1	0.503126
42.04.03 actin cytoskeleton	2	0.6	AT1G31810 AT2G46225	53	0.18	0.42	0.127418
42.10 nucleus	7	2.1	AT1G54160 AT2G18050 AT4G36730 AT5G06100 AT5G06510 AT5G13330 AT5G20730	1048	3.68	-1.58	1
42.10.03 organization of chromosome structure	7	2.1	AT1G54160 AT2G18050 AT4G36730 AT5G06100 AT5G06510 AT5G13330 AT5G20730	1047	3.68	-1.58	1
43 CELL TYPE DIFFERENTIATION	3	0.9	AT1G71830 AT2G46225 AT4G37720	218	0.76	0.14	0.469601
43.02 plant cell type differentiation	2	0.6	AT1G71830 AT2G46225	179	0.62	-0.02	1
43.02.05 epidermal cell	1	0.3	AT2G46225	102	0.35	-0.05	1
43.02.05.02 plant hair cell (trichome e.g. cotton)	1	0.3	AT2G46225	49	0.17	0.13	0.438091
43.02.17 gametophytic cell	1	0.3	AT1G71830	51	0.17	0.13	0.451169
43.02.17.01 male gametophyte	1	0.3	AT1G71830	45	0.15	0.15	0.410997
43.02.17.01.01 generative pollen cell	1	0.3	AT1G71830	25	0.08	0.22	0.254697
43.03 animal cell type differentiation	1	0.3	AT4G37720	55	0.19	0.11	0.476421
45 TISSUE DIFFERENTIATION	1	0.3	AT3G16830	98	0.34	-0.04	1
45.02 plant tissue	1	0.3	AT3G16830	98	0.34	-0.04	1
45.02.01 meristematic tissue	1	0.3	AT3G16830	60	0.21	0.09	0.506362
45.02.01.01 shoot apical meristem	1	0.3	AT3G16830	12	0.04	0.26	0.131572
47 ORGAN DIFFERENTIATION	4	1.2	AT1G48410 AT2G45660 AT3G13300 AT5G20730	260	0.91	0.29	0.361365
47.02 plant organ	4	1.2	AT1G48410 AT2G45660 AT3G13300 AT5G20730	248	0.87	0.33	0.32964
47.02.01 shoot	4	1.2	AT1G48410 AT2G45660 AT3G13300 AT5G20730	197	0.69	0.51	0.199695
47.02.01.02 leaf	3	0.9	AT1G48410 AT3G13300 AT5G20730	85	0.29	0.61	0.0776928
47.02.01.03 flower	1	0.3	AT2G45660	91	0.32	-0.02	1
47.02.02 root	2	0.6	AT1G48410 AT5G20730	65	0.22	0.38	0.176121
70 SUBCELLULAR LOCALIZATION	139	41.8	AT1G01050 AT1G01220 AT1G03280 AT1G05570 AT1G08110 AT1G09020 AT1G11000 AT1G13440 AT1G15140 AT1G16610 AT1G17210 AT1G21920 AT1G23230 AT1G24180 AT1G27320 AT1G27840 AT1G28490 AT1G30970 AT1G33270 AT1G35510 AT1G45050 AT1G48410 AT1G50030 AT1G54160 AT1G55510 AT1G55680 AT1G56460 AT1G58060 AT1G63970 AT1G65680 AT1G66950 AT1G69530 AT1G71220 AT1G71830 AT2G02100 AT2G02390 AT2G02850 AT2G03220 AT2G13560 AT2G13650…	10531	37	4.8	0.0394899
70.01 cell wall	9	2.71	AT1G27840 AT1G55680 AT1G65680 AT1G69530 AT2G02100 AT4G12390 AT4G18670 AT5G57560 AT5G67320	431	1.51	1.2	0.0678145
70.02 eukaryotic plasma membrane / membrane attached	14	4.21	AT1G05570 AT1G11000 AT1G27320 AT1G27840 AT1G55680 AT1G71830 AT3G02740 AT3G18830 AT3G59420 AT4G14746 AT4G16140 AT4G26090 AT5G53870 AT5G67320	517	1.81	2.4	0.00330575
70.03 cytoplasm	13	3.91	AT1G01050 AT1G01220 AT1G13440 AT1G48410 AT2G02390 AT2G32080 AT3G06580 AT3G09270 AT3G13300 AT3G13490 AT4G16130 AT4G24690 AT4G36730	1066	3.75	0.16	0.477306
70.04 cytoskeleton	1	0.3	AT4G14150	152	0.53	-0.23	1
70.04.05 microtubule cytoskeleton	1	0.3	AT4G14150	109	0.38	-0.08	1
70.07 endoplasmic reticulum	2	0.6	AT1G71220 AT5G48810	193	0.67	-0.07	1
70.08 Golgi	2	0.6	AT1G28490 AT2G13650	79	0.27	0.33	0.235763
70.09 intracellular transport vesicles	2	0.6	AT1G28490 AT3G59420	63	0.22	0.38	0.167798
70.10 nucleus	19	5.72	AT1G01050 AT1G03280 AT1G16610 AT1G17210 AT1G30970 AT1G54160 AT2G18050 AT2G38300 AT2G45660 AT3G25840 AT4G17890 AT4G28610 AT4G35800 AT5G04990 AT5G06100 AT5G06510 AT5G13330 AT5G58720 AT5G60410	2207	7.76	-2.04	1
70.10.03 chromosome	2	0.6	AT2G18050 AT5G58720	141	0.49	0.11	0.492005
70.10.05 nuclear membrane	1	0.3	AT5G04990	39	0.13	0.17	0.367894
70.10.06 nuclear matrix	4	1.2	AT1G03280 AT1G16610 AT1G54160 AT5G06510	53	0.18	1.02	0.00341673
70.10.09 nuclear speckles	1	0.3	AT1G16610	13	0.04	0.26	0.141724
70.16 mitochondrion	34	10.2	AT1G01220 AT1G09020 AT1G13440 AT1G21920 AT1G23230 AT1G24180 AT1G55510 AT2G03220 AT2G13560 AT2G33150 AT2G36810 AT2G38670 AT2G43750 AT2G45660 AT2G46750 AT3G08510 AT3G13490 AT3G14260 AT3G43190 AT3G52600 AT3G55940 AT3G57870 AT4G00570 AT4G17910 AT4G37480 AT4G39795 AT5G08710 AT5G37710 AT5G42050 AT5G46800 AT5G47540 AT5G58270 AT5G59880 AT5G60710	3146	11	-0.8	1
70.16.05 mitochondrial inner membrane	1	0.3	AT5G46800	133	0.46	-0.16	1
70.19 peroxisome	2	0.6	AT4G35000 AT4G39850	54	0.19	0.41	0.131346
70.25 vacuole or lysosome	1	0.3	AT5G60160	35	0.12	0.18	0.337426
70.26 plastid	49	14.7	AT1G08110 AT1G15140 AT1G33270 AT1G35510 AT1G45050 AT1G50030 AT1G56460 AT1G58060 AT1G63970 AT1G66950 AT2G19450 AT2G26670 AT2G26930 AT2G36290 AT2G45290 AT2G46150 AT3G04240 AT3G09830 AT3G13490 AT3G14010 AT3G22890 AT3G24190 AT3G50190 AT3G53130 AT3G55646 AT4G03030 AT4G03200 AT4G14150 AT4G15560 AT4G17620 AT4G24460 AT4G27340 AT4G30710 AT4G33630 AT4G34350 AT4G36720 AT5G01960 AT5G04140 AT5G04900 AT5G11600…	3464	12.1	2.6	0.090329
70.26.03 chloroplast	49	14.7	AT1G08110 AT1G15140 AT1G33270 AT1G35510 AT1G45050 AT1G50030 AT1G56460 AT1G58060 AT1G63970 AT1G66950 AT2G19450 AT2G26670 AT2G26930 AT2G36290 AT2G45290 AT2G46150 AT3G04240 AT3G09830 AT3G13490 AT3G14010 AT3G22890 AT3G24190 AT3G50190 AT3G53130 AT3G55646 AT4G03030 AT4G03200 AT4G14150 AT4G15560 AT4G17620 AT4G24460 AT4G27340 AT4G30710 AT4G33630 AT4G34350 AT4G36720 AT5G01960 AT5G04140 AT5G04900 AT5G11600…	3439	12.1	2.6	0.0823303
70.27 extracellular / secretion proteins	4	1.2	AT1G65680 AT2G02850 AT2G14610 AT4G37720	99	0.34	0.86	0.0290077
70.27.01 extracellular matrix component	4	1.2	AT1G65680 AT2G02850 AT2G14610 AT4G37720	95	0.33	0.87	0.0254246
77 ORGAN LOCALIZATION	2	0.6	AT3G13490 AT5G57800	42	0.14	0.46	0.0863915
77.02 plant organ	2	0.6	AT3G13490 AT5G57800	41	0.14	0.46	0.082895
77.02.01 shoot	2	0.6	AT3G13490 AT5G57800	41	0.14	0.46	0.082895
77.02.01.02 leaf	1	0.3	AT5G57800	14	0.04	0.26	0.151757
77.02.01.05 seed	1	0.3	AT3G13490	26	0.09	0.21	0.263414
99 UNCLASSIFIED PROTEINS	55	16.5	AT1G03220 AT1G15290 AT1G15780 AT1G20970 AT1G21460 AT1G22180 AT1G22700 AT1G27990 AT1G30470 AT1G45150 AT1G56290 AT1G56580 AT1G59520 AT1G64650 AT1G65295 AT1G75620 AT1G77710 AT2G05440 AT2G22570 AT2G30280 AT2G39050 AT2G46060 AT3G01100 AT3G04710 AT3G06080 AT3G07700 AT3G09000 AT3G13275 AT3G13330 AT3G13845 AT3G14160 AT3G18170 AT3G24630 AT3G49550 AT4G22240 AT4G29735 AT4G29820 AT4G31390 AT4G35220 AT4G35920…	7994	28.1	-11.6	1
